# Supplementary material for: Modern arc-like water content in the source of 3.1-billion-year-old volcanic rocks
Source: Nat Commun. 2026 Jul 7;17:5630. doi: 10.1038/s41467-026-74653-1 (PMC13342610; doi:10.1038/s41467-026-74653-1)
Supplement: Supplementary file 3 — Supplementary Data 1 [file 41467_2026_74653_MOESM3_ESM.xlsx]

## Sheet: Sheet1
Supplementary Data 1: Details and chemical compositions of samples in this study, including samples that did not pass the LOI filter of <5% wt.%.
Sample	Year	Longitude	Latitude	Formation	Unit	Approximate stratigraphic height (m)	Geochemical group	Lithological group	Field name	Field description	Passes LOI filter?	SiO2 (wt. %)	Al2O3 (wt. %)	CaO (wt. %)	Fe2O3 (wt. %)	K2O (wt. %)	MgO (wt. %)	Na2O (wt. %)	P2O5 (wt. %)	TiO2 (wt. %)	MnO (wt. %)	LOI (wt. %)	Mg# (Molar)	Si8	Ti8	Ma	Fa	Wa	Ba (ppm)	Be (ppm)	Ce (ppm)	Co (ppm)	Cr (ppm)	Cs (ppm)	Cu (ppm)	Dy (ppm)	Er (ppm)	Eu (ppm)	Ga (ppm)	Gd (ppm)	Ge (ppm)	Hf (ppm)	Ho (ppm)	La (ppm)	Lu (ppm)	Mn (ppm)	Mo (ppm)	Nb (ppm)	Nd (ppm)
201615	2022	116.93	-20.983	Tozer	7	4047.61	Calc-alkaline	Basalt	Microdolerite	Dark grey, fine grained, equigranular microdolerite	Y	51.2033	13.0736	9.08977	15.0678	1.10148	4.7868	2.34707	0.303679	2.80002	0.226472	1.27	38.6252	50.3621	2.60103	86.5461	3.79819	9.6557	252	1.6	53.5	54.3	50	1.24	104	7.08	3.77	2.19	22.2	7.51	1.35	5.61	1.41	24.1	0.48	1730	1	16.6	31.5
201616	2022	116.93	-20.983	Tozer	7	4047.61	Calc-alkaline	Basalt	Basalt	Dark grey, very fine grained, massive basalt	Y	52.3001	14.2543	8.44084	16.3591	0.471694	3.817	1.72748	0.312394	1.9447	0.37239	1.64	31.6108	51.2051	1.76856	86.9339	2.76811	10.298	463	0.6	35.7	51.8	9	1.39	76	6.03	3.97	1.61	18.3	5.64	0.95	3.82	1.31	15.6	0.61	2830	1	8.08	22.3
201619	2022	116.928	-20.9789	Tozer	7	3815.49	Tholeiitic	Basalt	Basalt	Dark grey, fine grained, massive basalt	N	51.4727	13.7695	11.0221	13.5671	0.028234	6.35265	1.62888	0.128139	1.82435	0.206325	6.58	48.1216	51.0415	1.75549	96.6306	0.366395	3.00302	12	0.8	14.1	45.6	130	0.09	158	5.69	3.61	1.24	18.5	4.77	1.2	2.83	1.2	5.58	0.52	1450	0.4	4.02	11.7
201620	2022	116.928	-20.9775	Tozer	7	3767.15	Tholeiitic	Basalt	Basalt		N	52.7316	15.0785	11.7565	12.3937	0.0215715	5.10167	0.884433	0.166101	1.66101	0.20493	6.02	44.9172	51.9729	1.55378	95.6632	0.315887	4.02094	10.5	0.8	18.4	46	104	0.07	106	6.69	4.27	1.4	19.3	5.66	1.25	3.57	1.42	6.99	0.65	1470	0.4	5.24	14.5
201621	2022	116.928	-20.977	Tozer	7	3739.33	Tholeiitic	Basalt	Basalt	Medium-dark grey, very fine grained, massive basalt	N	51.942	14.9585	8.25524	13.1846	0.104566	6.26297	3.13699	0.162903	1.76112	0.231147	7.9	48.4807	51.4872	1.69117	94.3687	1.25272	4.37856	80	0.6	17.4	49.4	99	0.07	136	6.67	4.13	1.41	18.4	5.7	1.25	3.43	1.47	6.66	0.63	1590		5.22	14.1
201624	2022	116.924	-20.974	Tozer	7	3525.9	Tholeiitic	Basalt	Basalt	Dark grey, fine grained, massive basalt	N	50.6909	13.2735	10.0358	15.303	0.0623067	6.38643	1.70231	0.175794	2.14736	0.222524	8.72	45.2577	50.2685	2.06791	95.4571	0.533971	4.0089	47.5	0.6	21.2	47.4	37	0.1	176	7.45	4.8	1.59	18.8	6.15	1.25	3.69	1.62	7.97	0.69	1560	0.4	5.56	15.3
201626	2022	116.926	-20.9726	Tozer	7	3514.05	Tholeiitic	Basalt	Basalt	Dark grey, very fine grained, massive basalt	N	51.6976	14.5307	9.74203	14.0856	0.0153764	6.21645	1.73533	0.142781	1.61452	0.219662	7.6	46.6462	51.2307	1.54875	96.9947	0.280899	2.72437	33.5	0.6	15.6	45.8	106	0.02	104	5.97	3.83	1.31	18.2	4.9	1.15	3	1.29	6	0.54	1490		4.34	12.4
201629	2022	116.926	-20.969	Tozer	7	3395.48	Tholeiitic	Basalt	Microdolerite	Dark grey, fine to medium grained, massive microdolerite	N	53.3141	14.4468	11.5468	13.3501	0.0032104	5.25436	0.128416	0.147679	1.6159	0.192624	5.23	43.8103	52.5953	1.51675	94.2663	0.0446529	5.68909	20.5	0.6	16.6	41.9	99	0.04	150	6.35	3.96	1.3	20.1	5.23	1.55	3.21	1.35	6.46	0.57	1340	0.4	4.75	13
201630	2022	116.926	-20.969	Tozer	7	3395.48	Tholeiitic	Basalt	Basalt	Dark grey, very fine grained, vesicular basalt	N	52.7112	14.2655	8.52649	14.6127	0.0229559	6.36207	1.45388	0.143201	1.65064	0.251422	7.11	46.3085	52.2824	1.58869	95.8718	0.343706	3.78452	17.5	0.6	16	46.5	98	0.04	128	5.95	3.79	1.39	18.8	4.88	1.25	2.89	1.33	6.02	0.58	1730	0.2	4.47	12.6
201631	2022	116.929	-20.9652	Tozer	7	3344.4	Tholeiitic	Basalt	Basalt	Dark green grey, very fine grained, massive basalt	N	50.8805	13.7792	11.1085	13.6724	0.268216	5.85932	2.48647	0.138137	1.54253	0.264763	11.85	45.9157	50.3201	1.46772	92.8039	2.09145	5.10464	49	0.8	14.6	40.2	96	0.26	94	5.37	3.46	1.24	17.4	4.72	1.25	3.06	1.19	5.49	0.5	1790	0.2	4.01	11.6
201633	2022	116.928	-20.9643	Tozer	6	3297.88	Boninitic-calc-alkaline hybrid	Boninite	Basalt	Dark green grey, fine grained, massive basalt with possible flow banding	Y	56.6916	13.1297	6.8237	9.34526	1.20114	9.86796	2.21589	0.0621278	0.486667	0.176029	2.28	67.6565	57.1806	0.509319	78.6884	10.8089	10.5026	684	0.6	19.2	54.3	716	2.65	60	2.29	1.52	0.54	13.2	2.14	1.05	1.73	0.49	10.2	0.23	1270	0.4	2.61	8.75
201634	2022	116.928	-20.9617	Tozer	6	3187.52	h-boninite	Boninite	Basalt	Medium-light grey, very fine grained massive basalt?	N	52.0696	17.8649	10.3486	9.48059	0.00435729	9.09584	0.588234	0.0468409	0.315903	0.185185	7.3	65.5245	52.3565	0.324367	96.6644	0.245641	3.08995	4.5		6.76	48.8	147	0.04	30	1.18	0.83	0.3	9.4	1.02	1.25	0.69	0.27	2.92	0.19	1330		1.3	4.04
201635	2022	116.911	-20.9655	Tozer	5	2780.28	Tholeiitic	SHMB	Basalt	Dark green grey, fine grained, massive basalt	N	52.1465	14.7135	10.208	10.9704	0.0293592	8.44642	2.36003	0.0756565	0.880777	0.16938	10.42	60.3997	52.2634	0.890239	96.7269	0.675118	2.59801	10	0.4	8.08	45.7	147	0.05	54	3.21	2.08	0.69	14.2	2.53	1.05	1.63	0.7	2.96	0.29	1170		2.55	6.01
201636	2022	116.911	-20.9658	Tozer	5	2783.93	Tholeiitic	Basalt	Basalt	Dark green grey, very fine grained, vesicular basalt	N	56.9251	14.8301	6.80531	10.7186	0.0141551	5.84713	3.45166	0.101263	1.12152	0.185105	7.15	51.9383	56.3615	1.06683	96.7819	0.57945	2.63863	19		12.4	49.3	52	0.04	34	4.66	2.94	0.83	12.5	3.7	0.95	2.48	1.03	4.89	0.42	1320		3.74	10.1
201637	2022	116.908	-20.9663	Tozer	5	2691.81	Tholeiitic	Basalt	Basalt	Dark green grey, fine grained, locally vesicular basalt	N	58.8375	12.6284	9.37798	10.224	0.0043925	5.74319	1.80092	0.0988312	1.08714	0.197662	7.94	52.6696	58.2467	1.03171	98.0047	0.200889	1.79439	71.5		12.4	42.8	42		48	4.16	2.74	0.85	11.6	3.82	1	2.26	0.98	4.77	0.4	1350		3.57	9.67
201646	2022	116.868	-20.9587	Nallana	4	1550.07	Calc-alkaline	Basalt	Basalt	Dark grey, fine grained, plagioclase-phyric, locally variolitic basalt	Y	54.0495	14.8697	9.2668	11.8399	0.307192	4.77628	2.53102	0.359242	1.76559	0.234732	0.83	44.4182	53.2056	1.63973	90.4524	2.76852	6.77911	38	0.8	34.9	38.6	48	0.7	24	5.7	3.45	1.55	17.1	5.55	1.2	4.12	1.23	15.5	0.51	1790	1	8.76	21.4
201652	2022	116.854	-20.9288	Nallana	3	811.136	h-boninite	Boninite	Basalt	Dark green grey, very fine grained, massive basalt	Y	52.6799	17.1755	7.50195	10.5439	0.846827	8.84233	1.87029	0.040523	0.290934	0.20781	2.72	62.4246	52.9004	0.296889	77.989	11.03	10.981	101	0.4	8.54	50.5	71	6.17		1.35	1.03	0.35	10.4	1.19	1.2	0.93	0.31	3.86	0.2	1560		1.59	4.81
174438	2005	116.847	-20.9071	Nallana	1	295.941	l-boninite	LOTI			Y	50.1249	17.6967	8.26684	10.0539	1.32018	10.6872	1.35161	0.0377194	0.272418	0.188597	3.58	67.802	50.8283	0.291039	75.1856	12.0061	12.8083	143	0.4	3.52	52.5	209	4.81	12	0.61	0.4	0.28	8.8	0.65	1.05	0.31	0.13	1.5	0.11	1440	0.4	0.53	2.16
174440	2005	116.854	-20.9291	Nallana	3	817.459	h-boninite	Boninite			Y	53.1329	17.2179	6.99966	10.0908	0.89579	9.20789	1.94782	0.0385398	0.291653	0.177075	3.08	64.3834	53.4491	0.300289	76.8724	11.7655	11.3621	96.5		8.88	56.3	71	5.76	30	1.39	1.01	0.33	9.6	1.28	1.2	1.03	0.33	3.95	0.22	1400	0.4	1.74	5.2
174441	2005	116.858	-20.9333	Nallana	3	938.609	h-boninite	Boninite			Y	53.1464	16.6922	7.21176	10.2442	0.232067	9.86544	2.07091	0.0478703	0.353824	0.135286	3.06	65.6092	53.6348	0.37027	88.0061	4.62301	7.37089	23.5	0.6	7.66	54.5	158	1.23		1.5	1.04	0.43	9.4	1.32	1.25	0.83	0.33	3.36	0.23	1020	0.8	1.64	4.65
180232	2005	116.858	-20.9333	Nallana	3	939.833	l-boninite	Boninite			Y	51.9622	17.844	7.13761	10.0714	1.07797	10.0889	1.26635	0.0387231	0.29304	0.21978	3.72	66.4932	52.5091	0.308377	74.8425	10.7275	14.43	105		3.46	56.1	146	7.14	32	0.73	0.59	0.22	9.1	0.59	1.1	0.36	0.17	1.54	0.14	1680		0.65	2.12
174442	2005	116.866	-20.9333	Nallana	3	997.756	Boninitic-calc-alkaline hybrid	Boninite			Y	56.5514	16.6193	6.88054	8.76843	0.296217	8.40839	1.86045	0.0644401	0.394955	0.155903	3.19	65.5133	56.6583	0.398833	85.0248	5.87498	9.10023	43.5	0.8	22	48.9	124	1.11	10	3.22	2.28	0.6	11.4	3.02	1.15	2.71	0.76	9.96	0.38	1220	0.8	4.42	12
174446	2005	116.867	-20.9718	Nallana	4	1815.83	Boninitic-calc-alkaline hybrid	Basalt			Y	53.7669	16.1332	7.87562	11.8322	0.22605	6.90536	2.06438	0.133153	0.856719	0.206438	1.91	53.6206	53.4803	0.834958	89.665	2.90083	7.43416	39.5	0.4	17.4	56.8	26	0.39	84	3.14	2.14	0.74	12.7	2.82	1.15	1.98	0.73	7.59	0.38	1640	1.4	3.51	10.8
180228	2005	116.903	-20.9928	Tozer	7	3741.58	Calc-alkaline	Basalt			Y	52.2886	17.7487	7.54345	10.3761	0.742772	7.53292	2.59865	0.148344	0.862709	0.157813	4.13	58.986	52.1663	0.853221	83.4434	6.82922	9.7274	199	0.4	21	46	181	0.68	30	2.58	1.71	0.86	13.9	2.54	0.85	1.94	0.54	9.44	0.26	1220	0.6	3.62	11.9
180230	2005	116.846	-20.9079	Nallana	2	311.442	Calc-alkaline	Basalt			Y	54.6132	17.2783	9.94563	7.85777	1.19802	4.74044	2.55096	0.183834	1.4872	0.144589	1.9	54.444	53.7599	1.38009	81.0785	8.95876	9.9627	276	0.6	17.8	49.5	229	2.64	48	4.13	2.65	1.04	16.7	3.8	0.95	2.46	0.9	7.05	0.38	1120	0.8	5.01	12.3
180231	2005	116.859	-20.9323	Nallana	3	922.089	Boninitic-calc-alkaline hybrid	Basalt			Y	50.1367	17.0142	9.94404	11.2752	0.35507	8.79866	1.35364	0.112456	0.812184	0.19784	2.64	60.721	50.3458	0.827927	88.7502	2.92685	8.32292	29.5	0.4	17.5	67.1	106	1.91	96	2.41	1.75	0.73	12.3	2.18	1.05	1.4	0.53	7.19	0.3	1520	0.2	3.4	11.1
174453	2005	116.927	-20.9602	Tozer	6	3265.47	l-boninite	Boninite			Y	52.3781	17.7882	8.71908	9.95375	0.00636429	9.86465	0.774322	0.0381858	0.275786	0.201536	4.91	66.2535	52.8663	0.288599	96.1976	0.368753	3.43361	40		4.32	50.4	121	0.06	34	0.73	0.55	0.23	9.3	0.67	1.25	0.42	0.19	1.9	0.14	1560		0.84	2.59
174456	2005	116.951	-20.9693	Tozer	9	4461.32	Boninitic-calc-alkaline hybrid	Boninite			Y	54.4191	16.8199	8.58388	9.52554	0.187229	8.29741	1.45281	0.0695713	0.460399	0.184159	1.38	63.3107	54.497	0.463682	88.975	3.36989	7.65511	40.5	0.6	14.3	58.8	139	0.5	44	2.19	1.5	0.52	11.2	1.95	1.2	1.56	0.47	6.26	0.25	1460	3	2.85	8.34
174454	2005	116.928	-20.9661	Tozer	7	3547.55	Tholeiitic	Basalt			N	52.5114	14.0849	9.39363	14.373	0.200265	5.68707	1.74817	0.14273	1.64859	0.210223	8.54	43.9411	51.9059	1.56254	91.8599	1.5529	6.58721	33	0.8	15	48.3	90	0.25	116	5.95	3.94	1.31	18.3	5.14	1.35	3.17	1.39	5.83	0.56	1600	0.4	4.5	12
174455	2005	116.929	-20.9738	Tozer	7	3937.4	Tholeiitic	Basalt			Y	52.9491	14.1261	8.76174	13.9056	0.0420732	6.15321	2.06159	0.14936	1.67241	0.178811	3.2	46.7119	52.4657	1.60197	95.6169	0.592235	3.79082	24	0.8	17.2	52.8	94	0.08	106	6.38	4.27	1.41	19.3	5.61	1.45	3.29	1.42	6.64	0.61	1380	0.8	4.79	13.8
174451	2005	116.926	-20.955	Tozer	5	2973.08	Tholeiitic	Basalt			Y	52.5462	13.6521	11.1035	12.7642	0.118438	6.01706	1.91404	0.160737	1.52277	0.200921	4.29	48.2896	52.0271	1.45412	94.3171	1.18089	4.50198	61	0.8	19.1	48.4	74	0.09	138	6.14	3.91	1.34	19.2	5.59	1.35	3.42	1.36	7.52	0.55	1510	0.4	5.46	14.8
201668	2022	117.019	-20.9185	Bradley	13	6124.46	Calc-alkaline	Basalt	Andesite	Medium grey, fine to medium grained, random pyroxene spinifex-textured andesite	Y	53.2855	15.22	9.03849	11.2784	0.392707	6.57628	2.32715	0.156875	1.54797	0.176614	2.71	53.5984	52.9128	1.49722	89.7182	3.01851	7.26326	97.5	0.8	18.8	38.7	147	0.41	94	3.85	2.35	1.14	16	3.83	1.25	2.31	0.81	7.68	0.34		0.6	3.87	13.7
201697	2022	117.01	-20.9204	Bradley	12	5684.51	Tholeiitic	Basalt	Dolerite	Medium grey, medium grained, equigranular, dolerite	Y	50.0427	14.6657	10.4026	13.9048	0.290813	6.60843	2.08468	0.144885	1.6469	0.208468	2.81	48.4934	49.6785	1.59408	92.0518	1.91739	6.03084	89.5	0.8	16.2	48.7	135	0.25	100	6.33	3.95	1.37	20	5.34	1.3	3.24	1.34	6.27	0.59		0.6	4.69	13
201699	2022	117.007	-20.9211	Bradley	12	5481.77	Tholeiitic	Basalt	Basalt	Dark grey, fine grained, vesicular/pillowed to massive basalt	Y	51.4465	14.3887	8.28031	14.7651	0.428112	6.42168	2.25542	0.14514	1.67068	0.198393	2.71	46.2824	51.0333	1.61017	89.5207	2.60706	7.8722	118	0.6	16.8	46	99	0.28	106	6.44	4.16	1.33	20.2	5.54	1.2	3.14	1.41	6.35	0.65		0.6	4.78	14
201700	2022	117.001	-20.9327	Bradley	10	5196.41	Calc-alkaline	Basalt	Basalt	Medium grey, fine grained, massive basalt	Y	54.9851	15.9765	7.46197	10.2208	1.76128	4.8878	3.02231	0.162579	1.33398	0.187591	3.15	48.6483	54.1704	1.24195	76.7126	11.2696	12.0178	1070	0.6	23.9	36.3	94	0.42	70	3.53	2.35	1	15.8	3.37	0.85	2.73	0.75	10.7	0.35		0.4	4.92	14.1
245602	2022	117.001	-20.9327	Bradley	10	5197.43	Tholeiitic	Basalt	Basalt	Dark grey, fine grained pillow basalt	Y	54.8401	14.3149	10.1976	11.4027	0.309855	3.141	3.85197	0.137949	1.60233	0.201618	4.6	35.304	53.5681	1.43618	90.4233	4.09367	5.48304	124	0.6	15.9	48.1	102	0.33	104	5.9	3.78	1.41	17.4	4.97	0.95	3.14	1.3	6.46	0.5		0.4	4.42	13.1
245603	2022	116.996	-20.9365	Bradley	10	4924.23	Tholeiitic	Basalt	Basalt	Dark grey, fine grained, massive basalt	Y	51.093	13.8995	10.2685	14.3955	0.260095	5.7637	2.25762	0.147734	1.70622	0.208076	2.24	44.2325	50.5076	1.61997	92.4013	1.87704	5.72168	101	0.2	17.3	48.1	106	0.12	114	6.7	4.3	1.5	20.3	5.66	1.4	3.4	1.44	6.77	0.59		0.6	4.88	14.2
245604	2022	116.994	-20.9366	Bradley	10	4795.49	Tholeiitic	Basalt	Dolerite	Dark grey, fine to medium grained, equigranular dolerite	Y	50.9358	14.2226	9.96931	14.3064	0.32574	6.05836	2.23039	0.135898	1.59758	0.217852	2.37	45.6196	50.4275	1.52699	91.4525	2.22663	6.3209	100	0.6	15.5	49.2	104	0.33	108	6.06	3.87	1.32	20.2	5.17	1.4	2.96	1.32	6.17	0.57		0.6	4.34	12.8
245606	2022	116.989	-20.9332	Tozer	9	4563.36	l-boninite	Boninite	Andesite	Medium grey, very fine grained, massive andesite	Y	52.0771	17.8017	9.43311	10.2105	0.0126477	9.41203	0.50591	0.0411052	0.305654	0.200256	4.29	64.6154	52.4467	0.316287	94.4398	0.464494	5.09571	10	0.2	4.3	49.7	144	0.24	40	0.86	0.69	0.25	9.3	0.74	1.2	0.47	0.19	1.93	0.15		0.4	0.79	2.87
201669	2022	117.019	-20.9189	Bradley	13	6130.04	Calc-alkaline	Basalt	Basaltic andesite	Medium to dark grey, very fine grained, vesicular basaltic andesite	Y	51.7299	16.4562	8.40778	11.088	0.500976	7.44278	2.68967	0.113952	1.36537	0.205318	1.44	57.0768	51.584	1.34749	88.4653	3.87791	7.65682	156	0.4	14	44.4	165	0.78	76	3.38	2.06	1.04	17.2	3.18	1.05	1.82	0.7	5.63	0.3			2.99	10.3
201670	2022	117.019	-20.9191	Bradley	13	6147.27	Calc-alkaline	Basalt	Basalt	Dark grey, fine grained, massive basalt	Y	52.276	16.5455	8.47303	10.9511	1.0373	7.0968	1.88974	0.118109	1.42758	0.184866	1.47	56.2131	52.0396	1.39752	83.2352	5.3754	11.3894	150	0.4	14.5	43	167	1.01	82	3.5	2.16	1.03	16.1	3.55	1	1.98	0.76	5.78	0.31		0.2	3.2	10.7
245605	2022	116.994	-20.9356	Bradley	10	4803.6	Tholeiitic	Basalt	Basalt	Dark grey, very fine grained, vesicular pillow basalt	Y	53.8543	14.7	8.10597	12.4807	0.163799	5.21848	3.40199	0.1428	1.70099	0.230999	3.49	45.3046	53.1262	1.59534	92.8235	2.00922	5.16724	80	0.8	17.2	48.3	99	0.2	116	6.58	4.2	1.47	20.5	5.63	1.2	3.38	1.46	6.79	0.63		0.2	4.76	12.9
174458	2005	116.946	-20.9755	Bradley	10	4547.85	Tholeiitic	Basalt			Y	53.644	13.1852	11.8459	13.1428	0.0643686	4.87956	1.40158	0.133928	1.5054	0.197259	2.47	42.3794	52.8271	1.40129	94.9379	0.768972	4.29309	37	0.8	15.7	52	91	0.02	164	5.97	3.87	1.35	21.1	5.08	1.8	3.02	1.33	6.2	0.57	1570	1.2	4.31	12.8
174459	2005	116.947	-20.9768	Bradley	10	4643.54	Tholeiitic	Basalt			N	52.7554	13.7274	9.39705	13.246	0.0384675	6.95711	1.98932	0.130789	1.57167	0.186842	7.89	50.9917	52.4824	1.53359	96.0872	0.538273	3.37456	66.5	0.6	14.7	49.8	99	0.04	162	5.59	3.64	0.98	17.6	4.62	0.85	2.87	1.24	5.75	0.53	1410		4.18	11.7
174462	2005	116.949	-20.978	Bradley	10	4741.33	Tholeiitic	Basalt			N	50.4481	14.9676	10.0742	12.9877	0.166798	6.451	2.9383	0.143601	1.65693	0.165693	8.29	49.5959	50.0426	1.598	93.9853	1.60237	4.41236	40	0.8	15.9	50.4	102	0.29	124	6.21	4.1	1.43	21.8	5.27	1.25	3.15	1.4	6.18	0.6	1210	0.4	4.49	12.9
174463	2005	116.949	-20.9783	Bradley	10	4735.88	Tholeiitic	Basalt			N	49.7938	14.711	9.40836	14.6972	0.085022	6.70108	2.55066	0.151026	1.70044	0.201368	9.13	47.4576	49.4538	1.64943	95.1635	0.895713	3.94075	409	0.8	15.3	49.3	107	0.03	116	6.33	4.14	1.4	19.5	5.18	1.1	3.32	1.44	5.86	0.62	1490	0.2	4.56	13.2
174465	2005	116.951	-20.9797	Bradley	10	4838.29	Tholeiitic	Basalt			Y	50.5459	14.6224	10.1631	13.7007	0.117187	5.65193	3.28745	0.137928	1.58669	0.186669	2.35	44.9709	49.9312	1.50268	94.8426	1.39242	3.76493	99	0.6	16.5	51.2	107	0.03	142	6.27	4.21	1.42	22	5.42	1.55	3.29	1.44	6.29	0.61	1500	0.4	4.64	13.2
174466	2005	117.04	-20.9547	Bradley	12	6101.02	Tholeiitic	Basalt			Y	50.5975	14.7344	9.99119	13.633	0.328132	6.24712	2.42944	0.156704	1.69324	0.189307	3.4	47.5826	50.1386	1.62541	91.6405	2.26554	6.09396	263	0.8	17.3	55.9	139	0.19	98	6.48	4.16	1.37	19.7	5.45	1.1	3.42	1.44	6.65	0.57	1450	1.4	4.94	13.8
174467	2005	117.041	-20.9581	Bradley	12	5916.02	Tholeiitic	Basalt			Y	50.6778	14.0673	10.5321	14.1772	0.247567	6.24162	2.0141	0.154205	1.6994	0.188822	3.27	46.5856	50.2175	1.63111	92.5483	1.69066	5.76102	393	0.8	17.8	52.3	131	0.13	114	6.68	4.29	1.43	20.7	5.67	1.45	3.77	1.46	6.94	0.63	1490	2.6	5.15	14.5
174470	2005	117.031	-20.9693	Bradley	10	5168.26	Tholeiitic	Basalt			Y	50.556	14.6134	12.469	12.174	0.101468	6.19266	2.43731	0.0962373	1.1402	0.219672	3.22	50.1916	50.0829	1.09316	95.166	1.35037	3.48367	46	0.6	12.7	61	88	0.29	126	4.17	2.59	0.98	17.2	3.72	1.3	2.17	0.92	4.99	0.37	1710	0.8	3.56	9.98
174471	2005	117.03	-20.9723	Bradley	10	5043.1	Tholeiitic	Basalt			Y	51.162	14.5155	10.8412	12.1947	0.278774	6.20566	3.16158	0.134581	1.32444	0.181577	4.95	50.2016	50.6923	1.27018	92.5979	2.69422	4.70787	296	0.6	17.2	54.6	63	0.24	118	5.73	3.4	1.3	18.1	4.89	1.2	2.98	1.19	6.7	0.52	1410	0.6	4.83	13
174473	2005	117.025	-20.9803	Bradley	10	4786.18	Tholeiitic	Basalt			Y	51.2136	14.4899	10.1658	12.9577	0.745284	6.70443	1.94377	0.157996	1.43444	0.1871	2.53	50.617	50.8744	1.39151	87.7003	3.84038	8.45936	299	0.6	16.9	57.6	120	0.67	120	5.67	3.52	1.29	18.9	5.03	1.15	3.11	1.22	6.8	0.49	1490	1.2	4.81	13.1
174474	2005	117.022	-20.9836	Bradley	10	4775.52	Tholeiitic	Basalt			Y	51.6678	14.6013	9.23474	12.915	0.547283	6.62053	2.96489	0.0988298	1.13707	0.212537	4.4	50.3847	51.3067	1.10091	88.9091	4.345	6.74588	208	0.6	12.5	58.4	88	0.57	126	4.05	2.57	0.94	16.9	3.51	1.2	2.05	0.89	5.04	0.37	1610	0.4	3.44	9.52
174468	2005	117.036	-20.9645	Bradley	11	5475.07	Boninitic-calc-alkaline hybrid	Basalt			N	53.5456	16.6117	7.464	11.5237	0.723879	7.26024	1.71586	0.125472	0.815034	0.214483	5.55	55.5177	53.352	0.800927	82.3778	5.7516	11.8706	486	0.6	16.6	54.7	31	0.77	70	2.98	2.14	0.73	12.3	2.72	0.95	1.88	0.73	7.55	0.36	1650	1.6	3.25	10.1
174469	2005	117.032	-20.9659	Bradley	11	5308.38	Boninitic-calc-alkaline hybrid	Basalt			Y	53.6975	16.1336	7.74961	12.0805	0.544481	7.15755	1.52243	0.120526	0.792934	0.200877	4.29	53.9959	53.477	0.777342	84.1817	4.57243	11.2459	214	0.4	15.3	56.9	49	0.84	66	2.87	2.02	0.74	13.1	2.4	1.25	1.68	0.64	6.73	0.36	1620	1.8	3.25	9.68
174482	2005	117.04	-20.953	Bradley	13	6263.81	Calc-alkaline	Basalt			Y	53.366	14.4107	8.85922	12.5213	0.239125	7.62672	1.30623	0.195935	1.2957	0.17908	3.59	54.682	53.2683	1.28429	90.2422	1.74841	8.00943	64.5	0.6	18.9	52.4	152	0.23	104	3.77	2.32	1.09	13.5	3.43	1.05	2.3	0.82	7.73	0.4	1370	2	4.8	12.8
174494	2005	117.05	-20.945	Bradley	13	6741.46	Calc-alkaline	Basalt			Y	53.2542	17.2805	9.44679	8.72985	0.241441	7.87584	1.96105	0.145497	0.92781	0.137063	4.39	64.1219	53.2217	0.925075	90.2603	3.04927	6.69045	72	0.8	18	49	237	0.21	48	2.73	1.72	0.88	14.2	2.9	1.05	2.3	0.59	7.88	0.24	1100	2.8	4.45	11.2
aMFW is calculated after Ohta and Arai (2007) (ref. 4 in SI)
bLambdas calculated after O'Neill (2016) (ref. 11 in SI)
Abreviations: LOTI - low-Ti basalt; SHMB - siliceous high-Mg basalt
[truncated: 40 more columns]
