# Supplementary material for: Modern arc-like water content in the source of 3.1-billion-year-old volcanic rocks
Source: Nat Commun. 2026 Jul 7;17:5630. doi: 10.1038/s41467-026-74653-1 (PMC13342610; doi:10.1038/s41467-026-74653-1)
Supplement: Supplementary file 4 — Supplementary Data 2 [file 41467_2026_74653_MOESM4_ESM.xlsx]

## Sheet: Sheet1
Supplementary Data 2: Trace element abundances of reference materials and sample duplicates analyzed in this study.
	Repeat certified reference materials												Blindly inserted (n=1) certified reference materials				Sample duplicates
																	2005 sample reanalysis				2022 samples
	OREAS 24b						BB1						BIR-1				174470				201615				201624				245605
	Mean this study (n = 6)	2σ	RSD (%)a	preferred valueb	% diffc		Mean this study (n = 4)	2σ	RSD (%)a	preferred valued	% diffc		this study	preferred valuee	% diffc		orig	dup	%RSD dupa		orig	dup	%RSD dupa		orig	dup	%RSD dupa		orig	dup	%RSD dupa
Ba (ppm)	713	6.5	0.45582	738.937	-3.5101		157	4.5	1.43312	152	3.28947		7.5	6.75	11.1111		46	46	0		252	251	0.281156		47.5	40.5	11.2494		80	83	2.60285
Be (ppm)	2.6	0.4	7.69231	2.92417	-11.0858		1	0.2	10	0.8	25		0.4	0.102	292.157						1.6	1.8	8.3189		0.6	0.6	0		0.8	1	15.7135
Ce (ppm)	83.56	1.8	1.07707	85.9039	-2.72856		27	0.68	1.25926	26.8	0.746269		1.86	1.92	-3.125		12.7	12.5	1.12239		53.5	53.4	0.132293		21.2	19.3	6.63458		17.2	16.8	1.66378
Co (ppm)	16.9	0.6	1.77515	16.9			37.4	0.7	0.935829	37	1.08108		54.9	52.22	5.13213		61	61.2	0.231459		54.3	56.9	3.30661		47.4	47.2	0.298988		48.3	48	0.440565
Cr (ppm)	136	8	2.94118	142	-4.22535		141	8	2.83688	150	-6		404	392.9	2.82515		88	91	2.37019		50	40	15.7135		37	39	3.72161		99	102	2.11077
Cs (ppm)	10.35	0.17	0.821256	10.4884	-1.3192		0.35	0.07	10					0.00646			0.29	0.26	7.71389		1.24	1.21	1.73169		0.1	0.07	24.9567		0.2	0.16	15.7135
Cu (ppm)	38	4	5.26316	37.9595	0.10661		80	2	1.25	82	-2.43902		134	120.7	11.0191		126	126	0		104	104	0		176	168	3.28887		116	114	1.22975
Dy (ppm)	5.87	0.18	1.53322	5.83439	0.610363		7.24	0.25	1.72652	7.27	-0.412655		2.64	2.544	3.77358		4.17	4.07	1.71628		7.08	7.13	0.497612		7.45	7.49	0.378638		6.58	6.69	1.17229
Er (ppm)	3.46	0.08	1.15607	3.41282	1.38232		3.97	0.15	1.88917	3.95	0.506329		1.72	1.68	2.38095		2.59	2.63	1.08369		3.77	3.86	1.66814		4.8	4.8	0		4.2	4.32	1.99185
Eu (ppm)	1.39	0.06	2.15827	1.39377	-0.270724		1.96	0.08	2.04082	2.01	-2.48756		0.49	0.5201	-5.78735		0.98	0.97	0.725238		2.19	2.16	0.97532		1.59	1.59	0		1.47	1.43	1.95064
Ga (ppm)	19.7	0.4	1.01523	20.1584	-2.2739		23.4	0.5	1.06838	23	1.73913		15.8	15.46	2.19922		17.2	16.8	1.66378		22.2	23	2.50303		18.8	18.3	1.90595		20.5	20.3	0.693242
Gd (ppm)	6.22	0.19	1.52733	6.26581	-0.731048		7.22	0.2	1.38504	7.26	-0.550964		1.89	1.809	4.47761		3.72	3.67	0.956843		7.51	7.45	0.567198		6.15	6.16	0.114883		5.63	5.53	1.26722
Ge (ppm)	1.7	0.15	4.41176				1.25	0.1	4	1.5	-16.6667		1.35	1.46	-7.53425		1.3	1.2	5.65685		1.35	1.4	2.5713		1.25	1.25	0		1.2	1.2	0
Hf (ppm)	6.34	0.31	2.44479	6.14734	3.13406		4.16	0.19	2.28365	4	4		0.56	0.5822	-3.81312		2.17	2.27	3.18517		5.61	5.52	1.14357		3.69	3.74	0.951691		3.38	3.33	1.05381
Ho (ppm)	1.21	0.03	1.23967	1.17146	3.28973		1.47	0.06	2.04082	1.46	0.684932		0.59	0.5718	3.18293		0.92	0.87	3.95032		1.41	1.45	1.97792		1.62	1.61	0.437837		1.46	1.47	0.482667
La (ppm)	43.55	1.05	1.20551	44.0168	-1.06055		11.38	0.41	1.80141	10.95	3.92694		0.58	0.627	-7.49601		4.99	5	0.141563		24.1	23.7	1.18344		7.97	7.53	4.01454		6.79	6.78	0.104216
Lu (ppm)	0.49	0.02	2.04082	0.488808	0.243766		0.49	0.02	2.04082	0.49	0		0.25	0.2484	0.644122		0.37	0.35	3.92837		0.48	0.5	2.88615		0.69	0.68	1.03227		0.63	0.63	0
Mo (ppm)	3.6	0.2	2.77778	4.03243	-10.7239		1.8	0.2	5.55556	1.8	0		0.4	0.068	488.235		0.8	0.6	20.2031		1	1.2	12.8565		0.4	0.2	47.1405		0.2	0.4	47.1405
Nb (ppm)	15.87	0.39	1.22873	15.9957	-0.786119		7.27	0.21	1.44429	7.6	-4.34211		0.5	0.553	-9.58409		3.56	3.65	1.76532		16.6	16.8	0.846834		5.56	5.42	1.80319		4.76	4.77	0.148396
Nd (ppm)	37.9	1.07	1.41161	38.6759	-2.00628		18.88	0.41	1.08581	18.75	0.693333		2.37	2.397	-1.12641		9.98	9.69	2.08501		31.5	31.6	0.224123		15.3	15.6	1.37302		12.9	13.8	4.76701
Ni (ppm)	60	2	1.66667	60.0776	-0.12915		46	4	4.34783	41	12.1951		182	168.9	7.75607		88	86	1.62553		56	52	5.23783		42	40	3.4493		84	84	0
Pb (ppm)	22	0	0	23.1472	-4.95624		4	0	0	4.4	-9.09091		3	3.037	-1.21831						5	5	0
Pr (ppm)	10.07	0.16	0.794439	10.1851	-1.13001		3.89	0.09	1.15681	3.63	7.16253		0.4	0.3723	7.44024		1.99	2	0.354439		7.12	7.26	1.37684		3.11	3.17	1.35116		2.66	2.73	1.83664
Rb (ppm)	163.5	2.1	0.642202	161.085	1.49921		11.7	0.4	1.7094	12.4	-5.64516		0.1	0.21	-52.381		1.75	1.8	1.99185		39	39.2	0.361691		0.9	0.9	0		2.5	2.4	2.88615
Sb (ppm)	0.9	0.1	5.55556	0.997251	-9.75195		0.2	0	0	0.3	-33.3333		0.4	0.462	-13.4199		0.2	0.3	28.2843						0.2	0.2	0		0.2	0.3	28.2843
Sc (ppm)	14	0.8	2.85714	15.2548	-8.22548		26.8	1.5	2.79851	27.7	-3.2491		43.6	43.21	0.902569		36.4	35.3	2.16964		36.4	36.3	0.194527		41.5	41.3	0.341597		40.8	40.3	0.871895
Sm (ppm)	7.4	0.18	1.21622	7.1738	3.15317		5.86	0.28	2.38908	5.69	2.9877		1.14	1.113	2.42588		2.93	2.89	0.971968		7.48	7.31	1.62553		5.08	5.05	0.418819		4.35	4.47	1.9241
Sn (ppm)	4	0.2	2.5	4.65352	-14.0435		1.4	0.4	14.2857	1.8	-22.2222		0.8	0.701	14.1227		0.6	0.6	0		1.8	1.8	0		1	0.8	15.7135		1	1	0
Sr (ppm)	117.8	2	0.848896	124.625	-5.47653		244.8	4.4	0.898693	245	-0.0816327		108	108.6	-0.552486		156	155	0.454731		218	221	0.966433		98.3	97.3	0.723013		154	156	0.912396
Ta (ppm)	1.22	0.09	3.68852	1.31971	-7.55529		0.49	0.02	2.04082	0.5	-2		0.03	0.0414	-27.5362		0.28	0.29	2.48108		1.09	1.09	0		0.37	0.33	8.08122		0.28	0.29	2.48108
Tb (ppm)	1.01	0.04	1.9802	0.979687	3.09415		1.2	0.02	0.833333	1.22	-1.63934		0.38	0.3623	4.88545		0.63	0.63	0		1.17	1.22	2.95861		1.13	1.1	1.90253		0.97	0.95	1.47314
Th (ppm)	16.4	0.25	0.762195	16.5355	-0.819381		1.71	0.04	1.16959	1.8	-5		0.04	0.0328	21.9512		0.48	0.5	2.88615		5.04	5.19	2.07363		0.76	0.77	0.924323		0.68	0.68	0
Tm (ppm)	0.52	0.02	1.92308	0.503768	3.2221		0.57	0.03	2.63158	0.53	7.54717		0.25	0.2558	-2.2674		0.39	0.39	0		0.53	0.54	1.32169		0.69	0.73	3.9837		0.65	0.68	3.18996
U (ppm)	3.31	0.08	1.20846	3.31375	-0.113077		0.3	0.01	1.66667	0.3	0			0.01051			0.12	0.13	5.65685		0.76	0.78	1.83664		0.18	0.19	3.8222		0.19	0.21	7.07107
V (ppm)	114.3	3.7	1.61855	112.02	2.03556		253.5	4.2	0.828402	245	3.46939		338	320.6	5.42732		276	274	0.514259		432	434	0.326608		477	481	0.590486		397	400	0.532326
Y (ppm)	32.24	0.56	0.868486	32.5042	-0.812913		36.82	0.5	0.678979	39.8	-7.48744		14.7	15.6	-5.76923		22.7	22.4	0.940719		36.1	36	0.196146		41.8	41.6	0.33914		36.6	37	0.768594
Yb (ppm)	3.32	0.17	2.56024	3.24003	2.46811		3.43	0.18	2.62391	3.32	3.31325		1.75	1.631	7.29614		2.45	2.5	1.4285		3.5	3.44	1.22266		4.75	4.8	0.740426		4.24	4.33	1.48517
Zn (ppm)	105	5	2.38095	104.652	0.332161		120	5	2.08333	116	3.44828		75	70.4	6.53409		100	100	0		135	135	0		115	105	6.42824		85	95	7.85674
Zr (ppm)	220	6.5	1.47727	213.455	3.06624		149	4	1.34228	153	-2.61438		14	14.8	-5.40541		74.5	78.5	3.69729		204	206	0.68986		127	127	0		112	114	1.25152
