# Supplementary material for: Modern arc-like water content in the source of 3.1-billion-year-old volcanic rocks
Source: Nat Commun. 2026 Jul 7;17:5630. doi: 10.1038/s41467-026-74653-1 (PMC13342610; doi:10.1038/s41467-026-74653-1)
Supplement: Supplementary file 5 — Supplementary Data 3 [file 41467_2026_74653_MOESM5_ESM.xlsx]

## Sheet: Supplementary Table 3
Supplementary Data 3: Trace element composition and parameters of modelled modified-, calculated pre-dripduction mantle wedge and metasomatic agent mass balance contributions.
Sample information						Model	PRIMACALC2 fractional crystallization correction			Stage 2 melting parameters (analogue modelling)				Stage 1 melting parameters (MAGEMin)								Trace element compositions
Sample	Geochemical group	Lithology	Unit	Formation	MgO (wt.%)		Fractional crystallization conditions	% Fractional crystallization	Fractional crystallization corrected MgO (wt.%)	F stage 2	Stage 2 melting type	Stage 2 melt modes	Mineralogy stage 2	F stage 1	Stage 1 conditions	Melt connectivity threshold	Stage 1 starting P (GPa)	Stage 1 starting T (°C)	Stage 1 final P (GPa)	Stage 1 final T (°C)	Lithology stage 1	Type		Th (ppm)	U (ppm)	Nb (ppm)	Ta (ppm)	La (ppm)	Ce (ppm)	Nd (ppm)	Sr (ppm)	Zr (ppm)	Hf (ppm)	Sm (ppm)	Eu (ppm)	Y (ppm)	Er (ppm)	Yb (ppm)	Lu (ppm)
174474	Tholeiitic	Basalt	10	Bradley	6.62	Main	Isobaric crystallization at 6 kbar, 0.75 wt.% H2O, FMQ-1.5	23	13.4343	0.125	Anhydrous critical fractional melting in spinel stability field	-0.149 Ol, 0.949 Cpx, 0.195 Opx, 0.005 Spl (modified from Kinzler, 1997)	Spinel lherzolite: 61.446% Ol, 14.21% Cpx, 21.756% Opx, 0.588% Spl, 2% retained melt	0.0717758	Anhydrous critical fractional melting along 1,400°C Tp adiabat	1.7 vol.% ≈ 2.0 wt.%	2.421	1451.3	2.089	1444.68	Primitive mantle model of Walter (2013)	Lava		0.5	0.11	3.44	0.26	5.04	12.5	9.52	192	72.5	2.05	3	0.94	21.8	2.57	2.44	0.37
																						Fractional crystallization-corrected primary melt		0.394086	0.0867154	2.71054	0.204867	3.98852	9.90117	7.56643	152.125	57.5149	1.6351	2.39279	0.751406	17.4953	2.06436	1.95962	0.296227
																						Dripduction-modified mantle wedge		0.0493973	0.0108732	0.339894	0.0257303	0.501999	1.25621	0.983364	19.1898	7.4347	0.2395	0.330697	0.103389	2.90513	0.344218	0.357935	0.0541011
																						Unmodified mantle wedge		0.00998634	0.00271582	0.069603	0.00589867	0.183297	0.566682	0.598696	5.81473	2.63558	0.109038	0.239632	0.0985054	2.9085	0.341724	0.360578	0.0541309
																						Dripduction contribution		0.797836	0.750228	0.795221	0.77075	0.634866	0.548894	0.391176	0.696988	0.645502	0.544725	0.275372	0.0472371	-0.0011609	0.0072478	-0.00738539	-0.000551663
180232	l-boninite	Boninite	3	Nallana	10	Main	-	-	-	0.18	Hydrous critical fractional melting in the spinel stability field	-0.162 Ol, 0.65 Cpx, 0.508 Opx, 0.005 Spl (F=0 to Cpx out; modified from Gaetani and Grove, 1998)	Cpx-poor spinel harzburgite: 63.406% Ol, 2.009% Cpx, 31.164% Opx, 1.441% Spl, 2% retained melt	0.36185 (harzburgite production)	Anhydrous critical fractional melting along 1,605°C Tp adiabat to produce harzburgite	3.5 vol.% ≈ 4.0 wt.% (harzburgite production)	6.100 (harzburgite production)	1734.100 (harzburgite production)	2.135 (harzburgite production)	1657.453 (harzburgite production)	Primitive mantle model of Walter (2013)	Lava		0.16	0.05	0.65	0.05	1.54	3.46	2.12	56.5	12.5	0.36	0.59	0.22	4.82	0.59	0.76	0.14
																						Dripduction-modified mantle wedge		0.02864	0.00894	0.11624	0.00994	0.30664	0.68764	0.42064	11.2166	2.47664	0.07464	0.11764	0.04354	0.97064	0.12034	0.16164	0.03027
																						Component	Proportion
												0.426 Ol, 0.569 Opx, 0.005 Spl (Cpx out to F=0.18; Shervais et al., 2021)			Mixing of harzburgite with 20% average of calc alkaline and tholeiitic unmodified mantle							Slightly depleted mantle (average of calc-akaline and tholeiitic unmodified mantle)	0.2	0.011633	0.00316229	0.0811121	0.00680753	0.204175	0.622694	0.641326	6.44521	2.90521	0.117372	0.252184	0.103036	2.99623	0.350936	0.369163	0.0553618
																						Harzburgitic residue of deep hot melting	0.8	5.50096e-05	2.60356e-05	0.000358975	2.99635e-05	0.000436986	0.00135357	0.00226394	0.0326832	0.0570464	0.00351283	0.00258693	0.00191317	0.406108	0.0745514	0.121137	0.0210017
																						Unmodified mantle wedge mixture		0.00237061	0.000653287	0.0165096	0.00138548	0.0411847	0.125622	0.130076	1.31519	0.62668	0.0262846	0.0525063	0.0221376	0.924133	0.129828	0.170742	0.0278737
																						Dripduction contribution		0.917227	0.926925	0.85797	0.860616	0.86569	0.817315	0.690766	0.882747	0.746964	0.647848	0.553669	0.491556	0.0479134	-0.0788449	-0.0563134	0.0791635
						Alternative	-	-	-	0.175	Hydrous critical fractional melting in the spinel stability field	-0.162 Ol, 0.65 Cpx, 0.508 Opx, 0.005 Spl (F=0 to Cpx out; modified from Gaetani and Grove, 1998)	Cpx-poor spinel harzburgite: 61.152% Ol, 2.74% Cpx, 32.438% Opx, 1.666% Spl, 2% retained melt	0.34162 (harzburgite production)	Anhydrous critical fractional melting along 1,610°C Tp adiabat to produce harzburgitic solids (no trapped melt in residue)	3.5 vol.% ≈ 4.0 wt.% (harzburgite production)	6.300 (harzburgite production)	1743 (harzburgite production)	3.531 (harzburgite production)	1691.036 (harzburgite production)	Primitive mantle model of Walter (2013)	Lava		0.16	0.05	0.65	0.05	1.54	3.46	2.12	56.5	12.5	0.36	0.59	0.22	4.82	0.59	0.76	0.14
																						Dripduction-modified mantle wedge		0.02784	0.00874	0.11314	0.00994	0.30664	0.68764	0.42164	11.2366	2.47864	0.07464	0.11764	0.04364	0.97564	0.12124	0.16384	0.03076
																						Component	Proportion
												0.426 Ol, 0.569 Opx, 0.005 Spl (Cpx out to F=0.18; Shervais et al., 2021)			Metasomatism of harzburgitic solids by 3.9% primary tholeiitic melt							Primary tholeiitic melt (174474 corrected)	0.039	0.394086	0.0867154	2.71054	0.204867	3.98852	9.90117	7.56643	152.125	57.5149	1.6351	2.39279	0.751406	17.4953	2.06436	1.95962	0.296227
																						Harzburgitic residual solids of deep hot melting	0.961	4.535e-07	7.49448e-07	3.80536e-06	2.77428e-07	4.99091e-06	3.06417e-05	0.000172596	0.000558027	0.00929076	0.000949023	0.000479926	0.000491134	0.240862	0.0521087	0.0986048	0.0179519
																						Harzburgitic residual solids re-enriched by primary tholeiitic melt		0.0153304	0.00337395	0.105444	0.00796957	0.155158	0.385185	0.2945	5.91819	2.24626	0.0645174	0.0935408	0.0297017	0.912058	0.130385	0.170998	0.0287768
																						Tholeiitic melt metasomatic contribution		0.550643	0.473	0.931942	0.80174	0.505979	0.56011	0.698054	0.526637	0.902499	0.851667	0.791065	0.669354	0.687955	0.645634	0.441856	0.351915
																						Additional dripduction contribution		0.44934	0.613965	0.0680244	0.198232	0.494005	0.439845	0.301537	0.473313	0.0937531	0.135619	0.204855	0.319392	0.0651691	-0.0754317	-0.0436919	0.0644723
201668	Calc-alkaline	Basalt	13	Bradley	6.58	Main	Isobaric crystallization at 5 kbar, 4 wt.% H2O, FMQ+0.1	32	16.75	0.192	Hydrous critical fractional melting in spinel stability field	-0.162 Ol, 0.65 Cpx, 0.508 Opx, 0.005 Spl (modified from Gaetani and Grove, 1998)	Spinel lherzolite: 61.446% Ol, 14.210% Cpx, 21.756% Opx, 0.588% Spl, 2% retained melt	0.0651076	Anhydrous critical fractional melting along 1,400°C Tp adiabat	1.7 vol.% ≈ 2.0 wt.%	2.421	1451.3	2.119	1445.19	Primitive mantle model of Walter (2013)	Lava		0.81	0.21	3.87	0.26	7.68	18.8	13.7	205	83	2.31	3.57	1.14	20.1	2.35	2.52	0.34
																						Fractional crystallization-corrected primary melt		0.584761	0.151659	2.79174	0.187559	5.55215	13.5862	9.90011	148.023	60.046	1.67143	2.5803	0.824767	14.5724	1.706	1.83131	0.246512
																						Dripduction-modified mantle wedge		0.112285	0.029122	0.536075	0.0360192	1.06635	2.611	1.91103	28.4417	11.5588	0.33846	0.505404	0.163723	3.03668	0.361135	0.399765	0.0540978
																						Unmodified mantle wedge		0.0132796	0.00360876	0.0926212	0.00771639	0.225054	0.678706	0.683956	7.07568	3.17484	0.125706	0.264736	0.107566	3.08397	0.360148	0.377748	0.0565927
																						Dripduction contribution		0.881733	0.876081	0.827224	0.78577	0.788949	0.740059	0.642102	0.751222	0.725332	0.628595	0.47619	0.343004	-0.0155732	0.0027352	0.0550735	-0.046119
