# Supplementary material for: Modern arc-like water content in the source of 3.1-billion-year-old volcanic rocks
Source: Nat Commun. 2026 Jul 7;17:5630. doi: 10.1038/s41467-026-74653-1 (PMC13342610; doi:10.1038/s41467-026-74653-1)
Supplement: Supplementary file 6 — Supplementary Data 4 [file 41467_2026_74653_MOESM6_ESM.xlsx]

## Sheet: Mineral partition coefficients
Supplementary Data 4: Melt-mineral partition coefficients used for modelling in this study.
Mantle wedge modeling (Figs. 4a-c, S11a)
Mineral	Used for	Type	Th	Source	U	Source	Nb	Source	Ta	Source	La	Source	Ce	Source	Sr	Source	Nd	Source	Zr	Source	Hf	Source	Sm	Source	Eu	Source	Y	Source	Er	Source	Yb	Source	Lu	Source
Clinopyroxene	Bon. mmw, CA mmw	Fluid-present (refrac lherz), 1.5 GPa	0.014	extrapolated from [1] using DNb from [2]	0.012	extrapolated from [1] using DNb from [2]	0.008	[2]	0.022	[2]	0.043	[2]	0.089	[2]	0.077	[2]	0.211	[2]	0.103	[2]	0.206	[2]	0.363	[2]	0.449	[2]	0.561	[2]	0.578	[2]	0.543	[2]	0.52	[2]
Orthopyroxene	Bon. mmw, CA mmw	Fluid-present (refrac lherz), 1.5 GPa	0.00814545	extrapolated from [1] using DNb from [2]	0.0119636	extrapolated from [1] using DNb from [2]	0.0028	[2]	0.0041	[2]	0.003	[2]	0.005	[2]	0.0044	[2]	0.009	[2]	0.027	[2]	0.062	[2]	0.021	[2]	0.031	[2]	0.101	[2]	0.121	[2]	0.164	[2]	0.186	[2]
Olivine	Bon. mmw, CA mmw	Fluid-absent (refrac lherz), 1.5 GPa	1.4e-05	[1]	5.9e-05	[1]	0.0001	[1]	0.0006	[1]	1e-06	calculated from [3]	3e-06	calculated from [3]	0.00018	[1]	3.6e-05	calculated from [3]	0.00015	[1]	0.0304687	calculated from [3]	0.00032	[1]	0.00036	[1]	0.001	[1]	0.0023	[1]	0.0096	[1]	0.0089	[1]
Spl	All	Spinel facies mantle	0.0001		0.0001		0.0001		0.0001		0.0001		0.0001		0.0001		0.0001		0.0001		0.0001		0.0001		0.0001		0.0001		0.0001		0.0001		0.0001
Clinopyroxene	Thol. mmw	Fluid-absent (refrac lherz), 1.5 GPa	0.021	[1]	0.018	[1]	0.012	[1]	0.035	[1]	0.071	[1]	0.122	[1]	0.074	[1]	0.273	[1]	0.18	[1]	0.37	[1]	0.459	[1]	0.354	[1]	0.76	[1]	0.76	[1]	0.76	[1]	0.74	[1]
Orthopyroxene	Thol. mmw	Fluid-absent (refrac lherz), 1.5 GPa	0.0032	[1]	0.0047	[1]	0.0011	[1]	0.0049	[1]	0.0008	[1]	0.0047	[1]	0.003	[1]	0.012	[1]	0.027	[1]	0.047	[1]	0.0251	[1]	0.0158	[1]	0.096	[1]	0.103	[1]	0.168	[1]	0.181	[1]
Olivine	Thol. mmw	Fluid-absent (refrac lherz), 1.5 Gpa	2.73861e-05	[1], [3]*	0.000282489	[1], [3]*	0.000238765	[1], [3], [4], [5]*	0.00060693	[1], [3], [4], [5]*	6.40312e-05	[1], [3]*	0.000139642	[1], [3]*	8.48528e-05	[1], [3]*	0.000296985	[1], [3]*	0.000327729	[1], [3]*	0.00228107	[1], [3]*	0.000972625	[1], [3]*	0.000424264	[1], [3]*	0.0110905	[1], [3]*	0.0148661	[1], [3]*	0.0268328	[1], [3]*	0.0286356	[1], [3]*
Melt	All	Melt	1		1		1		1		1		1		1		1		1		1		1		1		1		1		1		1
Stage 1 depletion mantle modelling (Figs. 2c, 4a-c, S11a)
Mineral	Used for	Type	Th	Source	U	Source	Nb	Source	Ta	Source	La	Source	Ce	Source	Sr	Source	Nd	Source	Zr	Source	Hf	Source	Sm	Source	Eu	Source	Gd	Source	Dy	Source	Y	Source	Er	Source	Yb	Source	Lu	Source
Clinopyroxene	All	Variable - P-T-X dependent	Variable	LnD: average of Cpx Mg#, ln DTi (calculated for each step from average of Aliv equation from [6] and MLR from [7]), and Aliv equations from [6]	Variable	LnD: average of Cpx Mg#, ln MgOmelt, ln DTh, and SiO2 melt equations from [6]	Variable	ln DTa equation from [6]	Variable	LnD: average of Aliv, ln DTi, multiple regression (P, Aliv, Al2O3 melt) equations of [6] and MLR of [7]	Variable	Cpx: calculator based on [8], Pig: low-Ca pyroxene calculator based on [9],[10]	Variable	Cpx: calculator based on [8], Pig: low-Ca pyroxene calculator based on [9],[10]	Variable	Multiple regression equation (CaOmelt, Na2Omelt+K2Omelt, ln MgOmelt) from [6]	Variable	Cpx: calculator based on [8], Pig: low-Ca pyroxene calculator based on [9],[10]	Variable	LnD: average of Aliv and multiple regression (Wo, Aliv, Al2O3 melt) equations from [6]	Variable	lnDZr equation from [6]	Variable	Cpx: calculator based on [8], Pig: low-Ca pyroxene calculator based on [9],[10]	Variable	Cpx: calculator based on [8], Pig: low-Ca pyroxene calculator based on [9],[10]	Variable	Cpx: calculator based on [8], Pig: low-Ca pyroxene calculator based on [9],[10]	Variable	Cpx: calculator based on [8], Pig: low-Ca pyroxene calculator based on [9],[10]	Variable	Cpx: calculator based on [8], Pig: low-Ca pyroxene calculator based on [9],[10]	Variable	Cpx: calculator based on [8], Pig: low-Ca pyroxene calculator based on [9],[10]	Variable	Cpx: calculator based on [8], Pig: low-Ca pyroxene calculator based on [9],[10]	Variable	Cpx: calculator based on [8], Pig: low-Ca pyroxene calculator based on [9],[10]
Orthopyroxene	All	Variable - P-T-X dependent	Variable	LnD: average of SiO2 melt, ln MgOmelt, Mg#melt, Opx Mg#, and ln DTi (calculated for each step from average of SiO2 melt, MgOmelt, Opx Mg#, Wo, Aliv, and ln DLu equations from [11]) equations from [11]	Variable	LnD: average of ln MgOmelt, CaOmelt, FeO*melt and ln DTh equations from [11]	Variable	lnD: average of SiO2 melt, ln DTi, and ln DTa equations from [11]	Variable	LnD: average of Aliv, Mg#melt, ln MgOmelt, ln DTh, and SiO2 melt equations from [11]	Variable	Low-Ca pyroxene calculator based on [9],[10]	Variable	Low-Ca pyroxene calculator based on [9],[10]	Variable	LnD: average of Aliv, Mg#melt , ln DBa (calculated for each step using average of Mg#melt and Opx Mg# equations from [11]) , ln DPb (calculated for each step using average of MgOmelt, Mg#melt, Opx Mg#, and ln DBa equations from [11]), and Opx Mg# equations from [11]	Variable	Low-Ca pyroxene calculator based on [9],[10]	Variable	LnD: average of SiO2 melt, Al2O3 melt, ln MgOmelt, ln DYb, and ln DHf equations from [11]	Variable	LnD: average of SiO2 melt, Al2O3 melt, ln MgOmelt, Na2Omelt+K2Omelt, Mg#melt, Aliv, Opx Mg#, ln DYb, and ln DTi equations from [11]	Variable	Low-Ca pyroxene calculator based on [9],[10]	Variable	Low-Ca pyroxene calculator based on [9],[10]	Variable	Low-Ca pyroxene calculator based on [9],[10]	Variable	Low-Ca pyroxene calculator based on [9],[10]	Variable	Low-Ca pyroxene calculator based on [9],[10]	Variable	Low-Ca pyroxene calculator based on [9],[10]	Variable	Low-Ca pyroxene calculator based on [9],[10]	Variable	Low-Ca pyroxene calculator based on [9],[10]
Olivine	All	Variable - P-T-X dependent	Variable	ln MgOmelt equation from [12]	Variable	ln MgOmelt equation from [12]	Variable	ln MgOmelt equation from [12]	Variable	LnD: weighted average of 0.35 ln MgOmelt equation from [6] and 0.65*(for P > 2.95 GPa, DNb of step*DTa/DNb of [4]; 2.95-2.0 Gpa, DNb of step*average of DTa/DNb of [4] and that used for olivine in tholeiitic modified wedge ; <2.0 GPa, DNb of step*DTa/DNb used for olivine in tholeiitic modified wedge)	Variable	Calculator based on [13], [14]	Variable	Calculator based on [13], [14]	Variable	ln MgOmelt equation from [12]	Variable	Calculator based on [13], [14]	Variable	ln MgOmelt equation from [12]	Variable	ln MgOmelt equation from [12]	Variable	Calculator based on [13], [14]	Variable	Calculator based on [13], [14]	Variable	Calculator based on [13], [14]	Variable	Calculator based on [13], [14]	Variable	Calculator based on [13], [14]	Variable	Calculator based on [13], [14]	Variable	Calculator based on [13], [14]	Variable	Calculator based on [13], [14]
Garnet	All	Variable - P-T-X dependent	Variable	Equation from [15]	Variable	Equation from [15]	Variable	MLR equation from [7]	Variable	MLR equation from [7]	Variable	Calculator based on [13], [14]	Variable	Calculator based on [13], [14]	Variable	MLR equation from [7]	Variable	Calculator based on [13], [14]	Variable	MLR equation from [7]	Variable	MLR equation from [7]	Variable	Calculator based on [13], [14]	Variable	Calculator based on [13], [14]	Variable	Calculator based on [13], [14]	Variable	Calculator based on [13], [14]	Variable	Calculator based on [13], [14]	Variable	Calculator based on [13], [14]	Variable	Calculator based on [13], [14]	Variable	Calculator based on [13], [14]
Spl	All	Spinel facies mantle	0.0001		0.0001		0.0001		0.0001		0.0001		0.0001		0.0001		0.0001		0.0001		0.0001		0.0001		0.0001		0.0001		0.0001		0.0001		0.0001		0.0001		0.0001
Melt	All	Melt	1		1		1		1		1		1		1		1		1		1		1		1		1		1		1		1		1		1
Fractional crystallization/mixing modeling (Fig. 4d)
Mineral	Used for	Type	Th	Source	U	Source	Nb	Source	Ta	Source	La	Source	Ce	Source	Sr	Source	Nd	Source	Zr	Source	Hf	Source	Sm	Source	Eu	Source	Y	Source	Er	Source	Yb	Source	Lu	Source
Olivine	Bon-CA mixing	Mafic melt-mineral	0.04	[16]	0.045	[16]	0.0017	[17]	1.8e-05	[17]	0.00064	[18]	0.0005	[18]	0.00217	[17]	0.001	[18]	0.0045	[17]	0.0037	[17]	0.0013	[18]	0.0016	[18]	0.0038	[17]	0.0015	[18]	0.0015	[18]	0.0015	[18]
Clinopyroxene	Bon-CA mixing	Mafic melt-mineral	0.03	[19]	0.04	[19]	0.0027	[20]	0.013	[19]	0.0435	[20]	0.0843	[20]	0.0963	[20]	0.173	[20]	0.121	[20]	0.263	[19]	0.283	[20]	0.312	[20]	0.438	[20]	0.351	[20]	0.313	[20]	0.265	[20]
Orthopyroxene	Bon-CA mixing	Mafic melt-mineral	0.13	[16]	0.035	[16]	0.15	[16]	0.15	[16]	0.002	[18]	0.003	[18]	0.00217	[11]	0.0048	[18]	0.03	[16]	0.055	[16]	0.01	[18]	0.013	[18]	0.2	[16]	0.03	[18]	0.049	[18]	0.06	[18]
Plagioclase	Bon-CA mixing	Mafic melt-mineral	0.01	[19]	0.01	[19]	0.01	[19]	0.04	[21]	0.0619332	[22] using average hybrid basalt majors	0.0452824	[22] using average hybrid basalt majors	2	[18]	0.0375902	[22] using average hybrid basalt majors	0.048	[19]	0.051	[19]	0.0403993	[22] using average hybrid basalt majors	0.53	[22] using average hybrid basalt majors	0.03	[19]	0.00981297	[22] using average hybrid basalt majors	0.00726284	[22] using average hybrid basalt majors	0.00637132	[22] using average hybrid basalt majors
Magnetite	Bon-CA mixing	Mafic melt-mineral					0.4	[19]	5	[19]	1.5	[19]	1.3	[19]			1	[19]	0.1	[19]	3	[19]	1.1	[19]	0.6	[19]	0.2	[19]			0.9	[19]
Lambda melt modeling (Fig. 2c)
Mineral	Used for	Type	La	Source	Ce	Source	Nd	Source	Sm	Source	Gd	Source	Dy	Source	Er	Source	Yb	Source	Lu	Source
Clinopyroxene	Boninite melt curve	Fluid-present (refrac lherz), 1.5 GPa	0.043	[2]	0.089	[2]	0.211	[2]	0.363	[2]	0.3	[3]	0.38	[23]	0.578	[2]	0.543	[2]	0.52	[2]
Orthopyroxene	Boninite melt curve	Fluid-present (refrac lherz), 1.5 GPa	0.003	[2]	0.005	[2]	0.009	[2]	0.021	[2]	0.03	[23]	0.03769	[24]	0.121	[2]	0.164	[2]	0.186	[2]
Olivine	Boninite melt curve	Fluid-absent (refrac lherz), 1.5 GPa	1e-06	calculated from [3]	3e-06	calculated from [3]	3.6e-05	calculated from [3]	0.00032	[1]	0.0015	[23]	0.004	[23]	0.0023	[1]	0.0096	[1]	0.0089	[1]
Spl	Boninite melt curve	Spinel facies mantle	0.0001		0.0001		0.0001		0.0001		0.0001		0.0001		0.0001		0.0001		0.0001
Melt	All	Melt	1		1		1		1		1		1		1		1		1
* denotes calculation using geometric mean
REE-Y calculators for stage 1 depletion downloaded from https://earth-sun.weebly.com/tools.html
[1] McDade, P., Blundy, J. D. & Wood, B. J. Trace element partitioning on the Tinaquillo solidus at 1.5 GPa. Phys. Earth Planet. Inter. 139, 129–147 (2003).
[2] McDade, P., Blundy, J. D. & Wood, B. J. Trace element partitioning between mantle wedge peridotite and hydrous MgO-rich melt. Am. Mineral. 88, 1825–1831 (2003).
[3] Shervais, J. W. et al. Magmatic Response to Subduction Initiation, Part II: Boninites and Related Rocks of the Izu‐Bonin Arc From IODP Expedition 352. Geochemistry, Geophys. Geosystems 22, 1–34 (2021).
[4] Leitzke, F. P. et al. The effect of titanium on the partitioning behavior of high-field strength elements between silicates, oxides and lunar basaltic melts with applications to the origin of mare basalts. Chem. Geol. 440, 219–238 (2016).
[5] Stracke, A. & Bourdon, B. The importance of melt extraction for tracing mantle heterogeneity. Geochim. Cosmochim. Acta 73, 218–238 (2009).
[6] Bédard, J. H. Parameterizations of calcic clinopyroxene - Melt trace element partition coefficients. Geochemistry, Geophys. Geosystems 15, 303–336 (2014).
[7] Cung, E. W., Ustunisik, G. K., Wolf, A. S. & Nielsen, R. L. The Influence of Database Characteristics on the Internal Consistency of Predictive Models of Trace Element Partitioning for Clinopyroxene, Garnet, and Amphibole. Geochemistry, Geophys. Geosystems 24, 1–31 (2023).
[8] Sun, C. & Liang, Y. Distribution of REE between clinopyroxene and basaltic melt along a mantle adiabat: Effects of major element composition, water, and temperature. Contrib. to Mineral. Petrol. 163, 807–823 (2012).
[9] Yao, L., Sun, C. & Liang, Y. A parameterized model for REE distribution between low-Ca pyroxene and basaltic melts with applications to REE partitioning in low-Ca pyroxene along a mantle adiabat and during pyroxenite-derived melt and peridotite interaction. Contrib. to Mineral. Petrol. 164, 261–280 (2012).
[10] Sun, C. & Liang, Y. Distribution of REE and HFSE between low-Ca pyroxene and lunar picritic melts around multiple saturation points. Geochim. Cosmochim. Acta 119, 340–358 (2013).
[11] Bédard, J. H. Trace element partitioning coefficients between orthopyroxene and melt: Parameterizations of D variations and an improved Lattice Strain Model for rare Earth elements. Chem. Geol. 681, (2025).
[12] Bédard, J. H. Partitioning coefficients between olivine and silicate melts. Lithos 83, 394–419 (2005).
[13] Sun, C. & Liang, Y. The importance of crystal chemistry on REE partitioning between mantle minerals (garnet, clinopyroxene, orthopyroxene, and olivine) and basaltic melts. Chem. Geol. 358, 23–36 (2013).
[14] Sun, C. & Liang, Y. An assessment of subsolidus re-equilibration on REE distribution among mantle minerals olivine, orthopyroxene, clinopyroxene, and garnet in peridotites. Chem. Geol. 372, 80–91 (2014).
[15] Salters, V. J. M., Longhi, J. E. & Bizimis, M. Near mantle solidus trace element partitioning at pressures up to 3.4 GPa. Geochemistry, Geophys. Geosystems 3, 1–23 (2002).
[16] Fujimaki, H., Tatsumoto, M. & Aoki, K. Partition coefficients of Hf, Zr, and ree between phenocrysts and groundmasses. J. Geophys. Res. Solid Earth 89, 662–672 (1984).
[17] Zanetti, A., Tiepolo, M., Oberti, R. & Vannucci, R. Trace-element partitioning in olivine: Modelling of a complete data set from a synthetic hydrous basanite melt. Lithos 75, 39–54 (2004).
[18] McKenzie, D. & O’Nions, R. K. Partial Melt distributions from Inversion of Rare Earth Element Concentrations. J. Petrol. 33, 1453–1453 (1992).
[19] Rollinson, H. & Pease, V. Using Trace Element Data. Using Geochemical Data (2021). doi:10.1017/9781108777834.007.
[20] Foley, S. F., Jackson, S. E., Fryer, B. J., Greenough, J. D. & Jenner, G. A. Trace element partition coefficients for clinopyroxene and phlogopite in an alkaline lamprophyre from Newfoundland by LAM-ICP-MS. Geochim. Cosmochim. Acta 60, 629–638 (1996).
[21] Villemant, B. Trace element evolution in the Phlegrean Fields (Central Italy): fractional crystallization and selective enrichment. Contrib. to Mineral. Petrol. 98, 169–183 (1988).
[22] Bédard, J. H. Trace element partitioning coefficients between terrestrial silicate melts and plagioclase feldspar: Improved and simplified parameters. Geochim. Cosmochim. Acta 350, 69–86 (2023).
[23] Johnson, K.T.M. Experimental determination of partition coefficients for rare earth and high-field-strength elements between clinopyroxene, garnet, and basaltic melt at high pressures. Contrib. to Mineral. Petrol. 133:60-68 (1998).
[24]Witt-Eickschen, G., O’Neill, H.S.C. The effect of temperature on the equilibrium distribution of trace elements between clinopyroxene, orthopyroxene, olivine and spinel in upper mantle peridotite. Chem. Geol. 221:65-101 (2005).
