# Supplementary material for: Modern arc-like water content in the source of 3.1-billion-year-old volcanic rocks
Source: Nat Commun. 2026 Jul 7;17:5630. doi: 10.1038/s41467-026-74653-1 (PMC13342610; doi:10.1038/s41467-026-74653-1)
Supplement: Supplementary file 7 — Supplementary Data 5 [file 41467_2026_74653_MOESM7_ESM.xlsx]

## Sheet: Fracxtal corr melts
Fractional crystallization corrected melts
Sample	Geochemical group	Lithological group	Unit	Formation	Th (ppm)	U (ppm)	Nb (ppm)	Ta (ppm)	La (ppm)	Ce (ppm)	Sr (ppm)	Nd (ppm)	Zr (ppm)	Hf (ppm)	Sm (ppm)	Eu (ppm)	Y (ppm)	Er (ppm)	Yb (ppm)	Lu (ppm)
174474	Tholeiitic	Basalt	10	Bradley	0.394086	0.0867154	2.71054	0.204867	3.98852	9.90117	152.125	7.56643	57.5149	1.6351	2.39279	0.751406	17.4953	2.06436	1.95962	0.296227
180232	l-boninite	Boninite	3	Nallana	0.16	0.05	0.65	0.05	1.54	3.46	56.5	2.12	12.5	0.36	0.59	0.22	4.82	0.59	0.76	0.14
201668	Calc-alkaline	Basalt	13	Tozer	0.584761	0.151659	2.79174	0.187559	5.55215	13.5862	148.023	9.90011	60.046	1.67143	2.5803	0.824767	14.5724	1.706	1.83131	0.246512

## Sheet: Boninite mod wedge calc
Spreadsheet for calculating modified mantle wedge source of boninites
Possible mw compositions																	Melting before Cpx-out																	Mw after Cpx out
Th (ppm)	U (ppm)	Nb (ppm)	Ta (ppm)	La (ppm)	Ce (ppm)	Sr (ppm)	Nd (ppm)	Zr (ppm)	Hf (ppm)	Sm (ppm)	Eu (ppm)	Y (ppm)	Er (ppm)	Yb (ppm)	Lu (ppm)		Th (ppm)	U (ppm)	Nb (ppm)	Ta (ppm)	La (ppm)	Ce (ppm)	Sr (ppm)	Nd (ppm)	Zr (ppm)	Hf (ppm)	Sm (ppm)	Eu (ppm)	Y (ppm)	Er (ppm)	Yb (ppm)	Lu (ppm)		Th (ppm)	U (ppm)	Nb (ppm)	Ta (ppm)	La (ppm)	Ce (ppm)	Sr (ppm)	Nd (ppm)	Zr (ppm)	Hf (ppm)	Sm (ppm)	Eu (ppm)	Y (ppm)	Er (ppm)	Yb (ppm)	Lu (ppm)
0.00664	0.00664	0.00664	0.00664	0.00664	0.00664	0.00664	0.00664	0.00664	0.00664	0.00664	0.00664	0.00664	0.00664	0.00664	0.00664		0.160003	0.156202	0.165512	0.162597	0.164321	0.160738	0.161362	0.152988	0.139958	0.086187	0.137953	0.128407	0.0902544	0.0824899	0.0680045	0.0640953		0.00174719	0.00186846	0.00157143	0.00166442	0.00160942	0.00172374	0.00170383	0.001971	0.0023867	0.00410217	0.00245066	0.00275521	0.00397241	0.00422013	0.00468226	0.00480698
0.00674	0.00674	0.00674	0.00674	0.00764	0.00764	0.01664	0.00764	0.00764	0.00764	0.00764	0.00764	0.00764	0.00764	0.00764	0.00764		0.162413	0.158554	0.168005	0.165046	0.189068	0.184946	0.404377	0.176028	0.161036	0.099167	0.158729	0.147745	0.103847	0.0949131	0.0782461	0.0737482		0.0017735	0.0018966	0.0015951	0.00168949	0.0018518	0.00198334	0.00426985	0.00226784	0.00274614	0.00471997	0.00281973	0.00317016	0.00457067	0.00485569	0.00538742	0.00553092
0.00684	0.00684	0.00684	0.00684	0.00864	0.00864	0.02664	0.00864	0.00864	0.00864	0.00864	0.00864	0.00864	0.00864	0.00864	0.00864		0.164822	0.160907	0.170497	0.167495	0.213816	0.209153	0.647392	0.199068	0.182114	0.112147	0.179505	0.167084	0.117439	0.107336	0.0884878	0.0834011		0.00179981	0.00192474	0.00161876	0.00171455	0.00209419	0.00224293	0.00683586	0.00256467	0.00310558	0.00533777	0.00318881	0.0035851	0.00516892	0.00549125	0.00609258	0.00625486
0.00694	0.00694	0.00694	0.00694	0.00964	0.00964	0.03664	0.00964	0.00964	0.00964	0.00964	0.00964	0.00964	0.00964	0.00964	0.00964		0.167232	0.163259	0.17299	0.169944	0.238563	0.233361	0.890407	0.222109	0.203192	0.125127	0.200281	0.186422	0.131032	0.119759	0.0987294	0.093054		0.00182613	0.00195288	0.00164243	0.00173962	0.00233657	0.00250253	0.00940187	0.00286151	0.00346502	0.00595557	0.00355788	0.00400004	0.00576717	0.00612681	0.00679774	0.0069788
0.00704	0.00704	0.00704	0.00704	0.01064	0.01064	0.04664	0.01064	0.01064	0.01064	0.01064	0.01064	0.01064	0.01064	0.01064	0.01064		0.169642	0.165612	0.175483	0.172392	0.26331	0.257568	1.13342	0.245149	0.22427	0.138107	0.221057	0.20576	0.144625	0.132183	0.108971	0.102707		0.00185244	0.00198102	0.00166609	0.00176469	0.00257895	0.00276213	0.0119679	0.00315835	0.00382447	0.00657336	0.00392696	0.00441498	0.00636543	0.00676237	0.0075029	0.00770275
0.00714	0.00714	0.00714	0.00714	0.01164	0.01164	0.05664	0.01164	0.01164	0.01164	0.01164	0.01164	0.01164	0.01164	0.01164	0.01164		0.172052	0.167964	0.177975	0.174841	0.288057	0.281776	1.37644	0.268189	0.245348	0.151087	0.241834	0.225099	0.158217	0.144606	0.119213	0.11236		0.00187875	0.00200916	0.00168976	0.00178975	0.00282133	0.00302173	0.0145339	0.00345518	0.00418391	0.00719116	0.00429603	0.00482992	0.00696368	0.00739793	0.00820806	0.00842669
0.00724	0.00724	0.00724	0.00724	0.01264	0.01264	0.06664	0.01264	0.01264	0.01264	0.01264	0.01264	0.01264	0.01264	0.01264	0.01264		0.174461	0.170316	0.180468	0.17729	0.312804	0.305983	1.61945	0.29123	0.266426	0.164067	0.26261	0.244437	0.17181	0.157029	0.129454	0.122013		0.00190506	0.0020373	0.00171343	0.00181482	0.00306372	0.00328133	0.0170999	0.00375202	0.00454335	0.00780896	0.00466511	0.00524487	0.00756194	0.00803349	0.00891322	0.00915063
0.00734	0.00734	0.00734	0.00734	0.01364	0.01364	0.07664	0.01364	0.01364	0.01364	0.01364	0.01364	0.01364	0.01364	0.01364	0.01364		0.176871	0.172669	0.182961	0.179739	0.337552	0.330191	1.86247	0.31427	0.287504	0.177047	0.283386	0.263776	0.185402	0.169452	0.139696	0.131666		0.00193138	0.00206544	0.00173709	0.00183989	0.0033061	0.00354093	0.0196659	0.00404886	0.00490279	0.00842675	0.00503418	0.00565981	0.00816019	0.00866905	0.00961838	0.00987457
0.00744	0.00744	0.00744	0.00744	0.01464	0.01464	0.08664	0.01464	0.01464	0.01464	0.01464	0.01464	0.01464	0.01464	0.01464	0.01464		0.179281	0.175021	0.185453	0.182187	0.362299	0.354399	2.10548	0.33731	0.308582	0.190027	0.304162	0.283114	0.198995	0.181875	0.149938	0.141319		0.00195769	0.00209357	0.00176076	0.00186495	0.00354848	0.00380053	0.0222319	0.0043457	0.00526223	0.00904455	0.00540325	0.00607475	0.00875845	0.00930461	0.0103235	0.0105985
0.00754	0.00754	0.00754	0.00754	0.01564	0.01564	0.09664	0.01564	0.01564	0.01564	0.01564	0.01564	0.01564	0.01564	0.01564	0.01564		0.18169	0.177374	0.187946	0.184636	0.387046	0.378606	2.3485	0.360351	0.32966	0.203007	0.324938	0.302452	0.212587	0.194299	0.160179	0.150971		0.001984	0.00212171	0.00178442	0.00189002	0.00379087	0.00406013	0.024798	0.00464253	0.00562168	0.00966235	0.00577233	0.00648969	0.0093567	0.00994017	0.0110287	0.0113225
0.00764	0.00764	0.00764	0.00764	0.01664	0.01664	0.10664	0.01664	0.01664	0.01664	0.01664	0.01664	0.01664	0.01664	0.01664	0.01664		0.1841	0.179726	0.190439	0.187085	0.411793	0.402814	2.59151	0.383391	0.350738	0.215987	0.345714	0.321791	0.22618	0.206722	0.170421	0.160624		0.00201032	0.00214985	0.00180809	0.00191509	0.00403325	0.00431973	0.027364	0.00493937	0.00598112	0.0102801	0.0061414	0.00690463	0.00995496	0.0105757	0.0117339	0.0120464
0.00774	0.00774	0.00774	0.00774	0.01764	0.01764	0.11664	0.01764	0.01764	0.01764	0.01764	0.01764	0.01764	0.01764	0.01764	0.01674		0.18651	0.182079	0.192931	0.189534	0.43654	0.427021	2.83453	0.406431	0.371816	0.228967	0.36649	0.341129	0.239772	0.219145	0.180663	0.16159		0.00203663	0.00217799	0.00183176	0.00194015	0.00427563	0.00457932	0.02993	0.00523621	0.00634056	0.0108979	0.00651048	0.00731958	0.0105532	0.0112113	0.012439	0.0121188
0.00784	0.00784	0.00784	0.00784	0.01864	0.01864	0.12664	0.01864	0.01864	0.01864	0.01864	0.01864	0.01864	0.01864	0.01864	0.01684		0.188919	0.184431	0.195424	0.191982	0.461287	0.451229	3.07754	0.429472	0.392894	0.241947	0.387266	0.360468	0.253365	0.231568	0.190904	0.162555		0.00206294	0.00220613	0.00185542	0.00196522	0.00451801	0.00483892	0.032496	0.00553304	0.0067	0.0115157	0.00687955	0.00773452	0.0111515	0.0118469	0.0131442	0.0121912
0.00794	0.00794	0.00794	0.00794	0.01964	0.01964	0.13664	0.01964	0.01964	0.01964	0.01964	0.01964	0.01964	0.01964	0.01964	0.01694		0.191329	0.186784	0.197917	0.194431	0.486035	0.475436	3.32056	0.452512	0.413972	0.254927	0.408042	0.379806	0.266957	0.243991	0.201146	0.16352		0.00208926	0.00223427	0.00187909	0.00199029	0.0047604	0.00509852	0.035062	0.00582988	0.00705945	0.0121335	0.00724863	0.00814946	0.0117497	0.0124824	0.0138493	0.0122636
0.00804	0.00804	0.00804	0.00804	0.02064	0.02064	0.14664	0.02064	0.02064	0.02064	0.02064	0.02064	0.02064	0.02064	0.02064	0.01704		0.193739	0.189136	0.200409	0.19688	0.510782	0.499644	3.56357	0.475552	0.43505	0.267907	0.428818	0.399144	0.28055	0.256414	0.211387	0.164486		0.00211557	0.00226241	0.00190275	0.00201535	0.00500278	0.00535812	0.037628	0.00612672	0.00741889	0.0127513	0.0076177	0.0085644	0.012348	0.013118	0.0145545	0.012336
0.00814	0.00814	0.00814	0.00814	0.02164	0.02164	0.15664	0.02164	0.02164	0.02164	0.02164	0.02164	0.02164	0.02164	0.02164	0.01714		0.196148	0.191488	0.202902	0.199329	0.535529	0.523851	3.80659	0.498593	0.456128	0.280887	0.449594	0.418483	0.294142	0.268838	0.221629	0.165451		0.00214188	0.00229055	0.00192642	0.00204042	0.00524516	0.00561772	0.040194	0.00642356	0.00777833	0.0133691	0.00798678	0.00897934	0.0129462	0.0137535	0.0152597	0.0124084
0.00824	0.00824	0.00824	0.00824	0.02264	0.02264	0.16664	0.02264	0.02264	0.02264	0.02264	0.02264	0.02264	0.02264	0.02264	0.01724		0.198558	0.193841	0.205395	0.201777	0.560276	0.548059	4.0496	0.521633	0.477206	0.293867	0.47037	0.437821	0.307735	0.281261	0.231871	0.166416		0.0021682	0.00231869	0.00195009	0.00206549	0.00548754	0.00587732	0.04276	0.00672039	0.00813777	0.0139869	0.00835585	0.00939429	0.0135445	0.0143891	0.0159648	0.0124808
0.00834	0.00834	0.00834	0.00834	0.02364	0.02364	0.17664	0.02364	0.02364	0.02364	0.02364	0.02364	0.02364	0.02364	0.02364	0.01734		0.200968	0.196193	0.207887	0.204226	0.585023	0.572266	4.29262	0.544673	0.498284	0.306847	0.491146	0.457159	0.321327	0.293684	0.242112	0.167381		0.00219451	0.00234683	0.00197375	0.00209055	0.00572993	0.00613692	0.0453261	0.00701723	0.00849721	0.0146047	0.00872493	0.00980923	0.0141427	0.0150247	0.01667	0.0125532
0.00844	0.00844	0.00844	0.00844	0.02464	0.02464	0.18664	0.02464	0.02464	0.02464	0.02464	0.02464	0.02464	0.02464	0.02464	0.01744		0.203377	0.198546	0.21038	0.206675	0.609771	0.596474	4.53563	0.567714	0.519362	0.319827	0.511922	0.476498	0.33492	0.306107	0.252354	0.168347		0.00222082	0.00237497	0.00199742	0.00211562	0.00597231	0.00639652	0.0478921	0.00731407	0.00885666	0.0152225	0.009094	0.0102242	0.014741	0.0156602	0.0173751	0.0126256
0.00854	0.00854	0.00854	0.00854	0.02564	0.02564	0.19664	0.02564	0.02564	0.02564	0.02564	0.02564	0.02564	0.02564	0.02564	0.01745		0.205787	0.200898	0.212873	0.209124	0.634518	0.620682	4.77865	0.590754	0.54044	0.332807	0.532699	0.495836	0.348513	0.31853	0.262596	0.168443		0.00224713	0.00240311	0.00202108	0.00214069	0.00621469	0.00665612	0.0504581	0.0076109	0.0092161	0.0158403	0.00946308	0.0106391	0.0153392	0.0162958	0.0180803	0.0126328
0.00864	0.00864	0.00864	0.00864	0.02664	0.02664	0.20664	0.02664	0.02664	0.02664	0.02664	0.02664	0.02664	0.02664	0.02664	0.01746		0.208197	0.203251	0.215365	0.211572	0.659265	0.644889	5.02166	0.613794	0.561518	0.345787	0.553475	0.515175	0.362105	0.330954	0.272837	0.16854		0.00227345	0.00243125	0.00204475	0.00216575	0.00645708	0.00691571	0.0530241	0.00790774	0.00957554	0.0164581	0.00983215	0.0110541	0.0159375	0.0169313	0.0187855	0.01264
0.00874	0.00874	0.00874	0.00874	0.02764	0.02764	0.21664	0.02764	0.02764	0.02764	0.02764	0.02764	0.02764	0.02764	0.02764	0.01747		0.210606	0.205603	0.217858	0.214021	0.684012	0.669097	5.26468	0.636835	0.582596	0.358767	0.574251	0.534513	0.375698	0.343377	0.283079	0.168636		0.00229976	0.00245939	0.00206842	0.00219082	0.00669946	0.00717531	0.0555901	0.00820458	0.00993498	0.0170759	0.0102012	0.011469	0.0165358	0.0175669	0.0194906	0.0126473
0.00884	0.00884	0.00884	0.00884	0.02864	0.02864	0.22664	0.02864	0.02864	0.02864	0.02864	0.02774	0.02864	0.02864	0.02864	0.01748		0.213016	0.207955	0.220351	0.21647	0.708759	0.693304	5.50769	0.659875	0.603674	0.371747	0.595027	0.536447	0.38929	0.3558	0.293321	0.168733		0.00232607	0.00248753	0.00209208	0.00221589	0.00694184	0.00743491	0.0581561	0.00850142	0.0102944	0.0176937	0.0105703	0.0115105	0.017134	0.0182025	0.0201958	0.0126545
0.00894	0.00894	0.00894	0.00894	0.02964	0.02964	0.23664	0.02964	0.02964	0.02964	0.02964	0.02784	0.02964	0.02964	0.02964	0.01749		0.215426	0.210308	0.222843	0.218919	0.733506	0.717512	5.75071	0.682915	0.624752	0.384727	0.615803	0.538381	0.402883	0.368223	0.303562	0.168829		0.00235239	0.00251567	0.00211575	0.00224095	0.00718422	0.00769451	0.0607221	0.00879825	0.0106539	0.0183115	0.0109394	0.011552	0.0177323	0.018838	0.0209009	0.0126618
0.00904	0.00904	0.00904	0.00904	0.03064	0.03064	0.24664	0.03064	0.03064	0.03064	0.03064	0.02794	0.03064	0.03064	0.03064	0.0175		0.217836	0.21266	0.225336	0.221367	0.758254	0.741719	5.99372	0.705956	0.64583	0.397706	0.636579	0.540315	0.416475	0.380646	0.313804	0.168926		0.0023787	0.00254381	0.00213942	0.00226602	0.00742661	0.00795411	0.0632882	0.00909509	0.0110133	0.0189293	0.0113085	0.0115935	0.0183305	0.0194736	0.0216061	0.012669
0.00914	0.00914	0.00914	0.00914	0.03164	0.03164	0.25664	0.03164	0.03164	0.03164	0.03164	0.02804	0.03164	0.03164	0.03164	0.01751		0.220245	0.215013	0.227828	0.223816	0.783001	0.765927	6.23674	0.728996	0.666908	0.410686	0.657355	0.542248	0.430068	0.393069	0.324046	0.169022		0.00240501	0.00257195	0.00216308	0.00229109	0.00766899	0.00821371	0.0658542	0.00939193	0.0113728	0.0195471	0.0116775	0.011635	0.0189288	0.0201092	0.0223113	0.0126762
0.00924	0.00924	0.00924	0.00924	0.03264	0.03264	0.26664	0.03264	0.03264	0.03264	0.03264	0.02814	0.03264	0.03264	0.03264	0.01752		0.222655	0.217365	0.230321	0.226265	0.807748	0.790134	6.47975	0.752036	0.687986	0.423666	0.678131	0.544182	0.44366	0.405493	0.334287	0.169119		0.00243133	0.00260008	0.00218675	0.00231615	0.00791137	0.00847331	0.0684202	0.00968876	0.0117322	0.0201649	0.0120466	0.0116765	0.019527	0.0207447	0.0230164	0.0126835
0.00934	0.00934	0.00934	0.00934	0.03364	0.03364	0.27664	0.03364	0.03364	0.03364	0.03364	0.02824	0.03364	0.03364	0.03364	0.01753		0.225065	0.219718	0.232814	0.228714	0.832495	0.814342	6.72277	0.775077	0.709064	0.436646	0.698907	0.546116	0.457253	0.417916	0.344529	0.169215		0.00245764	0.00262822	0.00221041	0.00234122	0.00815375	0.00873291	0.0709862	0.0099856	0.0120916	0.0207827	0.0124157	0.011718	0.0201253	0.0213803	0.0237216	0.0126907
0.00944	0.00944	0.00944	0.00944	0.03464	0.03464	0.28664	0.03464	0.03464	0.03464	0.03464	0.02834	0.03464	0.03464	0.03464	0.01754		0.227474	0.22207	0.235306	0.231163	0.857242	0.83855	6.96578	0.798117	0.730142	0.449626	0.719683	0.54805	0.470845	0.430339	0.35477	0.169312		0.00248395	0.00265636	0.00223408	0.00236628	0.00839614	0.00899251	0.0735522	0.0102824	0.0124511	0.0214005	0.0127848	0.0117595	0.0207235	0.0220158	0.0244267	0.0126979
0.00954	0.00954	0.00954	0.00954	0.03564	0.03564	0.29664	0.03564	0.03564	0.03564	0.03564	0.02844	0.03564	0.03564	0.03564	0.01755		0.229884	0.224423	0.237799	0.233611	0.88199	0.862757	7.2088	0.821157	0.75122	0.462606	0.740459	0.549984	0.484438	0.442762	0.365012	0.169408		0.00251026	0.0026845	0.00225775	0.00239135	0.00863852	0.0092521	0.0761182	0.0105793	0.0128105	0.0220183	0.0131538	0.0118009	0.0213218	0.0226514	0.0251319	0.0127052
0.00964	0.00964	0.00964	0.00964	0.03664	0.03664	0.30664	0.03664	0.03664	0.03664	0.03664	0.02854	0.03664	0.03664	0.03664	0.01756		0.232294	0.226775	0.240292	0.23606	0.906737	0.886965	7.45181	0.844198	0.772298	0.475586	0.761235	0.551918	0.49803	0.455185	0.375254	0.169505		0.00253658	0.00271264	0.00228141	0.00241642	0.0088809	0.0095117	0.0786842	0.0108761	0.01317	0.0226361	0.0135229	0.0118424	0.02192	0.023287	0.025837	0.0127124
0.00974	0.00974	0.00974	0.00974	0.03764	0.03764	0.31664	0.03764	0.03764	0.03764	0.03764	0.02864	0.03764	0.03764	0.03764	0.01757		0.234703	0.229127	0.242784	0.238509	0.931484	0.911172	7.69483	0.867238	0.793376	0.488566	0.782011	0.553851	0.511623	0.467609	0.385495	0.169602		0.00256289	0.00274078	0.00230508	0.00244148	0.00912329	0.0097713	0.0812503	0.011173	0.0135294	0.0232539	0.013892	0.0118839	0.0225183	0.0239225	0.0265422	0.0127197
0.00984	0.00984	0.00984	0.00984	0.03864	0.03864	0.32664	0.03864	0.03864	0.03864	0.03864	0.02874	0.03864	0.03864	0.03864	0.01758		0.237113	0.23148	0.245277	0.240958	0.956231	0.93538	7.93784	0.890278	0.814454	0.501546	0.802788	0.555785	0.525215	0.480032	0.395737	0.169698		0.0025892	0.00276892	0.00232874	0.00246655	0.00936567	0.0100309	0.0838163	0.0114698	0.0138888	0.0238717	0.014261	0.0119254	0.0231166	0.0245581	0.0272474	0.0127269
0.00994	0.00994	0.00994	0.00994	0.03964	0.03964	0.33664	0.03964	0.03964	0.03964	0.03964	0.02884	0.03964	0.03964	0.03964	0.01759		0.239523	0.233832	0.24777	0.243406	0.980978	0.959587	8.18086	0.913319	0.835532	0.514526	0.823564	0.557719	0.538808	0.492455	0.405979	0.169795		0.00261552	0.00279706	0.00235241	0.00249162	0.00960805	0.0102905	0.0863823	0.0117666	0.0142483	0.0244895	0.0146301	0.0119669	0.0237148	0.0251936	0.0279525	0.0127341
0.01004	0.01004	0.01004	0.01004	0.04064	0.04064	0.34664	0.04064	0.04064	0.04064	0.04064	0.02894	0.04064	0.04064	0.04064	0.0176		0.241932	0.236185	0.250262	0.245855	1.00573	0.983795	8.42387	0.936359	0.85661	0.527506	0.84434	0.559653	0.552401	0.504878	0.41622	0.169891		0.00264183	0.0028252	0.00237608	0.00251668	0.00985043	0.0105501	0.0889483	0.0120635	0.0146077	0.0251073	0.0149992	0.0120084	0.0243131	0.0258292	0.0286577	0.0127414
0.01014	0.01014	0.01014	0.01014	0.04164	0.04164	0.35664	0.04164	0.04164	0.04164	0.04164	0.02904	0.04164	0.04164	0.04164	0.01761		0.244342	0.238537	0.252755	0.248304	1.03047	1.008	8.66689	0.959399	0.877688	0.540486	0.865116	0.561587	0.565993	0.517301	0.426462	0.169988		0.00266814	0.00285334	0.00239974	0.00254175	0.0100928	0.0108097	0.0915143	0.0123603	0.0149672	0.0257251	0.0153683	0.0120499	0.0249113	0.0264648	0.0293628	0.0127486
0.01024	0.01024	0.01024	0.01024	0.04264	0.04264	0.36664	0.04264	0.04264	0.04264	0.04264	0.02914	0.04264	0.04264	0.04264	0.01762		0.246752	0.24089	0.255248	0.250753	1.05522	1.03221	8.9099	0.98244	0.898766	0.553466	0.885892	0.563521	0.579586	0.529724	0.436704	0.170084		0.00269446	0.00288148	0.00242341	0.00256682	0.0103352	0.0110693	0.0940803	0.0126571	0.0153266	0.0263429	0.0157373	0.0120914	0.0255096	0.0271003	0.030068	0.0127559
0.01034	0.01034	0.01034	0.01034	0.04364	0.04364	0.37664	0.04364	0.04364	0.04364	0.04364	0.02924	0.04364	0.04364	0.04364	0.01763		0.249161	0.243242	0.25774	0.253201	1.07997	1.05642	9.15292	1.00548	0.919844	0.566446	0.906668	0.565454	0.593178	0.542148	0.446945	0.170181		0.00272077	0.00290962	0.00244707	0.00259188	0.0105776	0.0113289	0.0966463	0.012954	0.0156861	0.0269607	0.0161064	0.0121329	0.0261078	0.0277359	0.0307732	0.0127631
0.01044	0.01044	0.01044	0.01044	0.04464	0.04464	0.38664	0.04464	0.04464	0.04464	0.04464	0.02934	0.04464	0.04464	0.04464	0.01764		0.251571	0.245594	0.260233	0.25565	1.10471	1.08063	9.39593	1.02852	0.940922	0.579426	0.927444	0.567388	0.606771	0.554571	0.457187	0.170277		0.00274708	0.00293776	0.00247074	0.00261695	0.01082	0.0115885	0.0992123	0.0132508	0.0160455	0.0275785	0.0164755	0.0121744	0.0267061	0.0283714	0.0314783	0.0127703
0.01054	0.01054	0.01054	0.01054	0.04564	0.04564	0.39664	0.04564	0.04564	0.04564	0.04564	0.02944	0.04564	0.04564	0.04564	0.01765		0.253981	0.247947	0.262726	0.258099	1.12946	1.10483	9.63895	1.05156	0.962	0.592406	0.94822	0.569322	0.620363	0.566994	0.467429	0.170374		0.0027734	0.0029659	0.00249441	0.00264202	0.0110623	0.0118481	0.101778	0.0135476	0.0164049	0.0281963	0.0168446	0.0122159	0.0273043	0.029007	0.0321835	0.0127776
0.01064	0.01064	0.01064	0.01064	0.04664	0.04664	0.40664	0.04664	0.04664	0.04664	0.04664	0.02954	0.04664	0.04664	0.04664	0.01766		0.256391	0.250299	0.265218	0.260548	1.15421	1.12904	9.88196	1.0746	0.983078	0.605386	0.968996	0.571256	0.633956	0.579417	0.47767	0.17047		0.00279971	0.00299404	0.00251807	0.00266708	0.0113047	0.0121077	0.104344	0.0138445	0.0167644	0.0288141	0.0172136	0.0122574	0.0279026	0.0296426	0.0328886	0.0127848
0.01074	0.01074	0.01074	0.01074	0.04764	0.04764	0.41664	0.04764	0.04764	0.04764	0.04764	0.02964	0.04764	0.04764	0.04764	0.01767		0.2588	0.252652	0.267711	0.262996	1.17896	1.15325	10.125	1.09764	1.00416	0.618366	0.989772	0.57319	0.647548	0.59184	0.487912	0.170567		0.00282602	0.00302218	0.00254174	0.00269215	0.0115471	0.0123673	0.10691	0.0141413	0.0171238	0.0294319	0.0175827	0.0122989	0.0285009	0.0302781	0.0335938	0.0127921
0.01084	0.01084	0.01084	0.01084	0.04864	0.04864	0.42664	0.04864	0.04864	0.04864	0.04864	0.02974	0.04864	0.04864	0.04864	0.01768		0.26121	0.255004	0.270204	0.265445	1.2037	1.17746	10.368	1.12068	1.02523	0.631346	1.01055	0.575124	0.661141	0.604264	0.498153	0.170663		0.00285233	0.00305032	0.00256541	0.00271722	0.0117895	0.0126269	0.109476	0.0144382	0.0174833	0.0300497	0.0179518	0.0123404	0.0290991	0.0309137	0.034299	0.0127993
0.01094	0.01094	0.01094	0.01094	0.04964	0.04964	0.43664	0.04964	0.04964	0.04964	0.04964	0.02984	0.04964	0.04964	0.04964	0.01769		0.26362	0.257357	0.272696	0.267894	1.22845	1.20166	10.611	1.14372	1.04631	0.644326	1.03132	0.577058	0.674733	0.616687	0.508395	0.17076		0.00287865	0.00307846	0.00258907	0.00274228	0.0120319	0.0128865	0.112042	0.014735	0.0178427	0.0306675	0.0183209	0.0123819	0.0296974	0.0315492	0.0350041	0.0128065
0.01104	0.01104	0.01104	0.01104	0.05064	0.05064	0.44664	0.05064	0.05064	0.05064	0.05064	0.02994	0.05064	0.05064	0.05064	0.0177		0.266029	0.259709	0.275189	0.270343	1.2532	1.22587	10.854	1.16676	1.06739	0.657306	1.0521	0.578991	0.688326	0.62911	0.518637	0.170856		0.00290496	0.00310659	0.00261274	0.00276735	0.0122743	0.0131461	0.114608	0.0150318	0.0182022	0.0312853	0.0186899	0.0124234	0.0302956	0.0321848	0.0357093	0.0128138
0.01114	0.01114	0.01114	0.01114	0.05164	0.05164	0.45664	0.05164	0.05164	0.05164	0.05164	0.03004	0.05164	0.05164	0.05164	0.01771		0.268439	0.262062	0.277682	0.272791	1.27794	1.25008	11.097	1.1898	1.08847	0.670286	1.07288	0.580925	0.701918	0.641533	0.528878	0.170953		0.00293127	0.00313473	0.0026364	0.00279242	0.0125166	0.0134057	0.117174	0.0153287	0.0185616	0.0319031	0.019059	0.0124649	0.0308939	0.0328204	0.0364144	0.012821
0.01124	0.01124	0.01124	0.01124	0.05264	0.05264	0.46664	0.05264	0.05264	0.05264	0.05264	0.03014	0.05264	0.05264	0.05264	0.01772		0.270849	0.264414	0.280174	0.27524	1.30269	1.27429	11.3401	1.21284	1.10955	0.683266	1.09365	0.582859	0.715511	0.653956	0.53912	0.171049		0.00295759	0.00316287	0.00266007	0.00281748	0.012759	0.0136653	0.11974	0.0156255	0.018921	0.0325208	0.0194281	0.0125064	0.0314921	0.0334559	0.0371196	0.0128283
0.01134	0.01134	0.01134	0.01134	0.05364	0.05364	0.47664	0.05364	0.05364	0.05364	0.05364	0.03024	0.05364	0.05364	0.05364	0.01773		0.273258	0.266766	0.282667	0.277689	1.32744	1.29849	11.5831	1.23588	1.13062	0.696246	1.11443	0.584793	0.729103	0.666379	0.549362	0.171146		0.0029839	0.00319101	0.00268374	0.00284255	0.0130014	0.0139249	0.122306	0.0159223	0.0192805	0.0331386	0.0197972	0.0125478	0.0320904	0.0340915	0.0378248	0.0128355
0.01144	0.01144	0.01144	0.01144	0.05464	0.05464	0.48664	0.05464	0.05464	0.05464	0.05464	0.03034	0.05464	0.05464	0.05464	0.01774		0.275668	0.269119	0.285159	0.280138	1.35219	1.3227	11.8261	1.25892	1.1517	0.709226	1.1352	0.586727	0.742696	0.678803	0.559603	0.171243		0.00301021	0.00321915	0.0027074	0.00286762	0.0132438	0.0141845	0.124872	0.0162192	0.0196399	0.0337564	0.0201662	0.0125893	0.0326886	0.0347271	0.0385299	0.0128427
0.01154	0.01154	0.01154	0.01154	0.05564	0.05564	0.49664	0.05564	0.05564	0.05564	0.05564	0.03044	0.05564	0.05564	0.05564	0.01775		0.278078	0.271471	0.287652	0.282586	1.37693	1.34691	12.0691	1.28196	1.17278	0.722206	1.15598	0.588661	0.756289	0.691226	0.569845	0.171339		0.00303653	0.00324729	0.00273107	0.00289268	0.0134862	0.0144441	0.127438	0.016516	0.0199994	0.0343742	0.0205353	0.0126308	0.0332869	0.0353626	0.0392351	0.01285
0.01164	0.01164	0.01164	0.01164	0.05664	0.05664	0.50664	0.05664	0.05664	0.05664	0.05664	0.03054	0.05664	0.05664	0.05664	0.01776		0.280487	0.273824	0.290145	0.285035	1.40168	1.37112	12.3121	1.305	1.19386	0.735186	1.17676	0.590594	0.769881	0.703649	0.580087	0.171436		0.00306284	0.00327543	0.00275473	0.00291775	0.0137286	0.0147037	0.130005	0.0168129	0.0203588	0.034992	0.0209044	0.0126723	0.0338851	0.0359982	0.0399402	0.0128572
0.01174	0.01174	0.01174	0.01174	0.05764	0.05764	0.51664	0.05764	0.05764	0.05764	0.05764	0.03064	0.05764	0.05764	0.05764	0.01777		0.282897	0.276176	0.292637	0.287484	1.42643	1.39532	12.5551	1.32804	1.21494	0.748166	1.19753	0.592528	0.783474	0.716072	0.590328	0.171532		0.00308915	0.00330357	0.0027784	0.00294282	0.0139709	0.0149633	0.132571	0.0171097	0.0207183	0.0356098	0.0212735	0.0127138	0.0344834	0.0366337	0.0406454	0.0128645
0.01184	0.01184	0.01184	0.01184	0.05864	0.05864	0.52664	0.05864	0.05864	0.05864	0.05864	0.03074	0.05864	0.05864	0.05864	0.01778		0.285307	0.278529	0.29513	0.289933	1.45117	1.41953	12.7981	1.35109	1.23601	0.761146	1.21831	0.594462	0.797066	0.728495	0.60057	0.171629		0.00311546	0.00333171	0.00280207	0.00296788	0.0142133	0.0152229	0.135137	0.0174065	0.0210777	0.0362276	0.0216425	0.0127553	0.0350817	0.0372693	0.0413506	0.0128717
0.01194	0.01194	0.01194	0.01194	0.05964	0.05964	0.53664	0.05964	0.05964	0.05964	0.05964	0.03084	0.05964	0.05964	0.05964	0.01779		0.287716	0.280881	0.297623	0.292381	1.47592	1.44374	13.0412	1.37413	1.25709	0.774126	1.23909	0.596396	0.810659	0.740919	0.610812	0.171725		0.00314178	0.00335985	0.00282573	0.00299295	0.0144557	0.0154825	0.137703	0.0177034	0.0214371	0.0368454	0.0220116	0.0127968	0.0356799	0.0379049	0.0420557	0.0128789
0.01204	0.01204	0.01204	0.01204	0.06064	0.06064	0.54664	0.06064	0.06064	0.06064	0.06064	0.03094	0.06064	0.06064	0.06064	0.0178		0.290126	0.283233	0.300115	0.29483	1.50067	1.46795	13.2842	1.39717	1.27817	0.787106	1.25986	0.59833	0.824251	0.753342	0.621053	0.171822		0.00316809	0.00338799	0.0028494	0.00301802	0.0146981	0.0157421	0.140269	0.0180002	0.0217966	0.0374632	0.0223807	0.0128383	0.0362782	0.0385404	0.0427609	0.0128862
0.01214	0.01214	0.01214	0.01214	0.06164	0.06164	0.55664	0.06164	0.06164	0.06164	0.06164	0.03104	0.06164	0.06164	0.06164	0.01781		0.292536	0.285586	0.302608	0.297279	1.52542	1.49215	13.5272	1.42021	1.29925	0.800086	1.28064	0.600264	0.837844	0.765765	0.631295	0.171918		0.0031944	0.00341613	0.00287306	0.00304308	0.0149405	0.0160017	0.142835	0.018297	0.022156	0.038081	0.0227498	0.0128798	0.0368764	0.039176	0.043466	0.0128934
0.01224	0.01224	0.01224	0.01224	0.06264	0.06264	0.56664	0.06264	0.06264	0.06264	0.06264	0.03114	0.06264	0.06264	0.06264	0.01782		0.294945	0.287938	0.305101	0.299728	1.55016	1.51636	13.7702	1.44325	1.32033	0.813066	1.30141	0.602197	0.851436	0.778188	0.641536	0.172015		0.00322072	0.00344427	0.00289673	0.00306815	0.0151829	0.0162613	0.145401	0.0185939	0.0225155	0.0386988	0.0231188	0.0129213	0.0374747	0.0398115	0.0441712	0.0129007
0.01234	0.01234	0.01234	0.01234	0.06364	0.06364	0.57664	0.06364	0.06364	0.06364	0.06364	0.03124	0.06364	0.06364	0.06364	0.01783		0.297355	0.290291	0.307593	0.302176	1.57491	1.54057	14.0132	1.46629	1.3414	0.826046	1.32219	0.604131	0.865029	0.790611	0.651778	0.172111		0.00324703	0.00347241	0.0029204	0.00309322	0.0154252	0.0165209	0.147967	0.0188907	0.0228749	0.0393166	0.0234879	0.0129628	0.0380729	0.0404471	0.0448764	0.0129079
0.01244	0.01244	0.01244	0.01244	0.06464	0.06464	0.58664	0.06464	0.06464	0.06464	0.06464	0.03134	0.06464	0.06464	0.06464	0.01784		0.299765	0.292643	0.310086	0.304625	1.59966	1.56478	14.2562	1.48933	1.36248	0.839026	1.34297	0.606065	0.878621	0.803034	0.66202	0.172208		0.00327334	0.00350055	0.00294406	0.00311828	0.0156676	0.0167805	0.150533	0.0191876	0.0232343	0.0399344	0.023857	0.0130043	0.0386712	0.0410827	0.0455815	0.0129151
0.01254	0.01254	0.01254	0.01254	0.06564	0.06564	0.59664	0.06564	0.06564	0.06564	0.06564	0.03144	0.06564	0.06564	0.06564	0.01785		0.302175	0.294996	0.312579	0.307074	1.62441	1.58898	14.4993	1.51237	1.38356	0.852006	1.36374	0.607999	0.892214	0.815458	0.672261	0.172304		0.00329966	0.00352869	0.00296773	0.00314335	0.01591	0.0170401	0.153099	0.0194844	0.0235938	0.0405522	0.0242261	0.0130458	0.0392694	0.0417182	0.0462867	0.0129224
0.01264	0.01264	0.01264	0.01264	0.06664	0.06664	0.60664	0.06664	0.06664	0.06664	0.06664	0.03154	0.06664	0.06664	0.06664	0.01786		0.304584	0.297348	0.315071	0.309523	1.64915	1.61319	14.7423	1.53541	1.40464	0.864986	1.38452	0.609933	0.905806	0.827881	0.682503	0.172401		0.00332597	0.00355683	0.00299139	0.00316842	0.0161524	0.0172997	0.155665	0.0197812	0.0239532	0.04117	0.0245951	0.0130873	0.0398677	0.0423538	0.0469918	0.0129296
0.01274	0.01274	0.01274	0.01274	0.06764	0.06764	0.61664	0.06764	0.06764	0.06764	0.06764	0.03164	0.06764	0.06764	0.06764	0.01787		0.306994	0.299701	0.317564	0.311971	1.6739	1.6374	14.9853	1.55845	1.42572	0.877966	1.40529	0.611867	0.919399	0.840304	0.692745	0.172497		0.00335228	0.00358497	0.00301506	0.00319348	0.0163948	0.0175593	0.158231	0.0200781	0.0243127	0.0417878	0.0249642	0.0131288	0.0404659	0.0429893	0.047697	0.0129369
0.01284	0.01284	0.01284	0.01284	0.06864	0.06864	0.62664	0.06864	0.06864	0.06864	0.06864	0.03174	0.06864	0.06864	0.06864	0.01788		0.309404	0.302053	0.320057	0.31442	1.69865	1.66161	15.2283	1.58149	1.44679	0.890946	1.42607	0.6138	0.932991	0.852727	0.702986	0.172594		0.0033786	0.0036131	0.00303873	0.00321855	0.0166371	0.0178189	0.160797	0.0203749	0.0246721	0.0424056	0.0253333	0.0131703	0.0410642	0.0436249	0.0484022	0.0129441
0.01294	0.01294	0.01294	0.01294	0.06964	0.06964	0.63664	0.06964	0.06964	0.06964	0.06964	0.03184	0.06964	0.06964	0.06964	0.01789		0.311813	0.304405	0.322549	0.316869	1.72339	1.68581	15.4713	1.60453	1.46787	0.903926	1.44685	0.615734	0.946584	0.86515	0.713228	0.17269		0.00340491	0.00364124	0.00306239	0.00324362	0.0168795	0.0180785	0.163363	0.0206717	0.0250316	0.0430234	0.0257024	0.0132118	0.0416625	0.0442605	0.0491073	0.0129513
0.01304	0.01304	0.01304	0.01304	0.07064	0.07064	0.64664	0.07064	0.07064	0.07064	0.07064	0.03194	0.07064	0.07064	0.07064	0.0179		0.314223	0.306758	0.325042	0.319318	1.74814	1.71002	15.7143	1.62757	1.48895	0.916906	1.46762	0.617668	0.960177	0.877573	0.72347	0.172787		0.00343122	0.00366938	0.00308606	0.00326868	0.0171219	0.0183381	0.165929	0.0209686	0.025391	0.0436412	0.0260714	0.0132532	0.0422607	0.044896	0.0498125	0.0129586
0.01314	0.01314	0.01314	0.01314	0.07164	0.07164	0.65664	0.07164	0.07164	0.07164	0.07164	0.03204	0.07164	0.07164	0.07164	0.01791		0.316633	0.30911	0.327535	0.321766	1.77289	1.73423	15.9573	1.65061	1.51003	0.929886	1.4884	0.619602	0.973769	0.889997	0.733711	0.172884		0.00345753	0.00369752	0.00310973	0.00329375	0.0173643	0.0185977	0.168495	0.0212654	0.0257504	0.044259	0.0264405	0.0132947	0.042859	0.0455316	0.0505176	0.0129658
0.01324	0.01324	0.01324	0.01324	0.07264	0.07264	0.66664	0.07264	0.07264	0.07264	0.07264	0.03214	0.07264	0.07264	0.07264	0.01792		0.319042	0.311463	0.330027	0.324215	1.79764	1.75844	16.2004	1.67365	1.53111	0.942866	1.50917	0.621536	0.987362	0.90242	0.743953	0.17298		0.00348385	0.00372566	0.00313339	0.00331881	0.0176067	0.0188573	0.171061	0.0215623	0.0261099	0.0448768	0.0268096	0.0133362	0.0434572	0.0461672	0.0512228	0.012973
0.01334	0.01334	0.01334	0.01334	0.07364	0.07364	0.67664	0.07364	0.07364	0.07364	0.07364	0.03224	0.07364	0.07364	0.07364	0.01793		0.321452	0.313815	0.33252	0.326664	1.82238	1.78264	16.4434	1.69669	1.55218	0.955846	1.52995	0.62347	1.00095	0.914843	0.754195	0.173077		0.00351016	0.0037538	0.00315706	0.00334388	0.0178491	0.0191169	0.173627	0.0218591	0.0264693	0.0454946	0.0271787	0.0133777	0.0440555	0.0468027	0.051928	0.0129803
0.01344	0.01344	0.01344	0.01344	0.07464	0.07464	0.68664	0.07464	0.07464	0.07464	0.07464	0.03234	0.07464	0.07464	0.07464	0.01794		0.323862	0.316168	0.335013	0.329113	1.84713	1.80685	16.6864	1.71973	1.57326	0.968825	1.55073	0.625403	1.01455	0.927266	0.764436	0.173173		0.00353647	0.00378194	0.00318072	0.00336895	0.0180914	0.0193765	0.176193	0.0221559	0.0268288	0.0461124	0.0275477	0.0134192	0.0446537	0.0474383	0.0526331	0.0129875
0.01354	0.01354	0.01354	0.01354	0.07564	0.07564	0.69664	0.07564	0.07564	0.07564	0.07564	0.03244	0.07564	0.07564	0.07564	0.01795		0.326271	0.31852	0.337505	0.331561	1.87188	1.83106	16.9294	1.74277	1.59434	0.981805	1.5715	0.627337	1.02814	0.939689	0.774678	0.17327		0.00356279	0.00381008	0.00320439	0.00339401	0.0183338	0.0196361	0.178759	0.0224528	0.0271882	0.0467302	0.0279168	0.0134607	0.045252	0.0480738	0.0533383	0.0129948
0.01364	0.01364	0.01364	0.01364	0.07664	0.07664	0.70664	0.07664	0.07664	0.07664	0.07664	0.03254	0.07664	0.07574	0.07664	0.01796		0.328681	0.320872	0.339998	0.33401	1.89662	1.85527	17.1724	1.76581	1.61542	0.994785	1.59228	0.629271	1.04173	0.940932	0.784919	0.173366		0.0035891	0.00383822	0.00322806	0.00341908	0.0185762	0.0198957	0.181325	0.0227496	0.0275477	0.047348	0.0282859	0.0135022	0.0458502	0.0481374	0.0540434	0.013002
0.01374	0.01374	0.01374	0.01374	0.07764	0.07764	0.71664	0.07764	0.07764	0.07764	0.07764	0.03264	0.07764	0.07584	0.07764	0.01797		0.331091	0.323225	0.34249	0.336459	1.92137	1.87947	17.4154	1.78885	1.6365	1.00777	1.61305	0.631205	1.05532	0.942174	0.795161	0.173463		0.00361541	0.00386636	0.00325172	0.00344415	0.0188186	0.0201553	0.183891	0.0230464	0.0279071	0.0479658	0.028655	0.0135437	0.0464485	0.0482009	0.0547486	0.0130092
0.01384	0.01384	0.01384	0.01384	0.07864	0.07864	0.72664	0.07864	0.07864	0.07864	0.07864	0.03274	0.07864	0.07594	0.07864	0.01798		0.3335	0.325577	0.344983	0.338908	1.94612	1.90368	17.6584	1.81189	1.65757	1.02075	1.63383	0.633139	1.06892	0.943416	0.805403	0.173559		0.00364173	0.0038945	0.00327539	0.00346921	0.019061	0.0204149	0.186457	0.0233433	0.0282665	0.0485836	0.029024	0.0135852	0.0470467	0.0482645	0.0554538	0.0130165
0.01394	0.01394	0.01394	0.01394	0.07964	0.07964	0.73664	0.07964	0.07964	0.07964	0.07964	0.03284	0.07964	0.07604	0.07964	0.01799		0.33591	0.32793	0.347476	0.341357	1.97087	1.92789	17.9015	1.83493	1.67865	1.03373	1.65461	0.635073	1.08251	0.944659	0.815644	0.173656		0.00366804	0.00392264	0.00329905	0.00349428	0.0193034	0.0206745	0.189023	0.0236401	0.028626	0.0492014	0.0293931	0.0136267	0.047645	0.0483281	0.0561589	0.0130237
0.01404	0.01404	0.01404	0.01404	0.08064	0.08064	0.74664	0.08064	0.08064	0.08064	0.08064	0.03294	0.08064	0.07614	0.08064	0.018		0.33832	0.330282	0.349968	0.343805	1.99561	1.9521	18.1445	1.85797	1.69973	1.04671	1.67538	0.637007	1.0961	0.945901	0.825886	0.173752		0.00369435	0.00395078	0.00332272	0.00351935	0.0195457	0.0209341	0.191589	0.0239369	0.0289854	0.0498192	0.0297622	0.0136682	0.0482433	0.0483916	0.0568641	0.013031
0.01414	0.01414	0.01414	0.01414	0.08164	0.08164	0.75664	0.08164	0.08164	0.08164	0.08164	0.03304	0.08164	0.07624	0.08164	0.01801		0.34073	0.332635	0.352461	0.346254	2.02036	1.9763	18.3875	1.88101	1.72081	1.05969	1.69616	0.63894	1.10969	0.947143	0.836128	0.173849		0.00372066	0.00397892	0.00334639	0.00354441	0.0197881	0.0211937	0.194155	0.0242338	0.0293449	0.050437	0.0301313	0.0137097	0.0488415	0.0484552	0.0575692	0.0130382
0.01424	0.01424	0.01424	0.01424	0.08264	0.08264	0.76664	0.08264	0.08264	0.08264	0.08264	0.03314	0.08264	0.07634	0.08264	0.01802		0.343139	0.334987	0.354954	0.348703	2.04511	2.00051	18.6305	1.90405	1.74189	1.07267	1.71693	0.640874	1.12329	0.948386	0.846369	0.173945		0.00374698	0.00400706	0.00337005	0.00356948	0.0200305	0.0214533	0.196721	0.0245306	0.0297043	0.0510548	0.0305003	0.0137512	0.0494398	0.0485187	0.0582744	0.0130454
0.01434	0.01434	0.01434	0.01434	0.08364	0.08364	0.77664	0.08364	0.08364	0.08364	0.08364	0.03324	0.08364	0.07644	0.08364	0.01803		0.345549	0.33734	0.357446	0.351152	2.06985	2.02472	18.8735	1.92709	1.76296	1.08565	1.73771	0.642808	1.13688	0.949628	0.856611	0.174042		0.00377329	0.0040352	0.00339372	0.00359455	0.0202729	0.0217129	0.199287	0.0248275	0.0300637	0.0516726	0.0308694	0.0137927	0.050038	0.0485823	0.0589796	0.0130527
0.01444	0.01444	0.01444	0.01444	0.08464	0.08464	0.78664	0.08464	0.08464	0.08464	0.08464	0.03334	0.08464	0.07654	0.08464	0.01804		0.347959	0.339692	0.359939	0.3536	2.0946	2.04893	19.1165	1.95013	1.78404	1.09863	1.75849	0.644742	1.15047	0.95087	0.866853	0.174138		0.0037996	0.00406334	0.00341738	0.00361961	0.0205153	0.0219724	0.201853	0.0251243	0.0304232	0.0522904	0.0312385	0.0138342	0.0506363	0.0486458	0.0596847	0.0130599
0.01454	0.01454	0.01454	0.01454	0.08564	0.08564	0.79664	0.08564	0.08564	0.08564	0.08564	0.03344	0.08564	0.07664	0.08564	0.01805		0.350368	0.342044	0.362432	0.356049	2.11935	2.07313	19.3596	1.97317	1.80512	1.11161	1.77926	0.646676	1.16406	0.952113	0.877094	0.174235		0.00382592	0.00409148	0.00344105	0.00364468	0.0207577	0.022232	0.204419	0.0254211	0.0307826	0.0529082	0.0316076	0.0138757	0.0512345	0.0487094	0.0603899	0.0130672
0.01464	0.01464	0.01464	0.01464	0.08664	0.08664	0.80664	0.08664	0.08664	0.08664	0.08664	0.03354	0.08664	0.07674	0.08664	0.01806		0.352778	0.344397	0.364924	0.358498	2.1441	2.09734	19.6026	1.99621	1.8262	1.12459	1.80004	0.64861	1.17766	0.953355	0.887336	0.174331		0.00385223	0.00411961	0.00346472	0.00366975	0.021	0.0224916	0.206985	0.025718	0.0311421	0.053526	0.0319766	0.0139172	0.0518328	0.048773	0.061095	0.0130744
0.01474	0.01474	0.01474	0.01474	0.08764	0.08764	0.81664	0.08764	0.08764	0.08764	0.08764	0.03364	0.08764	0.07684	0.08764	0.01807		0.355188	0.346749	0.367417	0.360947	2.16884	2.12155	19.8456	2.01925	1.84728	1.13757	1.82082	0.650543	1.19125	0.954597	0.897578	0.174428		0.00387854	0.00414775	0.00348838	0.00369481	0.0212424	0.0227512	0.209551	0.0260148	0.0315015	0.0541438	0.0323457	0.0139586	0.052431	0.0488365	0.0618002	0.0130816
0.01484	0.01484	0.01484	0.01484	0.08864	0.08864	0.82664	0.08864	0.08864	0.08864	0.08864	0.03374	0.08864	0.07694	0.08864	0.01808		0.357597	0.349102	0.36991	0.363395	2.19359	2.14576	20.0886	2.0423	1.86835	1.15055	1.84159	0.652477	1.20484	0.95584	0.907819	0.174525		0.00390486	0.00417589	0.00351205	0.00371988	0.0214848	0.0230108	0.212117	0.0263116	0.031861	0.0547616	0.0327148	0.0140001	0.0530293	0.0489001	0.0625054	0.0130889
0.01494	0.01494	0.01494	0.01494	0.08964	0.08964	0.83664	0.08964	0.08964	0.08964	0.08964	0.03384	0.08964	0.07704	0.08964	0.01809		0.360007	0.351454	0.372402	0.365844	2.21834	2.16996	20.3316	2.06534	1.88943	1.16353	1.86237	0.654411	1.21843	0.957082	0.918061	0.174621		0.00393117	0.00420403	0.00353572	0.00374495	0.0217272	0.0232704	0.214683	0.0266085	0.0322204	0.0553793	0.0330839	0.0140416	0.0536275	0.0489636	0.0632105	0.0130961
0.01504	0.01504	0.01504	0.01504	0.09064	0.09064	0.84664	0.09064	0.09064	0.09064	0.09064	0.03394	0.09064	0.07714	0.09064	0.0181		0.362417	0.353807	0.374895	0.368293	2.24308	2.19417	20.5746	2.08838	1.91051	1.17651	1.88314	0.656345	1.23203	0.958324	0.928302	0.174718		0.00395748	0.00423217	0.00355938	0.00377001	0.0219696	0.02353	0.217249	0.0269053	0.0325798	0.0559971	0.0334529	0.0140831	0.0542258	0.0490272	0.0639157	0.0131034
0.01514	0.01514	0.01514	0.01514	0.09164	0.09164	0.85664	0.09164	0.09164	0.09164	0.09164	0.03404	0.09164	0.07724	0.09164	0.01811		0.364826	0.356159	0.377388	0.370742	2.26783	2.21838	20.8176	2.11142	1.93159	1.18949	1.90392	0.658279	1.24562	0.959566	0.938544	0.174814		0.0039838	0.00426031	0.00358305	0.00379508	0.022212	0.0237896	0.219815	0.0272022	0.0329393	0.0566149	0.033822	0.0141246	0.0548241	0.0490907	0.0646208	0.0131106
0.01524	0.01524	0.01524	0.01524	0.09264	0.09264	0.86664	0.09264	0.09264	0.09264	0.09264	0.03414	0.09264	0.07734	0.09264	0.01812		0.367236	0.358511	0.37988	0.37319	2.29258	2.24259	21.0607	2.13446	1.95267	1.20247	1.9247	0.660213	1.25921	0.960809	0.948786	0.174911		0.00401011	0.00428845	0.00360671	0.00382015	0.0224543	0.0240492	0.222381	0.027499	0.0332987	0.0572327	0.0341911	0.0141661	0.0554223	0.0491543	0.065326	0.0131178
0.01534	0.01534	0.01534	0.01534	0.09364	0.09364	0.87664	0.09364	0.09364	0.09364	0.09364	0.03424	0.09364	0.07744	0.09364	0.01813		0.369646	0.360864	0.382373	0.375639	2.31733	2.26679	21.3037	2.1575	1.97374	1.21545	1.94547	0.662146	1.2728	0.962051	0.959027	0.175007		0.00403642	0.00431659	0.00363038	0.00384521	0.0226967	0.0243088	0.224947	0.0277958	0.0336582	0.0578505	0.0345602	0.0142076	0.0560206	0.0492178	0.0660311	0.0131251
0.01544	0.01544	0.01544	0.01544	0.09464	0.09464	0.88664	0.09464	0.09464	0.09464	0.09464	0.03434	0.09464	0.07754	0.09464	0.01814		0.372055	0.363216	0.384866	0.378088	2.34207	2.291	21.5467	2.18054	1.99482	1.22843	1.96625	0.66408	1.2864	0.963293	0.969269	0.175104		0.00406273	0.00434473	0.00365405	0.00387028	0.0229391	0.0245684	0.227513	0.0280927	0.0340176	0.0584683	0.0349292	0.0142491	0.0566188	0.0492814	0.0667363	0.0131323
0.01554	0.01554	0.01554	0.01554	0.09564	0.09564	0.89664	0.09564	0.09564	0.09564	0.09564	0.03444	0.09564	0.07764	0.09564	0.01815		0.374465	0.365569	0.387358	0.380537	2.36682	2.31521	21.7897	2.20358	2.0159	1.2414	1.98702	0.666014	1.29999	0.964536	0.979511	0.1752		0.00408905	0.00437287	0.00367771	0.00389535	0.0231815	0.024828	0.230079	0.0283895	0.0343771	0.0590861	0.0352983	0.0142906	0.0572171	0.049345	0.0674415	0.0131396
0.01564	0.01564	0.01564	0.01564	0.09664	0.09664	0.90664	0.09664	0.09664	0.09664	0.09664	0.03454	0.09664	0.07774	0.09664	0.01816		0.376875	0.367921	0.389851	0.382985	2.39157	2.33942	22.0327	2.22662	2.03698	1.25438	2.0078	0.667948	1.31358	0.965778	0.989752	0.175297		0.00411536	0.00440101	0.00370138	0.00392041	0.0234239	0.0250876	0.232645	0.0286863	0.0347365	0.0597039	0.0356674	0.0143321	0.0578153	0.0494085	0.0681466	0.0131468
0.01574	0.01574	0.01574	0.01574	0.09764	0.09764	0.91664	0.09764	0.09764	0.09764	0.09764	0.03464	0.09764	0.07784	0.09764	0.01817		0.379284	0.370274	0.392344	0.385434	2.41631	2.36363	22.2757	2.24966	2.05806	1.26736	2.02858	0.669882	1.32717	0.96702	0.999994	0.175393		0.00414167	0.00442915	0.00372504	0.00394548	0.0236662	0.0253472	0.235211	0.0289832	0.0350959	0.0603217	0.0360365	0.0143736	0.0584136	0.0494721	0.0688518	0.013154
0.01584	0.01584	0.01584	0.01584	0.09864	0.09864	0.92664	0.09864	0.09864	0.09864	0.09864	0.03474	0.09864	0.07794	0.09864	0.01818		0.381694	0.372626	0.394836	0.387883	2.44106	2.38783	22.5187	2.2727	2.07913	1.28034	2.04935	0.671816	1.34077	0.968263	1.01024	0.17549		0.00416799	0.00445729	0.00374871	0.00397055	0.0239086	0.0256068	0.237777	0.02928	0.0354554	0.0609395	0.0364055	0.0144151	0.0590118	0.0495356	0.0695569	0.0131613
0.01594	0.01594	0.01594	0.01594	0.09964	0.09964	0.93664	0.09964	0.09964	0.09964	0.09964	0.03484	0.09964	0.07804	0.09964	0.01819		0.384104	0.374979	0.397329	0.390332	2.46581	2.41204	22.7618	2.29574	2.10021	1.29332	2.07013	0.673749	1.35436	0.969505	1.02048	0.175586		0.0041943	0.00448543	0.00377238	0.00399561	0.024151	0.0258664	0.240343	0.0295769	0.0358148	0.0615573	0.0367746	0.0144566	0.0596101	0.0495992	0.0702621	0.0131685
0.01604	0.01604	0.01604	0.01604	0.10064	0.10064	0.94664	0.10064	0.10064	0.10064	0.10064	0.03494	0.10064	0.07814	0.10064	0.0182		0.386514	0.377331	0.399821	0.39278	2.49056	2.43625	23.0048	2.31878	2.12129	1.3063	2.0909	0.675683	1.36795	0.970747	1.03072	0.175683		0.00422061	0.00451357	0.00379604	0.00402068	0.0243934	0.026126	0.242909	0.0298737	0.0361743	0.0621751	0.0371437	0.0144981	0.0602083	0.0496627	0.0709673	0.0131758
0.01614	0.01614	0.01614	0.01614	0.10164	0.10164	0.95664	0.10164	0.10164	0.10164	0.10164	0.03504	0.10164	0.07824	0.10164	0.01821		0.388923	0.379683	0.402314	0.395229	2.5153	2.46046	23.2478	2.34182	2.14237	1.31928	2.11168	0.677617	1.38155	0.97199	1.04096	0.175779		0.00424693	0.00454171	0.00381971	0.00404575	0.0246358	0.0263856	0.245475	0.0301705	0.0365337	0.0627929	0.0375128	0.0145396	0.0608066	0.0497263	0.0716724	0.013183
0.01624	0.01624	0.01624	0.01624	0.10264	0.10264	0.96664	0.10264	0.10264	0.10264	0.10264	0.03514	0.10264	0.07834	0.10264	0.01822		0.391333	0.382036	0.404807	0.397678	2.54005	2.48466	23.4908	2.36486	2.16345	1.33226	2.13246	0.679551	1.39514	0.973232	1.0512	0.175876		0.00427324	0.00456985	0.00384337	0.00407081	0.0248782	0.0266452	0.248041	0.0304674	0.0368932	0.0634107	0.0378818	0.0145811	0.0614049	0.0497898	0.0723776	0.0131902
0.01634	0.01634	0.01634	0.01634	0.10364	0.10364	0.97664	0.10364	0.10364	0.10364	0.10364	0.03524	0.10364	0.07844	0.10364	0.01823		0.393743	0.384388	0.407299	0.400127	2.5648	2.50887	23.7338	2.3879	2.18452	1.34524	2.15323	0.681485	1.40873	0.974474	1.06144	0.175972		0.00429955	0.00459799	0.00386704	0.00409588	0.0251205	0.0269048	0.250607	0.0307642	0.0372526	0.0640285	0.0382509	0.0146226	0.0620031	0.0498534	0.0730827	0.0131975
0.01644	0.01644	0.01644	0.01644	0.10464	0.10464	0.98664	0.10464	0.10464	0.10464	0.10464	0.03534	0.10464	0.07854	0.10374	0.01824		0.396152	0.386741	0.409792	0.402575	2.58955	2.53308	23.9768	2.41094	2.2056	1.35822	2.17401	0.683419	1.42232	0.975717	1.06247	0.176069		0.00432586	0.00462612	0.00389071	0.00412095	0.0253629	0.0271644	0.253173	0.031061	0.037612	0.0646463	0.03862	0.014664	0.0626014	0.049917	0.0731533	0.0132047
0.01654	0.01654	0.01654	0.01654	0.10564	0.10564	0.99664	0.10564	0.10564	0.10564	0.10564	0.03544	0.10564	0.07864	0.10384	0.01825		0.398562	0.389093	0.412285	0.405024	2.61429	2.55729	24.2199	2.43398	2.22668	1.3712	2.19478	0.685352	1.43592	0.976959	1.06349	0.176166		0.00435218	0.00465426	0.00391437	0.00414601	0.0256053	0.027424	0.255739	0.0313579	0.0379715	0.0652641	0.0389891	0.0147055	0.0631996	0.0499805	0.0732238	0.0132119
0.01664	0.01664	0.01664	0.01664	0.10664	0.10664	1.00664	0.10664	0.10664	0.10664	0.10664	0.03554	0.10664	0.07874	0.10394	0.01826		0.400972	0.391446	0.414777	0.407473	2.63904	2.58149	24.4629	2.45702	2.24776	1.38418	2.21556	0.687286	1.44951	0.978201	1.06452	0.176262		0.00437849	0.0046824	0.00393804	0.00417108	0.0258477	0.0276836	0.258305	0.0316547	0.0383309	0.0658819	0.0393581	0.014747	0.0637979	0.0500441	0.0732943	0.0132192
0.01674	0.01674	0.01674	0.01674	0.10764	0.10764	1.01664	0.10764	0.10764	0.10764	0.10764	0.03564	0.10764	0.07884	0.10404	0.01827		0.403381	0.393798	0.41727	0.409922	2.66379	2.6057	24.7059	2.48006	2.26884	1.39716	2.23634	0.68922	1.4631	0.979444	1.06554	0.176359		0.0044048	0.00471054	0.00396171	0.00419614	0.0260901	0.0279432	0.260871	0.0319516	0.0386904	0.0664997	0.0397272	0.0147885	0.0643961	0.0501076	0.0733648	0.0132264
0.01684	0.01684	0.01684	0.01684	0.10864	0.10864	1.02664	0.10864	0.10864	0.10864	0.10864	0.03574	0.10864	0.07894	0.10414	0.01828		0.405791	0.396151	0.419763	0.41237	2.68853	2.62991	24.9489	2.5031	2.28991	1.41014	2.25711	0.691154	1.47669	0.980686	1.06656	0.176455		0.00443112	0.00473868	0.00398537	0.00422121	0.0263325	0.0282028	0.263437	0.0322484	0.0390498	0.0671175	0.0400963	0.01483	0.0649944	0.0501712	0.0734353	0.0132337
0.01694	0.01694	0.01694	0.01694	0.10964	0.10964	1.03664	0.10964	0.10964	0.10964	0.10964	0.03584	0.10964	0.07904	0.10424	0.01829		0.408201	0.398503	0.422255	0.414819	2.71328	2.65412	25.1919	2.52614	2.31099	1.42312	2.27789	0.693088	1.49029	0.981928	1.06759	0.176552		0.00445743	0.00476682	0.00400904	0.00424628	0.0265748	0.0284624	0.266003	0.0325452	0.0394092	0.0677353	0.0404654	0.0148715	0.0655926	0.0502347	0.0735058	0.0132409
0.01704	0.01704	0.01704	0.01704	0.11064	0.11064	1.04664	0.11064	0.11064	0.11064	0.11064	0.03594	0.11064	0.07914	0.10434	0.0183		0.41061	0.400855	0.424748	0.417268	2.73803	2.67832	25.4349	2.54918	2.33207	1.4361	2.29866	0.695022	1.50388	0.983171	1.06861	0.176648		0.00448374	0.00479496	0.0040327	0.00427134	0.0268172	0.028722	0.268569	0.0328421	0.0397687	0.0683531	0.0408344	0.014913	0.0661909	0.0502983	0.0735764	0.0132481
0.01714	0.01714	0.01714	0.01714	0.11164	0.11164	1.05664	0.11164	0.11164	0.11164	0.11164	0.03604	0.11164	0.07924	0.10444	0.01831		0.41302	0.403208	0.427241	0.419717	2.76278	2.70253	25.6779	2.57222	2.35315	1.44908	2.31944	0.696956	1.51747	0.984413	1.06964	0.176745		0.00451006	0.0048231	0.00405637	0.00429641	0.0270596	0.0289816	0.271135	0.0331389	0.0401281	0.0689709	0.0412035	0.0149545	0.0667891	0.0503619	0.0736469	0.0132554
0.01724	0.01724	0.01724	0.01724	0.11264	0.11264	1.06664	0.11264	0.11264	0.11264	0.11264	0.03614	0.11264	0.07934	0.10454	0.01832		0.41543	0.40556	0.429733	0.422165	2.78752	2.72674	25.921	2.59526	2.37423	1.46206	2.34022	0.698889	1.53106	0.985655	1.07066	0.176841		0.00453637	0.00485124	0.00408004	0.00432148	0.027302	0.0292412	0.273701	0.0334357	0.0404876	0.0695887	0.0415726	0.014996	0.0673874	0.0504254	0.0737174	0.0132626
0.01734	0.01734	0.01734	0.01734	0.11364	0.11364	1.07664	0.11364	0.11364	0.11364	0.11364	0.03624	0.11364	0.07944	0.10464	0.01833		0.417839	0.407913	0.432226	0.424614	2.81227	2.75095	26.164	2.6183	2.3953	1.47504	2.36099	0.700823	1.54466	0.986897	1.07169	0.176938		0.00456268	0.00487938	0.0041037	0.00434654	0.0275444	0.0295008	0.276267	0.0337326	0.040847	0.0702065	0.0419417	0.0150375	0.0679857	0.050489	0.0737879	0.0132699
0.01744	0.01744	0.01744	0.01744	0.11464	0.11464	1.08664	0.11464	0.11464	0.11464	0.11464	0.03634	0.11464	0.07954	0.10474	0.01834		0.420249	0.410265	0.434719	0.427063	2.83702	2.77515	26.407	2.64134	2.41638	1.48802	2.38177	0.702757	1.55825	0.98814	1.07271	0.177034		0.004589	0.00490752	0.00412737	0.00437161	0.0277868	0.0297604	0.278833	0.0340294	0.0412065	0.0708243	0.0423107	0.015079	0.0685839	0.0505525	0.0738584	0.0132771
0.01754	0.01754	0.01754	0.01754	0.11564	0.11564	1.09664	0.11564	0.11564	0.11564	0.11564	0.03644	0.11564	0.07964	0.10484	0.01835		0.422659	0.412618	0.437211	0.429512	2.86176	2.79936	26.65	2.66438	2.43746	1.501	2.40255	0.704691	1.57184	0.989382	1.07373	0.177131		0.00461531	0.00493566	0.00415103	0.00439668	0.0280291	0.03002	0.281399	0.0343262	0.0415659	0.0714421	0.0426798	0.0151205	0.0691822	0.0506161	0.0739289	0.0132843
0.01764	0.01764	0.01764	0.01764	0.11664	0.11664	1.10664	0.11664	0.11664	0.11664	0.11664	0.03654	0.11664	0.07974	0.10494	0.01836		0.425068	0.41497	0.439704	0.43196	2.88651	2.82357	26.893	2.68742	2.45854	1.51398	2.42332	0.706625	1.58543	0.990624	1.07476	0.177227		0.00464162	0.0049638	0.0041747	0.00442174	0.0282715	0.0302796	0.283965	0.0346231	0.0419253	0.0720599	0.0430489	0.015162	0.0697804	0.0506796	0.0739995	0.0132916
0.01774	0.01774	0.01774	0.01774	0.11764	0.11764	1.11664	0.11764	0.11764	0.11764	0.11764	0.03664	0.11764	0.07984	0.10504	0.01837		0.427478	0.417322	0.442197	0.434409	2.91126	2.84778	27.136	2.71046	2.47962	1.52696	2.4441	0.708559	1.59903	0.991867	1.07578	0.177324		0.00466793	0.00499194	0.00419837	0.00444681	0.0285139	0.0305392	0.286531	0.0349199	0.0422848	0.0726777	0.043418	0.0152035	0.0703787	0.0507432	0.07407	0.0132988
0.01784	0.01784	0.01784	0.01784	0.11864	0.11864	1.12664	0.11864	0.11864	0.11864	0.11864	0.03674	0.11864	0.07994	0.10514	0.01838		0.429888	0.419675	0.444689	0.436858	2.93601	2.87198	27.379	2.7335	2.50069	1.53994	2.46487	0.710492	1.61262	0.993109	1.07681	0.17742		0.00469425	0.00502008	0.00422203	0.00447188	0.0287563	0.0307988	0.289097	0.0352168	0.0426442	0.0732955	0.043787	0.015245	0.0709769	0.0508067	0.0741405	0.0133061
0.01794	0.01794	0.01794	0.01794	0.11964	0.11964	1.13664	0.11964	0.11964	0.11964	0.11964	0.03684	0.11964	0.08004	0.10524	0.01839		0.432298	0.422027	0.447182	0.439307	2.96075	2.89619	27.6221	2.75655	2.52177	1.55292	2.48565	0.712426	1.62621	0.994351	1.07783	0.177517		0.00472056	0.00504822	0.0042457	0.00449694	0.0289987	0.0310584	0.291663	0.0355136	0.0430037	0.0739133	0.0441561	0.0152865	0.0715752	0.0508703	0.074211	0.0133133
0.01804	0.01804	0.01804	0.01804	0.12064	0.12064	1.14664	0.12064	0.12064	0.12064	0.12064	0.03694	0.12064	0.08014	0.10534	0.0184		0.434707	0.42438	0.449675	0.441755	2.9855	2.9204	27.8651	2.77959	2.54285	1.5659	2.50643	0.71436	1.6398	0.995594	1.07885	0.177613		0.00474687	0.00507636	0.00426936	0.00452201	0.029241	0.031318	0.294229	0.0358104	0.0433631	0.0745311	0.0445252	0.015328	0.0721734	0.0509339	0.0742815	0.0133205
0.01814	0.01814	0.01814	0.01814	0.12164	0.12164	1.15664	0.12164	0.12164	0.12164	0.12164	0.03704	0.12164	0.08024	0.10544	0.01841		0.437117	0.426732	0.452167	0.444204	3.01025	2.94461	28.1081	2.80263	2.56393	1.57888	2.5272	0.716294	1.6534	0.996836	1.07988	0.17771		0.00477319	0.0051045	0.00429303	0.00454708	0.0294834	0.0315776	0.296795	0.0361073	0.0437226	0.0751489	0.0448943	0.0153695	0.0727717	0.0509974	0.074352	0.0133278
0.01824	0.01824	0.01824	0.01824	0.12264	0.12264	1.16664	0.12264	0.12264	0.12264	0.12264	0.03714	0.12264	0.08034	0.10554	0.01842		0.439527	0.429085	0.45466	0.446653	3.03499	2.96881	28.3511	2.82567	2.58501	1.59186	2.54798	0.718228	1.66699	0.998078	1.0809	0.177807		0.0047995	0.00513263	0.0043167	0.00457214	0.0297258	0.0318372	0.299361	0.0364041	0.044082	0.0757667	0.0452633	0.0154109	0.0733699	0.051061	0.0744225	0.013335
0.01834	0.01834	0.01834	0.01834	0.12364	0.12364	1.17664	0.12364	0.12364	0.12364	0.12364	0.03724	0.12364	0.08044	0.10564	0.01843		0.441936	0.431437	0.457153	0.449102	3.05974	2.99302	28.5941	2.84871	2.60608	1.60484	2.56875	0.720162	1.68058	0.999321	1.08193	0.177903		0.00482581	0.00516077	0.00434036	0.00459721	0.0299682	0.0320968	0.301927	0.0367009	0.0444414	0.0763845	0.0456324	0.0154524	0.0739682	0.0511245	0.0744931	0.0133423
0.01844	0.01844	0.01844	0.01844	0.12464	0.12464	1.18664	0.12464	0.12464	0.12464	0.12464	0.03734	0.12464	0.08054	0.10574	0.01844		0.444346	0.43379	0.459645	0.45155	3.08449	3.01723	28.8371	2.87175	2.62716	1.61782	2.58953	0.722095	1.69417	1.00056	1.08295	0.178		0.00485213	0.00518891	0.00436403	0.00462228	0.0302106	0.0323564	0.304493	0.0369978	0.0448009	0.0770023	0.0460015	0.0154939	0.0745665	0.0511881	0.0745636	0.0133495
0.01854	0.01854	0.01854	0.01854	0.12564	0.12564	1.19664	0.12564	0.12564	0.12564	0.12564	0.03744	0.12564	0.08064	0.10584	0.01845		0.446756	0.436142	0.462138	0.453999	3.10924	3.04144	29.0802	2.89479	2.64824	1.6308	2.61031	0.724029	1.70777	1.00181	1.08398	0.178096		0.00487844	0.00521705	0.00438769	0.00464734	0.030453	0.032616	0.307059	0.0372946	0.0451603	0.0776201	0.0463706	0.0155354	0.0751647	0.0512516	0.0746341	0.0133567
0.01864	0.01864	0.01864	0.01864	0.12664	0.12664	1.20664	0.12664	0.12664	0.12664	0.12664	0.03754	0.12664	0.08074	0.10594	0.01846		0.449165	0.438494	0.46463	0.456448	3.13398	3.06564	29.3232	2.91783	2.66932	1.64378	2.63108	0.725963	1.72136	1.00305	1.085	0.178193		0.00490475	0.00524519	0.00441136	0.00467241	0.0306953	0.0328756	0.309625	0.0375915	0.0455198	0.0782378	0.0467396	0.0155769	0.075763	0.0513152	0.0747046	0.013364
0.01874	0.01874	0.01874	0.01874	0.12764	0.12764	1.21664	0.12764	0.12764	0.12764	0.12764	0.03764	0.12764	0.08084	0.10604	0.01847		0.451575	0.440847	0.467123	0.458897	3.15873	3.08985	29.5662	2.94087	2.6904	1.65676	2.65186	0.727897	1.73495	1.00429	1.08602	0.178289		0.00493106	0.00527333	0.00443503	0.00469748	0.0309377	0.0331352	0.312191	0.0378883	0.0458792	0.0788556	0.0471087	0.0156184	0.0763612	0.0513788	0.0747751	0.0133712
0.01884	0.01884	0.01884	0.01884	0.12864	0.12864	1.22664	0.12864	0.12864	0.12864	0.12864	0.03774	0.12864	0.08094	0.10614	0.01848		0.453985	0.443199	0.469616	0.461346	3.18348	3.11406	29.8092	2.96391	2.71147	1.66974	2.67263	0.729831	1.74854	1.00553	1.08705	0.178386		0.00495738	0.00530147	0.00445869	0.00472254	0.0311801	0.0333948	0.314757	0.0381851	0.0462387	0.0794734	0.0474778	0.0156599	0.0769595	0.0514423	0.0748456	0.0133785
0.01894	0.01894	0.01894	0.01894	0.12964	0.12964	1.23664	0.12964	0.12964	0.12964	0.12964	0.03784	0.12964	0.08104	0.10624	0.01849		0.456394	0.445552	0.472108	0.463794	3.20822	3.13827	30.0522	2.98695	2.73255	1.68272	2.69341	0.731765	1.76214	1.00677	1.08807	0.178482		0.00498369	0.00532961	0.00448236	0.00474761	0.0314225	0.0336544	0.317323	0.038482	0.0465981	0.0800912	0.0478469	0.0157014	0.0775577	0.0515059	0.0749162	0.0133857
0.01904	0.01904	0.01904	0.01904	0.13064	0.13064	1.24664	0.13064	0.13064	0.13064	0.13064	0.03794	0.13064	0.08114	0.10634	0.0185		0.458804	0.447904	0.474601	0.466243	3.23297	3.16247	30.2952	3.00999	2.75363	1.6957	2.71419	0.733698	1.77573	1.00802	1.0891	0.178579		0.00501	0.00535775	0.00450603	0.00477268	0.0316649	0.033914	0.31989	0.0387788	0.0469575	0.080709	0.0482159	0.0157429	0.078156	0.0515694	0.0749867	0.0133929
0.01914	0.01914	0.01914	0.01914	0.13164	0.13164	1.25664	0.13164	0.13164	0.13164	0.13164	0.03804	0.13164	0.08124	0.10644	0.01851		0.461214	0.450257	0.477094	0.468692	3.25772	3.18668	30.5382	3.03303	2.77471	1.70868	2.73496	0.735632	1.78932	1.00926	1.09012	0.178675		0.00503632	0.00538589	0.00452969	0.00479774	0.0319073	0.0341736	0.322456	0.0390756	0.047317	0.0813268	0.048585	0.0157844	0.0787542	0.051633	0.0750572	0.0134002
0.01924	0.01924	0.01924	0.01924	0.13264	0.13264	1.26664	0.13264	0.13264	0.13264	0.13264	0.03814	0.13264	0.08134	0.10654	0.01852		0.463623	0.452609	0.479586	0.471141	3.28247	3.21089	30.7813	3.05607	2.79579	1.72166	2.75574	0.737566	1.80291	1.0105	1.09114	0.178772		0.00506263	0.00541403	0.00455336	0.00482281	0.0321496	0.0344332	0.325022	0.0393725	0.0476764	0.0819446	0.0489541	0.0158259	0.0793525	0.0516965	0.0751277	0.0134074
0.01934	0.01934	0.01934	0.01934	0.13364	0.13364	1.27664	0.13364	0.13364	0.13364	0.13364	0.03824	0.13364	0.08144	0.10664	0.01853		0.466033	0.454961	0.482079	0.473589	3.30721	3.2351	31.0243	3.07911	2.81686	1.73464	2.77651	0.7395	1.81651	1.01174	1.09217	0.178868		0.00508894	0.00544217	0.00457702	0.00484788	0.032392	0.0346928	0.327588	0.0396693	0.0480359	0.0825624	0.0493232	0.0158674	0.0799507	0.0517601	0.0751982	0.0134147
0.01944	0.01944	0.01944	0.01944	0.13464	0.13464	1.28664	0.13464	0.13464	0.13464	0.13464	0.03834	0.13464	0.08154	0.10674	0.01854		0.468443	0.457314	0.484572	0.476038	3.33196	3.2593	31.2673	3.10215	2.83794	1.74762	2.79729	0.741434	1.8301	1.01299	1.09319	0.178965		0.00511526	0.00547031	0.00460069	0.00487294	0.0326344	0.0349524	0.330154	0.0399662	0.0483953	0.0831802	0.0496922	0.0159089	0.080549	0.0518236	0.0752687	0.0134219
0.01954	0.01954	0.01954	0.01954	0.13564	0.13564	1.29664	0.13564	0.13564	0.13564	0.13564	0.03844	0.13564	0.08164	0.10684	0.01855		0.470853	0.459666	0.487064	0.478487	3.35671	3.28351	31.5103	3.12519	2.85902	1.7606	2.81807	0.743368	1.84369	1.01423	1.09422	0.179061		0.00514157	0.00549845	0.00462436	0.00489801	0.0328768	0.035212	0.33272	0.040263	0.0487547	0.083798	0.0500613	0.0159504	0.0811473	0.0518872	0.0753393	0.0134291
0.01964	0.01964	0.01964	0.01964	0.13664	0.13664	1.30664	0.13664	0.13664	0.13664	0.13664	0.03854	0.13664	0.08174	0.10694	0.01856		0.473262	0.462019	0.489557	0.480936	3.38146	3.30772	31.7533	3.14823	2.8801	1.77358	2.83884	0.745301	1.85728	1.01547	1.09524	0.179158		0.00516788	0.00552659	0.00464802	0.00492308	0.0331192	0.0354716	0.335286	0.0405598	0.0491142	0.0844158	0.0504304	0.0159919	0.0817455	0.0519508	0.0754098	0.0134364
0.01974	0.01974	0.01974	0.01974	0.13764	0.13764	1.31664	0.13764	0.13764	0.13764	0.13764	0.03864	0.13764	0.08184	0.10704	0.01857		0.475672	0.464371	0.49205	0.483384	3.4062	3.33193	31.9963	3.17127	2.90118	1.78656	2.85962	0.747235	1.87088	1.01671	1.09627	0.179254		0.0051942	0.00555473	0.00467169	0.00494814	0.0333616	0.0357312	0.337852	0.0408567	0.0494736	0.0850336	0.0507995	0.0160334	0.0823438	0.0520143	0.0754803	0.0134436
0.01984	0.01984	0.01984	0.01984	0.13864	0.13864	1.32664	0.13864	0.13864	0.13864	0.13864	0.03874	0.13864	0.08194	0.10714	0.01858		0.478082	0.466724	0.494542	0.485833	3.43095	3.35613	32.2393	3.19431	2.92225	1.79954	2.8804	0.749169	1.88447	1.01796	1.09729	0.179351		0.00522051	0.00558287	0.00469535	0.00497321	0.0336039	0.0359908	0.340418	0.0411535	0.0498331	0.0856514	0.0511685	0.0160749	0.082942	0.0520779	0.0755508	0.0134508
0.01994	0.01994	0.01994	0.01994	0.13964	0.13964	1.33664	0.13964	0.13964	0.13964	0.13964	0.03884	0.13964	0.08204	0.10724	0.01859		0.480491	0.469076	0.497035	0.488282	3.4557	3.38034	32.4824	3.21735	2.94333	1.81252	2.90117	0.751103	1.89806	1.0192	1.09831	0.179448		0.00524682	0.00561101	0.00471902	0.00499828	0.0338463	0.0362504	0.342984	0.0414503	0.0501925	0.0862692	0.0515376	0.0161163	0.0835403	0.0521414	0.0756213	0.0134581
0.02004	0.02004	0.02004	0.02004	0.14064	0.14064	1.34664	0.14064	0.14064	0.14064	0.14064	0.03894	0.14064	0.08214	0.10734	0.0186		0.482901	0.471429	0.499528	0.490731	3.48044	3.40455	32.7254	3.24039	2.96441	1.8255	2.92195	0.753037	1.91165	1.02044	1.09934	0.179544		0.00527313	0.00563914	0.00474269	0.00502334	0.0340887	0.03651	0.34555	0.0417472	0.050552	0.086887	0.0519067	0.0161578	0.0841385	0.052205	0.0756918	0.0134653
0.02014	0.02014	0.02014	0.02014	0.14164	0.14164	1.35664	0.14164	0.14164	0.14164	0.14164	0.03904	0.14164	0.08224	0.10744	0.01861		0.485311	0.473781	0.50202	0.493179	3.50519	3.42876	32.9684	3.26343	2.98549	1.83848	2.94272	0.754971	1.92525	1.02168	1.10036	0.179641		0.00529945	0.00566728	0.00476635	0.00504841	0.0343311	0.0367696	0.348116	0.042044	0.0509114	0.0875048	0.0522758	0.0161993	0.0847368	0.0522685	0.0757624	0.0134726
0.02024	0.02024	0.02024	0.02024	0.14264	0.14264	1.36664	0.14264	0.14264	0.14264	0.14264	0.03914	0.14264	0.08234	0.10754	0.01862		0.48772	0.476133	0.504513	0.495628	3.52994	3.45296	33.2114	3.28647	3.00657	1.85146	2.9635	0.756905	1.93884	1.02292	1.10139	0.179737		0.00532576	0.00569542	0.00479002	0.00507348	0.0345735	0.0370292	0.350682	0.0423409	0.0512708	0.0881226	0.0526448	0.0162408	0.085335	0.0523321	0.0758329	0.0134798
0.02034	0.02034	0.02034	0.02034	0.14364	0.14364	1.37664	0.14364	0.14364	0.14364	0.14364	0.03924	0.14364	0.08244	0.10764	0.01863		0.49013	0.478486	0.507006	0.498077	3.55469	3.47717	33.4544	3.30951	3.02764	1.86444	2.98428	0.758838	1.95243	1.02417	1.10241	0.179834		0.00535207	0.00572356	0.00481368	0.00509854	0.0348159	0.0372888	0.353248	0.0426377	0.0516303	0.0887404	0.0530139	0.0162823	0.0859333	0.0523956	0.0759034	0.013487
0.02044	0.02044	0.02044	0.02044	0.14464	0.14464	1.38664	0.14464	0.14464	0.14464	0.14464	0.03934	0.14464	0.08254	0.10774	0.01864		0.49254	0.480838	0.509498	0.500526	3.57943	3.50138	33.6974	3.33255	3.04872	1.87742	3.00505	0.760772	1.96602	1.02541	1.10343	0.17993		0.00537839	0.0057517	0.00483735	0.00512361	0.0350582	0.0375484	0.355814	0.0429345	0.0519897	0.0893582	0.053383	0.0163238	0.0865316	0.0524592	0.0759739	0.0134943
0.02054	0.02054	0.02054	0.02054	0.14564	0.14564	1.39664	0.14564	0.14564	0.14564	0.14564	0.03944	0.14564	0.08264	0.10784	0.01865		0.494949	0.483191	0.511991	0.502974	3.60418	3.52559	33.9405	3.35559	3.0698	1.8904	3.02583	0.762706	1.97962	1.02665	1.10446	0.180027		0.0054047	0.00577984	0.00486102	0.00514867	0.0353006	0.037808	0.35838	0.0432314	0.0523492	0.089976	0.0537521	0.0163653	0.0871298	0.0525228	0.0760444	0.0135015
0.02064	0.02064	0.02064	0.02064	0.14664	0.14664	1.40664	0.14664	0.14664	0.14664	0.14664	0.03954	0.14664	0.08274	0.10794	0.01866		0.497359	0.485543	0.514484	0.505423	3.62893	3.5498	34.1835	3.37863	3.09088	1.90338	3.0466	0.76464	1.99321	1.02789	1.10548	0.180123		0.00543101	0.00580798	0.00488468	0.00517374	0.035543	0.0380676	0.360946	0.0435282	0.0527086	0.0905938	0.0541211	0.0164068	0.0877281	0.0525863	0.0761149	0.0135088
0.02074	0.02074	0.02074	0.02074	0.14764	0.14764	1.41664	0.14764	0.14764	0.14764	0.14764	0.03964	0.14764	0.08284	0.10804	0.01867		0.499769	0.487896	0.516976	0.507872	3.65367	3.574	34.4265	3.40167	3.11196	1.91636	3.06738	0.766574	2.0068	1.02914	1.10651	0.18022		0.00545733	0.00583612	0.00490835	0.00519881	0.0357854	0.0383272	0.363512	0.043825	0.0530681	0.0912116	0.0544902	0.0164483	0.0883263	0.0526499	0.0761854	0.013516
0.02084	0.02084	0.02084	0.02084	0.14864	0.14864	1.42664	0.14864	0.14864	0.14864	0.14864	0.03974	0.14864	0.08294	0.10814	0.01868		0.502178	0.490248	0.519469	0.510321	3.67842	3.59821	34.6695	3.42471	3.13303	1.92934	3.08816	0.768508	2.02039	1.03038	1.10753	0.180316		0.00548364	0.00586426	0.00493202	0.00522387	0.0360278	0.0385868	0.366078	0.0441219	0.0534275	0.0918294	0.0548593	0.0164898	0.0889246	0.0527134	0.076256	0.0135232
0.02094	0.02094	0.02094	0.02094	0.14964	0.14964	1.43664	0.14964	0.14964	0.14964	0.14964	0.03984	0.14964	0.08304	0.10824	0.01869		0.504588	0.4926	0.521961	0.512769	3.70317	3.62242	34.9125	3.44776	3.15411	1.94232	3.10893	0.770441	2.03399	1.03162	1.10856	0.180413		0.00550995	0.0058924	0.00495568	0.00524894	0.0362701	0.0388464	0.368644	0.0444187	0.0537869	0.0924472	0.0552284	0.0165313	0.0895228	0.052777	0.0763265	0.0135305
0.02104	0.02104	0.02104	0.02104	0.15064	0.15064	1.44664	0.15064	0.15064	0.15064	0.15064	0.03994	0.15064	0.08314	0.10834	0.0187		0.506998	0.494953	0.524454	0.515218	3.72792	3.64663	35.1555	3.4708	3.17519	1.9553	3.12971	0.772375	2.04758	1.03286	1.10958	0.180509		0.00553627	0.00592054	0.00497935	0.00527401	0.0365125	0.039106	0.37121	0.0447155	0.0541464	0.093065	0.0555974	0.0165728	0.0901211	0.0528405	0.076397	0.0135377
0.02114	0.02114	0.02114	0.02114	0.15164	0.15164	1.45664	0.15164	0.15164	0.15164	0.15164	0.04004	0.15164	0.08324	0.10844	0.01871		0.509407	0.497305	0.526947	0.517667	3.75266	3.67083	35.3985	3.49384	3.19627	1.96828	3.15048	0.774309	2.06117	1.03411	1.1106	0.180606		0.00556258	0.00594868	0.00500301	0.00529907	0.0367549	0.0393656	0.373776	0.0450124	0.0545058	0.0936828	0.0559665	0.0166143	0.0907193	0.0529041	0.0764675	0.013545
0.02124	0.02124	0.02124	0.02124	0.15264	0.15264	1.46664	0.15264	0.15264	0.15264	0.15264	0.04014	0.15264	0.08334	0.10854	0.01872		0.511817	0.499658	0.529439	0.520116	3.77741	3.69504	35.6416	3.51688	3.21735	1.98126	3.17126	0.776243	2.07476	1.03535	1.11163	0.180702		0.00558889	0.00597682	0.00502668	0.00532414	0.0369973	0.0396252	0.376342	0.0453092	0.0548653	0.0943006	0.0563356	0.0166558	0.0913176	0.0529677	0.076538	0.0135522
0.02134	0.02134	0.02134	0.02134	0.15364	0.15364	1.47664	0.15364	0.15364	0.15364	0.15364	0.04024	0.15364	0.08344	0.10864	0.01873		0.514227	0.50201	0.531932	0.522564	3.80216	3.71925	35.8846	3.53992	3.23842	1.99424	3.19204	0.778177	2.08836	1.03659	1.11265	0.180799		0.0056152	0.00600496	0.00505035	0.00534921	0.0372397	0.0398848	0.378908	0.0456061	0.0552247	0.0949184	0.0567047	0.0166973	0.0919158	0.0530312	0.0766085	0.0135594
0.02144	0.02144	0.02144	0.02144	0.15464	0.15464	1.48664	0.15464	0.15464	0.15464	0.15464	0.04034	0.15464	0.08354	0.10874	0.01874		0.516637	0.504363	0.534425	0.525013	3.8269	3.74346	36.1276	3.56296	3.2595	2.00722	3.21281	0.780111	2.10195	1.03783	1.11368	0.180895		0.00564152	0.0060331	0.00507401	0.00537427	0.0374821	0.0401444	0.381474	0.0459029	0.0555841	0.0955362	0.0570737	0.0167388	0.0925141	0.0530948	0.0766791	0.0135667
0.02154	0.02154	0.02154	0.02154	0.15564	0.15564	1.49664	0.15564	0.15564	0.15564	0.15564	0.04044	0.15564	0.08364	0.10884	0.01875		0.519046	0.506715	0.536917	0.527462	3.85165	3.76766	36.3706	3.586	3.28058	2.0202	3.23359	0.782044	2.11554	1.03907	1.1147	0.180992		0.00566783	0.00606124	0.00509768	0.00539934	0.0377244	0.040404	0.38404	0.0461997	0.0559436	0.096154	0.0574428	0.0167803	0.0931124	0.0531583	0.0767496	0.0135739
0.02164	0.02164	0.02164	0.02164	0.15664	0.15664	1.50664	0.15664	0.15664	0.15664	0.15664	0.04054	0.15664	0.08374	0.10894	0.01876		0.521456	0.509068	0.53941	0.529911	3.8764	3.79187	36.6136	3.60904	3.30166	2.03318	3.25436	0.783978	2.12913	1.04032	1.11572	0.181089		0.00569414	0.00608938	0.00512134	0.00542441	0.0379668	0.0406636	0.386606	0.0464966	0.056303	0.0967718	0.0578119	0.0168217	0.0937106	0.0532219	0.0768201	0.0135812
0.02174	0.02174	0.02174	0.02174	0.15764	0.15764	1.51664	0.15764	0.15764	0.15764	0.15764	0.04064	0.15764	0.08384	0.10904	0.01877		0.523866	0.51142	0.541903	0.532359	3.90115	3.81608	36.8566	3.63208	3.32274	2.04616	3.27514	0.785912	2.14273	1.04156	1.11675	0.181185		0.00572046	0.00611752	0.00514501	0.00544947	0.0382092	0.0409232	0.389172	0.0467934	0.0566625	0.0973896	0.058181	0.0168632	0.0943089	0.0532854	0.0768906	0.0135884
0.02184	0.02184	0.02184	0.02184	0.15864	0.15864	1.52664	0.15864	0.15864	0.15864	0.15864	0.04074	0.15864	0.08394	0.10914	0.01878		0.526275	0.513772	0.544395	0.534808	3.92589	3.84029	37.0997	3.65512	3.34381	2.05914	3.29592	0.787846	2.15632	1.0428	1.11777	0.181282		0.00574677	0.00614565	0.00516868	0.00547454	0.0384516	0.0411828	0.391738	0.0470902	0.0570219	0.0980074	0.05855	0.0169047	0.0949071	0.053349	0.0769611	0.0135956
0.02194	0.02194	0.02194	0.02194	0.15964	0.15964	1.53664	0.15964	0.15964	0.15964	0.15964	0.04084	0.15964	0.08404	0.10924	0.01879		0.528685	0.516125	0.546888	0.537257	3.95064	3.86449	37.3427	3.67816	3.36489	2.07212	3.31669	0.78978	2.16991	1.04404	1.1188	0.181378		0.00577308	0.00617379	0.00519234	0.00549961	0.038694	0.0414424	0.394304	0.0473871	0.0573814	0.0986252	0.0589191	0.0169462	0.0955054	0.0534125	0.0770316	0.0136029
0.02204	0.02204	0.02204	0.02204	0.16064	0.16064	1.54664	0.16064	0.16064	0.16064	0.16064	0.04094	0.16064	0.08414	0.10934	0.0188		0.531095	0.518477	0.549381	0.539706	3.97539	3.8887	37.5857	3.7012	3.38597	2.0851	3.33747	0.791714	2.1835	1.04529	1.11982	0.181475		0.0057994	0.00620193	0.00521601	0.00552467	0.0389364	0.041702	0.39687	0.0476839	0.0577408	0.099243	0.0592882	0.0169877	0.0961036	0.0534761	0.0771022	0.0136101
0.02214	0.02214	0.02214	0.02214	0.16164	0.16164	1.55664	0.16164	0.16164	0.16164	0.16164	0.04104	0.16164	0.08424	0.10944	0.01881		0.533504	0.52083	0.551873	0.542154	4.00013	3.91291	37.8287	3.72424	3.40705	2.09808	3.35824	0.793647	2.1971	1.04653	1.12085	0.181571		0.00582571	0.00623007	0.00523967	0.00554974	0.0391787	0.0419616	0.399436	0.0479808	0.0581002	0.0998608	0.0596572	0.0170292	0.0967019	0.0535397	0.0771727	0.0136174
0.02224	0.02224	0.02224	0.02224	0.16264	0.16264	1.56664	0.16264	0.16264	0.16264	0.16264	0.04114	0.16264	0.08434	0.10954	0.01882		0.535914	0.523182	0.554366	0.544603	4.02488	3.93712	38.0717	3.74728	3.42813	2.11106	3.37902	0.795581	2.21069	1.04777	1.12187	0.181668		0.00585202	0.00625821	0.00526334	0.00557481	0.0394211	0.0422212	0.402002	0.0482776	0.0584597	0.100479	0.0600263	0.0170707	0.0973001	0.0536032	0.0772432	0.0136246
0.02234	0.02234	0.02234	0.02234	0.16364	0.16364	1.57664	0.16364	0.16364	0.16364	0.16364	0.04124	0.16364	0.08444	0.10964	0.01883		0.538324	0.525535	0.556859	0.547052	4.04963	3.96132	38.3147	3.77032	3.4492	2.12404	3.3998	0.797515	2.22428	1.04901	1.12289	0.181764		0.00587833	0.00628635	0.00528701	0.00559987	0.0396635	0.0424808	0.404568	0.0485744	0.0588191	0.101096	0.0603954	0.0171122	0.0978984	0.0536668	0.0773137	0.0136318
0.02244	0.02244	0.02244	0.02244	0.16464	0.16464	1.58664	0.16464	0.16464	0.16464	0.16464	0.04134	0.16464	0.08454	0.10974	0.01884		0.540733	0.527887	0.559351	0.549501	4.07438	3.98553	38.5577	3.79336	3.47028	2.13702	3.42057	0.799449	2.23787	1.05026	1.12392	0.181861		0.00590465	0.00631449	0.00531067	0.00562494	0.0399059	0.0427404	0.407134	0.0488713	0.0591786	0.101714	0.0607645	0.0171537	0.0984966	0.0537303	0.0773842	0.0136391
0.02254	0.02254	0.02254	0.02254	0.16564	0.16564	1.59664	0.16564	0.16564	0.16564	0.16564	0.04144	0.16564	0.08464	0.10984	0.01885		0.543143	0.530239	0.561844	0.551949	4.09912	4.00974	38.8008	3.8164	3.49136	2.15	3.44135	0.801383	2.25147	1.0515	1.12494	0.181957		0.00593096	0.00634263	0.00533434	0.00565001	0.0401483	0.043	0.4097	0.0491681	0.059538	0.102332	0.0611335	0.0171952	0.0990949	0.0537939	0.0774547	0.0136463
0.02264	0.02264	0.02264	0.02264	0.16664	0.16664	1.60664	0.16664	0.16664	0.16664	0.16664	0.04154	0.16664	0.08474	0.10994	0.01886		0.545553	0.532592	0.564337	0.554398	4.12387	4.03395	39.0438	3.83944	3.51244	2.16298	3.46213	0.803317	2.26506	1.05274	1.12597	0.182054		0.00595727	0.00637077	0.005358	0.00567507	0.0403907	0.0432596	0.412266	0.0494649	0.0598975	0.10295	0.0615026	0.0172367	0.0996932	0.0538574	0.0775253	0.0136536
0.02274	0.02274	0.02274	0.02274	0.16764	0.16764	1.61664	0.16764	0.16764	0.16764	0.16764	0.04164	0.16764	0.08484	0.11004	0.01887		0.547962	0.534944	0.566829	0.556847	4.14862	4.05815	39.2868	3.86248	3.53352	2.17596	3.4829	0.80525	2.27865	1.05398	1.12699	0.18215		0.00598359	0.00639891	0.00538167	0.00570014	0.040633	0.0435192	0.414832	0.0497618	0.0602569	0.103568	0.0618717	0.0172782	0.100291	0.053921	0.0775958	0.0136608
0.02284	0.02284	0.02284	0.02284	0.16864	0.16864	1.62664	0.16864	0.16864	0.16864	0.16864	0.04174	0.16864	0.08494	0.11014	0.01888		0.550372	0.537297	0.569322	0.559296	4.17336	4.08236	39.5298	3.88552	3.55459	2.18894	3.50368	0.807184	2.29224	1.05522	1.12801	0.182247		0.0060099	0.00642705	0.00540534	0.00572521	0.0408754	0.0437788	0.417398	0.0500586	0.0606163	0.104185	0.0622408	0.0173197	0.10089	0.0539846	0.0776663	0.013668
0.02294	0.02294	0.02294	0.02294	0.16964	0.16964	1.63664	0.16964	0.16964	0.16964	0.16964	0.04184	0.16964	0.08504	0.11024	0.01889		0.552782	0.539649	0.571815	0.561744	4.19811	4.10657	39.7728	3.90856	3.57567	2.20192	3.52445	0.809118	2.30584	1.05647	1.12904	0.182343		0.00603621	0.00645519	0.005429	0.00575027	0.0411178	0.0440384	0.419964	0.0503555	0.0609758	0.104803	0.0626098	0.0173612	0.101488	0.0540481	0.0777368	0.0136753
0.02304	0.02304	0.02304	0.02304	0.17064	0.17064	1.64664	0.17064	0.17064	0.17064	0.17064	0.04194	0.17064	0.08514	0.11034	0.0189		0.555192	0.542002	0.574307	0.564193	4.22286	4.13078	40.0158	3.9316	3.59675	2.2149	3.54523	0.811052	2.31943	1.05771	1.13006	0.18244		0.00606253	0.00648333	0.00545267	0.00577534	0.0413602	0.044298	0.42253	0.0506523	0.0613352	0.105421	0.0629789	0.0174027	0.102086	0.0541117	0.0778073	0.0136825
0.02314	0.02314	0.02314	0.02314	0.17164	0.17164	1.65664	0.17164	0.17164	0.17164	0.17164	0.04204	0.17164	0.08524	0.11044	0.01891		0.557601	0.544354	0.5768	0.566642	4.24761	4.15498	40.2588	3.95464	3.61783	2.22788	3.56601	0.812986	2.33302	1.05895	1.13109	0.182536		0.00608884	0.00651147	0.00547634	0.00580041	0.0416026	0.0445576	0.425096	0.0509491	0.0616947	0.106039	0.063348	0.0174442	0.102684	0.0541752	0.0778778	0.0136898
0.02324	0.02324	0.02324	0.02324	0.17264	0.17264	1.66664	0.17264	0.17264	0.17264	0.17264	0.04214	0.17264	0.08534	0.11054	0.01892		0.560011	0.546707	0.579292	0.569091	4.27235	4.17919	40.5019	3.97768	3.63891	2.24086	3.58678	0.81492	2.34661	1.06019	1.13211	0.182633		0.00611515	0.00653961	0.0055	0.00582547	0.041845	0.0448172	0.427662	0.051246	0.0620541	0.106657	0.0637171	0.0174857	0.103283	0.0542388	0.0779483	0.013697
0.02334	0.02334	0.02334	0.02334	0.17364	0.17364	1.67664	0.17364	0.17364	0.17364	0.17364	0.04224	0.17364	0.08544	0.11064	0.01893		0.562421	0.549059	0.581785	0.57154	4.2971	4.2034	40.7449	4.00072	3.65998	2.25384	3.60756	0.816854	2.36021	1.06144	1.13314	0.18273		0.00614147	0.00656775	0.00552367	0.00585054	0.0420873	0.0450767	0.430228	0.0515428	0.0624136	0.107274	0.0640861	0.0175271	0.103881	0.0543023	0.0780189	0.0137042
0.02344	0.02344	0.02344	0.02344	0.17464	0.17464	1.68664	0.17464	0.17464	0.17464	0.17464	0.04234	0.17464	0.08554	0.11074	0.01894		0.56483	0.551411	0.584278	0.573988	4.32185	4.22761	40.9879	4.02376	3.68106	2.26682	3.62833	0.818787	2.3738	1.06268	1.13416	0.182826		0.00616778	0.00659589	0.00554733	0.00587561	0.0423297	0.0453363	0.432794	0.0518396	0.062773	0.107892	0.0644552	0.0175686	0.104479	0.0543659	0.0780894	0.0137115
0.02354	0.02354	0.02354	0.02354	0.17564	0.17564	1.69664	0.17564	0.17564	0.17564	0.17564	0.04244	0.17564	0.08564	0.11084	0.01895		0.56724	0.553764	0.58677	0.576437	4.3466	4.25181	41.2309	4.0468	3.70214	2.2798	3.64911	0.820721	2.38739	1.06392	1.13518	0.182923		0.00619409	0.00662403	0.005571	0.00590067	0.0425721	0.0455959	0.43536	0.0521365	0.0631324	0.10851	0.0648243	0.0176101	0.105077	0.0544294	0.0781599	0.0137187
0.02364	0.02364	0.02364	0.02364	0.17664	0.17664	1.70664	0.17664	0.17664	0.17664	0.17664	0.04254	0.17664	0.08574	0.11094	0.01896		0.56965	0.556116	0.589263	0.578886	4.37134	4.27602	41.4739	4.06984	3.72322	2.29278	3.66989	0.822655	2.40098	1.06516	1.13621	0.183019		0.0062204	0.00665217	0.00559467	0.00592574	0.0428145	0.0458555	0.437926	0.0524333	0.0634919	0.109128	0.0651934	0.0176516	0.105676	0.054493	0.0782304	0.0137259
0.02374	0.02374	0.02374	0.02374	0.17764	0.17764	1.71664	0.17764	0.17764	0.17764	0.17764	0.04264	0.17764	0.08584	0.11104	0.01897		0.572059	0.558469	0.591756	0.581335	4.39609	4.30023	41.7169	4.09288	3.7443	2.30576	3.69066	0.824589	2.41458	1.06641	1.13723	0.183116		0.00624672	0.0066803	0.00561833	0.00595081	0.0430569	0.0461151	0.440492	0.0527302	0.0638513	0.109746	0.0655624	0.0176931	0.106274	0.0545566	0.0783009	0.0137332
0.02384	0.02384	0.02384	0.02384	0.17864	0.17864	1.72664	0.17864	0.17864	0.17864	0.17864	0.04274	0.17864	0.08594	0.11114	0.01898		0.574469	0.560821	0.594248	0.583783	4.42084	4.32444	41.96	4.11592	3.76537	2.31874	3.71144	0.826523	2.42817	1.06765	1.13826	0.183212		0.00627303	0.00670844	0.005642	0.00597587	0.0432992	0.0463747	0.443058	0.053027	0.0642108	0.110363	0.0659315	0.0177346	0.106872	0.0546201	0.0783714	0.0137404
0.02394	0.02394	0.02394	0.02394	0.17964	0.17964	1.73664	0.17964	0.17964	0.17964	0.17964	0.04284	0.17964	0.08604	0.11124	0.01899		0.576879	0.563174	0.596741	0.586232	4.44558	4.34864	42.203	4.13897	3.78645	2.33172	3.73221	0.828457	2.44176	1.06889	1.13928	0.183309		0.00629934	0.00673658	0.00566566	0.00600094	0.0435416	0.0466343	0.445624	0.0533238	0.0645702	0.110981	0.0663006	0.0177761	0.10747	0.0546837	0.078442	0.0137477
0.02404	0.02404	0.02404	0.02404	0.18064	0.18064	1.74664	0.18064	0.18064	0.18064	0.18064	0.04294	0.18064	0.08614	0.11134	0.019		0.579288	0.565526	0.599234	0.588681	4.47033	4.37285	42.446	4.16201	3.80753	2.3447	3.75299	0.83039	2.45536	1.07013	1.1403	0.183405		0.00632566	0.00676472	0.00568933	0.00602601	0.043784	0.0468939	0.44819	0.0536207	0.0649296	0.111599	0.0666697	0.0178176	0.108069	0.0547472	0.0785125	0.0137549
0.02414	0.02414	0.02414	0.02414	0.18164	0.18164	1.75664	0.18164	0.18164	0.18164	0.18164	0.04304	0.18164	0.08624	0.11144	0.01901		0.581698	0.567878	0.601726	0.59113	4.49508	4.39706	42.689	4.18505	3.82861	2.35768	3.77377	0.832324	2.46895	1.07138	1.14133	0.183502		0.00635197	0.00679286	0.005713	0.00605107	0.0440264	0.0471535	0.450756	0.0539175	0.0652891	0.112217	0.0670387	0.0178591	0.108667	0.0548108	0.078583	0.0137621
0.02424	0.02424	0.02424	0.02424	0.18264	0.18264	1.76664	0.18264	0.18264	0.18264	0.18264	0.04314	0.18264	0.08634	0.11154	0.01902		0.584108	0.570231	0.604219	0.593578	4.51983	4.42127	42.932	4.20809	3.84969	2.37066	3.79454	0.834258	2.48254	1.07262	1.14235	0.183598		0.00637828	0.006821	0.00573666	0.00607614	0.0442688	0.0474131	0.453322	0.0542143	0.0656485	0.112834	0.0674078	0.0179006	0.109265	0.0548743	0.0786535	0.0137694
0.02434	0.02434	0.02434	0.02434	0.18364	0.18364	1.77664	0.18364	0.18364	0.18364	0.18364	0.04324	0.18364	0.08644	0.11164	0.01903		0.586517	0.572583	0.606712	0.596027	4.54457	4.44547	43.175	4.23113	3.87076	2.38364	3.81532	0.836192	2.49613	1.07386	1.14338	0.183695		0.0064046	0.00684914	0.00576033	0.0061012	0.0445112	0.0476727	0.455888	0.0545112	0.066008	0.113452	0.0677769	0.0179421	0.109863	0.0549379	0.078724	0.0137766
0.02444	0.02444	0.02444	0.02444	0.18464	0.18464	1.78664	0.18464	0.18464	0.18464	0.18464	0.04334	0.18464	0.08654	0.11174	0.01904		0.588927	0.574936	0.609204	0.598476	4.56932	4.46968	43.418	4.25417	3.89184	2.39662	3.83609	0.838126	2.50973	1.0751	1.1444	0.183791		0.00643091	0.00687728	0.00578399	0.00612627	0.0447535	0.0479323	0.458454	0.054808	0.0663674	0.11407	0.068146	0.0179836	0.110462	0.0550014	0.0787945	0.0137839
0.02454	0.02454	0.02454	0.02454	0.18564	0.18564	1.79664	0.18564	0.18564	0.18564	0.18564	0.04344	0.18564	0.08664	0.11184	0.01905		0.591337	0.577288	0.611697	0.600925	4.59407	4.49389	43.6611	4.27721	3.91292	2.4096	3.85687	0.84006	2.52332	1.07634	1.14543	0.183888		0.00645722	0.00690542	0.00580766	0.00615134	0.0449959	0.0481919	0.46102	0.0551048	0.0667269	0.114688	0.068515	0.0180251	0.11106	0.055065	0.0788651	0.0137911
0.02464	0.02464	0.02464	0.02464	0.18664	0.18664	1.80664	0.18664	0.18664	0.18664	0.18664	0.04354	0.18664	0.08674	0.11194	0.01906		0.593746	0.579641	0.61419	0.603373	4.61881	4.5181	43.9041	4.30025	3.934	2.42258	3.87765	0.841993	2.53691	1.07759	1.14645	0.183984		0.00648353	0.00693356	0.00583133	0.0061764	0.0452383	0.0484515	0.463586	0.0554017	0.0670863	0.115306	0.0688841	0.0180666	0.111658	0.0551286	0.0789356	0.0137983
0.02474	0.02474	0.02474	0.02474	0.18764	0.18764	1.81664	0.18764	0.18764	0.18764	0.18764	0.04364	0.18764	0.08684	0.11204	0.01907		0.596156	0.581993	0.616682	0.605822	4.64356	4.5423	44.1471	4.32329	3.95508	2.43556	3.89842	0.843927	2.5505	1.07883	1.14747	0.184081		0.00650985	0.0069617	0.00585499	0.00620147	0.0454807	0.0487111	0.466152	0.0556985	0.0674457	0.115923	0.0692532	0.0181081	0.112257	0.0551921	0.0790061	0.0138056
0.02484	0.02484	0.02484	0.02484	0.18864	0.18864	1.82664	0.18864	0.18864	0.18864	0.18864	0.04374	0.18864	0.08694	0.11214	0.01908		0.598566	0.584346	0.619175	0.608271	4.66831	4.56651	44.3901	4.34633	3.97615	2.44854	3.9192	0.845861	2.5641	1.08007	1.1485	0.184177		0.00653616	0.00698984	0.00587866	0.00622654	0.0457231	0.0489707	0.468718	0.0559954	0.0678052	0.116541	0.0696223	0.0181496	0.112855	0.0552557	0.0790766	0.0138128
0.02494	0.02494	0.02494	0.02494	0.18964	0.18964	1.83664	0.18964	0.18964	0.18964	0.18964	0.04384	0.18964	0.08704	0.11224	0.01909		0.600976	0.586698	0.621668	0.61072	4.69306	4.59072	44.6331	4.36937	3.99723	2.46152	3.93997	0.847795	2.57769	1.08131	1.14952	0.184274		0.00656247	0.00701798	0.00590233	0.0062516	0.0459655	0.0492303	0.471284	0.0562922	0.0681646	0.117159	0.0699913	0.0181911	0.113453	0.0553192	0.0791471	0.0138201
0.02504	0.02504	0.02504	0.02504	0.19064	0.19064	1.84664	0.19064	0.19064	0.19064	0.19064	0.04394	0.19064	0.08714	0.11234	0.0191		0.603385	0.58905	0.62416	0.613168	4.7178	4.61493	44.8761	4.39241	4.01831	2.4745	3.96075	0.849729	2.59128	1.08256	1.15055	0.184371		0.00658879	0.00704612	0.00592599	0.00627667	0.0462078	0.0494899	0.47385	0.056589	0.0685241	0.117777	0.0703604	0.0182326	0.114051	0.0553828	0.0792176	0.0138273
0.02514	0.02514	0.02514	0.02514	0.19164	0.19164	1.85664	0.19164	0.19164	0.19164	0.19164	0.04404	0.19164	0.08724	0.11244	0.01911		0.605795	0.591403	0.626653	0.615617	4.74255	4.63913	45.1191	4.41545	4.03939	2.48748	3.98153	0.851663	2.60487	1.0838	1.15157	0.184467		0.0066151	0.00707426	0.00594966	0.00630174	0.0464502	0.0497495	0.476416	0.0568859	0.0688835	0.118395	0.0707295	0.018274	0.11465	0.0554463	0.0792882	0.0138345
0.02524	0.02524	0.02524	0.02524	0.19264	0.19264	1.86664	0.19264	0.19264	0.19264	0.19264	0.04414	0.19264	0.08734	0.11254	0.01912		0.608205	0.593755	0.629146	0.618066	4.7673	4.66334	45.3622	4.43849	4.06047	2.50046	4.0023	0.853596	2.61847	1.08504	1.15259	0.184564		0.00664141	0.0071024	0.00597332	0.0063268	0.0466926	0.0500091	0.478982	0.0571827	0.069243	0.119012	0.0710986	0.0183155	0.115248	0.0555099	0.0793587	0.0138418
0.02534	0.02534	0.02534	0.02534	0.19364	0.19364	1.87664	0.19364	0.19364	0.19364	0.19364	0.04424	0.19364	0.08744	0.11264	0.01913		0.610614	0.596108	0.631638	0.620515	4.79204	4.68755	45.6052	4.46153	4.08154	2.51344	4.02308	0.85553	2.63206	1.08628	1.15362	0.18466		0.00666773	0.00713054	0.00599699	0.00635187	0.046935	0.0502687	0.481548	0.0574795	0.0696024	0.11963	0.0714676	0.018357	0.115846	0.0555735	0.0794292	0.013849
0.02544	0.02544	0.02544	0.02544	0.19464	0.19464	1.88664	0.19464	0.19464	0.19464	0.19464	0.04434	0.19464	0.08754	0.11274	0.01914		0.613024	0.59846	0.634131	0.622963	4.81679	4.71176	45.8482	4.48457	4.10262	2.52642	4.04386	0.857464	2.64565	1.08753	1.15464	0.184757		0.00669404	0.00715868	0.00602066	0.00637694	0.0471774	0.0505283	0.484114	0.0577764	0.0699618	0.120248	0.0718367	0.0183985	0.116444	0.055637	0.0794997	0.0138563
0.02554	0.02554	0.02554	0.02554	0.19564	0.19564	1.89664	0.19564	0.19564	0.19564	0.19564	0.04444	0.19564	0.08764	0.11284	0.01915		0.615434	0.600813	0.636624	0.625412	4.84154	4.73596	46.0912	4.50761	4.1237	2.5394	4.06463	0.859398	2.65924	1.08877	1.15567	0.184853		0.00672035	0.00718681	0.00604432	0.006402	0.0474198	0.0507879	0.48668	0.0580732	0.0703213	0.120866	0.0722058	0.01844	0.117043	0.0557006	0.0795702	0.0138635
0.02564	0.02564	0.02564	0.02564	0.19664	0.19664	1.90664	0.19664	0.19664	0.19664	0.19664	0.04454	0.19664	0.08774	0.11294	0.01916		0.617843	0.603165	0.639116	0.627861	4.86629	4.76017	46.3342	4.53065	4.14478	2.55238	4.08541	0.861332	2.67284	1.09001	1.15669	0.18495		0.00674667	0.00721495	0.00606799	0.00642707	0.0476621	0.0510475	0.489246	0.0583701	0.0706807	0.121484	0.0725749	0.0184815	0.117641	0.0557641	0.0796407	0.0138707
0.02574	0.02574	0.02574	0.02574	0.19764	0.19764	1.91664	0.19764	0.19764	0.19764	0.19764	0.04464	0.19764	0.08784	0.11304	0.01917		0.620253	0.605517	0.641609	0.63031	4.89103	4.78438	46.5772	4.55369	4.16586	2.56536	4.10618	0.863266	2.68643	1.09125	1.15772	0.185046		0.00677298	0.00724309	0.00609165	0.00645214	0.0479045	0.0513071	0.491812	0.0586669	0.0710402	0.122101	0.0729439	0.018523	0.118239	0.0558277	0.0797112	0.013878
0.02584	0.02584	0.02584	0.02584	0.19864	0.19864	1.92664	0.19864	0.19864	0.19864	0.19864	0.04474	0.19864	0.08794	0.11314	0.01918		0.622663	0.60787	0.644101	0.632758	4.91578	4.80859	46.8203	4.57673	4.18693	2.57834	4.12696	0.865199	2.70002	1.09249	1.15874	0.185143		0.00679929	0.00727123	0.00611532	0.0064772	0.0481469	0.0515667	0.494378	0.0589637	0.0713996	0.122719	0.073313	0.0185645	0.118837	0.0558912	0.0797818	0.0138852
0.02594	0.02594	0.02594	0.02594	0.19964	0.19964	1.93664	0.19964	0.19964	0.19964	0.19964	0.04484	0.19964	0.08804	0.11324	0.01919		0.625072	0.610222	0.646594	0.635207	4.94053	4.8328	47.0633	4.59977	4.20801	2.59132	4.14774	0.867133	2.71361	1.09374	1.15976	0.185239		0.0068256	0.00729937	0.00613899	0.00650227	0.0483893	0.0518263	0.496944	0.0592606	0.0717591	0.123337	0.0736821	0.018606	0.119436	0.0559548	0.0798523	0.0138925
0.02604	0.02604	0.02604	0.02604	0.20064	0.20064	1.94664	0.20064	0.20064	0.20064	0.20064	0.04494	0.20064	0.08814	0.11334	0.0192		0.627482	0.612575	0.649087	0.637656	4.96527	4.857	47.3063	4.62281	4.22909	2.6043	4.16851	0.869067	2.72721	1.09498	1.16079	0.185336		0.00685192	0.00732751	0.00616265	0.00652734	0.0486317	0.0520859	0.49951	0.0595574	0.0721185	0.123955	0.0740512	0.0186475	0.120034	0.0560183	0.0799228	0.0138997
0.02614	0.02614	0.02614	0.02614	0.20164	0.20164	1.95664	0.20164	0.20164	0.20164	0.20164	0.04504	0.20164	0.08824	0.11344	0.01921		0.629892	0.614927	0.651579	0.640105	4.99002	4.88121	47.5493	4.64585	4.25017	2.61728	4.18929	0.871001	2.7408	1.09622	1.16181	0.185432		0.00687823	0.00735565	0.00618632	0.0065524	0.048874	0.0523455	0.502076	0.0598542	0.0724779	0.124573	0.0744202	0.018689	0.120632	0.0560819	0.0799933	0.0139069
0.02624	0.02624	0.02624	0.02624	0.20264	0.20264	1.96664	0.20264	0.20264	0.20264	0.20264	0.04514	0.20264	0.08834	0.11354	0.01922		0.632301	0.61728	0.654072	0.642553	5.01477	4.90542	47.7923	4.66889	4.27125	2.63026	4.21006	0.872935	2.75439	1.09746	1.16284	0.185529		0.00690454	0.00738379	0.00620998	0.00657747	0.0491164	0.0526051	0.504642	0.0601511	0.0728374	0.12519	0.0747893	0.0187305	0.12123	0.0561455	0.0800638	0.0139142
0.02634	0.02634	0.02634	0.02634	0.20364	0.20364	1.97664	0.20364	0.20364	0.20364	0.20364	0.04524	0.20364	0.08844	0.11364	0.01923		0.634711	0.619632	0.656565	0.645002	5.03952	4.92963	48.0353	4.69193	4.29232	2.64324	4.23084	0.874869	2.76798	1.09871	1.16386	0.185625		0.00693086	0.00741193	0.00623365	0.00660254	0.0493588	0.0528647	0.507208	0.0604479	0.0731968	0.125808	0.0751584	0.018772	0.121829	0.056209	0.0801343	0.0139214
0.02644	0.02644	0.02644	0.02644	0.20464	0.20464	1.98664	0.20464	0.20464	0.20464	0.20464	0.04534	0.20464	0.08854	0.11374	0.01924		0.637121	0.621985	0.659057	0.647451	5.06426	4.95383	48.2783	4.71497	4.3134	2.65622	4.25162	0.876803	2.78158	1.09995	1.16488	0.185722		0.00695717	0.00744007	0.00625732	0.0066276	0.0496012	0.0531243	0.509774	0.0607448	0.0735563	0.126426	0.0755275	0.0188135	0.122427	0.0562726	0.0802049	0.0139287
0.02654	0.02654	0.02654	0.02654	0.20564	0.20564	1.99664	0.20564	0.20564	0.20564	0.20564	0.04544	0.20564	0.08864	0.11384	0.01925		0.63953	0.624337	0.66155	0.6499	5.08901	4.97804	48.5214	4.73801	4.33448	2.6692	4.27239	0.878736	2.79517	1.10119	1.16591	0.185818		0.00698348	0.00746821	0.00628098	0.00665267	0.0498436	0.0533839	0.512341	0.0610416	0.0739157	0.127044	0.0758965	0.018855	0.123025	0.0563361	0.0802754	0.0139359
0.02664	0.02664	0.02664	0.02664	0.20664	0.20664	2.00664	0.20664	0.20664	0.20664	0.20664	0.04554	0.20664	0.08874	0.11394	0.01926		0.64194	0.626689	0.664043	0.652348	5.11376	5.00225	48.7644	4.76105	4.35556	2.68218	4.29317	0.88067	2.80876	1.10243	1.16693	0.185915		0.0070098	0.00749635	0.00630465	0.00667774	0.050086	0.0536435	0.514907	0.0613384	0.0742751	0.127662	0.0762656	0.0188965	0.123623	0.0563997	0.0803459	0.0139431
0.02674	0.02674	0.02674	0.02674	0.20764	0.20764	2.01664	0.20764	0.20764	0.20764	0.20764	0.04564	0.20764	0.08884	0.11404	0.01927		0.64435	0.629042	0.666535	0.654797	5.13851	5.02646	49.0074	4.78409	4.37664	2.69516	4.31394	0.882604	2.82235	1.10368	1.16796	0.186011		0.00703611	0.00752449	0.00632831	0.0067028	0.0503283	0.0539031	0.517473	0.0616353	0.0746346	0.128279	0.0766347	0.018938	0.124222	0.0564632	0.0804164	0.0139504
0.02684	0.02684	0.02684	0.02684	0.20864	0.20864	2.02664	0.20864	0.20864	0.20864	0.20864	0.04574	0.20864	0.08894	0.11414	0.01928		0.64676	0.631394	0.669028	0.657246	5.16325	5.05066	49.2504	4.80713	4.39771	2.70814	4.33472	0.884538	2.83595	1.10492	1.16898	0.186108		0.00706242	0.00755263	0.00635198	0.00672787	0.0505707	0.0541627	0.520039	0.0619321	0.074994	0.128897	0.0770038	0.0189794	0.12482	0.0565268	0.0804869	0.0139576
0.02694	0.02694	0.02694	0.02694	0.20964	0.20964	2.03664	0.20964	0.20964	0.20964	0.20964	0.04584	0.20964	0.08904	0.11424	0.01929		0.649169	0.633747	0.671521	0.659695	5.188	5.07487	49.4934	4.83018	4.41879	2.72112	4.3555	0.886472	2.84954	1.10616	1.17001	0.186205		0.00708873	0.00758077	0.00637565	0.00675294	0.0508131	0.0544223	0.522605	0.0622289	0.0753535	0.129515	0.0773728	0.0190209	0.125418	0.0565904	0.0805574	0.0139648
0.02704	0.02704	0.02704	0.02704	0.21064	0.21064	2.04664	0.21064	0.21064	0.21064	0.21064	0.04594	0.21064	0.08914	0.11434	0.0193		0.651579	0.636099	0.674013	0.662143	5.21275	5.09908	49.7364	4.85322	4.43987	2.7341	4.37627	0.888406	2.86313	1.1074	1.17103	0.186301		0.00711505	0.00760891	0.00639931	0.006778	0.0510555	0.0546819	0.525171	0.0625258	0.0757129	0.130133	0.0777419	0.0190624	0.126016	0.0566539	0.080628	0.0139721
0.02714	0.02714	0.02714	0.02714	0.21164	0.21164	2.05664	0.21164	0.21164	0.21164	0.21164	0.04604	0.21164	0.08924	0.11444	0.01931		0.653989	0.638452	0.676506	0.664592	5.23749	5.12329	49.9794	4.87626	4.46095	2.74708	4.39705	0.890339	2.87672	1.10864	1.17205	0.186398		0.00714136	0.00763705	0.00642298	0.00680307	0.0512979	0.0549415	0.527737	0.0628226	0.0760724	0.130751	0.078111	0.0191039	0.126615	0.0567175	0.0806985	0.0139793
0.02724	0.02724	0.02724	0.02724	0.21264	0.21264	2.06664	0.21264	0.21264	0.21264	0.21264	0.04614	0.21264	0.08934	0.11454	0.01932		0.656398	0.640804	0.678999	0.667041	5.26224	5.14749	50.2225	4.8993	4.48203	2.76006	4.41782	0.892273	2.89032	1.10989	1.17308	0.186494		0.00716767	0.00766519	0.00644665	0.00682814	0.0515403	0.0552011	0.530303	0.0631195	0.0764318	0.131368	0.0784801	0.0191454	0.127213	0.056781	0.080769	0.0139866
0.02734	0.02734	0.02734	0.02734	0.21364	0.21364	2.07664	0.21364	0.21364	0.21364	0.21364	0.04624	0.21364	0.08944	0.11464	0.01933		0.658808	0.643156	0.681491	0.66949	5.28699	5.1717	50.4655	4.92234	4.5031	2.77304	4.4386	0.894207	2.90391	1.11113	1.1741	0.186591		0.00719399	0.00769332	0.00647031	0.0068532	0.0517826	0.0554607	0.532869	0.0634163	0.0767912	0.131986	0.0788491	0.0191869	0.127811	0.0568446	0.0808395	0.0139938
0.02744	0.02744	0.02744	0.02744	0.21464	0.21464	2.08664	0.21464	0.21464	0.21464	0.21464	0.04634	0.21464	0.08954	0.11474	0.01934		0.661218	0.645509	0.683984	0.671938	5.31174	5.19591	50.7085	4.94538	4.52418	2.78602	4.45938	0.896141	2.9175	1.11237	1.17513	0.186687		0.0072203	0.00772146	0.00649398	0.00687827	0.052025	0.0557203	0.535435	0.0637131	0.0771507	0.132604	0.0792182	0.0192284	0.128409	0.0569081	0.08091	0.014001
0.02754	0.02754	0.02754	0.02754	0.21564	0.21564	2.09664	0.21564	0.21564	0.21564	0.21564	0.04644	0.21564	0.08964	0.11484	0.01935		0.663627	0.647861	0.686477	0.674387	5.33648	5.22012	50.9515	4.96842	4.54526	2.799	4.48015	0.898075	2.93109	1.11361	1.17615	0.186784		0.00724661	0.0077496	0.00651764	0.00690334	0.0522674	0.0559799	0.538001	0.06401	0.0775101	0.133222	0.0795873	0.0192699	0.129008	0.0569717	0.0809805	0.0140083
0.02764	0.02764	0.02764	0.02764	0.21664	0.21664	2.10664	0.21664	0.21664	0.21664	0.21664	0.04654	0.21664	0.08974	0.11494	0.01936		0.666037	0.650214	0.688969	0.676836	5.36123	5.24432	51.1945	4.99146	4.56634	2.81198	4.50093	0.900009	2.94469	1.11486	1.17717	0.18688		0.00727293	0.00777774	0.00654131	0.0069284	0.0525098	0.0562395	0.540567	0.0643068	0.0778696	0.13384	0.0799564	0.0193114	0.129606	0.0570352	0.081051	0.0140155
0.02774	0.02774	0.02774	0.02774	0.21764	0.21764	2.11664	0.21764	0.21764	0.21764	0.21764	0.04664	0.21764	0.08984	0.11504	0.01937		0.668447	0.652566	0.691462	0.679285	5.38598	5.26853	51.4375	5.0145	4.58742	2.82496	4.5217	0.901942	2.95828	1.1161	1.1782	0.186977		0.00729924	0.00780588	0.00656498	0.00695347	0.0527522	0.0564991	0.543133	0.0646036	0.078229	0.134457	0.0803254	0.0193529	0.130204	0.0570988	0.0811216	0.0140228
0.02784	0.02784	0.02784	0.02784	0.21864	0.21864	2.12664	0.21864	0.21864	0.21864	0.21864	0.04674	0.21864	0.08994	0.11514	0.01938		0.670856	0.654919	0.693955	0.681733	5.41072	5.29274	51.6806	5.03754	4.60849	2.83794	4.54248	0.903876	2.97187	1.11734	1.17922	0.187073		0.00732555	0.00783402	0.00658864	0.00697854	0.0529946	0.0567587	0.545699	0.0649005	0.0785885	0.135075	0.0806945	0.0193944	0.130802	0.0571624	0.0811921	0.01403
0.02794	0.02794	0.02794	0.02794	0.21964	0.21964	2.13664	0.21964	0.21964	0.21964	0.21964	0.04684	0.21964	0.09004	0.11524	0.01939		0.673266	0.657271	0.696447	0.684182	5.43547	5.31695	51.9236	5.06058	4.62957	2.85092	4.56326	0.90581	2.98546	1.11858	1.18025	0.18717		0.00735187	0.00786216	0.00661231	0.0070036	0.0532369	0.0570183	0.548265	0.0651973	0.0789479	0.135693	0.0810636	0.0194359	0.131401	0.0572259	0.0812626	0.0140372
0.02804	0.02804	0.02804	0.02804	0.22064	0.22064	2.14664	0.22064	0.22064	0.22064	0.22064	0.04694	0.22064	0.09014	0.11534	0.0194		0.675676	0.659624	0.69894	0.686631	5.46022	5.34115	52.1666	5.08362	4.65065	2.8639	4.58403	0.907744	2.99906	1.11983	1.18127	0.187266		0.00737818	0.0078903	0.00663597	0.00702867	0.0534793	0.0572779	0.550831	0.0654942	0.0793073	0.136311	0.0814327	0.0194774	0.131999	0.0572895	0.0813331	0.0140445
0.02814	0.02814	0.02814	0.02814	0.22164	0.22164	2.15664	0.22164	0.22164	0.22164	0.22164	0.04704	0.22164	0.09024	0.11544	0.01941		0.678085	0.661976	0.701432	0.68908	5.48497	5.36536	52.4096	5.10666	4.67173	2.87688	4.60481	0.909678	3.01265	1.12107	1.1823	0.187363		0.00740449	0.00791844	0.00665964	0.00705373	0.0537217	0.0575375	0.553397	0.065791	0.0796668	0.136929	0.0818017	0.0195189	0.132597	0.057353	0.0814036	0.0140517
0.02824	0.02824	0.02824	0.02824	0.22264	0.22264	2.16664	0.22264	0.22264	0.22264	0.22264	0.04714	0.22264	0.09034	0.11554	0.01942		0.680495	0.664328	0.703925	0.691529	5.50971	5.38957	52.6526	5.1297	4.69281	2.88986	4.62559	0.911612	3.02624	1.12231	1.18332	0.187459		0.0074308	0.00794658	0.00668331	0.0070788	0.0539641	0.0577971	0.555963	0.0660878	0.0800262	0.137546	0.0821708	0.0195604	0.133195	0.0574166	0.0814741	0.014059
0.02834	0.02834	0.02834	0.02834	0.22364	0.22364	2.17664	0.22364	0.22364	0.22364	0.22364	0.04724	0.22364	0.09044	0.11564	0.01943		0.682905	0.666681	0.706418	0.693977	5.53446	5.41378	52.8956	5.15274	4.71388	2.90284	4.64636	0.913545	3.03983	1.12355	1.18434	0.187556		0.00745712	0.00797472	0.00670697	0.00710387	0.0542065	0.0580567	0.558529	0.0663847	0.0803857	0.138164	0.0825399	0.0196019	0.133794	0.0574801	0.0815447	0.0140662
0.02844	0.02844	0.02844	0.02844	0.22464	0.22464	2.18664	0.22464	0.22464	0.22464	0.22464	0.04734	0.22464	0.09054	0.11574	0.01944		0.685315	0.669033	0.70891	0.696426	5.55921	5.43798	53.1386	5.17578	4.73496	2.91582	4.66714	0.915479	3.05343	1.12479	1.18537	0.187652		0.00748343	0.00800286	0.00673064	0.00712893	0.0544489	0.0583163	0.561095	0.0666815	0.0807451	0.138782	0.082909	0.0196434	0.134392	0.0575437	0.0816152	0.0140734
0.02854	0.02854	0.02854	0.02854	0.22564	0.22564	2.19664	0.22564	0.22564	0.22564	0.22564	0.04744	0.22564	0.09064	0.11584	0.01945		0.687724	0.671386	0.711403	0.698875	5.58395	5.46219	53.3817	5.19882	4.75604	2.9288	4.68791	0.917413	3.06702	1.12604	1.18639	0.187749		0.00750974	0.008031	0.0067543	0.007154	0.0546912	0.0585759	0.563661	0.0669783	0.0811045	0.1394	0.083278	0.0196848	0.13499	0.0576072	0.0816857	0.0140807
0.02864	0.02864	0.02864	0.02864	0.22664	0.22664	2.20664	0.22664	0.22664	0.22664	0.22664	0.04754	0.22664	0.09074	0.11594	0.01946		0.690134	0.673738	0.713896	0.701324	5.6087	5.4864	53.6247	5.22186	4.77712	2.94178	4.70869	0.919347	3.08061	1.12728	1.18742	0.187846		0.00753606	0.00805914	0.00677797	0.00717907	0.0549336	0.0588355	0.566227	0.0672752	0.081464	0.140018	0.0836471	0.0197263	0.135588	0.0576708	0.0817562	0.0140879
0.02874	0.02874	0.02874	0.02874	0.22764	0.22764	2.21664	0.22764	0.22764	0.22764	0.22764	0.04764	0.22764	0.09084	0.11604	0.01947		0.692544	0.676091	0.716388	0.703772	5.63345	5.51061	53.8677	5.2449	4.7982	2.95476	4.72947	0.921281	3.0942	1.12852	1.18844	0.187942		0.00756237	0.00808728	0.00680164	0.00720413	0.055176	0.0590951	0.568793	0.067572	0.0818234	0.140635	0.0840162	0.0197678	0.136187	0.0577344	0.0818267	0.0140952
0.02884	0.02884	0.02884	0.02884	0.22864	0.22864	2.22664	0.22864	0.22864	0.22864	0.22864	0.04774	0.22864	0.09094	0.11614	0.01948		0.694953	0.678443	0.718881	0.706221	5.6582	5.53481	54.1107	5.26794	4.81927	2.96774	4.75024	0.923215	3.1078	1.12976	1.18946	0.188039		0.00758868	0.00811542	0.0068253	0.0072292	0.0554184	0.0593547	0.571359	0.0678688	0.0821829	0.141253	0.0843853	0.0198093	0.136785	0.0577979	0.0818972	0.0141024
0.02894	0.02894	0.02894	0.02894	0.22964	0.22964	2.23664	0.22964	0.22964	0.22964	0.22964	0.04784	0.22964	0.09104	0.11624	0.01949		0.697363	0.680795	0.721374	0.70867	5.68294	5.55902	54.3537	5.29098	4.84035	2.98072	4.77102	0.925148	3.12139	1.13101	1.19049	0.188135		0.007615	0.00814356	0.00684897	0.00725427	0.0556608	0.0596143	0.573925	0.0681657	0.0825423	0.141871	0.0847543	0.0198508	0.137383	0.0578615	0.0819678	0.0141096
0.02904	0.02904	0.02904	0.02904	0.23064	0.23064	2.24664	0.23064	0.23064	0.23064	0.23064	0.04794	0.23064	0.09114	0.11634	0.0195		0.699773	0.683148	0.723866	0.711119	5.70769	5.58323	54.5967	5.31402	4.86143	2.9937	4.79179	0.927082	3.13498	1.13225	1.19151	0.188232		0.00764131	0.0081717	0.00687264	0.00727933	0.0559031	0.0598739	0.576491	0.0684625	0.0829018	0.142489	0.0851234	0.0198923	0.137981	0.057925	0.0820383	0.0141169
0.02914	0.02914	0.02914	0.02914	0.23164	0.23164	2.25664	0.23164	0.23164	0.23164	0.23164	0.04804	0.23164	0.09124	0.11644	0.01951		0.702182	0.6855	0.726359	0.713567	5.73244	5.60744	54.8398	5.33706	4.88251	3.00668	4.81257	0.929016	3.14857	1.13349	1.19254	0.188328		0.00766762	0.00819983	0.0068963	0.0073044	0.0561455	0.0601335	0.579057	0.0687594	0.0832612	0.143107	0.0854925	0.0199338	0.13858	0.0579886	0.0821088	0.0141241
0.02924	0.02924	0.02924	0.02924	0.23264	0.23264	2.26664	0.23264	0.23264	0.23264	0.23264	0.04814	0.23264	0.09134	0.11654	0.01952		0.704592	0.687853	0.728852	0.716016	5.75718	5.63164	55.0828	5.3601	4.90359	3.01966	4.83335	0.93095	3.16217	1.13473	1.19356	0.188425		0.00769393	0.00822797	0.00691997	0.00732947	0.0563879	0.0603931	0.581623	0.0690562	0.0836206	0.143724	0.0858616	0.0199753	0.139178	0.0580521	0.0821793	0.0141314
0.02934	0.02934	0.02934	0.02934	0.23364	0.23364	2.27664	0.23364	0.23364	0.23364	0.23364	0.04824	0.23364	0.09144	0.11664	0.01953		0.707002	0.690205	0.731344	0.718465	5.78193	5.65585	55.3258	5.38314	4.92466	3.03264	4.85412	0.932884	3.17576	1.13598	1.19459	0.188521		0.00772025	0.00825611	0.00694363	0.00735453	0.0566303	0.0606527	0.584189	0.069353	0.0839801	0.144342	0.0862306	0.0200168	0.139776	0.0581157	0.0822498	0.0141386
0.02944	0.02944	0.02944	0.02944	0.23464	0.23464	2.28664	0.23464	0.23464	0.23464	0.23464	0.04834	0.23464	0.09154	0.11674	0.01954		0.709411	0.692558	0.733837	0.720914	5.80668	5.68006	55.5688	5.40618	4.94574	3.04562	4.8749	0.934818	3.18935	1.13722	1.19561	0.188618		0.00774656	0.00828425	0.0069673	0.0073796	0.0568727	0.0609123	0.586755	0.0696499	0.0843395	0.14496	0.0865997	0.0200583	0.140374	0.0581793	0.0823203	0.0141458
0.02954	0.02954	0.02954	0.02954	0.23564	0.23564	2.29664	0.23564	0.23564	0.23564	0.23564	0.04844	0.23564	0.09164	0.11684	0.01955		0.711821	0.69491	0.73633	0.723362	5.83143	5.70427	55.8118	5.42922	4.96682	3.0586	4.89567	0.936752	3.20294	1.13846	1.19663	0.188714		0.00777287	0.00831239	0.00699097	0.00740467	0.0571151	0.0611719	0.589321	0.0699467	0.084699	0.145578	0.0869688	0.0200998	0.140973	0.0582428	0.0823909	0.0141531
0.02964	0.02964	0.02964	0.02964	0.23664	0.23664	2.30664	0.23664	0.23664	0.23664	0.23664	0.04854	0.23664	0.09174	0.11694	0.01956		0.714231	0.697263	0.738822	0.725811	5.85617	5.72847	56.0548	5.45226	4.9879	3.07158	4.91645	0.938685	3.21654	1.1397	1.19766	0.188811		0.00779919	0.00834053	0.00701463	0.00742973	0.0573574	0.0614315	0.591887	0.0702435	0.0850584	0.146196	0.0873379	0.0201413	0.141571	0.0583064	0.0824614	0.0141603
0.02974	0.02974	0.02974	0.02974	0.23764	0.23764	2.31664	0.23764	0.23764	0.23764	0.23764	0.04864	0.23764	0.09184	0.11704	0.01957		0.71664	0.699615	0.741315	0.72826	5.88092	5.75268	56.2978	5.4753	5.00898	3.08456	4.93723	0.940619	3.23013	1.14094	1.19868	0.188907		0.0078255	0.00836867	0.0070383	0.0074548	0.0575998	0.0616911	0.594453	0.0705404	0.0854179	0.146813	0.0877069	0.0201828	0.142169	0.0583699	0.0825319	0.0141676
0.02984	0.02984	0.02984	0.02984	0.23864	0.23864	2.32664	0.23864	0.23864	0.23864	0.23864	0.04874	0.23864	0.09194	0.11714	0.01958		0.71905	0.701967	0.743808	0.730709	5.90567	5.77689	56.5409	5.49834	5.03005	3.09754	4.958	0.942553	3.24372	1.14219	1.19971	0.189004		0.00785181	0.00839681	0.00706196	0.00747987	0.0578422	0.0619507	0.597019	0.0708372	0.0857773	0.147431	0.088076	0.0202243	0.142767	0.0584335	0.0826024	0.0141748
0.02994	0.02994	0.02994	0.02994	0.23964	0.23964	2.33664	0.23964	0.23964	0.23964	0.23964	0.04884	0.23964	0.09204	0.11724	0.01959		0.72146	0.70432	0.7463	0.733157	5.93041	5.8011	56.7839	5.52139	5.05113	3.11052	4.97878	0.944487	3.25731	1.14343	1.20073	0.1891		0.00787813	0.00842495	0.00708563	0.00750493	0.0580846	0.0622103	0.599585	0.0711341	0.0861367	0.148049	0.0884451	0.0202658	0.143366	0.058497	0.0826729	0.014182
0.03004	0.03004	0.03004	0.03004	0.24064	0.24064	2.34664	0.24064	0.24064	0.24064	0.24064	0.04894	0.24064	0.09214	0.11734	0.0196		0.723869	0.706672	0.748793	0.735606	5.95516	5.8253	57.0269	5.54443	5.07221	3.1235	4.99955	0.946421	3.27091	1.14467	1.20175	0.189197		0.00790444	0.00845309	0.0071093	0.00753	0.058327	0.0624699	0.602151	0.0714309	0.0864962	0.148667	0.0888142	0.0203073	0.143964	0.0585606	0.0827434	0.0141893
0.03014	0.03014	0.03014	0.03014	0.24164	0.24164	2.35664	0.24164	0.24164	0.24164	0.24164	0.04904	0.24164	0.09224	0.11744	0.01961		0.726279	0.709025	0.751286	0.738055	5.97991	5.84951	57.2699	5.56747	5.09329	3.13648	5.02033	0.948355	3.2845	1.14591	1.20278	0.189293		0.00793075	0.00848123	0.00713296	0.00755507	0.0585694	0.0627295	0.604717	0.0717277	0.0868556	0.149285	0.0891832	0.0203488	0.144562	0.0586241	0.0828139	0.0141965
0.03024	0.03024	0.03024	0.03024	0.24264	0.24264	2.36664	0.24264	0.24264	0.24264	0.24264	0.04914	0.24264	0.09234	0.11754	0.01962		0.728689	0.711377	0.753778	0.740504	6.00466	5.87372	57.5129	5.59051	5.11437	3.14946	5.04111	0.950288	3.29809	1.14716	1.2038	0.18939		0.00795707	0.00850937	0.00715663	0.00758013	0.0588117	0.0629891	0.607283	0.0720246	0.0872151	0.149902	0.0895523	0.0203902	0.145161	0.0586877	0.0828845	0.0142037
0.03034	0.03034	0.03034	0.03034	0.24364	0.24364	2.37664	0.24364	0.24364	0.24364	0.24364	0.04924	0.24364	0.09244	0.11764	0.01963		0.731099	0.71373	0.756271	0.742952	6.0294	5.89793	57.7559	5.61355	5.13544	3.16244	5.06188	0.952222	3.31168	1.1484	1.20483	0.189487		0.00798338	0.00853751	0.00718029	0.0076052	0.0590541	0.0632487	0.609849	0.0723214	0.0875745	0.15052	0.0899214	0.0204317	0.145759	0.0587513	0.082955	0.014211
0.03044	0.03044	0.03044	0.03044	0.24464	0.24464	2.38664	0.24464	0.24464	0.24464	0.24464	0.04934	0.24464	0.09254	0.11774	0.01964		0.733508	0.716082	0.758763	0.745401	6.05415	5.92213	57.9989	5.63659	5.15652	3.17542	5.08266	0.954156	3.32528	1.14964	1.20585	0.189583		0.00800969	0.00856565	0.00720396	0.00763027	0.0592965	0.0635083	0.612415	0.0726182	0.087934	0.151138	0.0902905	0.0204732	0.146357	0.0588148	0.0830255	0.0142182
0.03054	0.03054	0.03054	0.03054	0.24564	0.24564	2.39664	0.24564	0.24564	0.24564	0.24564	0.04944	0.24564	0.09264	0.11784	0.01965		0.735918	0.718434	0.761256	0.74785	6.0789	5.94634	58.242	5.65963	5.1776	3.1884	5.10344	0.95609	3.33887	1.15088	1.20688	0.18968		0.008036	0.00859379	0.00722763	0.00765533	0.0595389	0.0637679	0.614981	0.0729151	0.0882934	0.151756	0.0906595	0.0205147	0.146955	0.0588784	0.083096	0.0142255
0.03064	0.03064	0.03064	0.03064	0.24664	0.24664	2.40664	0.24664	0.24664	0.24664	0.24664	0.04954	0.24664	0.09274	0.11794	0.01966		0.738328	0.720787	0.763749	0.750299	6.10365	5.97055	58.485	5.68267	5.19868	3.20138	5.12421	0.958024	3.35246	1.15213	1.2079	0.189776		0.00806232	0.00862193	0.00725129	0.0076804	0.0597813	0.0640275	0.617547	0.0732119	0.0886528	0.152374	0.0910286	0.0205562	0.147554	0.0589419	0.0831665	0.0142327
0.03074	0.03074	0.03074	0.03074	0.24764	0.24764	2.41664	0.24764	0.24764	0.24764	0.24764	0.04964	0.24764	0.09284	0.11804	0.01967		0.740737	0.723139	0.766241	0.752747	6.12839	5.99476	58.728	5.70571	5.21976	3.21436	5.14499	0.959958	3.36605	1.15337	1.20892	0.189873		0.00808863	0.00865007	0.00727496	0.00770547	0.0600237	0.0642871	0.620113	0.0735088	0.0890123	0.152991	0.0913977	0.0205977	0.148152	0.0590055	0.083237	0.0142399
0.03084	0.03084	0.03084	0.03084	0.24864	0.24864	2.42664	0.24864	0.24864	0.24864	0.24864	0.04974	0.24864	0.09294	0.11814	0.01968		0.743147	0.725492	0.768734	0.755196	6.15314	6.01897	58.971	5.72875	5.24083	3.22734	5.16576	0.961891	3.37965	1.15461	1.20995	0.189969		0.00811494	0.00867821	0.00729863	0.00773053	0.060266	0.0645467	0.622679	0.0738056	0.0893717	0.153609	0.0917668	0.0206392	0.14875	0.059069	0.0833076	0.0142472
0.03094	0.03094	0.03094	0.03094	0.24964	0.24964	2.43664	0.24964	0.24964	0.24964	0.24964	0.04984	0.24964	0.09304	0.11824	0.01969		0.745557	0.727844	0.771227	0.757645	6.17789	6.04317	59.214	5.75179	5.26191	3.24032	5.18654	0.963825	3.39324	1.15585	1.21097	0.190066		0.00814126	0.00870634	0.00732229	0.0077556	0.0605084	0.0648063	0.625245	0.0741024	0.0897312	0.154227	0.0921358	0.0206807	0.149348	0.0591326	0.0833781	0.0142544
0.03104	0.03104	0.03104	0.03104	0.25064	0.25064	2.44664	0.25064	0.25064	0.25064	0.25064	0.04994	0.25064	0.09314	0.11834	0.0197		0.747966	0.730197	0.773719	0.760094	6.20263	6.06738	59.457	5.77483	5.28299	3.2533	5.20732	0.965759	3.40683	1.1571	1.212	0.190162		0.00816757	0.00873448	0.00734596	0.00778067	0.0607508	0.0650659	0.627811	0.0743993	0.0900906	0.154845	0.0925049	0.0207222	0.149947	0.0591962	0.0834486	0.0142617
0.03114	0.03114	0.03114	0.03114	0.25164	0.25164	2.45664	0.25164	0.25164	0.25164	0.25164	0.05004	0.25164	0.09324	0.11844	0.01971		0.750376	0.732549	0.776212	0.762542	6.22738	6.09159	59.7001	5.79787	5.30407	3.26628	5.22809	0.967693	3.42042	1.15834	1.21302	0.190259		0.00819388	0.00876262	0.00736962	0.00780573	0.0609932	0.0653255	0.630377	0.0746961	0.09045	0.155463	0.092874	0.0207637	0.150545	0.0592597	0.0835191	0.0142689
0.03124	0.03124	0.03124	0.03124	0.25264	0.25264	2.46664	0.25264	0.25264	0.25264	0.25264	0.05014	0.25264	0.09334	0.11854	0.01972		0.752786	0.734902	0.778705	0.764991	6.25213	6.1158	59.9431	5.82091	5.32515	3.27926	5.24887	0.969627	3.43402	1.15958	1.21404	0.190355		0.0082202	0.00879076	0.00739329	0.0078308	0.0612356	0.0655851	0.632943	0.0749929	0.0908095	0.15608	0.0932431	0.0208052	0.151143	0.0593233	0.0835896	0.0142761
0.03134	0.03134	0.03134	0.03134	0.25364	0.25364	2.47664	0.25364	0.25364	0.25364	0.25364	0.05024	0.25364	0.09344	0.11864	0.01973		0.755195	0.737254	0.781197	0.76744	6.27688	6.14	60.1861	5.84395	5.34622	3.29224	5.26964	0.971561	3.44761	1.16082	1.21507	0.190452		0.00824651	0.0088189	0.00741696	0.00785587	0.061478	0.0658447	0.635509	0.0752898	0.0911689	0.156698	0.0936121	0.0208467	0.151741	0.0593868	0.0836601	0.0142834
0.03144	0.03144	0.03144	0.03144	0.25464	0.25464	2.48664	0.25464	0.25464	0.25464	0.25464	0.05034	0.25464	0.09354	0.11874	0.01974		0.757605	0.739606	0.78369	0.769889	6.30162	6.16421	60.4291	5.86699	5.3673	3.30522	5.29042	0.973494	3.4612	1.16206	1.21609	0.190548		0.00827282	0.00884704	0.00744062	0.00788093	0.0617203	0.0661043	0.638075	0.0755866	0.0915284	0.157316	0.0939812	0.0208882	0.15234	0.0594504	0.0837307	0.0142906
0.03154	0.03154	0.03154	0.03154	0.25564	0.25564	2.49664	0.25564	0.25564	0.25564	0.25564	0.05044	0.25564	0.09364	0.11884	0.01975		0.760015	0.741959	0.786183	0.772337	6.32637	6.18842	60.6721	5.89003	5.38838	3.3182	5.3112	0.975428	3.4748	1.16331	1.21712	0.190645		0.00829913	0.00887518	0.00746429	0.007906	0.0619627	0.0663639	0.640641	0.0758835	0.0918878	0.157934	0.0943503	0.0209297	0.152938	0.0595139	0.0838012	0.0142979
0.03164	0.03164	0.03164	0.03164	0.25664	0.25664	2.50664	0.25664	0.25664	0.25664	0.25664	0.05054	0.25664	0.09374	0.11894	0.01976		0.762424	0.744311	0.788675	0.774786	6.35112	6.21263	60.9151	5.91307	5.40946	3.33118	5.33197	0.977362	3.48839	1.16455	1.21814	0.190741		0.00832545	0.00890332	0.00748795	0.00793106	0.0622051	0.0666235	0.643207	0.0761803	0.0922473	0.158551	0.0947194	0.0209712	0.153536	0.0595775	0.0838717	0.0143051
0.03174	0.03174	0.03174	0.03174	0.25764	0.25764	2.51664	0.25764	0.25764	0.25764	0.25764	0.05064	0.25764	0.09384	0.11904	0.01977		0.764834	0.746664	0.791168	0.777235	6.37586	6.23683	61.1581	5.93611	5.43054	3.34416	5.35275	0.979296	3.50198	1.16579	1.21917	0.190838		0.00835176	0.00893146	0.00751162	0.00795613	0.0624475	0.0668831	0.645773	0.0764771	0.0926067	0.159169	0.0950884	0.0210127	0.154134	0.059641	0.0839422	0.0143123
0.03184	0.03184	0.03184	0.03184	0.25864	0.25864	2.52664	0.25864	0.25864	0.25864	0.25864	0.05074	0.25864	0.09394	0.11914	0.01978		0.767244	0.749016	0.793661	0.779684	6.40061	6.26104	61.4012	5.95915	5.45161	3.35714	5.37352	0.98123	3.51557	1.16703	1.22019	0.190934		0.00837807	0.0089596	0.00753529	0.0079812	0.0626899	0.0671427	0.648339	0.076774	0.0929661	0.159787	0.0954575	0.0210542	0.154733	0.0597046	0.0840127	0.0143196
0.03194	0.03194	0.03194	0.03194	0.25964	0.25964	2.53664	0.25964	0.25964	0.25964	0.25964	0.05084	0.25964	0.09404	0.11924	0.01979		0.769653	0.751369	0.796153	0.782132	6.42536	6.28525	61.6442	5.98219	5.47269	3.37012	5.3943	0.983164	3.52917	1.16828	1.22121	0.191031		0.00840439	0.00898774	0.00755895	0.00800626	0.0629322	0.0674023	0.650905	0.0770708	0.0933256	0.160405	0.0958266	0.0210956	0.155331	0.0597682	0.0840832	0.0143268
0.03204	0.03204	0.03204	0.03204	0.26064	0.26064	2.54664	0.26064	0.26064	0.26064	0.26064	0.05094	0.26064	0.09414	0.11934	0.0198		0.772063	0.753721	0.798646	0.784581	6.45011	6.30946	61.8872	6.00523	5.49377	3.3831	5.41508	0.985097	3.54276	1.16952	1.22224	0.191128		0.0084307	0.00901588	0.00758262	0.00803133	0.0631746	0.0676619	0.653471	0.0773676	0.093685	0.161023	0.0961957	0.0211371	0.155929	0.0598317	0.0841538	0.0143341
0.03214	0.03214	0.03214	0.03214	0.26164	0.26164	2.55664	0.26164	0.26164	0.26164	0.26164	0.05104	0.26164	0.09424	0.11944	0.01981		0.774473	0.756073	0.801139	0.78703	6.47485	6.33366	62.1302	6.02827	5.51485	3.39608	5.43585	0.987031	3.55635	1.17076	1.22326	0.191224		0.00845701	0.00904402	0.00760628	0.0080564	0.063417	0.0679215	0.656037	0.0776645	0.0940445	0.16164	0.0965647	0.0211786	0.156527	0.0598953	0.0842243	0.0143413
0.03224	0.03224	0.03224	0.03224	0.26264	0.26264	2.56664	0.26264	0.26264	0.26264	0.26264	0.05114	0.26264	0.09434	0.11954	0.01982		0.776883	0.758426	0.803631	0.789479	6.4996	6.35787	62.3732	6.05131	5.53593	3.40906	5.45663	0.988965	3.56994	1.172	1.22429	0.191321		0.00848333	0.00907216	0.00762995	0.00808146	0.0636594	0.068181	0.658603	0.0779613	0.0944039	0.162258	0.0969338	0.0212201	0.157126	0.0599588	0.0842948	0.0143485
0.03234	0.03234	0.03234	0.03234	0.26364	0.26364	2.57664	0.26364	0.26364	0.26364	0.26364	0.05124	0.26364	0.09444	0.11964	0.01983		0.779292	0.760778	0.806124	0.791927	6.52435	6.38208	62.6162	6.07435	5.557	3.42204	5.4774	0.990899	3.58354	1.17325	1.22531	0.191417		0.00850964	0.0091003	0.00765362	0.00810653	0.0639018	0.0684406	0.661169	0.0782581	0.0947634	0.162876	0.0973029	0.0212616	0.157724	0.0600224	0.0843653	0.0143558
0.03244	0.03244	0.03244	0.03244	0.26464	0.26464	2.58664	0.26464	0.26464	0.26464	0.26464	0.05134	0.26464	0.09454	0.11974	0.01984		0.781702	0.763131	0.808617	0.794376	6.54909	6.40629	62.8592	6.09739	5.57808	3.43502	5.49818	0.992833	3.59713	1.17449	1.22633	0.191514		0.00853595	0.00912844	0.00767728	0.0081316	0.0641442	0.0687002	0.663735	0.078555	0.0951228	0.163494	0.097672	0.0213031	0.158322	0.0600859	0.0844358	0.014363
0.03254	0.03254	0.03254	0.03254	0.26564	0.26564	2.59664	0.26564	0.26564	0.26564	0.26564	0.05144	0.26564	0.09464	0.11984	0.01985		0.784112	0.765483	0.811109	0.796825	6.57384	6.43049	63.1023	6.12043	5.59916	3.448	5.51896	0.994767	3.61072	1.17573	1.22736	0.19161		0.00856227	0.00915658	0.00770095	0.00815666	0.0643865	0.0689598	0.666301	0.0788518	0.0954822	0.164112	0.098041	0.0213446	0.15892	0.0601495	0.0845063	0.0143703
0.03264	0.03264	0.03264	0.03264	0.26664	0.26664	2.60664	0.26664	0.26664	0.26664	0.26664	0.05154	0.26664	0.09474	0.11994	0.01986		0.786521	0.767836	0.813602	0.799274	6.59859	6.4547	63.3453	6.14347	5.62024	3.46098	5.53973	0.996701	3.62431	1.17697	1.22838	0.191707		0.00858858	0.00918472	0.00772461	0.00818173	0.0646289	0.0692194	0.668867	0.0791487	0.0958417	0.164729	0.0984101	0.0213861	0.159519	0.060213	0.0845768	0.0143775
0.03274	0.03274	0.03274	0.03274	0.26764	0.26764	2.61664	0.26764	0.26764	0.26764	0.26764	0.05164	0.26764	0.09484	0.12004	0.01987		0.788931	0.770188	0.816095	0.801723	6.62334	6.47891	63.5883	6.16651	5.64132	3.47396	5.56051	0.998634	3.63791	1.17821	1.22941	0.191803		0.00861489	0.00921285	0.00774828	0.0082068	0.0648713	0.069479	0.671433	0.0794455	0.0962011	0.165347	0.0987792	0.0214276	0.160117	0.0602766	0.0846474	0.0143847
0.03284	0.03284	0.03284	0.03284	0.26864	0.26864	2.62664	0.26864	0.26864	0.26864	0.26864	0.05174	0.26864	0.09494	0.12014	0.01988		0.791341	0.772541	0.818587	0.804171	6.64808	6.50312	63.8313	6.18955	5.66239	3.48694	5.58128	1.00057	3.6515	1.17946	1.23043	0.1919		0.0086412	0.00924099	0.00777195	0.00823186	0.0651137	0.0697386	0.673999	0.0797423	0.0965606	0.165965	0.0991483	0.0214691	0.160715	0.0603402	0.0847179	0.014392
0.03294	0.03294	0.03294	0.03294	0.26964	0.26964	2.63664	0.26964	0.26964	0.26964	0.26964	0.05184	0.26964	0.09504	0.12024	0.01989		0.79375	0.774893	0.82108	0.80662	6.67283	6.52732	64.0743	6.2126	5.68347	3.49992	5.60206	1.0025	3.66509	1.1807	1.23146	0.191996		0.00866752	0.00926913	0.00779561	0.00825693	0.0653561	0.0699982	0.676565	0.0800392	0.09692	0.166583	0.0995173	0.0215106	0.161313	0.0604037	0.0847884	0.0143992
0.03304	0.03304	0.03304	0.03304	0.27064	0.27064	2.64664	0.27064	0.27064	0.27064	0.27064	0.05194	0.27064	0.09514	0.12034	0.0199		0.79616	0.777245	0.823572	0.809069	6.69758	6.55153	64.3173	6.23564	5.70455	3.5129	5.62284	1.00444	3.67868	1.18194	1.23248	0.192093		0.00869383	0.00929727	0.00781928	0.008282	0.0655985	0.0702578	0.679131	0.080336	0.0972795	0.167201	0.0998864	0.0215521	0.161912	0.0604673	0.0848589	0.0144065
0.03314	0.03314	0.03314	0.03314	0.27164	0.27164	2.65664	0.27164	0.27164	0.27164	0.27164	0.05204	0.27164	0.09524	0.12044	0.01991		0.79857	0.779598	0.826065	0.811518	6.72232	6.57574	64.5604	6.25868	5.72563	3.52588	5.64361	1.00637	3.69228	1.18318	1.2335	0.192189		0.00872014	0.00932541	0.00784295	0.00830706	0.0658408	0.0705174	0.681697	0.0806328	0.0976389	0.167818	0.100255	0.0215936	0.16251	0.0605308	0.0849294	0.0144137
0.03324	0.03324	0.03324	0.03324	0.27264	0.27264	2.66664	0.27264	0.27264	0.27264	0.27264	0.05214	0.27264	0.09534	0.12054	0.01992		0.800979	0.78195	0.828558	0.813966	6.74707	6.59995	64.8034	6.28172	5.74671	3.53886	5.66439	1.0083	3.70587	1.18443	1.23453	0.192286		0.00874646	0.00935355	0.00786661	0.00833213	0.0660832	0.070777	0.684263	0.0809297	0.0979983	0.168436	0.100625	0.0216351	0.163108	0.0605944	0.0849999	0.0144209
0.03334	0.03334	0.03334	0.03334	0.27364	0.27364	2.67664	0.27364	0.27364	0.27364	0.27364	0.05224	0.27364	0.09544	0.12064	0.01993		0.803389	0.784303	0.83105	0.816415	6.77182	6.62415	65.0464	6.30476	5.76778	3.55184	5.68517	1.01024	3.71946	1.18567	1.23555	0.192382		0.00877277	0.00938169	0.00789028	0.0083572	0.0663256	0.0710366	0.686829	0.0812265	0.0983578	0.169054	0.100994	0.0216766	0.163706	0.0606579	0.0850705	0.0144282
0.03344	0.03344	0.03344	0.03344	0.27464	0.27464	2.68664	0.27464	0.27464	0.27464	0.27464	0.05234	0.27464	0.09554	0.12074	0.01994		0.805799	0.786655	0.833543	0.818864	6.79657	6.64836	65.2894	6.3278	5.78886	3.56482	5.70594	1.01217	3.73305	1.18691	1.23658	0.192479		0.00879908	0.00940983	0.00791394	0.00838226	0.066568	0.0712962	0.689395	0.0815234	0.0987172	0.169672	0.101363	0.0217181	0.164305	0.0607215	0.085141	0.0144354
0.03354	0.03354	0.03354	0.03354	0.27564	0.27564	2.69664	0.27564	0.27564	0.27564	0.27564	0.05244	0.27564	0.09564	0.12084	0.01995		0.808208	0.789008	0.836036	0.821313	6.82131	6.67257	65.5324	6.35084	5.80994	3.5778	5.72672	1.01411	3.74665	1.18815	1.2376	0.192575		0.0088254	0.00943797	0.00793761	0.00840733	0.0668104	0.0715558	0.691961	0.0818202	0.0990767	0.17029	0.101732	0.0217596	0.164903	0.0607851	0.0852115	0.0144427
0.03364	0.03364	0.03364	0.03364	0.27664	0.27664	2.70664	0.27664	0.27664	0.27664	0.27664	0.05254	0.27664	0.09574	0.12094	0.01996		0.810618	0.79136	0.838528	0.823761	6.84606	6.69678	65.7754	6.37388	5.83102	3.59078	5.74749	1.01604	3.76024	1.1894	1.23862	0.192672		0.00885171	0.00946611	0.00796128	0.0084324	0.0670528	0.0718154	0.694527	0.082117	0.0994361	0.170907	0.102101	0.0218011	0.165501	0.0608486	0.085282	0.0144499
0.03374	0.03374	0.03374	0.03374	0.27764	0.27764	2.71664	0.27764	0.27764	0.27764	0.27764	0.05264	0.27764	0.09584	0.12104	0.01997		0.813028	0.793712	0.841021	0.82621	6.87081	6.72098	66.0184	6.39692	5.8521	3.60376	5.76827	1.01797	3.77383	1.19064	1.23965	0.192769		0.00887802	0.00949425	0.00798494	0.00845746	0.0672951	0.072075	0.697093	0.0824139	0.0997955	0.171525	0.10247	0.0218425	0.166099	0.0609122	0.0853525	0.0144571
0.03384	0.03384	0.03384	0.03384	0.27864	0.27864	2.72664	0.27864	0.27864	0.27864	0.27864	0.05274	0.27864	0.09594	0.12114	0.01998		0.815438	0.796065	0.843514	0.828659	6.89556	6.74519	66.2615	6.41996	5.87317	3.61674	5.78905	1.01991	3.78742	1.19188	1.24067	0.192865		0.00890434	0.00952239	0.00800861	0.00848253	0.0675375	0.0723346	0.699659	0.0827107	0.100155	0.172143	0.102839	0.021884	0.166698	0.0609757	0.085423	0.0144644
0.03394	0.03394	0.03394	0.03394	0.27964	0.27964	2.73664	0.27964	0.27964	0.27964	0.27964	0.05284	0.27964	0.09604	0.12124	0.01999		0.817847	0.798417	0.846006	0.831108	6.9203	6.7694	66.5045	6.443	5.89425	3.62972	5.80982	1.02184	3.80102	1.19312	1.2417	0.192962		0.00893065	0.00955053	0.00803227	0.0085076	0.0677799	0.0725942	0.702226	0.0830075	0.100514	0.172761	0.103208	0.0219255	0.167296	0.0610393	0.0854936	0.0144716
0.03404	0.03404	0.03404	0.03404	0.28064	0.28064	2.74664	0.28064	0.28064	0.28064	0.28064	0.05294	0.28064	0.09614	0.12134	0.02		0.820257	0.80077	0.848499	0.833556	6.94505	6.79361	66.7475	6.46604	5.91533	3.6427	5.8306	1.02377	3.81461	1.19436	1.24272	0.193058		0.00895696	0.00957867	0.00805594	0.00853266	0.0680223	0.0728538	0.704792	0.0833044	0.100874	0.173379	0.103577	0.021967	0.167894	0.0611028	0.0855641	0.0144788
0.03414	0.03414	0.03414	0.03414	0.28164	0.28164	2.75664	0.28164	0.28164	0.28164	0.28164	0.05304	0.28164	0.09624	0.12144	0.02001		0.822667	0.803122	0.850992	0.836005	6.9698	6.81781	66.9905	6.48908	5.93641	3.65568	5.85137	1.02571	3.8282	1.19561	1.24375	0.193155		0.00898327	0.00960681	0.00807961	0.00855773	0.0682647	0.0731134	0.707358	0.0836012	0.101233	0.173996	0.103946	0.0220085	0.168492	0.0611664	0.0856346	0.0144861
0.03424	0.03424	0.03424	0.03424	0.28264	0.28264	2.76664	0.28264	0.28264	0.28264	0.28264	0.05314	0.28264	0.09634	0.12154	0.02002		0.825076	0.805475	0.853484	0.838454	6.99454	6.84202	67.2335	6.51212	5.95749	3.66866	5.87215	1.02764	3.84179	1.19685	1.24477	0.193251		0.00900959	0.00963495	0.00810327	0.0085828	0.068507	0.073373	0.709924	0.0838981	0.101593	0.174614	0.104315	0.02205	0.169091	0.0612299	0.0857051	0.0144933
0.03434	0.03434	0.03434	0.03434	0.28364	0.28364	2.77664	0.28364	0.28364	0.28364	0.28364	0.05324	0.28364	0.09644	0.12164	0.02003		0.827486	0.807827	0.855977	0.840903	7.01929	6.86623	67.4765	6.53516	5.97856	3.68164	5.89293	1.02958	3.85539	1.19809	1.24579	0.193348		0.0090359	0.00966309	0.00812694	0.00860786	0.0687494	0.0736326	0.71249	0.0841949	0.101952	0.175232	0.104684	0.0220915	0.169689	0.0612935	0.0857756	0.0145006
0.03444	0.03444	0.03444	0.03444	0.28464	0.28464	2.78664	0.28464	0.28464	0.28464	0.28464	0.05334	0.28464	0.09654	0.12174	0.02004		0.829896	0.81018	0.85847	0.843351	7.04404	6.89044	67.7195	6.5582	5.99964	3.69462	5.9137	1.03151	3.86898	1.19933	1.24682	0.193444		0.00906221	0.00969123	0.0081506	0.00863293	0.0689918	0.0738922	0.715056	0.0844917	0.102312	0.17585	0.105053	0.022133	0.170287	0.0613571	0.0858461	0.0145078
0.03454	0.03454	0.03454	0.03454	0.28564	0.28564	2.79664	0.28564	0.28564	0.28564	0.28564	0.05344	0.28564	0.09664	0.12184	0.02005		0.832305	0.812532	0.860962	0.8458	7.06879	6.91464	67.9626	6.58124	6.02072	3.7076	5.93448	1.03344	3.88257	1.20058	1.24784	0.193541		0.00908853	0.00971936	0.00817427	0.008658	0.0692342	0.0741518	0.717622	0.0847886	0.102671	0.176468	0.105423	0.0221745	0.170885	0.0614206	0.0859167	0.014515
0.03464	0.03464	0.03464	0.03464	0.28664	0.28664	2.80664	0.28664	0.28664	0.28664	0.28664	0.05354	0.28664	0.09674	0.12194	0.02006		0.834715	0.814884	0.863455	0.848249	7.09353	6.93885	68.2056	6.60428	6.0418	3.72058	5.95525	1.03538	3.89616	1.20182	1.24887	0.193637		0.00911484	0.0097475	0.00819794	0.00868306	0.0694766	0.0744114	0.720188	0.0850854	0.103031	0.177085	0.105792	0.022216	0.171484	0.0614842	0.0859872	0.0145223
0.03474	0.03474	0.03474	0.03474	0.28764	0.28764	2.81664	0.28764	0.28764	0.28764	0.28764	0.05364	0.28764	0.09684	0.12204	0.02007		0.837125	0.817237	0.865948	0.850698	7.11828	6.96306	68.4486	6.62732	6.06288	3.73356	5.97603	1.03731	3.90976	1.20306	1.24989	0.193734		0.00914115	0.00977564	0.0082216	0.00870813	0.069719	0.074671	0.722754	0.0853822	0.10339	0.177703	0.106161	0.0222575	0.172082	0.0615477	0.0860577	0.0145295
0.03484	0.03484	0.03484	0.03484	0.28864	0.28864	2.82664	0.28864	0.28864	0.28864	0.28864	0.05374	0.28864	0.09694	0.12214	0.02008		0.839534	0.819589	0.86844	0.853146	7.14303	6.98727	68.6916	6.65036	6.08395	3.74654	5.99681	1.03924	3.92335	1.2043	1.25091	0.19383		0.00916747	0.00980378	0.00824527	0.0087332	0.0699613	0.0749306	0.72532	0.0856791	0.103749	0.178321	0.10653	0.022299	0.17268	0.0616113	0.0861282	0.0145368
0.03494	0.03494	0.03494	0.03494	0.28964	0.28964	2.83664	0.28964	0.28964	0.28964	0.28964	0.05384	0.28964	0.09704	0.12224	0.02009		0.841944	0.821942	0.870933	0.855595	7.16777	7.01147	68.9346	6.6734	6.10503	3.75952	6.01758	1.04118	3.93694	1.20555	1.25194	0.193927		0.00919378	0.00983192	0.00826894	0.00875826	0.0702037	0.0751902	0.727886	0.0859759	0.104109	0.178939	0.106899	0.0223405	0.173278	0.0616748	0.0861987	0.014544
0.03504	0.03504	0.03504	0.03504	0.29064	0.29064	2.84664	0.29064	0.29064	0.29064	0.29064	0.05394	0.29064	0.09714	0.12234	0.0201		0.844354	0.824294	0.873426	0.858044	7.19252	7.03568	69.1776	6.69644	6.12611	3.7725	6.03836	1.04311	3.95053	1.20679	1.25296	0.194023		0.00922009	0.00986006	0.0082926	0.00878333	0.0704461	0.0754498	0.730452	0.0862728	0.104468	0.179557	0.107268	0.022382	0.173877	0.0617384	0.0862692	0.0145512
0.03514	0.03514	0.03514	0.03514	0.29164	0.29164	2.85664	0.29164	0.29164	0.29164	0.29164	0.05404	0.29164	0.09724	0.12244	0.02011		0.846763	0.826647	0.875918	0.860493	7.21727	7.05989	69.4207	6.71948	6.14719	3.78548	6.05913	1.04505	3.96413	1.20803	1.25399	0.19412		0.0092464	0.0098882	0.00831627	0.0088084	0.0706885	0.0757094	0.733018	0.0865696	0.104828	0.180174	0.107637	0.0224235	0.174475	0.061802	0.0863397	0.0145585
0.03524	0.03524	0.03524	0.03524	0.29264	0.29264	2.86664	0.29264	0.29264	0.29264	0.29264	0.05414	0.29264	0.09734	0.12254	0.02012		0.849173	0.828999	0.878411	0.862941	7.24202	7.0841	69.6637	6.74252	6.16827	3.79846	6.07991	1.04698	3.97772	1.20927	1.25501	0.194216		0.00927272	0.00991634	0.00833993	0.00883346	0.0709309	0.075969	0.735584	0.0868664	0.105187	0.180792	0.108006	0.022465	0.175073	0.0618655	0.0864103	0.0145657
0.03534	0.03534	0.03534	0.03534	0.29364	0.29364	2.87664	0.29364	0.29364	0.29364	0.29364	0.05424	0.29364	0.09744	0.12264	0.02013		0.851583	0.831351	0.880903	0.86539	7.26676	7.1083	69.9067	6.76556	6.18934	3.81144	6.10069	1.04891	3.99131	1.21051	1.25603	0.194313		0.00929903	0.00994448	0.0083636	0.00885853	0.0711733	0.0762286	0.73815	0.0871633	0.105547	0.18141	0.108375	0.0225065	0.175671	0.0619291	0.0864808	0.014573
0.03544	0.03544	0.03544	0.03544	0.29464	0.29464	2.88664	0.29464	0.29464	0.29464	0.29464	0.05434	0.29464	0.09754	0.12274	0.02014		0.853992	0.833704	0.883396	0.867839	7.29151	7.13251	70.1497	6.7886	6.21042	3.82442	6.12146	1.05085	4.0049	1.21176	1.25706	0.19441		0.00932534	0.00997262	0.00838727	0.00888359	0.0714156	0.0764882	0.740716	0.0874601	0.105906	0.182028	0.108744	0.0225479	0.17627	0.0619926	0.0865513	0.0145802
0.03554	0.03554	0.03554	0.03554	0.29564	0.29564	2.89664	0.29564	0.29564	0.29564	0.29564	0.05444	0.29564	0.09764	0.12284	0.02015		0.856402	0.836056	0.885889	0.870288	7.31626	7.15672	70.3927	6.81164	6.2315	3.8374	6.14224	1.05278	4.0185	1.213	1.25808	0.194506		0.00935166	0.0100008	0.00841093	0.00890866	0.071658	0.0767478	0.743282	0.0877569	0.106266	0.182646	0.109113	0.0225894	0.176868	0.0620562	0.0866218	0.0145874
0.03564	0.03564	0.03564	0.03564	0.29664	0.29664	2.90664	0.29664	0.29664	0.29664	0.29664	0.05454	0.29664	0.09774	0.12294	0.02016		0.858812	0.838409	0.888381	0.872736	7.341	7.18093	70.6357	6.83468	6.25258	3.85038	6.16301	1.05472	4.03209	1.21424	1.25911	0.194603		0.00937797	0.0100289	0.0084346	0.00893373	0.0719004	0.0770074	0.745848	0.0880538	0.106625	0.183263	0.109482	0.0226309	0.177466	0.0621197	0.0866923	0.0145947
0.03574	0.03574	0.03574	0.03574	0.29764	0.29764	2.91664	0.29764	0.29764	0.29764	0.29764	0.05464	0.29764	0.09784	0.12304	0.02017		0.861222	0.840761	0.890874	0.875185	7.36575	7.20514	70.8787	6.85772	6.27366	3.86336	6.18379	1.05665	4.04568	1.21548	1.26013	0.194699		0.00940428	0.010057	0.00845826	0.00895879	0.0721428	0.077267	0.748414	0.0883506	0.106984	0.183881	0.109851	0.0226724	0.178065	0.0621833	0.0867628	0.0146019
0.03584	0.03584	0.03584	0.03584	0.29864	0.29864	2.92664	0.29864	0.29864	0.29864	0.29864	0.05474	0.29864	0.09794	0.12314	0.02018		0.863631	0.843114	0.893367	0.877634	7.3905	7.22934	71.1218	6.88076	6.29473	3.87634	6.20457	1.05858	4.05927	1.21673	1.26116	0.194796		0.0094306	0.0100852	0.00848193	0.00898386	0.0723852	0.0775266	0.75098	0.0886474	0.107344	0.184499	0.11022	0.0227139	0.178663	0.0622468	0.0868334	0.0146092
0.03594	0.03594	0.03594	0.03594	0.29964	0.29964	2.93664	0.29964	0.29964	0.29964	0.29964	0.05484	0.29964	0.09804	0.12324	0.02019		0.866041	0.845466	0.895859	0.880083	7.41525	7.25355	71.3648	6.90381	6.31581	3.88932	6.22534	1.06052	4.07287	1.21797	1.26218	0.194892		0.00945691	0.0101133	0.0085056	0.00900893	0.0726276	0.0777862	0.753546	0.0889443	0.107703	0.185117	0.11059	0.0227554	0.179261	0.0623104	0.0869039	0.0146164
0.03604	0.03604	0.03604	0.03604	0.30064	0.30064	2.94664	0.30064	0.30064	0.30064	0.30064	0.05494	0.30064	0.09814	0.12334	0.0202		0.868451	0.847819	0.898352	0.882531	7.43999	7.27776	71.6078	6.92685	6.33689	3.9023	6.24612	1.06245	4.08646	1.21921	1.2632	0.194989		0.00948322	0.0101415	0.00852926	0.00903399	0.0728699	0.0780458	0.756112	0.0892411	0.108063	0.185735	0.110959	0.0227969	0.179859	0.062374	0.0869744	0.0146236
0.03614	0.03614	0.03614	0.03614	0.30164	0.30164	2.95664	0.30164	0.30164	0.30164	0.30164	0.05504	0.30164	0.09824	0.12344	0.02021		0.87086	0.850171	0.900845	0.88498	7.46474	7.30197	71.8508	6.94989	6.35797	3.91528	6.2669	1.06438	4.10005	1.22045	1.26423	0.195085		0.00950954	0.0101696	0.00855293	0.00905906	0.0731123	0.0783054	0.758678	0.089538	0.108422	0.186352	0.111328	0.0228384	0.180458	0.0624375	0.0870449	0.0146309
0.03624	0.03624	0.03624	0.03624	0.30264	0.30264	2.96664	0.30264	0.30264	0.30264	0.30264	0.05514	0.30264	0.09834	0.12354	0.02022		0.87327	0.852523	0.903337	0.887429	7.48949	7.32617	72.0938	6.97293	6.37905	3.92826	6.28767	1.06632	4.11364	1.2217	1.26525	0.195182		0.00953585	0.0101977	0.00857659	0.00908413	0.0733547	0.078565	0.761244	0.0898348	0.108782	0.18697	0.111697	0.0228799	0.181056	0.0625011	0.0871154	0.0146381
0.03634	0.03634	0.03634	0.03634	0.30364	0.30364	2.97664	0.30364	0.30364	0.30364	0.30364	0.05524	0.30364	0.09844	0.12364	0.02023		0.87568	0.854876	0.90583	0.889878	7.51423	7.35038	72.3368	6.99597	6.40012	3.94124	6.30845	1.06825	4.12724	1.22294	1.26628	0.195278		0.00956216	0.0102259	0.00860026	0.00910919	0.0735971	0.0788246	0.76381	0.0901316	0.109141	0.187588	0.112066	0.0229214	0.181654	0.0625646	0.0871859	0.0146454
0.03644	0.03644	0.03644	0.03644	0.30464	0.30464	2.98664	0.30464	0.30464	0.30464	0.30464	0.05534	0.30464	0.09854	0.12374	0.02024		0.878089	0.857228	0.908323	0.892326	7.53898	7.37459	72.5798	7.01901	6.4212	3.95422	6.32922	1.07019	4.14083	1.22418	1.2673	0.195375		0.00958847	0.010254	0.00862393	0.00913426	0.0738395	0.0790842	0.766376	0.0904285	0.1095	0.188206	0.112435	0.0229629	0.182252	0.0626282	0.0872565	0.0146526
0.03654	0.03654	0.03654	0.03654	0.30564	0.30564	2.99664	0.30564	0.30564	0.30564	0.30564	0.05544	0.30564	0.09864	0.12384	0.02025		0.880499	0.859581	0.910815	0.894775	7.56373	7.3988	72.8229	7.04205	6.44228	3.9672	6.35	1.07212	4.15442	1.22542	1.26832	0.195471		0.00961479	0.0102822	0.00864759	0.00915933	0.0740819	0.0793438	0.768942	0.0907253	0.10986	0.188824	0.112804	0.0230044	0.182851	0.0626917	0.087327	0.0146598
0.03664	0.03664	0.03664	0.03664	0.30664	0.30664	3.00664	0.30664	0.30664	0.30664	0.30664	0.05554	0.30664	0.09874	0.12394	0.02026		0.882909	0.861933	0.913308	0.897224	7.58848	7.423	73.0659	7.06509	6.46336	3.98018	6.37078	1.07405	4.16801	1.22666	1.26935	0.195568		0.0096411	0.0103103	0.00867126	0.00918439	0.0743242	0.0796034	0.771508	0.0910221	0.110219	0.189441	0.113173	0.0230459	0.183449	0.0627553	0.0873975	0.0146671
0.03674	0.03674	0.03674	0.03674	0.30764	0.30764	3.01664	0.30764	0.30764	0.30764	0.30764	0.05564	0.30764	0.09884	0.12404	0.02027		0.885318	0.864286	0.915801	0.899673	7.61322	7.44721	73.3089	7.08813	6.48444	3.99316	6.39155	1.07599	4.18161	1.22791	1.27037	0.195664		0.00966741	0.0103384	0.00869492	0.00920946	0.0745666	0.079863	0.774074	0.091319	0.110579	0.190059	0.113542	0.0230874	0.184047	0.0628188	0.087468	0.0146743
0.03684	0.03684	0.03684	0.03684	0.30864	0.30864	3.02664	0.30864	0.30864	0.30864	0.30864	0.05574	0.30864	0.09894	0.12414	0.02028		0.887728	0.866638	0.918293	0.902121	7.63797	7.47142	73.5519	7.11117	6.50551	4.00614	6.41233	1.07792	4.1952	1.22915	1.2714	0.195761		0.00969373	0.0103666	0.00871859	0.00923453	0.074809	0.0801226	0.77664	0.0916158	0.110938	0.190677	0.113911	0.0231289	0.184645	0.0628824	0.0875385	0.0146816
0.03694	0.03694	0.03694	0.03694	0.30964	0.30964	3.03664	0.30964	0.30964	0.30964	0.30964	0.05584	0.30964	0.09904	0.12424	0.02029		0.890138	0.86899	0.920786	0.90457	7.66272	7.49563	73.7949	7.13421	6.52659	4.01912	6.4331	1.07986	4.20879	1.23039	1.27242	0.195857		0.00972004	0.0103947	0.00874226	0.00925959	0.0750514	0.0803822	0.779206	0.0919127	0.111298	0.191295	0.11428	0.0231704	0.185244	0.062946	0.087609	0.0146888
0.03704	0.03704	0.03704	0.03704	0.31064	0.31064	3.04664	0.31064	0.31064	0.31064	0.31064	0.05594	0.31064	0.09914	0.12434	0.0203		0.892547	0.871343	0.923279	0.907019	7.68746	7.51983	74.0379	7.15725	6.54767	4.0321	6.45388	1.08179	4.22238	1.23163	1.27345	0.195954		0.00974635	0.0104229	0.00876592	0.00928466	0.0752938	0.0806418	0.781772	0.0922095	0.111657	0.191913	0.114649	0.0232119	0.185842	0.0630095	0.0876796	0.014696
0.03714	0.03714	0.03714	0.03714	0.31164	0.31164	3.05664	0.31164	0.31164	0.31164	0.31164	0.05604	0.31164	0.09924	0.12444	0.02031		0.894957	0.873695	0.925771	0.909468	7.71221	7.54404	74.281	7.18029	6.56875	4.04508	6.47466	1.08372	4.23598	1.23288	1.27447	0.196051		0.00977267	0.010451	0.00878959	0.00930973	0.0755361	0.0809014	0.784338	0.0925063	0.112017	0.19253	0.115018	0.0232533	0.18644	0.0630731	0.0877501	0.0147033
0.03724	0.03724	0.03724	0.03724	0.31264	0.31264	3.06664	0.31264	0.31264	0.31264	0.31264	0.05614	0.31264	0.09934	0.12454	0.02032		0.897367	0.876048	0.928264	0.911917	7.73696	7.56825	74.524	7.20333	6.58983	4.05806	6.49543	1.08566	4.24957	1.23412	1.27549	0.196147		0.00979898	0.0104791	0.00881326	0.00933479	0.0757785	0.081161	0.786904	0.0928032	0.112376	0.193148	0.115388	0.0232948	0.187038	0.0631366	0.0878206	0.0147105
0.03734	0.03734	0.03734	0.03734	0.31364	0.31364	3.07664	0.31364	0.31364	0.31364	0.31364	0.05624	0.31364	0.09944	0.12464	0.02033		0.899777	0.8784	0.930757	0.914365	7.76171	7.59246	74.767	7.22637	6.6109	4.07104	6.51621	1.08759	4.26316	1.23536	1.27652	0.196244		0.00982529	0.0105073	0.00883692	0.00935986	0.0760209	0.0814206	0.78947	0.0931	0.112735	0.193766	0.115757	0.0233363	0.187637	0.0632002	0.0878911	0.0147177
0.03744	0.03744	0.03744	0.03744	0.31464	0.31464	3.08664	0.31464	0.31464	0.31464	0.31464	0.05634	0.31464	0.09954	0.12474	0.02034		0.902186	0.880753	0.933249	0.916814	7.78645	7.61666	75.01	7.24941	6.63198	4.08402	6.53698	1.08952	4.27675	1.2366	1.27754	0.19634		0.0098516	0.0105354	0.00886059	0.00938493	0.0762633	0.0816802	0.792036	0.0933968	0.113095	0.194384	0.116126	0.0233778	0.188235	0.0632637	0.0879616	0.014725
0.03754	0.03754	0.03754	0.03754	0.31564	0.31564	3.09664	0.31564	0.31564	0.31564	0.31564	0.05644	0.31564	0.09964	0.12484	0.02035		0.904596	0.883105	0.935742	0.919263	7.8112	7.64087	75.253	7.27245	6.65306	4.097	6.55776	1.09146	4.29035	1.23785	1.27857	0.196437		0.00987792	0.0105635	0.00888425	0.00940999	0.0765057	0.0819398	0.794602	0.0936937	0.113454	0.195002	0.116495	0.0234193	0.188833	0.0633273	0.0880321	0.0147322
0.03764	0.03764	0.03764	0.03764	0.31664	0.31664	3.10664	0.31664	0.31664	0.31664	0.31664	0.05654	0.31664	0.09974	0.12494	0.02036		0.907006	0.885458	0.938234	0.921712	7.83595	7.66508	75.496	7.29549	6.67414	4.10998	6.57854	1.09339	4.30394	1.23909	1.27959	0.196533		0.00990423	0.0105917	0.00890792	0.00943506	0.0767481	0.0821994	0.797168	0.0939905	0.113814	0.195619	0.116864	0.0234608	0.189431	0.0633909	0.0881026	0.0147395
0.03774	0.03774	0.03774	0.03774	0.31764	0.31764	3.11664	0.31764	0.31764	0.31764	0.31764	0.05664	0.31764	0.09984	0.12504	0.02037		0.909415	0.88781	0.940727	0.92416	7.8607	7.68929	75.739	7.31853	6.69522	4.12296	6.59931	1.09533	4.31753	1.24033	1.28061	0.19663		0.00993054	0.0106198	0.00893159	0.00946013	0.0769904	0.082459	0.799734	0.0942874	0.114173	0.196237	0.117233	0.0235023	0.19003	0.0634544	0.0881732	0.0147467
0.03784	0.03784	0.03784	0.03784	0.31864	0.31864	3.12664	0.31864	0.31864	0.31864	0.31864	0.05674	0.31864	0.09994	0.12514	0.02038		0.911825	0.890162	0.94322	0.926609	7.88544	7.71349	75.9821	7.34157	6.71629	4.13594	6.62009	1.09726	4.33112	1.24157	1.28164	0.196726		0.00995686	0.010648	0.00895525	0.00948519	0.0772328	0.0827186	0.8023	0.0945842	0.114533	0.196855	0.117602	0.0235438	0.190628	0.063518	0.0882437	0.0147539
0.03794	0.03794	0.03794	0.03794	0.31964	0.31964	3.13664	0.31964	0.31964	0.31964	0.31964	0.05684	0.31964	0.10004	0.12524	0.02039		0.914235	0.892515	0.945712	0.929058	7.91019	7.7377	76.2251	7.36461	6.73737	4.14892	6.64086	1.09919	4.34472	1.24282	1.28266	0.196823		0.00998317	0.0106761	0.00897892	0.00951026	0.0774752	0.0829782	0.804866	0.094881	0.114892	0.197473	0.117971	0.0235853	0.191226	0.0635815	0.0883142	0.0147612
0.03804	0.03804	0.03804	0.03804	0.32064	0.32064	3.14664	0.32064	0.32064	0.32064	0.32064	0.05694	0.32064	0.10014	0.12534	0.0204		0.916644	0.894867	0.948205	0.931507	7.93494	7.76191	76.4681	7.38765	6.75845	4.1619	6.66164	1.10113	4.35831	1.24406	1.28369	0.196919		0.0100095	0.0107042	0.00900258	0.00953533	0.0777176	0.0832378	0.807432	0.0951779	0.115252	0.198091	0.11834	0.0236268	0.191824	0.0636451	0.0883847	0.0147684
0.03814	0.03814	0.03814	0.03814	0.32164	0.32164	3.15664	0.32164	0.32164	0.32164	0.32164	0.05704	0.32164	0.10024	0.12544	0.02041		0.919054	0.89722	0.950698	0.933955	7.95968	7.78612	76.7111	7.41069	6.77953	4.17488	6.68242	1.10306	4.3719	1.2453	1.28471	0.197016		0.0100358	0.0107324	0.00902625	0.00956039	0.07796	0.0834974	0.809998	0.0954747	0.115611	0.198708	0.118709	0.0236683	0.192423	0.0637086	0.0884552	0.0147757
0.03824	0.03824	0.03824	0.03824	0.32264	0.32264	3.16664	0.32264	0.32264	0.32264	0.32264	0.05714	0.32264	0.10034	0.12554	0.02042		0.921464	0.899572	0.95319	0.936404	7.98443	7.81032	76.9541	7.43373	6.80061	4.18786	6.70319	1.105	4.38549	1.24654	1.28574	0.197112		0.0100621	0.0107605	0.00904992	0.00958546	0.0782024	0.083757	0.812564	0.0957715	0.11597	0.199326	0.119078	0.0237098	0.193021	0.0637722	0.0885257	0.0147829
0.03834	0.03834	0.03834	0.03834	0.32364	0.32364	3.17664	0.32364	0.32364	0.32364	0.32364	0.05724	0.32364	0.10044	0.12564	0.02043		0.923873	0.901925	0.955683	0.938853	8.00918	7.83453	77.1971	7.45677	6.82168	4.20084	6.72397	1.10693	4.39909	1.24778	1.28676	0.197209		0.0100884	0.0107887	0.00907358	0.00961053	0.0784447	0.0840166	0.81513	0.0960684	0.11633	0.199944	0.119447	0.0237513	0.193619	0.0638357	0.0885963	0.0147901
0.03844	0.03844	0.03844	0.03844	0.32464	0.32464	3.18664	0.32464	0.32464	0.32464	0.32464	0.05734	0.32464	0.10054	0.12574	0.02044		0.926283	0.904277	0.958176	0.941302	8.03393	7.85874	77.4402	7.47981	6.84276	4.21382	6.74474	1.10886	4.41268	1.24903	1.28778	0.197305		0.0101147	0.0108168	0.00909725	0.00963559	0.0786871	0.0842762	0.817696	0.0963652	0.116689	0.200562	0.119816	0.0237928	0.194217	0.0638993	0.0886668	0.0147974
0.03854	0.03854	0.03854	0.03854	0.32564	0.32564	3.19664	0.32564	0.32564	0.32564	0.32564	0.05744	0.32564	0.10064	0.12584	0.02045		0.928693	0.906629	0.960668	0.94375	8.05867	7.88295	77.6832	7.50285	6.86384	4.2268	6.76552	1.1108	4.42627	1.25027	1.28881	0.197402		0.010141	0.0108449	0.00912091	0.00966066	0.0789295	0.0845358	0.820262	0.0966621	0.117049	0.20118	0.120186	0.0238343	0.194816	0.0639629	0.0887373	0.0148046
0.03864	0.03864	0.03864	0.03864	0.32664	0.32664	3.20664	0.32664	0.32664	0.32664	0.32664	0.05754	0.32664	0.10074	0.12594	0.02046		0.931102	0.908982	0.963161	0.946199	8.08342	7.90715	77.9262	7.52589	6.88492	4.23978	6.7863	1.11273	4.43986	1.25151	1.28983	0.197498		0.0101674	0.0108731	0.00914458	0.00968573	0.0791719	0.0847954	0.822828	0.0969589	0.117408	0.201797	0.120555	0.0238758	0.195414	0.0640264	0.0888078	0.0148119
0.03874	0.03874	0.03874	0.03874	0.32764	0.32764	3.21664	0.32764	0.32764	0.32764	0.32764	0.05764	0.32764	0.10084	0.12604	0.02047		0.933512	0.911334	0.965654	0.948648	8.10817	7.93136	78.1692	7.54893	6.906	4.25276	6.80707	1.11466	4.45346	1.25275	1.29086	0.197595		0.0101937	0.0109012	0.00916825	0.00971079	0.0794143	0.085055	0.825394	0.0972557	0.117768	0.202415	0.120924	0.0239173	0.196012	0.06409	0.0888783	0.0148191
0.03884	0.03884	0.03884	0.03884	0.32864	0.32864	3.22664	0.32864	0.32864	0.32864	0.32864	0.05774	0.32864	0.10094	0.12614	0.02048		0.935922	0.913687	0.968146	0.951097	8.13291	7.95557	78.4122	7.57197	6.92707	4.26574	6.82785	1.1166	4.46705	1.254	1.29188	0.197692		0.01022	0.0109294	0.00919191	0.00973586	0.0796567	0.0853146	0.82796	0.0975526	0.118127	0.203033	0.121293	0.0239587	0.19661	0.0641535	0.0889488	0.0148263
0.03894	0.03894	0.03894	0.03894	0.32964	0.32964	3.23664	0.32964	0.32964	0.32964	0.32964	0.05784	0.32964	0.10104	0.12624	0.02049		0.938331	0.916039	0.970639	0.953545	8.15766	7.97978	78.6552	7.59502	6.94815	4.27872	6.84863	1.11853	4.48064	1.25524	1.2929	0.197788		0.0102463	0.0109575	0.00921558	0.00976093	0.079899	0.0855742	0.830526	0.0978494	0.118487	0.203651	0.121662	0.0240002	0.197209	0.0642171	0.0890194	0.0148336
0.03904	0.03904	0.03904	0.03904	0.33064	0.33064	3.24664	0.33064	0.33064	0.33064	0.33064	0.05794	0.33064	0.10114	0.12634	0.0205		0.940741	0.918392	0.973132	0.955994	8.18241	8.00398	78.8982	7.61806	6.96923	4.2917	6.8694	1.12047	4.49424	1.25648	1.29393	0.197885		0.0102726	0.0109856	0.00923925	0.00978599	0.0801414	0.0858338	0.833092	0.0981462	0.118846	0.204268	0.122031	0.0240417	0.197807	0.0642806	0.0890899	0.0148408
0.03914	0.03914	0.03914	0.03914	0.33164	0.33164	3.25664	0.33164	0.33164	0.33164	0.33164	0.05804	0.33164	0.10124	0.12644	0.02051		0.943151	0.920744	0.975624	0.958443	8.20716	8.02819	79.1413	7.6411	6.99031	4.30468	6.89018	1.1224	4.50783	1.25772	1.29495	0.197981		0.0102989	0.0110138	0.00926291	0.00981106	0.0803838	0.0860934	0.835658	0.0984431	0.119205	0.204886	0.1224	0.0240832	0.198405	0.0643442	0.0891604	0.0148481
0.03924	0.03924	0.03924	0.03924	0.33264	0.33264	3.26664	0.33264	0.33264	0.33264	0.33264	0.05814	0.33264	0.10134	0.12654	0.02052		0.945561	0.923097	0.978117	0.960892	8.2319	8.0524	79.3843	7.66414	7.01139	4.31766	6.91095	1.12433	4.52142	1.25897	1.29598	0.198078		0.0103252	0.0110419	0.00928658	0.00983612	0.0806262	0.086353	0.838224	0.0987399	0.119565	0.205504	0.122769	0.0241247	0.199003	0.0644078	0.0892309	0.0148553
0.03934	0.03934	0.03934	0.03934	0.33364	0.33364	3.27664	0.33364	0.33364	0.33364	0.33364	0.05824	0.33364	0.10144	0.12664	0.02053		0.94797	0.925449	0.98061	0.96334	8.25665	8.07661	79.6273	7.68718	7.03246	4.33064	6.93173	1.12627	4.53501	1.26021	1.297	0.198174		0.0103516	0.0110701	0.00931024	0.00986119	0.0808686	0.0866126	0.84079	0.0990367	0.119924	0.206122	0.123138	0.0241662	0.199602	0.0644713	0.0893014	0.0148625
0.03944	0.03944	0.03944	0.03944	0.33464	0.33464	3.28664	0.33464	0.33464	0.33464	0.33464	0.05834	0.33464	0.10154	0.12674	0.02054		0.95038	0.927801	0.983102	0.965789	8.2814	8.10081	79.8703	7.71022	7.05354	4.34362	6.95251	1.1282	4.54861	1.26145	1.29803	0.198271		0.0103779	0.0110982	0.00933391	0.00988626	0.0811109	0.0868722	0.843356	0.0993336	0.120284	0.20674	0.123507	0.0242077	0.2002	0.0645349	0.0893719	0.0148698
0.03954	0.03954	0.03954	0.03954	0.33564	0.33564	3.29664	0.33564	0.33564	0.33564	0.33564	0.05844	0.33564	0.10164	0.12684	0.02055		0.95279	0.930154	0.985595	0.968238	8.30614	8.12502	80.1133	7.73326	7.07462	4.3566	6.97328	1.13014	4.5622	1.26269	1.29905	0.198367		0.0104042	0.0111263	0.00935758	0.00991132	0.0813533	0.0871318	0.845922	0.0996304	0.120643	0.207357	0.123876	0.0242492	0.200798	0.0645984	0.0894424	0.014877
0.03964	0.03964	0.03964	0.03964	0.33664	0.33664	3.30664	0.33664	0.33664	0.33664	0.33664	0.05854	0.33664	0.10174	0.12694	0.02056		0.955199	0.932506	0.988088	0.970687	8.33089	8.14923	80.3563	7.7563	7.0957	4.36958	6.99406	1.13207	4.57579	1.26393	1.30007	0.198464		0.0104305	0.0111545	0.00938124	0.00993639	0.0815957	0.0873914	0.848488	0.0999273	0.121003	0.207975	0.124245	0.0242907	0.201396	0.064662	0.089513	0.0148843
0.03974	0.03974	0.03974	0.03974	0.33764	0.33764	3.31664	0.33764	0.33764	0.33764	0.33764	0.05864	0.33764	0.10184	0.12704	0.02057		0.957609	0.934859	0.99058	0.973135	8.35564	8.17344	80.5993	7.77934	7.11678	4.38256	7.01483	1.134	4.58938	1.26518	1.3011	0.19856		0.0104568	0.0111826	0.00940491	0.00996146	0.0818381	0.087651	0.851054	0.100224	0.121362	0.208593	0.124614	0.0243322	0.201995	0.0647255	0.0895835	0.0148915
0.03984	0.03984	0.03984	0.03984	0.33864	0.33864	3.32664	0.33864	0.33864	0.33864	0.33864	0.05874	0.33864	0.10194	0.12714	0.02058		0.960019	0.937211	0.993073	0.975584	8.38039	8.19764	80.8424	7.80238	7.13785	4.39554	7.03561	1.13594	4.60298	1.26642	1.30212	0.198657		0.0104831	0.0112108	0.00942857	0.00998652	0.0820805	0.0879106	0.85362	0.100521	0.121722	0.209211	0.124983	0.0243737	0.202593	0.0647891	0.089654	0.0148987
0.03994	0.03994	0.03994	0.03994	0.33964	0.33964	3.33664	0.33964	0.33964	0.33964	0.33964	0.05884	0.33964	0.10204	0.12724	0.02059		0.962428	0.939564	0.995566	0.978033	8.40513	8.22185	81.0854	7.82542	7.15893	4.40852	7.05639	1.13787	4.61657	1.26766	1.30315	0.198753		0.0105094	0.0112389	0.00945224	0.0100116	0.0823229	0.0881702	0.856186	0.100818	0.122081	0.209829	0.125353	0.0244152	0.203191	0.0648526	0.0897245	0.014906
0.04004	0.04004	0.04004	0.04004	0.34064	0.34064	3.34664	0.34064	0.34064	0.34064	0.34064	0.05894	0.34064	0.10214	0.12734	0.0206		0.964838	0.941916	0.998058	0.980482	8.42988	8.24606	81.3284	7.84846	7.18001	4.4215	7.07716	1.1398	4.63016	1.2689	1.30417	0.19885		0.0105357	0.011267	0.00947591	0.0100367	0.0825652	0.0884298	0.858752	0.101115	0.12244	0.210446	0.125722	0.0244567	0.203789	0.0649162	0.089795	0.0149132
0.04014	0.04014	0.04014	0.04014	0.34164	0.34164	3.35664	0.34164	0.34164	0.34164	0.34164	0.05904	0.34164	0.10224	0.12744	0.02061		0.967248	0.944268	1.00055	0.98293	8.45463	8.27027	81.5714	7.8715	7.20109	4.43448	7.09794	1.14174	4.64375	1.27015	1.30519	0.198946		0.0105621	0.0112952	0.00949957	0.0100617	0.0828076	0.0886894	0.861318	0.101411	0.1228	0.211064	0.126091	0.0244982	0.204388	0.0649798	0.0898655	0.0149205
0.04024	0.04024	0.04024	0.04024	0.34264	0.34264	3.36664	0.34264	0.34264	0.34264	0.34264	0.05914	0.34264	0.10234	0.12754	0.02062		0.969657	0.946621	1.00304	0.985379	8.47937	8.29447	81.8144	7.89454	7.22217	4.44746	7.11871	1.14367	4.65735	1.27139	1.30622	0.199043		0.0105884	0.0113233	0.00952324	0.0100868	0.08305	0.088949	0.863884	0.101708	0.123159	0.211682	0.12646	0.0245397	0.204986	0.0650433	0.0899361	0.0149277
0.04034	0.04034	0.04034	0.04034	0.34364	0.34364	3.37664	0.34364	0.34364	0.34364	0.34364	0.05924	0.34364	0.10244	0.12764	0.02063		0.972067	0.948973	1.00554	0.987828	8.50412	8.31868	82.0574	7.91758	7.24324	4.46044	7.13949	1.14561	4.67094	1.27263	1.30724	0.199139		0.0106147	0.0113515	0.0095469	0.0101119	0.0832924	0.0892086	0.86645	0.102005	0.123519	0.2123	0.126829	0.0245812	0.205584	0.0651069	0.0900066	0.0149349
0.04044	0.04044	0.04044	0.04044	0.34464	0.34464	3.38664	0.34464	0.34464	0.34464	0.34464	0.05934	0.34464	0.10254	0.12774	0.02064		0.974477	0.951326	1.00803	0.990277	8.52887	8.34289	82.3005	7.94062	7.26432	4.47342	7.16027	1.14754	4.68453	1.27387	1.30827	0.199236		0.010641	0.0113796	0.00957057	0.0101369	0.0835348	0.0894682	0.869016	0.102302	0.123878	0.212918	0.127198	0.0246227	0.206182	0.0651704	0.0900771	0.0149422
0.04054	0.04054	0.04054	0.04054	0.34564	0.34564	3.39664	0.34564	0.34564	0.34564	0.34564	0.05944	0.34564	0.10264	0.12784	0.02065		0.976886	0.953678	1.01052	0.992725	8.55362	8.3671	82.5435	7.96366	7.2854	4.4864	7.18104	1.14947	4.69812	1.27512	1.30929	0.199333		0.0106673	0.0114077	0.00959424	0.010162	0.0837772	0.0897278	0.871582	0.102599	0.124238	0.213535	0.127567	0.0246642	0.206781	0.065234	0.0901476	0.0149494
0.04064	0.04064	0.04064	0.04064	0.34664	0.34664	3.40664	0.34664	0.34664	0.34664	0.34664	0.05954	0.34664	0.10274	0.12794	0.02066		0.979296	0.956031	1.01301	0.995174	8.57836	8.3913	82.7865	7.9867	7.30648	4.49938	7.20182	1.15141	4.71172	1.27636	1.31032	0.199429		0.0106936	0.0114359	0.0096179	0.0101871	0.0840195	0.0899874	0.874148	0.102896	0.124597	0.214153	0.127936	0.0247056	0.207379	0.0652975	0.0902181	0.0149566
0.04074	0.04074	0.04074	0.04074	0.34764	0.34764	3.41664	0.34764	0.34764	0.34764	0.34764	0.05964	0.34764	0.10284	0.12804	0.02067		0.981706	0.958383	1.01551	0.997623	8.60311	8.41551	83.0295	8.00974	7.32756	4.51236	7.22259	1.15334	4.72531	1.2776	1.31134	0.199526		0.0107199	0.011464	0.00964157	0.0102121	0.0842619	0.090247	0.876714	0.103192	0.124957	0.214771	0.128305	0.0247471	0.207977	0.0653611	0.0902886	0.0149639
0.04084	0.04084	0.04084	0.04084	0.34864	0.34864	3.42664	0.34864	0.34864	0.34864	0.34864	0.05974	0.34864	0.10294	0.12814	0.02068		0.984115	0.960736	1.018	1.00007	8.62786	8.43972	83.2725	8.03278	7.34863	4.52534	7.24337	1.15528	4.7389	1.27884	1.31236	0.199622		0.0107462	0.0114921	0.00966524	0.0102372	0.0845043	0.0905066	0.87928	0.103489	0.125316	0.215389	0.128674	0.0247886	0.208575	0.0654247	0.0903592	0.0149711
0.04094	0.04094	0.04094	0.04094	0.34964	0.34964	3.43664	0.34964	0.34964	0.34964	0.34964	0.05984	0.34964	0.10304	0.12824	0.02069		0.986525	0.963088	1.02049	1.00252	8.6526	8.46393	83.5155	8.05582	7.36971	4.53832	7.26415	1.15721	4.75249	1.28008	1.31339	0.199719		0.0107726	0.0115203	0.0096889	0.0102623	0.0847467	0.0907662	0.881846	0.103786	0.125675	0.216007	0.129043	0.0248301	0.209174	0.0654882	0.0904297	0.0149784
0.04104	0.04104	0.04104	0.04104	0.35064	0.35064	3.44664	0.35064	0.35064	0.35064	0.35064	0.05994	0.35064	0.10314	0.12834	0.0207		0.988935	0.96544	1.02298	1.00497	8.67735	8.48814	83.7585	8.07886	7.39079	4.5513	7.28492	1.15914	4.76609	1.28133	1.31441	0.199815		0.0107989	0.0115484	0.00971257	0.0102873	0.0849891	0.0910258	0.884412	0.104083	0.126035	0.216624	0.129412	0.0248716	0.209772	0.0655518	0.0905002	0.0149856
0.04114	0.04114	0.04114	0.04114	0.35164	0.35164	3.45664	0.35164	0.35164	0.35164	0.35164	0.06004	0.35164	0.10324	0.12844	0.02071		0.991345	0.967793	1.02548	1.00742	8.7021	8.51234	84.0016	8.1019	7.41187	4.56428	7.3057	1.16108	4.77968	1.28257	1.31544	0.199912		0.0108252	0.0115766	0.00973623	0.0103124	0.0852315	0.0912854	0.886978	0.10438	0.126394	0.217242	0.129781	0.0249131	0.21037	0.0656153	0.0905707	0.0149928
0.04124	0.04124	0.04124	0.04124	0.35264	0.35264	3.46664	0.35264	0.35264	0.35264	0.35264	0.06014	0.35264	0.10334	0.12854	0.02072		0.993754	0.970145	1.02797	1.00987	8.72685	8.53655	84.2446	8.12494	7.43295	4.57726	7.32648	1.16301	4.79327	1.28381	1.31646	0.200008		0.0108515	0.0116047	0.0097599	0.0103375	0.0854738	0.0915449	0.889544	0.104677	0.126754	0.21786	0.130151	0.0249546	0.210969	0.0656789	0.0906412	0.0150001
0.04134	0.04134	0.04134	0.04134	0.35364	0.35364	3.47664	0.35364	0.35364	0.35364	0.35364	0.06024	0.35364	0.10344	0.12864	0.02073		0.996164	0.972498	1.03046	1.01232	8.75159	8.56076	84.4876	8.14798	7.45402	4.59024	7.34725	1.16494	4.80686	1.28505	1.31748	0.200105		0.0108778	0.0116328	0.00978357	0.0103625	0.0857162	0.0918045	0.892111	0.104973	0.127113	0.218478	0.13052	0.0249961	0.211567	0.0657424	0.0907117	0.0150073
0.04144	0.04144	0.04144	0.04144	0.35464	0.35464	3.48664	0.35464	0.35464	0.35464	0.35464	0.06034	0.35464	0.10354	0.12874	0.02074		0.998574	0.97485	1.03296	1.01476	8.77634	8.58497	84.7306	8.17102	7.4751	4.60322	7.36803	1.16688	4.82046	1.2863	1.31851	0.200201		0.0109041	0.011661	0.00980723	0.0103876	0.0859586	0.0920641	0.894677	0.10527	0.127473	0.219096	0.130889	0.0250376	0.212165	0.065806	0.0907823	0.0150146
0.04154	0.04154	0.04154	0.04154	0.35564	0.35564	3.49664	0.35564	0.35564	0.35564	0.35564	0.06044	0.35564	0.10364	0.12884	0.02075		1.00098	0.977203	1.03545	1.01721	8.80109	8.60917	84.9736	8.19406	7.49618	4.6162	7.3888	1.16881	4.83405	1.28754	1.31953	0.200298		0.0109304	0.0116891	0.0098309	0.0104127	0.086201	0.0923237	0.897243	0.105567	0.127832	0.219713	0.131258	0.0250791	0.212763	0.0658695	0.0908528	0.0150218
0.04164	0.04164	0.04164	0.04164	0.35664	0.35664	3.50664	0.35664	0.35664	0.35664	0.35664	0.06054	0.35664	0.10374	0.12894	0.02076		1.00339	0.979555	1.03794	1.01966	8.82584	8.63338	85.2166	8.2171	7.51726	4.62918	7.40958	1.17075	4.84764	1.28878	1.32056	0.200394		0.0109568	0.0117173	0.00985456	0.0104377	0.0864434	0.0925833	0.899809	0.105864	0.128191	0.220331	0.131627	0.0251206	0.213362	0.0659331	0.0909233	0.015029
0.04174	0.04174	0.04174	0.04174	0.35764	0.35764	3.51664	0.35764	0.35764	0.35764	0.35764	0.06064	0.35764	0.10384	0.12904	0.02077		1.0058	0.981907	1.04043	1.02211	8.85058	8.65759	85.4596	8.24014	7.53834	4.64216	7.43036	1.17268	4.86123	1.29002	1.32158	0.200491		0.0109831	0.0117454	0.00987823	0.0104628	0.0866858	0.0928429	0.902375	0.106161	0.128551	0.220949	0.131996	0.0251621	0.21396	0.0659967	0.0909938	0.0150363
0.04184	0.04184	0.04184	0.04184	0.35864	0.35864	3.52664	0.35864	0.35864	0.35864	0.35864	0.06074	0.35864	0.10394	0.12914	0.02078		1.00821	0.98426	1.04293	1.02456	8.87533	8.6818	85.7027	8.26318	7.55941	4.65514	7.45113	1.17461	4.87483	1.29127	1.32261	0.200587		0.0110094	0.0117735	0.0099019	0.0104879	0.0869281	0.0931025	0.904941	0.106458	0.12891	0.221567	0.132365	0.0252036	0.214558	0.0660602	0.0910643	0.0150435
0.04194	0.04194	0.04194	0.04194	0.35964	0.35964	3.53664	0.35964	0.35964	0.35964	0.35964	0.06084	0.35964	0.10404	0.12924	0.02079		1.01062	0.986612	1.04542	1.02701	8.90008	8.706	85.9457	8.28622	7.58049	4.66812	7.47191	1.17655	4.88842	1.29251	1.32363	0.200684		0.0110357	0.0118017	0.00992556	0.0105129	0.0871705	0.0933621	0.907507	0.106755	0.12927	0.222185	0.132734	0.0252451	0.215156	0.0661238	0.0911348	0.0150508
0.04204	0.04204	0.04204	0.04204	0.36064	0.36064	3.54664	0.36064	0.36064	0.36064	0.36064	0.06094	0.36064	0.10414	0.12934	0.0208		1.01303	0.988965	1.04791	1.02946	8.92482	8.73021	86.1887	8.30927	7.60157	4.6811	7.49268	1.17848	4.90201	1.29375	1.32465	0.20078		0.011062	0.0118298	0.00994923	0.010538	0.0874129	0.0936217	0.910073	0.107051	0.129629	0.222802	0.133103	0.0252866	0.215755	0.0661873	0.0912053	0.015058
0.04214	0.04214	0.04214	0.04214	0.36164	0.36164	3.55664	0.36164	0.36164	0.36164	0.36164	0.06104	0.36164	0.10424	0.12944	0.02081		1.01544	0.991317	1.0504	1.03191	8.94957	8.75442	86.4317	8.33231	7.62265	4.69408	7.51346	1.18042	4.9156	1.29499	1.32568	0.200877		0.0110883	0.011858	0.00997289	0.0105631	0.0876553	0.0938813	0.912639	0.107348	0.129989	0.22342	0.133472	0.0253281	0.216353	0.0662509	0.0912759	0.0150652
0.04224	0.04224	0.04224	0.04224	0.36264	0.36264	3.56664	0.36264	0.36264	0.36264	0.36264	0.06114	0.36264	0.10434	0.12954	0.02082		1.01785	0.99367	1.0529	1.03435	8.97432	8.77863	86.6747	8.35535	7.64373	4.70706	7.53424	1.18235	4.9292	1.29623	1.3267	0.200973		0.0111146	0.0118861	0.00999656	0.0105881	0.0878977	0.0941409	0.915205	0.107645	0.130348	0.224038	0.133841	0.0253696	0.216951	0.0663144	0.0913464	0.0150725
0.04234	0.04234	0.04234	0.04234	0.36364	0.36364	3.57664	0.36364	0.36364	0.36364	0.36364	0.06124	0.36364	0.10444	0.12964	0.02083		1.02026	0.996022	1.05539	1.0368	8.99907	8.80283	86.9177	8.37839	7.6648	4.72004	7.55501	1.18428	4.94279	1.29748	1.32773	0.20107		0.0111409	0.0119142	0.0100202	0.0106132	0.08814	0.0944005	0.917771	0.107942	0.130708	0.224656	0.13421	0.025411	0.217549	0.066378	0.0914169	0.0150797
0.04244	0.04244	0.04244	0.04244	0.36464	0.36464	3.58664	0.36464	0.36464	0.36464	0.36464	0.06134	0.36464	0.10454	0.12974	0.02084		1.02267	0.998375	1.05788	1.03925	9.02381	8.82704	87.1608	8.40143	7.68588	4.73302	7.57579	1.18622	4.95638	1.29872	1.32875	0.201167		0.0111673	0.0119424	0.0100439	0.0106383	0.0883824	0.0946601	0.920337	0.108239	0.131067	0.225274	0.134579	0.0254525	0.218148	0.0664415	0.0914874	0.015087
0.04254	0.04254	0.04254	0.04254	0.36564	0.36564	3.59664	0.36564	0.36564	0.36564	0.36564	0.06144	0.36564	0.10464	0.12984	0.02085		1.02508	1.00073	1.06037	1.0417	9.04856	8.85125	87.4038	8.42447	7.70696	4.746	7.59656	1.18815	4.96997	1.29996	1.32977	0.201263		0.0111936	0.0119705	0.0100676	0.0106633	0.0886248	0.0949197	0.922903	0.108536	0.131426	0.225891	0.134949	0.025494	0.218746	0.0665051	0.0915579	0.0150942
0.04264	0.04264	0.04264	0.04264	0.36664	0.36664	3.60664	0.36664	0.36664	0.36664	0.36664	0.06154	0.36664	0.10474	0.12994	0.02086		1.02749	1.00308	1.06287	1.04415	9.07331	8.87546	87.6468	8.44751	7.72804	4.75898	7.61734	1.19008	4.98357	1.3012	1.3308	0.20136		0.0112199	0.0119987	0.0100912	0.0106884	0.0888672	0.0951793	0.925469	0.108832	0.131786	0.226509	0.135318	0.0255355	0.219344	0.0665687	0.0916284	0.0151014
0.04274	0.04274	0.04274	0.04274	0.36764	0.36764	3.61664	0.36764	0.36764	0.36764	0.36764	0.06164	0.36764	0.10484	0.13004	0.02087		1.0299	1.00543	1.06536	1.0466	9.09805	8.89966	87.8898	8.47055	7.74912	4.77196	7.63812	1.19202	4.99716	1.30245	1.33182	0.201456		0.0112462	0.0120268	0.0101149	0.0107135	0.0891096	0.0954389	0.928035	0.109129	0.132145	0.227127	0.135687	0.025577	0.219942	0.0666322	0.091699	0.0151087
0.04284	0.04284	0.04284	0.04284	0.36864	0.36864	3.62664	0.36864	0.36864	0.36864	0.36864	0.06174	0.36864	0.10494	0.13014	0.02088		1.03231	1.00778	1.06785	1.04905	9.1228	8.92387	88.1328	8.49359	7.77019	4.78494	7.65889	1.19395	5.01075	1.30369	1.33285	0.201553		0.0112725	0.0120549	0.0101386	0.0107385	0.089352	0.0956985	0.930601	0.109426	0.132505	0.227745	0.136056	0.0256185	0.220541	0.0666958	0.0917695	0.0151159
0.04294	0.04294	0.04294	0.04294	0.36964	0.36964	3.63664	0.36964	0.36964	0.36964	0.36964	0.06184	0.36964	0.10504	0.13024	0.02089		1.03472	1.01014	1.07035	1.0515	9.14755	8.94808	88.3758	8.51663	7.79127	4.79792	7.67967	1.19589	5.02434	1.30493	1.33387	0.201649		0.0112988	0.0120831	0.0101622	0.0107636	0.0895943	0.0959581	0.933167	0.109723	0.132864	0.228363	0.136425	0.02566	0.221139	0.0667593	0.09184	0.0151232
0.04304	0.04304	0.04304	0.04304	0.37064	0.37064	3.64664	0.37064	0.37064	0.37064	0.37064	0.06194	0.37064	0.10514	0.13034	0.0209		1.03713	1.01249	1.07284	1.05394	9.1723	8.97229	88.6188	8.53967	7.81235	4.8109	7.70044	1.19782	5.03794	1.30617	1.3349	0.201746		0.0113251	0.0121112	0.0101859	0.0107887	0.0898367	0.0962177	0.935733	0.11002	0.133224	0.22898	0.136794	0.0257015	0.221737	0.0668229	0.0919105	0.0151304
0.04314	0.04314	0.04314	0.04314	0.37164	0.37164	3.65664	0.37164	0.37164	0.37164	0.37164	0.06204	0.37164	0.10524	0.13044	0.02091		1.03954	1.01484	1.07533	1.05639	9.19704	8.99649	88.8619	8.56271	7.83343	4.82388	7.72122	1.19975	5.05153	1.30742	1.33592	0.201842		0.0113514	0.0121394	0.0102096	0.0108137	0.0900791	0.0964773	0.938299	0.110317	0.133583	0.229598	0.137163	0.025743	0.222335	0.0668864	0.091981	0.0151376
0.04324	0.04324	0.04324	0.04324	0.37264	0.37264	3.66664	0.37264	0.37264	0.37264	0.37264	0.06214	0.37264	0.10534	0.13054	0.02092		1.04195	1.01719	1.07782	1.05884	9.22179	9.0207	89.1049	8.58575	7.85451	4.83686	7.742	1.20169	5.06512	1.30866	1.33694	0.201939		0.0113778	0.0121675	0.0102332	0.0108388	0.0903215	0.0967369	0.940865	0.110613	0.133943	0.230216	0.137532	0.0257845	0.222934	0.06695	0.0920515	0.0151449
0.04334	0.04334	0.04334	0.04334	0.37364	0.37364	3.67664	0.37364	0.37364	0.37364	0.37364	0.06224	0.37364	0.10544	0.13064	0.02093		1.04436	1.01955	1.08032	1.06129	9.24654	9.04491	89.3479	8.60879	7.87558	4.84984	7.76277	1.20362	5.07871	1.3099	1.33797	0.202035		0.0114041	0.0121956	0.0102569	0.0108639	0.0905639	0.0969965	0.943431	0.11091	0.134302	0.230834	0.137901	0.025826	0.223532	0.0670136	0.0921221	0.0151521
0.04344	0.04344	0.04344	0.04344	0.37464	0.37464	3.68664	0.37464	0.37464	0.37464	0.37464	0.06234	0.37464	0.10554	0.13074	0.02094		1.04677	1.0219	1.08281	1.06374	9.27128	9.06912	89.5909	8.63183	7.89666	4.86282	7.78355	1.20556	5.09231	1.31114	1.33899	0.202132		0.0114304	0.0122238	0.0102806	0.0108889	0.0908063	0.0972561	0.945997	0.111207	0.134661	0.231452	0.13827	0.0258675	0.22413	0.0670771	0.0921926	0.0151594
0.04354	0.04354	0.04354	0.04354	0.37564	0.37564	3.69664	0.37564	0.37564	0.37564	0.37564	0.06244	0.37564	0.10564	0.13084	0.02095		1.04918	1.02425	1.0853	1.06619	9.29603	9.09332	89.8339	8.65487	7.91774	4.8758	7.80432	1.20749	5.1059	1.31238	1.34002	0.202228		0.0114567	0.0122519	0.0103042	0.010914	0.0910486	0.0975157	0.948563	0.111504	0.135021	0.232069	0.138639	0.025909	0.224728	0.0671407	0.0922631	0.0151666
0.04364	0.04364	0.04364	0.04364	0.37664	0.37664	3.70664	0.37664	0.37664	0.37664	0.37664	0.06254	0.37664	0.10574	0.13094	0.02096		1.05159	1.0266	1.08779	1.06864	9.32078	9.11753	90.0769	8.67791	7.93882	4.88878	7.8251	1.20942	5.11949	1.31363	1.34104	0.202325		0.011483	0.0122801	0.0103279	0.0109391	0.091291	0.0977753	0.951129	0.111801	0.13538	0.232687	0.139008	0.0259505	0.225327	0.0672042	0.0923336	0.0151738
0.04374	0.04374	0.04374	0.04374	0.37764	0.37764	3.71664	0.37764	0.37764	0.37764	0.37764	0.06264	0.37764	0.10584	0.13104	0.02097		1.054	1.02896	1.09029	1.07109	9.34553	9.14174	90.3199	8.70095	7.9599	4.90176	7.84588	1.21136	5.13308	1.31487	1.34206	0.202421		0.0115093	0.0123082	0.0103516	0.0109641	0.0915334	0.0980349	0.953695	0.112098	0.13574	0.233305	0.139377	0.025992	0.225925	0.0672678	0.0924041	0.0151811
0.04384	0.04384	0.04384	0.04384	0.37864	0.37864	3.72664	0.37864	0.37864	0.37864	0.37864	0.06274	0.37864	0.10594	0.13114	0.02098		1.05641	1.03131	1.09278	1.07353	9.37027	9.16595	90.563	8.72399	7.98097	4.91474	7.86665	1.21329	5.14668	1.31611	1.34309	0.202518		0.0115356	0.0123363	0.0103752	0.0109892	0.0917758	0.0982945	0.956261	0.112394	0.136099	0.233923	0.139746	0.0260335	0.226523	0.0673313	0.0924746	0.0151883
0.04394	0.04394	0.04394	0.04394	0.37964	0.37964	3.73664	0.37964	0.37964	0.37964	0.37964	0.06284	0.37964	0.10604	0.13124	0.02099		1.05882	1.03366	1.09527	1.07598	9.39502	9.19015	90.806	8.74703	8.00205	4.92772	7.88743	1.21522	5.16027	1.31735	1.34411	0.202614		0.011562	0.0123645	0.0103989	0.0110143	0.0920182	0.0985541	0.958827	0.112691	0.136459	0.234541	0.140116	0.026075	0.227121	0.0673949	0.0925452	0.0151956
0.04404	0.04404	0.04404	0.04404	0.38064	0.38064	3.74664	0.38064	0.38064	0.38064	0.38064	0.06294	0.38064	0.10614	0.13134	0.021		1.06123	1.03601	1.09776	1.07843	9.41977	9.21436	91.049	8.77007	8.02313	4.9407	7.90821	1.21716	5.17386	1.3186	1.34514	0.202711		0.0115883	0.0123926	0.0104226	0.0110393	0.0922606	0.0988137	0.961393	0.112988	0.136818	0.235158	0.140485	0.0261164	0.22772	0.0674584	0.0926157	0.0152028
0.04414	0.04414	0.04414	0.04414	0.38164	0.38164	3.75664	0.38164	0.38164	0.38164	0.38164	0.06304	0.38164	0.10624	0.13144	0.02101		1.06364	1.03837	1.10026	1.08088	9.44451	9.23857	91.292	8.79311	8.04421	4.95368	7.92898	1.21909	5.18745	1.31984	1.34616	0.202808		0.0116146	0.0124208	0.0104462	0.0110644	0.0925029	0.0990733	0.963959	0.113285	0.137178	0.235776	0.140854	0.0261579	0.228318	0.067522	0.0926862	0.01521
0.04424	0.04424	0.04424	0.04424	0.38264	0.38264	3.76664	0.38264	0.38264	0.38264	0.38264	0.06314	0.38264	0.10634	0.13154	0.02102		1.06604	1.04072	1.10275	1.08333	9.46926	9.26278	91.535	8.81615	8.06529	4.96666	7.94976	1.22103	5.20105	1.32108	1.34719	0.202904		0.0116409	0.0124489	0.0104699	0.0110895	0.0927453	0.0993329	0.966525	0.113582	0.137537	0.236394	0.141223	0.0261994	0.228916	0.0675856	0.0927567	0.0152173
0.04434	0.04434	0.04434	0.04434	0.38364	0.38364	3.77664	0.38364	0.38364	0.38364	0.38364	0.06324	0.38364	0.10644	0.13164	0.02103		1.06845	1.04307	1.10524	1.08578	9.49401	9.28698	91.778	8.83919	8.08636	4.97964	7.97053	1.22296	5.21464	1.32232	1.34821	0.203001		0.0116672	0.012477	0.0104935	0.0111145	0.0929877	0.0995925	0.969091	0.113879	0.137896	0.237012	0.141592	0.0262409	0.229514	0.0676491	0.0928272	0.0152245
0.04444	0.04444	0.04444	0.04444	0.38464	0.38464	3.78664	0.38464	0.38464	0.38464	0.38464	0.06334	0.38464	0.10654	0.13174	0.02104		1.07086	1.04542	1.10773	1.08823	9.51876	9.31119	92.0211	8.86223	8.10744	4.99262	7.99131	1.22489	5.22823	1.32357	1.34923	0.203097		0.0116935	0.0125052	0.0105172	0.0111396	0.0932301	0.0998521	0.971657	0.114175	0.138256	0.23763	0.141961	0.0262824	0.230113	0.0677127	0.0928977	0.0152317
0.04454	0.04454	0.04454	0.04454	0.38564	0.38564	3.79664	0.38564	0.38564	0.38564	0.38564	0.06344	0.38564	0.10664	0.13184	0.02105		1.07327	1.04778	1.11023	1.09068	9.5435	9.3354	92.2641	8.88527	8.12852	5.0056	8.01209	1.22683	5.24182	1.32481	1.35026	0.203194		0.0117198	0.0125333	0.0105409	0.0111647	0.0934725	0.100112	0.974223	0.114472	0.138615	0.238247	0.14233	0.0263239	0.230711	0.0677762	0.0929682	0.015239
0.04464	0.04464	0.04464	0.04464	0.38664	0.38664	3.80664	0.38664	0.38664	0.38664	0.38664	0.06354	0.38664	0.10674	0.13194	0.02106		1.07568	1.05013	1.11272	1.09312	9.56825	9.35961	92.5071	8.90831	8.1496	5.01858	8.03286	1.22876	5.25542	1.32605	1.35128	0.20329		0.0117461	0.0125614	0.0105645	0.0111897	0.0937149	0.100371	0.976789	0.114769	0.138975	0.238865	0.142699	0.0263654	0.231309	0.0678398	0.0930388	0.0152462
0.04474	0.04474	0.04474	0.04474	0.38764	0.38764	3.81664	0.38764	0.38764	0.38764	0.38764	0.06364	0.38764	0.10684	0.13204	0.02107		1.07809	1.05248	1.11521	1.09557	9.593	9.38381	92.7501	8.93135	8.17068	5.03156	8.05364	1.2307	5.26901	1.32729	1.35231	0.203387		0.0117725	0.0125896	0.0105882	0.0112148	0.0939572	0.100631	0.979355	0.115066	0.139334	0.239483	0.143068	0.0264069	0.231907	0.0679033	0.0931093	0.0152535
0.04484	0.04484	0.04484	0.04484	0.38864	0.38864	3.82664	0.38864	0.38864	0.38864	0.38864	0.06374	0.38864	0.10694	0.13214	0.02108		1.0805	1.05483	1.11771	1.09802	9.61775	9.40802	92.9931	8.95439	8.19175	5.04454	8.07441	1.23263	5.2826	1.32853	1.35333	0.203483		0.0117988	0.0126177	0.0106119	0.0112399	0.0941996	0.100891	0.981921	0.115363	0.139694	0.240101	0.143437	0.0264484	0.232506	0.0679669	0.0931798	0.0152607
0.04494	0.04494	0.04494	0.04494	0.38964	0.38964	3.83664	0.38964	0.38964	0.38964	0.38964	0.06384	0.38964	0.10704	0.13224	0.02109		1.08291	1.05719	1.1202	1.10047	9.64249	9.43223	93.2361	8.97743	8.21283	5.05752	8.09519	1.23456	5.29619	1.32978	1.35435	0.20358		0.0118251	0.0126459	0.0106355	0.0112649	0.094442	0.10115	0.984487	0.11566	0.140053	0.240719	0.143806	0.0264899	0.233104	0.0680305	0.0932503	0.0152679
0.04504	0.04504	0.04504	0.04504	0.39064	0.39064	3.84664	0.39064	0.39064	0.39064	0.39064	0.06394	0.39064	0.10714	0.13234	0.0211		1.08532	1.05954	1.12269	1.10292	9.66724	9.45644	93.4791	9.00048	8.23391	5.0705	8.11597	1.2365	5.30979	1.33102	1.35538	0.203676		0.0118514	0.012674	0.0106592	0.01129	0.0946844	0.10141	0.987053	0.115956	0.140413	0.241336	0.144175	0.0265314	0.233702	0.068094	0.0933208	0.0152752
0.04514	0.04514	0.04514	0.04514	0.39164	0.39164	3.85664	0.39164	0.39164	0.39164	0.39164	0.06404	0.39164	0.10724	0.13244	0.02111		1.08773	1.06189	1.12518	1.10537	9.69199	9.48064	93.7222	9.02352	8.25499	5.08348	8.13674	1.23843	5.32338	1.33226	1.3564	0.203773		0.0118777	0.0127021	0.0106829	0.0113151	0.0949268	0.101669	0.989619	0.116253	0.140772	0.241954	0.144544	0.0265729	0.2343	0.0681576	0.0933913	0.0152824
0.04524	0.04524	0.04524	0.04524	0.39264	0.39264	3.86664	0.39264	0.39264	0.39264	0.39264	0.06414	0.39264	0.10734	0.13254	0.02112		1.09014	1.06424	1.12768	1.10782	9.71673	9.50485	93.9652	9.04656	8.27607	5.09646	8.15752	1.24036	5.33697	1.3335	1.35743	0.203869		0.011904	0.0127303	0.0107065	0.0113401	0.0951691	0.101929	0.992185	0.11655	0.141131	0.242572	0.144914	0.0266144	0.234899	0.0682211	0.0934619	0.0152897
0.04534	0.04534	0.04534	0.04534	0.39364	0.39364	3.87664	0.39364	0.39364	0.39364	0.39364	0.06424	0.39364	0.10744	0.13264	0.02113		1.09255	1.0666	1.13017	1.11027	9.74148	9.52906	94.2082	9.0696	8.29714	5.10944	8.17829	1.2423	5.35056	1.33475	1.35845	0.203966		0.0119303	0.0127584	0.0107302	0.0113652	0.0954115	0.102189	0.994751	0.116847	0.141491	0.24319	0.145283	0.0266559	0.235497	0.0682847	0.0935324	0.0152969
0.04544	0.04544	0.04544	0.04544	0.39464	0.39464	3.88664	0.39464	0.39464	0.39464	0.39464	0.06434	0.39464	0.10754	0.13274	0.02114		1.09496	1.06895	1.13266	1.11271	9.76623	9.55327	94.4512	9.09264	8.31822	5.12242	8.19907	1.24423	5.36416	1.33599	1.35948	0.204062		0.0119566	0.0127866	0.0107539	0.0113903	0.0956539	0.102448	0.997317	0.117144	0.14185	0.243808	0.145652	0.0266974	0.236095	0.0683482	0.0936029	0.0153041
0.04554	0.04554	0.04554	0.04554	0.39564	0.39564	3.89664	0.39564	0.39564	0.39564	0.39564	0.06444	0.39564	0.10764	0.13284	0.02115		1.09737	1.0713	1.13515	1.11516	9.79098	9.57747	94.6942	9.11568	8.3393	5.1354	8.21985	1.24617	5.37775	1.33723	1.3605	0.204159		0.011983	0.0128147	0.0107775	0.0114153	0.0958963	0.102708	0.999883	0.117441	0.14221	0.244425	0.146021	0.0267389	0.236693	0.0684118	0.0936734	0.0153114
0.04564	0.04564	0.04564	0.04564	0.39664	0.39664	3.90664	0.39664	0.39664	0.39664	0.39664	0.06454	0.39664	0.10774	0.13294	0.02116		1.09978	1.07365	1.13765	1.11761	9.81572	9.60168	94.9372	9.13872	8.36038	5.14838	8.24062	1.2481	5.39134	1.33847	1.36152	0.204255		0.0120093	0.0128428	0.0108012	0.0114404	0.0961387	0.102967	1.00245	0.117737	0.142569	0.245043	0.14639	0.0267804	0.237292	0.0684753	0.0937439	0.0153186
0.04574	0.04574	0.04574	0.04574	0.39764	0.39764	3.91664	0.39764	0.39764	0.39764	0.39764	0.06464	0.39764	0.10784	0.13304	0.02117		1.10219	1.076	1.14014	1.12006	9.84047	9.62589	95.1802	9.16176	8.38146	5.16136	8.2614	1.25003	5.40493	1.33972	1.36255	0.204352		0.0120356	0.012871	0.0108249	0.0114655	0.0963811	0.103227	1.00502	0.118034	0.142929	0.245661	0.146759	0.0268218	0.23789	0.0685389	0.0938144	0.0153259
0.04584	0.04584	0.04584	0.04584	0.39864	0.39864	3.92664	0.39864	0.39864	0.39864	0.39864	0.06474	0.39864	0.10794	0.13314	0.02118		1.1046	1.07836	1.14263	1.12251	9.86522	9.6501	95.4233	9.1848	8.40253	5.17434	8.28217	1.25197	5.41853	1.34096	1.36357	0.204449		0.0120619	0.0128991	0.0108485	0.0114905	0.0966234	0.103486	1.00758	0.118331	0.143288	0.246279	0.147128	0.0268633	0.238488	0.0686025	0.093885	0.0153331
0.04594	0.04594	0.04594	0.04594	0.39964	0.39964	3.93664	0.39964	0.39964	0.39964	0.39964	0.06484	0.39964	0.10804	0.13324	0.02119		1.10701	1.08071	1.14512	1.12496	9.88996	9.67431	95.6663	9.20784	8.42361	5.18732	8.30295	1.2539	5.43212	1.3422	1.3646	0.204545		0.0120882	0.0129273	0.0108722	0.0115156	0.0968658	0.103746	1.01015	0.118628	0.143648	0.246897	0.147497	0.0269048	0.239086	0.068666	0.0939555	0.0153403
0.04604	0.04604	0.04604	0.04604	0.40064	0.40064	3.94664	0.40064	0.40064	0.40064	0.40064	0.06494	0.40064	0.10814	0.13334	0.0212		1.10942	1.08306	1.14762	1.12741	9.91471	9.69851	95.9093	9.23088	8.44469	5.2003	8.32373	1.25583	5.44571	1.34344	1.36562	0.204642		0.0121145	0.0129554	0.0108959	0.0115407	0.0971082	0.104006	1.01271	0.118925	0.144007	0.247514	0.147866	0.0269463	0.239685	0.0687296	0.094026	0.0153476
0.04614	0.04614	0.04614	0.04614	0.40164	0.40164	3.95664	0.40164	0.40164	0.40164	0.40164	0.06504	0.40164	0.10824	0.13344	0.02121		1.11183	1.08541	1.15011	1.12986	9.93946	9.72272	96.1523	9.25392	8.46577	5.21328	8.3445	1.25777	5.4593	1.34469	1.36664	0.204738		0.0121408	0.0129835	0.0109195	0.0115657	0.0973506	0.104265	1.01528	0.119222	0.144366	0.248132	0.148235	0.0269878	0.240283	0.0687931	0.0940965	0.0153548
0.04624	0.04624	0.04624	0.04624	0.40264	0.40264	3.96664	0.40264	0.40264	0.40264	0.40264	0.06514	0.40264	0.10834	0.13354	0.02122		1.11424	1.08777	1.1526	1.1323	9.96421	9.74693	96.3953	9.27696	8.48685	5.22626	8.36528	1.2597	5.4729	1.34593	1.36767	0.204835		0.0121672	0.0130117	0.0109432	0.0115908	0.097593	0.104525	1.01785	0.119519	0.144726	0.24875	0.148604	0.0270293	0.240881	0.0688567	0.094167	0.0153621
0.04634	0.04634	0.04634	0.04634	0.40364	0.40364	3.97664	0.40364	0.40364	0.40364	0.40364	0.06524	0.40364	0.10844	0.13364	0.02123		1.11665	1.09012	1.1551	1.13475	9.98895	9.77114	96.6383	9.3	8.50793	5.23924	8.38605	1.26164	5.48649	1.34717	1.36869	0.204931		0.0121935	0.0130398	0.0109669	0.0116159	0.0978354	0.104784	1.02041	0.119815	0.145085	0.249368	0.148973	0.0270708	0.24148	0.0689202	0.0942375	0.0153693
0.04644	0.04644	0.04644	0.04644	0.40464	0.40464	3.98664	0.40464	0.40464	0.40464	0.40464	0.06534	0.40464	0.10854	0.13374	0.02124		1.11906	1.09247	1.15759	1.1372	10.0137	9.79534	96.8814	9.32304	8.529	5.25222	8.40683	1.26357	5.50008	1.34841	1.36972	0.205028		0.0122198	0.013068	0.0109905	0.0116409	0.0980777	0.105044	1.02298	0.120112	0.145445	0.249985	0.149342	0.0271123	0.242078	0.0689838	0.0943081	0.0153765
0.04654	0.04654	0.04654	0.04654	0.40564	0.40564	3.99664	0.40564	0.40564	0.40564	0.40564	0.06544	0.40564	0.10864	0.13384	0.02125		1.12147	1.09482	1.16008	1.13965	10.0384	9.81955	97.1244	9.34608	8.55008	5.2652	8.42761	1.2655	5.51367	1.34965	1.37074	0.205124		0.0122461	0.0130961	0.0110142	0.011666	0.0983201	0.105304	1.02554	0.120409	0.145804	0.250603	0.149711	0.0271538	0.242676	0.0690473	0.0943786	0.0153838
0.04664	0.04664	0.04664	0.04664	0.40664	0.40664	4.00664	0.40664	0.40664	0.40664	0.40664	0.06554	0.40664	0.10874	0.13394	0.02126		1.12388	1.09718	1.16257	1.1421	10.0632	9.84376	97.3674	9.36912	8.57116	5.27818	8.44838	1.26744	5.52727	1.3509	1.37177	0.205221		0.0122724	0.0131242	0.0110379	0.0116911	0.0985625	0.105563	1.02811	0.120706	0.146164	0.251221	0.150081	0.0271953	0.243274	0.0691109	0.0944491	0.015391
0.04674	0.04674	0.04674	0.04674	0.40764	0.40764	4.01664	0.40764	0.40764	0.40764	0.40764	0.06564	0.40764	0.10884	0.13404	0.02127		1.12629	1.09953	1.16507	1.14455	10.0879	9.86797	97.6104	9.39216	8.59224	5.29116	8.46916	1.26937	5.54086	1.35214	1.37279	0.205317		0.0122987	0.0131524	0.0110615	0.0117161	0.0988049	0.105823	1.03068	0.121003	0.146523	0.251839	0.15045	0.0272368	0.243873	0.0691745	0.0945196	0.0153983
0.04684	0.04684	0.04684	0.04684	0.40864	0.40864	4.02664	0.40864	0.40864	0.40864	0.40864	0.06574	0.40864	0.10894	0.13414	0.02128		1.1287	1.10188	1.16756	1.147	10.1127	9.89217	97.8534	9.4152	8.61332	5.30414	8.48994	1.27131	5.55445	1.35338	1.37381	0.205414		0.012325	0.0131805	0.0110852	0.0117412	0.0990473	0.106082	1.03324	0.1213	0.146882	0.252457	0.150819	0.0272783	0.244471	0.069238	0.0945901	0.0154055
0.04694	0.04694	0.04694	0.04694	0.40964	0.40964	4.03664	0.40964	0.40964	0.40964	0.40964	0.06584	0.40964	0.10904	0.13424	0.02129		1.13111	1.10423	1.17005	1.14945	10.1374	9.91638	98.0964	9.43824	8.63439	5.31712	8.51071	1.27324	5.56805	1.35462	1.37484	0.20551		0.0123513	0.0132087	0.0111089	0.0117663	0.0992897	0.106342	1.03581	0.121596	0.147242	0.253074	0.151188	0.0273198	0.245069	0.0693016	0.0946606	0.0154127
0.04704	0.04704	0.04704	0.04704	0.41064	0.41064	4.04664	0.41064	0.41064	0.41064	0.41064	0.06594	0.41064	0.10914	0.13434	0.0213		1.13352	1.10659	1.17254	1.15189	10.1622	9.94059	98.3394	9.46128	8.65547	5.3301	8.53149	1.27517	5.58164	1.35587	1.37586	0.205607		0.0123777	0.0132368	0.0111325	0.0117913	0.099532	0.106602	1.03837	0.121893	0.147601	0.253692	0.151557	0.0273613	0.245667	0.0693651	0.0947311	0.01542
0.04714	0.04714	0.04714	0.04714	0.41164	0.41164	4.05664	0.41164	0.41164	0.41164	0.41164	0.06604	0.41164	0.10924	0.13444	0.02131		1.13593	1.10894	1.17504	1.15434	10.1869	9.9648	98.5825	9.48432	8.67655	5.34308	8.55226	1.27711	5.59523	1.35711	1.37689	0.205703		0.012404	0.0132649	0.0111562	0.0118164	0.0997744	0.106861	1.04094	0.12219	0.147961	0.25431	0.151926	0.0274028	0.246266	0.0694287	0.0948017	0.0154272
0.04724	0.04724	0.04724	0.04724	0.41264	0.41264	4.06664	0.41264	0.41264	0.41264	0.41264	0.06614	0.41264	0.10934	0.13454	0.02132		1.13834	1.11129	1.17753	1.15679	10.2117	9.989	98.8255	9.50736	8.69763	5.35606	8.57304	1.27904	5.60882	1.35835	1.37791	0.2058		0.0124303	0.0132931	0.0111799	0.0118415	0.100017	0.107121	1.04351	0.122487	0.14832	0.254928	0.152295	0.0274443	0.246864	0.0694922	0.0948722	0.0154345
0.04734	0.04734	0.04734	0.04734	0.41364	0.41364	4.07664	0.41364	0.41364	0.41364	0.41364	0.06624	0.41364	0.10944	0.13464	0.02133		1.14075	1.11364	1.18002	1.15924	10.2364	10.0132	99.0685	9.5304	8.71871	5.36904	8.59382	1.28097	5.62242	1.35959	1.37893	0.205896		0.0124566	0.0133212	0.0112035	0.0118665	0.100259	0.10738	1.04607	0.122784	0.14868	0.255546	0.152664	0.0274858	0.247462	0.0695558	0.0949427	0.0154417
0.04744	0.04744	0.04744	0.04744	0.41464	0.41464	4.08664	0.41464	0.41464	0.41464	0.41464	0.06634	0.41464	0.10954	0.13474	0.02134		1.14315	1.116	1.18251	1.16169	10.2612	10.0374	99.3115	9.55344	8.73978	5.38202	8.61459	1.28291	5.63601	1.36084	1.37996	0.205993		0.0124829	0.0133494	0.0112272	0.0118916	0.100502	0.10764	1.04864	0.123081	0.149039	0.256163	0.153033	0.0275273	0.24806	0.0696194	0.0950132	0.0154489
0.04754	0.04754	0.04754	0.04754	0.41564	0.41564	4.09664	0.41564	0.41564	0.41564	0.41564	0.06644	0.41564	0.10964	0.13484	0.02135		1.14556	1.11835	1.18501	1.16414	10.2859	10.0616	99.5545	9.57648	8.76086	5.395	8.63537	1.28484	5.6496	1.36208	1.38098	0.20609		0.0125092	0.0133775	0.0112509	0.0119167	0.100744	0.1079	1.0512	0.123377	0.149399	0.256781	0.153402	0.0275687	0.248659	0.0696829	0.0950837	0.0154562
0.04764	0.04764	0.04764	0.04764	0.41664	0.41664	4.10664	0.41664	0.41664	0.41664	0.41664	0.06654	0.41664	0.10974	0.13494	0.02136		1.14797	1.1207	1.1875	1.16659	10.3107	10.0858	99.7975	9.59952	8.78194	5.40798	8.65614	1.28678	5.66319	1.36332	1.38201	0.206186		0.0125355	0.0134056	0.0112745	0.0119417	0.100986	0.108159	1.05377	0.123674	0.149758	0.257399	0.153771	0.0276102	0.249257	0.0697465	0.0951542	0.0154634
0.04774	0.04774	0.04774	0.04774	0.41764	0.41764	4.11664	0.41764	0.41764	0.41764	0.41764	0.06664	0.41764	0.10984	0.13504	0.02137		1.15038	1.12305	1.18999	1.16904	10.3354	10.11	100.041	9.62256	8.80302	5.42096	8.67692	1.28871	5.67679	1.36456	1.38303	0.206283		0.0125618	0.0134338	0.0112982	0.0119668	0.101229	0.108419	1.05634	0.123971	0.150117	0.258017	0.15414	0.0276517	0.249855	0.06981	0.0952248	0.0154706
0.04784	0.04784	0.04784	0.04784	0.41864	0.41864	4.12664	0.41864	0.41864	0.41864	0.41864	0.06674	0.41864	0.10994	0.13514	0.02138		1.15279	1.12541	1.19249	1.17148	10.3602	10.1342	100.284	9.6456	8.8241	5.43394	8.6977	1.29064	5.69038	1.3658	1.38406	0.206379		0.0125882	0.0134619	0.0113219	0.0119919	0.101471	0.108678	1.0589	0.124268	0.150477	0.258635	0.154509	0.0276932	0.250453	0.0698736	0.0952953	0.0154779
0.04794	0.04794	0.04794	0.04794	0.41964	0.41964	4.13664	0.41964	0.41964	0.41964	0.41964	0.06684	0.41964	0.11004	0.13524	0.02139		1.1552	1.12776	1.19498	1.17393	10.3849	10.1585	100.527	9.66864	8.84517	5.44692	8.71847	1.29258	5.70397	1.36705	1.38508	0.206476		0.0126145	0.0134901	0.0113455	0.0120169	0.101713	0.108938	1.06147	0.124565	0.150836	0.259252	0.154879	0.0277347	0.251052	0.0699371	0.0953658	0.0154851
0.04804	0.04804	0.04804	0.04804	0.42064	0.42064	4.14664	0.42064	0.42064	0.42064	0.42064	0.06694	0.42064	0.11014	0.13534	0.0214		1.15761	1.13011	1.19747	1.17638	10.4097	10.1827	100.77	9.69169	8.86625	5.4599	8.73925	1.29451	5.71756	1.36829	1.3861	0.206572		0.0126408	0.0135182	0.0113692	0.012042	0.101956	0.109198	1.06403	0.124862	0.151196	0.25987	0.155248	0.0277762	0.25165	0.0700007	0.0954363	0.0154924
0.04814	0.04814	0.04814	0.04814	0.42164	0.42164	4.15664	0.42164	0.42164	0.42164	0.42164	0.06704	0.42164	0.11024	0.13544	0.02141		1.16002	1.13246	1.19996	1.17883	10.4344	10.2069	101.013	9.71473	8.88733	5.47288	8.76002	1.29645	5.73116	1.36953	1.38713	0.206669		0.0126671	0.0135463	0.0113929	0.0120671	0.102198	0.109457	1.0666	0.125158	0.151555	0.260488	0.155617	0.0278177	0.252248	0.0700642	0.0955068	0.0154996
0.04824	0.04824	0.04824	0.04824	0.42264	0.42264	4.16664	0.42264	0.42264	0.42264	0.42264	0.06714	0.42264	0.11034	0.13554	0.02142		1.16243	1.13482	1.20246	1.18128	10.4591	10.2311	101.256	9.73777	8.90841	5.48586	8.7808	1.29838	5.74475	1.37077	1.38815	0.206765		0.0126934	0.0135745	0.0114165	0.0120921	0.102441	0.109717	1.06917	0.125455	0.151915	0.261106	0.155986	0.0278592	0.252846	0.0701278	0.0955773	0.0155068
0.04834	0.04834	0.04834	0.04834	0.42364	0.42364	4.17664	0.42364	0.42364	0.42364	0.42364	0.06724	0.42364	0.11044	0.13564	0.02143		1.16484	1.13717	1.20495	1.18373	10.4839	10.2553	101.499	9.76081	8.92949	5.49884	8.80158	1.30031	5.75834	1.37202	1.38918	0.206862		0.0127197	0.0136026	0.0114402	0.0121172	0.102683	0.109976	1.07173	0.125752	0.152274	0.261724	0.156355	0.0279007	0.253445	0.0701914	0.0956479	0.0155141
0.04844	0.04844	0.04844	0.04844	0.42464	0.42464	4.18664	0.42464	0.42464	0.42464	0.42464	0.06734	0.42464	0.11054	0.13574	0.02144		1.16725	1.13952	1.20744	1.18618	10.5086	10.2795	101.742	9.78385	8.95056	5.51182	8.82235	1.30225	5.77193	1.37326	1.3902	0.206958		0.012746	0.0136307	0.0114639	0.0121422	0.102925	0.110236	1.0743	0.126049	0.152634	0.262341	0.156724	0.0279422	0.254043	0.0702549	0.0957184	0.0155213
0.04854	0.04854	0.04854	0.04854	0.42564	0.42564	4.19664	0.42564	0.42564	0.42564	0.42564	0.06744	0.42564	0.11064	0.13584	0.02145		1.16966	1.14187	1.20993	1.18863	10.5334	10.3037	101.985	9.80689	8.97164	5.5248	8.84313	1.30418	5.78553	1.3745	1.39122	0.207055		0.0127724	0.0136589	0.0114875	0.0121673	0.103168	0.110496	1.07686	0.126346	0.152993	0.262959	0.157093	0.0279837	0.254641	0.0703185	0.0957889	0.0155286
0.04864	0.04864	0.04864	0.04864	0.42664	0.42664	4.20664	0.42664	0.42664	0.42664	0.42664	0.06754	0.42664	0.11074	0.13594	0.02146		1.17207	1.14423	1.21243	1.19107	10.5581	10.3279	102.228	9.82993	8.99272	5.53778	8.8639	1.30611	5.79912	1.37574	1.39225	0.207151		0.0127987	0.013687	0.0115112	0.0121924	0.10341	0.110755	1.07943	0.126643	0.153352	0.263577	0.157462	0.0280252	0.255239	0.070382	0.0958594	0.0155358
0.04874	0.04874	0.04874	0.04874	0.42764	0.42764	4.21664	0.42764	0.42764	0.42764	0.42764	0.06764	0.42764	0.11084	0.13604	0.02147		1.17448	1.14658	1.21492	1.19352	10.5829	10.3521	102.471	9.85297	9.0138	5.55076	8.88468	1.30805	5.81271	1.37699	1.39327	0.207248		0.012825	0.0137152	0.0115349	0.0122174	0.103653	0.111015	1.082	0.126939	0.153712	0.264195	0.157831	0.0280667	0.255838	0.0704456	0.0959299	0.015543
0.04884	0.04884	0.04884	0.04884	0.42864	0.42864	4.22664	0.42864	0.42864	0.42864	0.42864	0.06774	0.42864	0.11094	0.13614	0.02148		1.17689	1.14893	1.21741	1.19597	10.6076	10.3763	102.714	9.87601	9.03488	5.56374	8.90546	1.30998	5.8263	1.37823	1.3943	0.207344		0.0128513	0.0137433	0.0115585	0.0122425	0.103895	0.111274	1.08456	0.127236	0.154071	0.264813	0.1582	0.0281082	0.256436	0.0705091	0.0960004	0.0155503
0.04894	0.04894	0.04894	0.04894	0.42964	0.42964	4.23664	0.42964	0.42964	0.42964	0.42964	0.06784	0.42964	0.11104	0.13624	0.02149		1.1793	1.15128	1.2199	1.19842	10.6324	10.4005	102.957	9.89905	9.05595	5.57672	8.92623	1.31192	5.8399	1.37947	1.39532	0.207441		0.0128776	0.0137714	0.0115822	0.0122676	0.104137	0.111534	1.08713	0.127533	0.154431	0.26543	0.158569	0.0281497	0.257034	0.0705727	0.096071	0.0155575
0.04904	0.04904	0.04904	0.04904	0.43064	0.43064	4.24664	0.43064	0.43064	0.43064	0.43064	0.06794	0.43064	0.11114	0.13634	0.0215		1.18171	1.15364	1.2224	1.20087	10.6571	10.4247	103.2	9.92209	9.07703	5.5897	8.94701	1.31385	5.85349	1.38071	1.39635	0.207537		0.0129039	0.0137996	0.0116059	0.0122926	0.10438	0.111794	1.08969	0.12783	0.15479	0.266048	0.158938	0.0281912	0.257632	0.0706363	0.0961415	0.0155648
0.04914	0.04914	0.04914	0.04914	0.43164	0.43164	4.25664	0.43164	0.43164	0.43164	0.43164	0.06804	0.43164	0.11124	0.13644	0.02151		1.18412	1.15599	1.22489	1.20332	10.6819	10.4489	103.443	9.94513	9.09811	5.60268	8.96778	1.31578	5.86708	1.38195	1.39737	0.207634		0.0129302	0.0138277	0.0116295	0.0123177	0.104622	0.112053	1.09226	0.128127	0.15515	0.266666	0.159307	0.0282327	0.258231	0.0706998	0.096212	0.015572
0.04924	0.04924	0.04924	0.04924	0.43264	0.43264	4.26664	0.43264	0.43264	0.43264	0.43264	0.06814	0.43264	0.11134	0.13654	0.02152		1.18653	1.15834	1.22738	1.20577	10.7066	10.4732	103.686	9.96817	9.11919	5.61566	8.98856	1.31772	5.88067	1.3832	1.39839	0.207731		0.0129565	0.0138559	0.0116532	0.0123428	0.104864	0.112313	1.09483	0.128424	0.155509	0.267284	0.159677	0.0282741	0.258829	0.0707634	0.0962825	0.0155792
0.04934	0.04934	0.04934	0.04934	0.43364	0.43364	4.27664	0.43364	0.43364	0.43364	0.43364	0.06824	0.43364	0.11144	0.13664	0.02153		1.18894	1.16069	1.22987	1.20822	10.7314	10.4974	103.929	9.99121	9.14027	5.62864	9.00934	1.31965	5.89427	1.38444	1.39942	0.207827		0.0129829	0.013884	0.0116769	0.0123678	0.105107	0.112572	1.09739	0.12872	0.155869	0.267902	0.160046	0.0283156	0.259427	0.0708269	0.096353	0.0155865
0.04944	0.04944	0.04944	0.04944	0.43464	0.43464	4.28664	0.43464	0.43464	0.43464	0.43464	0.06834	0.43464	0.11154	0.13674	0.02154		1.19135	1.16305	1.23237	1.21066	10.7561	10.5216	104.172	10.0142	9.16134	5.64162	9.03011	1.32159	5.90786	1.38568	1.40044	0.207924		0.0130092	0.0139121	0.0117005	0.0123929	0.105349	0.112832	1.09996	0.129017	0.156228	0.268519	0.160415	0.0283571	0.260025	0.0708905	0.0964235	0.0155937
0.04954	0.04954	0.04954	0.04954	0.43564	0.43564	4.29664	0.43564	0.43564	0.43564	0.43564	0.06844	0.43564	0.11164	0.13684	0.02155		1.19376	1.1654	1.23486	1.21311	10.7809	10.5458	104.415	10.0373	9.18242	5.6546	9.05089	1.32352	5.92145	1.38692	1.40147	0.20802		0.0130355	0.0139403	0.0117242	0.012418	0.105592	0.113092	1.10252	0.129314	0.156587	0.269137	0.160784	0.0283986	0.260624	0.070954	0.096494	0.015601
0.04964	0.04964	0.04964	0.04964	0.43664	0.43664	4.30664	0.43664	0.43664	0.43664	0.43664	0.06854	0.43664	0.11174	0.13694	0.02156		1.19617	1.16775	1.23735	1.21556	10.8056	10.57	104.658	10.0603	9.2035	5.66758	9.07167	1.32545	5.93504	1.38817	1.40249	0.208117		0.0130618	0.0139684	0.0117479	0.012443	0.105834	0.113351	1.10509	0.129611	0.156947	0.269755	0.161153	0.0284401	0.261222	0.0710176	0.0965646	0.0156082
0.04974	0.04974	0.04974	0.04974	0.43764	0.43764	4.31664	0.43764	0.43764	0.43764	0.43764	0.06864	0.43764	0.11184	0.13704	0.02157		1.19858	1.1701	1.23985	1.21801	10.8304	10.5942	104.901	10.0834	9.22458	5.68056	9.09244	1.32739	5.94864	1.38941	1.40351	0.208213		0.0130881	0.0139966	0.0117715	0.0124681	0.106076	0.113611	1.10766	0.129908	0.157306	0.270373	0.161522	0.0284816	0.26182	0.0710811	0.0966351	0.0156154
0.04984	0.04984	0.04984	0.04984	0.43864	0.43864	4.32664	0.43864	0.43864	0.43864	0.43864	0.06874	0.43864	0.11194	0.13714	0.02158		1.20099	1.17245	1.24234	1.22046	10.8551	10.6184	105.144	10.1064	9.24566	5.69354	9.11322	1.32932	5.96223	1.39065	1.40454	0.20831		0.0131144	0.0140247	0.0117952	0.0124932	0.106319	0.11387	1.11022	0.130205	0.157666	0.270991	0.161891	0.0285231	0.262418	0.0711447	0.0967056	0.0156227
0.04994	0.04994	0.04994	0.04994	0.43964	0.43964	4.33664	0.43964	0.43964	0.43964	0.43964	0.06884	0.43964	0.11204	0.13724	0.02159		1.2034	1.17481	1.24483	1.22291	10.8799	10.6426	105.387	10.1295	9.26673	5.70652	9.13399	1.33125	5.97582	1.39189	1.40556	0.208406		0.0131407	0.0140528	0.0118189	0.0125182	0.106561	0.11413	1.11279	0.130501	0.158025	0.271608	0.16226	0.0285646	0.263017	0.0712083	0.0967761	0.0156299
0.05004	0.05004	0.05004	0.05004	0.44064	0.44064	4.34664	0.44064	0.44064	0.44064	0.44064	0.06894	0.44064	0.11214	0.13734	0.0216		1.20581	1.17716	1.24732	1.22536	10.9046	10.6668	105.63	10.1525	9.28781	5.7195	9.15477	1.33319	5.98941	1.39314	1.40659	0.208503		0.013167	0.014081	0.0118425	0.0125433	0.106804	0.11439	1.11535	0.130798	0.158385	0.272226	0.162629	0.0286061	0.263615	0.0712718	0.0968466	0.0156372
0.05014	0.05014	0.05014	0.05014	0.44164	0.44164	4.35664	0.44164	0.44164	0.44164	0.44164	0.06904	0.44164	0.11224	0.13744	0.02161		1.20822	1.17951	1.24982	1.22781	10.9293	10.691	105.873	10.1755	9.30889	5.73248	9.17555	1.33512	6.00301	1.39438	1.40761	0.208599		0.0131934	0.0141091	0.0118662	0.0125684	0.107046	0.114649	1.11792	0.131095	0.158744	0.272844	0.162998	0.0286476	0.264213	0.0713354	0.0969171	0.0156444
0.05024	0.05024	0.05024	0.05024	0.44264	0.44264	4.36664	0.44264	0.44264	0.44264	0.44264	0.06914	0.44264	0.11234	0.13754	0.02162		1.21063	1.18186	1.25231	1.23025	10.9541	10.7152	106.116	10.1986	9.32997	5.74546	9.19632	1.33706	6.0166	1.39562	1.40864	0.208696		0.0132197	0.0141373	0.0118898	0.0125934	0.107288	0.114909	1.12049	0.131392	0.159104	0.273462	0.163367	0.0286891	0.264811	0.0713989	0.0969877	0.0156516
0.05034	0.05034	0.05034	0.05034	0.44364	0.44364	4.37664	0.44364	0.44364	0.44364	0.44364	0.06924	0.44364	0.11244	0.13764	0.02163		1.21304	1.18422	1.2548	1.2327	10.9788	10.7394	106.359	10.2216	9.35105	5.75844	9.2171	1.33899	6.03019	1.39686	1.40966	0.208792		0.013246	0.0141654	0.0119135	0.0126185	0.107531	0.115168	1.12305	0.131689	0.159463	0.27408	0.163736	0.0287306	0.26541	0.0714625	0.0970582	0.0156589
0.05044	0.05044	0.05044	0.05044	0.44464	0.44464	4.38664	0.44464	0.44464	0.44464	0.44464	0.06934	0.44464	0.11254	0.13774	0.02164		1.21545	1.18657	1.25729	1.23515	11.0036	10.7636	106.602	10.2447	9.37212	5.77142	9.23787	1.34092	6.04378	1.3981	1.41068	0.208889		0.0132723	0.0141935	0.0119372	0.0126436	0.107773	0.115428	1.12562	0.131986	0.159822	0.274697	0.164105	0.0287721	0.266008	0.071526	0.0971287	0.0156661
0.05054	0.05054	0.05054	0.05054	0.44564	0.44564	4.39664	0.44564	0.44564	0.44564	0.44564	0.06944	0.44564	0.11264	0.13784	0.02165		1.21785	1.18892	1.25979	1.2376	11.0283	10.7879	106.845	10.2677	9.3932	5.7844	9.25865	1.34286	6.05738	1.39935	1.41171	0.208985		0.0132986	0.0142217	0.0119608	0.0126686	0.108015	0.115688	1.12818	0.132283	0.160182	0.275315	0.164474	0.0288136	0.266606	0.0715896	0.0971992	0.0156734
0.05064	0.05064	0.05064	0.05064	0.44664	0.44664	4.40664	0.44664	0.44664	0.44664	0.44664	0.06954	0.44664	0.11274	0.13794	0.02166		1.22026	1.19127	1.26228	1.24005	11.0531	10.8121	107.088	10.2907	9.41428	5.79738	9.27943	1.34479	6.07097	1.40059	1.41273	0.209082		0.0133249	0.0142498	0.0119845	0.0126937	0.108258	0.115947	1.13075	0.132579	0.160541	0.275933	0.164844	0.0288551	0.267204	0.0716531	0.0972697	0.0156806
0.05074	0.05074	0.05074	0.05074	0.44764	0.44764	4.41664	0.44764	0.44764	0.44764	0.44764	0.06964	0.44764	0.11284	0.13804	0.02167		1.22267	1.19363	1.26477	1.2425	11.0778	10.8363	107.331	10.3138	9.43536	5.81036	9.3002	1.34673	6.08456	1.40183	1.41376	0.209178		0.0133512	0.014278	0.0120082	0.0127188	0.1085	0.116207	1.13332	0.132876	0.160901	0.276551	0.165213	0.0288966	0.267803	0.0717167	0.0973402	0.0156878
0.05084	0.05084	0.05084	0.05084	0.44864	0.44864	4.42664	0.44864	0.44864	0.44864	0.44864	0.06974	0.44864	0.11294	0.13814	0.02168		1.22508	1.19598	1.26726	1.24495	11.1026	10.8605	107.574	10.3368	9.45644	5.82334	9.32098	1.34866	6.09815	1.40307	1.41478	0.209275		0.0133776	0.0143061	0.0120318	0.0127438	0.108743	0.116466	1.13588	0.133173	0.16126	0.277169	0.165582	0.0289381	0.268401	0.0717803	0.0974108	0.0156951
0.05094	0.05094	0.05094	0.05094	0.44964	0.44964	4.43664	0.44964	0.44964	0.44964	0.44964	0.06984	0.44964	0.11304	0.13824	0.02169		1.22749	1.19833	1.26976	1.2474	11.1273	10.8847	107.817	10.3599	9.47751	5.83632	9.34175	1.35059	6.11175	1.40432	1.4158	0.209372		0.0134039	0.0143342	0.0120555	0.0127689	0.108985	0.116726	1.13845	0.13347	0.16162	0.277786	0.165951	0.0289795	0.268999	0.0718438	0.0974813	0.0157023
0.05104	0.05104	0.05104	0.05104	0.45064	0.45064	4.44664	0.45064	0.45064	0.45064	0.45064	0.06994	0.45064	0.11314	0.13834	0.0217		1.2299	1.20068	1.27225	1.24984	11.1521	10.9089	108.06	10.3829	9.49859	5.8493	9.36253	1.35253	6.12534	1.40556	1.41683	0.209468		0.0134302	0.0143624	0.0120792	0.012794	0.109227	0.116986	1.14101	0.133767	0.161979	0.278404	0.16632	0.029021	0.269597	0.0719074	0.0975518	0.0157095
0.05114	0.05114	0.05114	0.05114	0.45164	0.45164	4.45664	0.45164	0.45164	0.45164	0.45164	0.07004	0.45164	0.11324	0.13844	0.02171		1.23231	1.20304	1.27474	1.25229	11.1768	10.9331	108.303	10.4059	9.51967	5.86228	9.38331	1.35446	6.13893	1.4068	1.41785	0.209565		0.0134565	0.0143905	0.0121028	0.012819	0.10947	0.117245	1.14358	0.134064	0.162338	0.279022	0.166689	0.0290625	0.270196	0.0719709	0.0976223	0.0157168
0.05124	0.05124	0.05124	0.05124	0.45264	0.45264	4.46664	0.45264	0.45264	0.45264	0.45264	0.07014	0.45264	0.11334	0.13854	0.02172		1.23472	1.20539	1.27724	1.25474	11.2016	10.9573	108.546	10.429	9.54075	5.87526	9.40408	1.35639	6.15252	1.40804	1.41888	0.209661		0.0134828	0.0144187	0.0121265	0.0128441	0.109712	0.117505	1.14615	0.13436	0.162698	0.27964	0.167058	0.029104	0.270794	0.0720345	0.0976928	0.015724
0.05134	0.05134	0.05134	0.05134	0.45364	0.45364	4.47664	0.45364	0.45364	0.45364	0.45364	0.07024	0.45364	0.11344	0.13864	0.02173		1.23713	1.20774	1.27973	1.25719	11.2263	10.9815	108.789	10.452	9.56183	5.88824	9.42486	1.35833	6.16612	1.40929	1.4199	0.209758		0.0135091	0.0144468	0.0121502	0.0128692	0.109954	0.117764	1.14871	0.134657	0.163057	0.280258	0.167427	0.0291455	0.271392	0.072098	0.0977633	0.0157313
0.05144	0.05144	0.05144	0.05144	0.45464	0.45464	4.48664	0.45464	0.45464	0.45464	0.45464	0.07034	0.45464	0.11354	0.13874	0.02174		1.23954	1.21009	1.28222	1.25964	11.2511	11.0057	109.032	10.4751	9.5829	5.90122	9.44563	1.36026	6.17971	1.41053	1.42093	0.209854		0.0135354	0.0144749	0.0121738	0.0128942	0.110197	0.118024	1.15128	0.134954	0.163417	0.280875	0.167796	0.029187	0.27199	0.0721616	0.0978338	0.0157385
0.05154	0.05154	0.05154	0.05154	0.45564	0.45564	4.49664	0.45564	0.45564	0.45564	0.45564	0.07044	0.45564	0.11364	0.13884	0.02175		1.24195	1.21245	1.28471	1.26209	11.2758	11.0299	109.275	10.4981	9.60398	5.9142	9.46641	1.3622	6.1933	1.41177	1.42195	0.209951		0.0135617	0.0145031	0.0121975	0.0129193	0.110439	0.118284	1.15384	0.135251	0.163776	0.281493	0.168165	0.0292285	0.272589	0.0722252	0.0979044	0.0157457
0.05164	0.05164	0.05164	0.05164	0.45664	0.45664	4.50664	0.45664	0.45664	0.45664	0.45664	0.07054	0.45664	0.11374	0.13894	0.02176		1.24436	1.2148	1.28721	1.26454	11.3006	11.0541	109.518	10.5211	9.62506	5.92718	9.48719	1.36413	6.20689	1.41301	1.42297	0.210047		0.0135881	0.0145312	0.0122212	0.0129444	0.110682	0.118543	1.15641	0.135548	0.164136	0.282111	0.168534	0.02927	0.273187	0.0722887	0.0979749	0.015753
0.05174	0.05174	0.05174	0.05174	0.45764	0.45764	4.51664	0.45764	0.45764	0.45764	0.45764	0.07064	0.45764	0.11384	0.13904	0.02177		1.24677	1.21715	1.2897	1.26699	11.3253	11.0783	109.761	10.5442	9.64614	5.94016	9.50796	1.36606	6.22049	1.41425	1.424	0.210144		0.0136144	0.0145593	0.0122448	0.0129694	0.110924	0.118803	1.15898	0.135845	0.164495	0.282729	0.168903	0.0293115	0.273785	0.0723523	0.0980454	0.0157602
0.05184	0.05184	0.05184	0.05184	0.45864	0.45864	4.52664	0.45864	0.45864	0.45864	0.45864	0.07074	0.45864	0.11394	0.13914	0.02178		1.24918	1.2195	1.29219	1.26943	11.35	11.1026	110.004	10.5672	9.66722	5.95314	9.52874	1.368	6.23408	1.4155	1.42502	0.21024		0.0136407	0.0145875	0.0122685	0.0129945	0.111166	0.119062	1.16154	0.136141	0.164855	0.283347	0.169272	0.029353	0.274384	0.0724158	0.0981159	0.0157675
0.05194	0.05194	0.05194	0.05194	0.45964	0.45964	4.53664	0.45964	0.45964	0.45964	0.45964	0.07084	0.45964	0.11404	0.13924	0.02179		1.25159	1.22186	1.29468	1.27188	11.3748	11.1268	110.247	10.5903	9.68829	5.96612	9.54952	1.36993	6.24767	1.41674	1.42605	0.210337		0.013667	0.0146156	0.0122922	0.0130196	0.111409	0.119322	1.16411	0.136438	0.165214	0.283964	0.169642	0.0293945	0.274982	0.0724794	0.0981864	0.0157747
0.05204	0.05204	0.05204	0.05204	0.46064	0.46064	4.54664	0.46064	0.46064	0.46064	0.46064	0.07094	0.46064	0.11414	0.13934	0.0218		1.254	1.22421	1.29718	1.27433	11.3995	11.151	110.49	10.6133	9.70937	5.9791	9.57029	1.37187	6.26126	1.41798	1.42707	0.210433		0.0136933	0.0146438	0.0123158	0.0130446	0.111651	0.119582	1.16667	0.136735	0.165573	0.284582	0.170011	0.029436	0.27558	0.0725429	0.0982569	0.0157819
0.05214	0.05214	0.05214	0.05214	0.46164	0.46164	4.55664	0.46164	0.46164	0.46164	0.46164	0.07104	0.46164	0.11424	0.13944	0.02181		1.25641	1.22656	1.29967	1.27678	11.4243	11.1752	110.733	10.6363	9.73045	5.99208	9.59107	1.3738	6.27486	1.41922	1.42809	0.21053		0.0137196	0.0146719	0.0123395	0.0130697	0.111894	0.119841	1.16924	0.137032	0.165933	0.2852	0.17038	0.0294775	0.276178	0.0726065	0.0983275	0.0157892
0.05224	0.05224	0.05224	0.05224	0.46264	0.46264	4.56664	0.46264	0.46264	0.46264	0.46264	0.07114	0.46264	0.11434	0.13954	0.02182		1.25882	1.22891	1.30216	1.27923	11.449	11.1994	110.976	10.6594	9.75153	6.00506	9.61184	1.37573	6.28845	1.42047	1.42912	0.210626		0.0137459	0.0147	0.0123632	0.0130948	0.112136	0.120101	1.17181	0.137329	0.166292	0.285818	0.170749	0.029519	0.276777	0.07267	0.098398	0.0157964
0.05234	0.05234	0.05234	0.05234	0.46364	0.46364	4.57664	0.46364	0.46364	0.46364	0.46364	0.07124	0.46364	0.11444	0.13964	0.02183		1.26123	1.23127	1.30465	1.28168	11.4738	11.2236	111.219	10.6824	9.77261	6.01804	9.63262	1.37767	6.30204	1.42171	1.43014	0.210723		0.0137722	0.0147282	0.0123868	0.0131198	0.112378	0.12036	1.17437	0.137626	0.166652	0.286436	0.171118	0.0295605	0.277375	0.0727336	0.0984685	0.0158037
0.05244	0.05244	0.05244	0.05244	0.46464	0.46464	4.58664	0.46464	0.46464	0.46464	0.46464	0.07134	0.46464	0.11454	0.13974	0.02184		1.26364	1.23362	1.30715	1.28413	11.4985	11.2478	111.462	10.7055	9.79368	6.03102	9.6534	1.3796	6.31563	1.42295	1.43117	0.210819		0.0137986	0.0147563	0.0124105	0.0131449	0.112621	0.12062	1.17694	0.137922	0.167011	0.287053	0.171487	0.029602	0.277973	0.0727972	0.098539	0.0158109
0.05254	0.05254	0.05254	0.05254	0.46564	0.46564	4.59664	0.46564	0.46564	0.46564	0.46564	0.07144	0.46564	0.11464	0.13984	0.02185		1.26605	1.23597	1.30964	1.28658	11.5233	11.272	111.705	10.7285	9.81476	6.044	9.67417	1.38153	6.32923	1.42419	1.43219	0.210916		0.0138249	0.0147845	0.0124342	0.01317	0.112863	0.12088	1.1795	0.138219	0.167371	0.287671	0.171856	0.0296435	0.278571	0.0728607	0.0986095	0.0158181
0.05264	0.05264	0.05264	0.05264	0.46664	0.46664	4.60664	0.46664	0.46664	0.46664	0.46664	0.07154	0.46664	0.11474	0.13994	0.02186		1.26846	1.23832	1.31213	1.28902	11.548	11.2962	111.948	10.7515	9.83584	6.05698	9.69495	1.38347	6.34282	1.42544	1.43322	0.211013		0.0138512	0.0148126	0.0124578	0.013195	0.113105	0.121139	1.18207	0.138516	0.16773	0.288289	0.172225	0.0296849	0.27917	0.0729243	0.09868	0.0158254
0.05274	0.05274	0.05274	0.05274	0.46764	0.46764	4.61664	0.46764	0.46764	0.46764	0.46764	0.07164	0.46764	0.11484	0.14004	0.02187		1.27087	1.24068	1.31463	1.29147	11.5728	11.3204	112.191	10.7746	9.85692	6.06996	9.71572	1.3854	6.35641	1.42668	1.43424	0.211109		0.0138775	0.0148407	0.0124815	0.0132201	0.113348	0.121399	1.18464	0.138813	0.16809	0.288907	0.172594	0.0297264	0.279768	0.0729878	0.0987506	0.0158326
0.05284	0.05284	0.05284	0.05284	0.46864	0.46864	4.62664	0.46864	0.46864	0.46864	0.46864	0.07174	0.46864	0.11494	0.14014	0.02188		1.27328	1.24303	1.31712	1.29392	11.5975	11.3446	112.434	10.7976	9.878	6.08294	9.7365	1.38734	6.37	1.42792	1.43526	0.211206		0.0139038	0.0148689	0.0125052	0.0132452	0.11359	0.121658	1.1872	0.13911	0.168449	0.289525	0.172963	0.0297679	0.280366	0.0730514	0.0988211	0.0158399
0.05294	0.05294	0.05294	0.05294	0.46964	0.46964	4.63664	0.46964	0.46964	0.46964	0.46964	0.07184	0.46964	0.11504	0.14024	0.02189		1.27569	1.24538	1.31961	1.29637	11.6223	11.3688	112.677	10.8207	9.89907	6.09592	9.75728	1.38927	6.3836	1.42916	1.43629	0.211302		0.0139301	0.014897	0.0125288	0.0132702	0.113833	0.121918	1.18977	0.139407	0.168808	0.290142	0.173332	0.0298094	0.280964	0.0731149	0.0988916	0.0158471
0.05304	0.05304	0.05304	0.05304	0.47064	0.47064	4.64664	0.47064	0.47064	0.47064	0.47064	0.07194	0.47064	0.11514	0.14034	0.0219		1.2781	1.24773	1.3221	1.29882	11.647	11.393	112.92	10.8437	9.92015	6.1089	9.77805	1.3912	6.39719	1.43041	1.43731	0.211399		0.0139564	0.0149252	0.0125525	0.0132953	0.114075	0.122178	1.19233	0.139703	0.169168	0.29076	0.173701	0.0298509	0.281563	0.0731785	0.0989621	0.0158543
0.05314	0.05314	0.05314	0.05314	0.47164	0.47164	4.65664	0.47164	0.47164	0.47164	0.47164	0.07204	0.47164	0.11524	0.14044	0.02191		1.28051	1.25009	1.3246	1.30127	11.6718	11.4172	113.163	10.8667	9.94123	6.12188	9.79883	1.39314	6.41078	1.43165	1.43834	0.211495		0.0139828	0.0149533	0.0125762	0.0133204	0.114317	0.122437	1.1949	0.14	0.169527	0.291378	0.17407	0.0298924	0.282161	0.0732421	0.0990326	0.0158616
0.05324	0.05324	0.05324	0.05324	0.47264	0.47264	4.66664	0.47264	0.47264	0.47264	0.47264	0.07214	0.47264	0.11534	0.14054	0.02192		1.28292	1.25244	1.32709	1.30372	11.6965	11.4415	113.406	10.8898	9.96231	6.13486	9.8196	1.39507	6.42437	1.43289	1.43936	0.211592		0.0140091	0.0149814	0.0125998	0.0133454	0.11456	0.122697	1.19747	0.140297	0.169887	0.291996	0.17444	0.0299339	0.282759	0.0733056	0.0991031	0.0158688
0.05334	0.05334	0.05334	0.05334	0.47364	0.47364	4.67664	0.47364	0.47364	0.47364	0.47364	0.07224	0.47364	0.11544	0.14064	0.02193		1.28533	1.25479	1.32958	1.30617	11.7213	11.4657	113.649	10.9128	9.98339	6.14784	9.84038	1.39701	6.43797	1.43413	1.44038	0.211688		0.0140354	0.0150096	0.0126235	0.0133705	0.114802	0.122956	1.20003	0.140594	0.170246	0.292614	0.174809	0.0299754	0.283357	0.0733692	0.0991737	0.0158761
0.05344	0.05344	0.05344	0.05344	0.47464	0.47464	4.68664	0.47464	0.47464	0.47464	0.47464	0.07234	0.47464	0.11554	0.14074	0.02194		1.28774	1.25714	1.33207	1.30861	11.746	11.4899	113.892	10.9359	10.0045	6.16082	9.86116	1.39894	6.45156	1.43537	1.44141	0.211785		0.0140617	0.0150377	0.0126472	0.0133956	0.115045	0.123216	1.2026	0.140891	0.170606	0.293231	0.175178	0.0300169	0.283956	0.0734327	0.0992442	0.0158833
0.05354	0.05354	0.05354	0.05354	0.47564	0.47564	4.69664	0.47564	0.47564	0.47564	0.47564	0.07244	0.47564	0.11564	0.14084	0.02195		1.29015	1.2595	1.33457	1.31106	11.7708	11.5141	114.135	10.9589	10.0255	6.1738	9.88193	1.40087	6.46515	1.43662	1.44243	0.211881		0.014088	0.0150659	0.0126708	0.0134206	0.115287	0.123476	1.20516	0.141188	0.170965	0.293849	0.175547	0.0300584	0.284554	0.0734963	0.0993147	0.0158905
0.05364	0.05364	0.05364	0.05364	0.47664	0.47664	4.70664	0.47664	0.47664	0.47664	0.47664	0.07254	0.47664	0.11574	0.14094	0.02196		1.29256	1.26185	1.33706	1.31351	11.7955	11.5383	114.378	10.9819	10.0466	6.18678	9.90271	1.40281	6.47874	1.43786	1.44346	0.211978		0.0141143	0.015094	0.0126945	0.0134457	0.115529	0.123735	1.20773	0.141484	0.171325	0.294467	0.175916	0.0300999	0.285152	0.0735598	0.0993852	0.0158978
0.05374	0.05374	0.05374	0.05374	0.47764	0.47764	4.71664	0.47764	0.47764	0.47764	0.47764	0.07264	0.47764	0.11584	0.14104	0.02197		1.29496	1.2642	1.33955	1.31596	11.8202	11.5625	114.621	11.005	10.0677	6.19976	9.92348	1.40474	6.49234	1.4391	1.44448	0.212074		0.0141406	0.0151221	0.0127182	0.0134708	0.115772	0.123995	1.2103	0.141781	0.171684	0.295085	0.176285	0.0301414	0.28575	0.0736234	0.0994557	0.015905
0.05384	0.05384	0.05384	0.05384	0.47864	0.47864	4.72664	0.47864	0.47864	0.47864	0.47864	0.07274	0.47864	0.11594	0.14114	0.02198		1.29737	1.26655	1.34204	1.31841	11.845	11.5867	114.864	11.028	10.0888	6.21274	9.94426	1.40667	6.50593	1.44034	1.44551	0.212171		0.0141669	0.0151503	0.0127418	0.0134958	0.116014	0.124254	1.21286	0.142078	0.172043	0.295702	0.176654	0.0301829	0.286349	0.0736869	0.0995262	0.0159123
0.05394	0.05394	0.05394	0.05394	0.47964	0.47964	4.73664	0.47964	0.47964	0.47964	0.47964	0.07284	0.47964	0.11604	0.14124	0.02199		1.29978	1.2689	1.34454	1.32086	11.8697	11.6109	115.107	11.0511	10.1099	6.22572	9.96504	1.40861	6.51952	1.44159	1.44653	0.212267		0.0141933	0.0151784	0.0127655	0.0135209	0.116256	0.124514	1.21543	0.142375	0.172403	0.29632	0.177023	0.0302244	0.286947	0.0737505	0.0995967	0.0159195
0.05404	0.05404	0.05404	0.05404	0.48064	0.48064	4.74664	0.48064	0.48064	0.48064	0.48064	0.07294	0.48064	0.11614	0.14134	0.022		1.30219	1.27126	1.34703	1.32331	11.8945	11.6351	115.35	11.0741	10.1309	6.2387	9.98581	1.41054	6.53311	1.44283	1.44755	0.212364		0.0142196	0.0152066	0.0127892	0.013546	0.116499	0.124774	1.21799	0.142672	0.172762	0.296938	0.177392	0.0302659	0.287545	0.0738141	0.0996673	0.0159267
0.05414	0.05414	0.05414	0.05414	0.48164	0.48164	4.75664	0.48164	0.48164	0.48164	0.48164	0.07304	0.48164	0.11624	0.14144	0.02201		1.3046	1.27361	1.34952	1.32576	11.9192	11.6593	115.594	11.0971	10.152	6.25168	10.0066	1.41248	6.54671	1.44407	1.44858	0.21246		0.0142459	0.0152347	0.0128128	0.013571	0.116741	0.125033	1.22056	0.142969	0.173122	0.297556	0.177761	0.0303074	0.288143	0.0738776	0.0997378	0.015934
0.05424	0.05424	0.05424	0.05424	0.48264	0.48264	4.76664	0.48264	0.48264	0.48264	0.48264	0.07314	0.48264	0.11634	0.14154	0.02202		1.30701	1.27596	1.35201	1.3282	11.944	11.6835	115.837	11.1202	10.1731	6.26466	10.0274	1.41441	6.5603	1.44531	1.4496	0.212557		0.0142722	0.0152628	0.0128365	0.0135961	0.116984	0.125293	1.22313	0.143265	0.173481	0.298174	0.17813	0.0303489	0.288742	0.0739412	0.0998083	0.0159412
0.05434	0.05434	0.05434	0.05434	0.48364	0.48364	4.77664	0.48364	0.48364	0.48364	0.48364	0.07324	0.48364	0.11644	0.14164	0.02203		1.30942	1.27831	1.35451	1.33065	11.9687	11.7077	116.08	11.1432	10.1942	6.27764	10.0481	1.41634	6.57389	1.44656	1.45063	0.212654		0.0142985	0.015291	0.0128602	0.0136212	0.117226	0.125552	1.22569	0.143562	0.173841	0.298791	0.178499	0.0303903	0.28934	0.0740047	0.0998788	0.0159485
0.05444	0.05444	0.05444	0.05444	0.48464	0.48464	4.78664	0.48464	0.48464	0.48464	0.48464	0.07334	0.48464	0.11654	0.14174	0.02204		1.31183	1.28067	1.357	1.3331	11.9935	11.7319	116.323	11.1663	10.2152	6.29062	10.0689	1.41828	6.58749	1.4478	1.45165	0.21275		0.0143248	0.0153191	0.0128838	0.0136462	0.117468	0.125812	1.22826	0.143859	0.1742	0.299409	0.178868	0.0304318	0.289938	0.0740683	0.0999493	0.0159557
0.05454	0.05454	0.05454	0.05454	0.48564	0.48564	4.79664	0.48564	0.48564	0.48564	0.48564	0.07344	0.48564	0.11664	0.14184	0.02205		1.31424	1.28302	1.35949	1.33555	12.0182	11.7562	116.566	11.1893	10.2363	6.3036	10.0897	1.42021	6.60108	1.44904	1.45267	0.212847		0.0143511	0.0153473	0.0129075	0.0136713	0.117711	0.126072	1.23082	0.144156	0.17456	0.300027	0.179237	0.0304733	0.290536	0.0741318	0.10002	0.0159629
0.05464	0.05464	0.05464	0.05464	0.48664	0.48664	4.80664	0.48664	0.48664	0.48664	0.48664	0.07354	0.48664	0.11674	0.14194	0.02206		1.31665	1.28537	1.36199	1.338	12.043	11.7804	116.809	11.2123	10.2574	6.31658	10.1105	1.42215	6.61467	1.45028	1.4537	0.212943		0.0143774	0.0153754	0.0129312	0.0136964	0.117953	0.126331	1.23339	0.144453	0.174919	0.300645	0.179607	0.0305148	0.291135	0.0741954	0.10009	0.0159702
0.05474	0.05474	0.05474	0.05474	0.48764	0.48764	4.81664	0.48764	0.48764	0.48764	0.48764	0.07364	0.48764	0.11684	0.14204	0.02207		1.31906	1.28772	1.36448	1.34045	12.0677	11.8046	117.052	11.2354	10.2785	6.32956	10.1312	1.42408	6.62826	1.45152	1.45472	0.21304		0.0144038	0.0154035	0.0129548	0.0137214	0.118196	0.126591	1.23596	0.14475	0.175278	0.301263	0.179976	0.0305563	0.291733	0.0742589	0.100161	0.0159774
0.05484	0.05484	0.05484	0.05484	0.48864	0.48864	4.82664	0.48864	0.48864	0.48864	0.48864	0.07374	0.48864	0.11694	0.14214	0.02208		1.32147	1.29008	1.36697	1.3429	12.0925	11.8288	117.295	11.2584	10.2996	6.34254	10.152	1.42601	6.64186	1.45277	1.45575	0.213136		0.0144301	0.0154317	0.0129785	0.0137465	0.118438	0.12685	1.23852	0.145047	0.175638	0.30188	0.180345	0.0305978	0.292331	0.0743225	0.100231	0.0159846
0.05494	0.05494	0.05494	0.05494	0.48964	0.48964	4.83664	0.48964	0.48964	0.48964	0.48964	0.07384	0.48964	0.11704	0.14224	0.02209		1.32388	1.29243	1.36946	1.34535	12.1172	11.853	117.538	11.2815	10.3206	6.35552	10.1728	1.42795	6.65545	1.45401	1.45677	0.213233		0.0144564	0.0154598	0.0130022	0.0137716	0.11868	0.12711	1.24109	0.145343	0.175997	0.302498	0.180714	0.0306393	0.292929	0.0743861	0.100302	0.0159919
0.05504	0.05504	0.05504	0.05504	0.49064	0.49064	4.84664	0.49064	0.49064	0.49064	0.49064	0.07394	0.49064	0.11714	0.14234	0.0221		1.32629	1.29478	1.37196	1.34779	12.142	11.8772	117.781	11.3045	10.3417	6.3685	10.1936	1.42988	6.66904	1.45525	1.4578	0.213329		0.0144827	0.015488	0.0130258	0.0137966	0.118923	0.12737	1.24365	0.14564	0.176357	0.303116	0.181083	0.0306808	0.293528	0.0744496	0.100372	0.0159991
0.05514	0.05514	0.05514	0.05514	0.49164	0.49164	4.85664	0.49164	0.49164	0.49164	0.49164	0.07404	0.49164	0.11724	0.14244	0.02211		1.3287	1.29713	1.37445	1.35024	12.1667	11.9014	118.024	11.3275	10.3628	6.38148	10.2143	1.43181	6.68263	1.45649	1.45882	0.213426		0.014509	0.0155161	0.0130495	0.0138217	0.119165	0.127629	1.24622	0.145937	0.176716	0.303734	0.181452	0.0307223	0.294126	0.0745132	0.100443	0.0160064
0.05524	0.05524	0.05524	0.05524	0.49264	0.49264	4.86664	0.49264	0.49264	0.49264	0.49264	0.07414	0.49264	0.11734	0.14254	0.02212		1.33111	1.29949	1.37694	1.35269	12.1915	11.9256	118.267	11.3506	10.3839	6.39446	10.2351	1.43375	6.69623	1.45774	1.45984	0.213522		0.0145353	0.0155442	0.0130732	0.0138468	0.119407	0.127889	1.24879	0.146234	0.177076	0.304352	0.181821	0.0307638	0.294724	0.0745767	0.100513	0.0160136
0.05534	0.05534	0.05534	0.05534	0.49364	0.49364	4.87664	0.49364	0.49364	0.49364	0.49364	0.07424	0.49364	0.11744	0.14264	0.02213		1.33352	1.30184	1.37943	1.35514	12.2162	11.9498	118.51	11.3736	10.4049	6.40744	10.2559	1.43568	6.70982	1.45898	1.46087	0.213619		0.0145616	0.0155724	0.0130968	0.0138718	0.11965	0.128148	1.25135	0.146531	0.177435	0.304969	0.18219	0.0308053	0.295322	0.0746403	0.100584	0.0160208
0.05544	0.05544	0.05544	0.05544	0.49464	0.49464	4.88664	0.49464	0.49464	0.49464	0.49464	0.07434	0.49464	0.11754	0.14274	0.02214		1.33593	1.30419	1.38193	1.35759	12.2409	11.974	118.753	11.3967	10.426	6.42042	10.2767	1.43762	6.72341	1.46022	1.46189	0.213715		0.014588	0.0156005	0.0131205	0.0138969	0.119892	0.128408	1.25392	0.146828	0.177795	0.305587	0.182559	0.0308468	0.295921	0.0747038	0.100654	0.0160281
0.05554	0.05554	0.05554	0.05554	0.49564	0.49564	4.89664	0.49564	0.49564	0.49564	0.49564	0.07444	0.49564	0.11764	0.14284	0.02215		1.33834	1.30654	1.38442	1.36004	12.2657	11.9982	118.996	11.4197	10.4471	6.4334	10.2975	1.43955	6.737	1.46146	1.46292	0.213812		0.0146143	0.0156286	0.0131442	0.013922	0.120135	0.128668	1.25648	0.147124	0.178154	0.306205	0.182928	0.0308883	0.296519	0.0747674	0.100725	0.0160353
0.05564	0.05564	0.05564	0.05564	0.49664	0.49664	4.90664	0.49664	0.49664	0.49664	0.49664	0.07454	0.49664	0.11774	0.14294	0.02216		1.34075	1.3089	1.38691	1.36249	12.2904	12.0224	119.239	11.4428	10.4682	6.44638	10.3182	1.44148	6.7506	1.46271	1.46394	0.213908		0.0146406	0.0156568	0.0131678	0.013947	0.120377	0.128927	1.25905	0.147421	0.178513	0.306823	0.183297	0.0309298	0.297117	0.074831	0.100796	0.0160426
0.05574	0.05574	0.05574	0.05574	0.49764	0.49764	4.91664	0.49764	0.49764	0.49764	0.49764	0.07464	0.49764	0.11784	0.14304	0.02217		1.34316	1.31125	1.3894	1.36494	12.3152	12.0466	119.482	11.4658	10.4893	6.45936	10.339	1.44342	6.76419	1.46395	1.46496	0.214005		0.0146669	0.0156849	0.0131915	0.0139721	0.120619	0.129187	1.26162	0.147718	0.178873	0.307441	0.183666	0.0309713	0.297715	0.0748945	0.100866	0.0160498
0.05584	0.05584	0.05584	0.05584	0.49864	0.49864	4.92664	0.49864	0.49864	0.49864	0.49864	0.07474	0.49864	0.11794	0.14314	0.02218		1.34557	1.3136	1.3919	1.36739	12.3399	12.0709	119.725	11.4888	10.5103	6.47234	10.3598	1.44535	6.77778	1.46519	1.46599	0.214101		0.0146932	0.0157131	0.0132151	0.0139972	0.120862	0.129446	1.26418	0.148015	0.179232	0.308058	0.184035	0.0310128	0.298314	0.0749581	0.100937	0.016057
0.05594	0.05594	0.05594	0.05594	0.49964	0.49964	4.93664	0.49964	0.49964	0.49964	0.49964	0.07484	0.49964	0.11804	0.14324	0.02219		1.34798	1.31595	1.39439	1.36983	12.3647	12.0951	119.968	11.5119	10.5314	6.48532	10.3806	1.44728	6.79137	1.46643	1.46701	0.214198		0.0147195	0.0157412	0.0132388	0.0140222	0.121104	0.129706	1.26675	0.148312	0.179592	0.308676	0.184405	0.0310543	0.298912	0.0750216	0.101007	0.0160643
0.05604	0.05604	0.05604	0.05604	0.50064	0.50064	4.94664	0.50064	0.50064	0.50064	0.50064	0.07494	0.50064	0.11814	0.14334	0.0222		1.35039	1.31831	1.39688	1.37228	12.3894	12.1193	120.211	11.5349	10.5525	6.4983	10.4013	1.44922	6.80497	1.46767	1.46804	0.214295		0.0147458	0.0157693	0.0132625	0.0140473	0.121346	0.129966	1.26931	0.148609	0.179951	0.309294	0.184774	0.0310958	0.29951	0.0750852	0.101078	0.0160715
0.05614	0.05614	0.05614	0.05614	0.50164	0.50164	4.95664	0.50164	0.50164	0.50164	0.50164	0.07504	0.50164	0.11824	0.14344	0.02221		1.3528	1.32066	1.39938	1.37473	12.4142	12.1435	120.454	11.558	10.5736	6.51128	10.4221	1.45115	6.81856	1.46892	1.46906	0.214391		0.0147721	0.0157975	0.0132861	0.0140724	0.121589	0.130225	1.27188	0.148905	0.180311	0.309912	0.185143	0.0311372	0.300108	0.0751487	0.101148	0.0160788
0.05624	0.05624	0.05624	0.05624	0.50264	0.50264	4.96664	0.50264	0.50264	0.50264	0.50264	0.07514	0.50264	0.11834	0.14354	0.02222		1.35521	1.32301	1.40187	1.37718	12.4389	12.1677	120.697	11.581	10.5946	6.52426	10.4429	1.45309	6.83215	1.47016	1.47009	0.214488		0.0147985	0.0158256	0.0133098	0.0140974	0.121831	0.130485	1.27445	0.149202	0.18067	0.31053	0.185512	0.0311787	0.300707	0.0752123	0.101219	0.016086
0.05634	0.05634	0.05634	0.05634	0.50364	0.50364	4.97664	0.50364	0.50364	0.50364	0.50364	0.07524	0.50364	0.11844	0.14364	0.02223		1.35762	1.32536	1.40436	1.37963	12.4637	12.1919	120.94	11.604	10.6157	6.53724	10.4637	1.45502	6.84574	1.4714	1.47111	0.214584		0.0148248	0.0158538	0.0133335	0.0141225	0.122074	0.130744	1.27701	0.149499	0.181029	0.311147	0.185881	0.0312202	0.301305	0.0752758	0.101289	0.0160932
0.05644	0.05644	0.05644	0.05644	0.50464	0.50464	4.98664	0.50464	0.50464	0.50464	0.50464	0.07534	0.50464	0.11854	0.14374	0.02224		1.36003	1.32772	1.40685	1.38208	12.4884	12.2161	121.183	11.6271	10.6368	6.55022	10.4844	1.45695	6.85934	1.47264	1.47213	0.214681		0.0148511	0.0158819	0.0133571	0.0141476	0.122316	0.131004	1.27958	0.149796	0.181389	0.311765	0.18625	0.0312617	0.301903	0.0753394	0.10136	0.0161005
0.05654	0.05654	0.05654	0.05654	0.50564	0.50564	4.99664	0.50564	0.50564	0.50564	0.50564	0.07544	0.50564	0.11864	0.14384	0.02225		1.36244	1.33007	1.40935	1.38453	12.5132	12.2403	121.426	11.6501	10.6579	6.5632	10.5052	1.45889	6.87293	1.47389	1.47316	0.214777		0.0148774	0.01591	0.0133808	0.0141726	0.122558	0.131264	1.28214	0.150093	0.181748	0.312383	0.186619	0.0313032	0.302501	0.075403	0.10143	0.0161077
0.05664	0.05664	0.05664	0.05664	0.50664	0.50664	5.00664	0.50664	0.50664	0.50664	0.50664	0.07554	0.50664	0.11874	0.14394	0.02226		1.36485	1.33242	1.41184	1.38698	12.5379	12.2645	121.669	11.6732	10.679	6.57618	10.526	1.46082	6.88652	1.47513	1.47418	0.214874		0.0149037	0.0159382	0.0134045	0.0141977	0.122801	0.131523	1.28471	0.15039	0.182108	0.313001	0.186988	0.0313447	0.3031	0.0754665	0.101501	0.016115
0.05674	0.05674	0.05674	0.05674	0.50764	0.50764	5.01664	0.50764	0.50764	0.50764	0.50764	0.07564	0.50764	0.11884	0.14404	0.02227		1.36726	1.33477	1.41433	1.38942	12.5627	12.2887	121.912	11.6962	10.7	6.58916	10.5468	1.46276	6.90011	1.47637	1.47521	0.21497		0.01493	0.0159663	0.0134281	0.0142228	0.123043	0.131783	1.28728	0.150686	0.182467	0.313619	0.187357	0.0313862	0.303698	0.0755301	0.101571	0.0161222
0.05684	0.05684	0.05684	0.05684	0.50864	0.50864	5.02664	0.50864	0.50864	0.50864	0.50864	0.07574	0.50864	0.11894	0.14414	0.02228		1.36967	1.33713	1.41682	1.39187	12.5874	12.3129	122.155	11.7192	10.7211	6.60214	10.5675	1.46469	6.91371	1.47761	1.47623	0.215067		0.0149563	0.0159945	0.0134518	0.0142478	0.123286	0.132042	1.28984	0.150983	0.182827	0.314236	0.187726	0.0314277	0.304296	0.0755936	0.101642	0.0161294
0.05694	0.05694	0.05694	0.05694	0.50964	0.50964	5.03664	0.50964	0.50964	0.50964	0.50964	0.07584	0.50964	0.11904	0.14424	0.02229		1.37207	1.33948	1.41932	1.39432	12.6122	12.3371	122.398	11.7423	10.7422	6.61512	10.5883	1.46662	6.9273	1.47886	1.47725	0.215163		0.0149826	0.0160226	0.0134755	0.0142729	0.123528	0.132302	1.29241	0.15128	0.183186	0.314854	0.188095	0.0314692	0.304894	0.0756572	0.101712	0.0161367
0.05704	0.05704	0.05704	0.05704	0.51064	0.51064	5.04664	0.51064	0.51064	0.51064	0.51064	0.07594	0.51064	0.11914	0.14434	0.0223		1.37448	1.34183	1.42181	1.39677	12.6369	12.3613	122.641	11.7653	10.7633	6.6281	10.6091	1.46856	6.94089	1.4801	1.47828	0.21526		0.015009	0.0160507	0.0134991	0.014298	0.12377	0.132562	1.29497	0.151577	0.183546	0.315472	0.188464	0.0315107	0.305493	0.0757207	0.101783	0.0161439
0.05714	0.05714	0.05714	0.05714	0.51164	0.51164	5.05664	0.51164	0.51164	0.51164	0.51164	0.07604	0.51164	0.11924	0.14444	0.02231		1.37689	1.34418	1.4243	1.39922	12.6616	12.3856	122.884	11.7884	10.7843	6.64108	10.6299	1.47049	6.95448	1.48134	1.4793	0.215356		0.0150353	0.0160789	0.0135228	0.014323	0.124013	0.132821	1.29754	0.151874	0.183905	0.31609	0.188833	0.0315522	0.306091	0.0757843	0.101853	0.0161512
0.05724	0.05724	0.05724	0.05724	0.51264	0.51264	5.06664	0.51264	0.51264	0.51264	0.51264	0.07614	0.51264	0.11934	0.14454	0.02232		1.3793	1.34654	1.42679	1.40167	12.6864	12.4098	123.127	11.8114	10.8054	6.65406	10.6506	1.47242	6.96808	1.48258	1.48033	0.215453		0.0150616	0.016107	0.0135465	0.0143481	0.124255	0.133081	1.30011	0.152171	0.184264	0.316708	0.189203	0.0315937	0.306689	0.0758479	0.101924	0.0161584
0.05734	0.05734	0.05734	0.05734	0.51364	0.51364	5.07664	0.51364	0.51364	0.51364	0.51364	0.07624	0.51364	0.11944	0.14464	0.02233		1.38171	1.34889	1.42929	1.40412	12.7111	12.434	123.37	11.8344	10.8265	6.66704	10.6714	1.47436	6.98167	1.48382	1.48135	0.215549		0.0150879	0.0161352	0.0135701	0.0143732	0.124497	0.13334	1.30267	0.152467	0.184624	0.317325	0.189572	0.0316352	0.307288	0.0759114	0.101994	0.0161656
0.05744	0.05744	0.05744	0.05744	0.51464	0.51464	5.08664	0.51464	0.51464	0.51464	0.51464	0.07634	0.51464	0.11954	0.14474	0.02234		1.38412	1.35124	1.43178	1.40657	12.7359	12.4582	123.613	11.8575	10.8476	6.68002	10.6922	1.47629	6.99526	1.48507	1.48238	0.215646		0.0151142	0.0161633	0.0135938	0.0143982	0.12474	0.1336	1.30524	0.152764	0.184983	0.317943	0.189941	0.0316767	0.307886	0.075975	0.102065	0.0161729
0.05754	0.05754	0.05754	0.05754	0.51564	0.51564	5.09664	0.51564	0.51564	0.51564	0.51564	0.07644	0.51564	0.11964	0.14484	0.02235		1.38653	1.35359	1.43427	1.40901	12.7606	12.4824	123.856	11.8805	10.8687	6.693	10.713	1.47823	7.00885	1.48631	1.4834	0.215742		0.0151405	0.0161914	0.0136175	0.0144233	0.124982	0.13386	1.3078	0.153061	0.185343	0.318561	0.19031	0.0317182	0.308484	0.0760385	0.102135	0.0161801
0.05764	0.05764	0.05764	0.05764	0.51664	0.51664	5.10664	0.51664	0.51664	0.51664	0.51664	0.07654	0.51664	0.11974	0.14494	0.02236		1.38894	1.35595	1.43677	1.41146	12.7854	12.5066	124.099	11.9036	10.8897	6.70598	10.7338	1.48016	7.02245	1.48755	1.48442	0.215839		0.0151668	0.0162196	0.0136411	0.0144484	0.125225	0.134119	1.31037	0.153358	0.185702	0.319179	0.190679	0.0317597	0.309082	0.0761021	0.102206	0.0161874
0.05774	0.05774	0.05774	0.05774	0.51764	0.51764	5.11664	0.51764	0.51764	0.51764	0.51764	0.07664	0.51764	0.11984	0.14504	0.02237		1.39135	1.3583	1.43926	1.41391	12.8101	12.5308	124.342	11.9266	10.9108	6.71896	10.7545	1.48209	7.03604	1.48879	1.48545	0.215936		0.0151932	0.0162477	0.0136648	0.0144734	0.125467	0.134379	1.31294	0.153655	0.186062	0.319797	0.191048	0.0318012	0.309681	0.0761656	0.102276	0.0161946
0.05784	0.05784	0.05784	0.05784	0.51864	0.51864	5.12664	0.51864	0.51864	0.51864	0.51864	0.07674	0.51864	0.11994	0.14514	0.02238		1.39376	1.36065	1.44175	1.41636	12.8349	12.555	124.585	11.9496	10.9319	6.73194	10.7753	1.48403	7.04963	1.49004	1.48647	0.216032		0.0152195	0.0162759	0.0136885	0.0144985	0.125709	0.134638	1.3155	0.153952	0.186421	0.320414	0.191417	0.0318426	0.310279	0.0762292	0.102347	0.0162018
0.05794	0.05794	0.05794	0.05794	0.51964	0.51964	5.13664	0.51964	0.51964	0.51964	0.51964	0.07684	0.51964	0.12004	0.14524	0.02239		1.39617	1.363	1.44424	1.41881	12.8596	12.5792	124.828	11.9727	10.953	6.74492	10.7961	1.48596	7.06322	1.49128	1.4875	0.216129		0.0152458	0.016304	0.0137121	0.0145236	0.125952	0.134898	1.31807	0.154248	0.186781	0.321032	0.191786	0.0318841	0.310877	0.0762927	0.102417	0.0162091
0.05804	0.05804	0.05804	0.05804	0.52064	0.52064	5.14664	0.52064	0.52064	0.52064	0.52064	0.07694	0.52064	0.12014	0.14534	0.0224		1.39858	1.36535	1.44674	1.42126	12.8844	12.6034	125.071	11.9957	10.9741	6.7579	10.8169	1.4879	7.07682	1.49252	1.48852	0.216225		0.0152721	0.0163321	0.0137358	0.0145486	0.126194	0.135158	1.32063	0.154545	0.18714	0.32165	0.192155	0.0319256	0.311475	0.0763563	0.102488	0.0162163
0.05814	0.05814	0.05814	0.05814	0.52164	0.52164	5.15664	0.52164	0.52164	0.52164	0.52164	0.07704	0.52164	0.12024	0.14544	0.02241		1.40099	1.36771	1.44923	1.42371	12.9091	12.6276	125.314	12.0188	10.9951	6.77088	10.8376	1.48983	7.09041	1.49376	1.48954	0.216322		0.0152984	0.0163603	0.0137595	0.0145737	0.126437	0.135417	1.3232	0.154842	0.187499	0.322268	0.192524	0.0319671	0.312074	0.0764199	0.102558	0.0162235
0.05824	0.05824	0.05824	0.05824	0.52264	0.52264	5.16664	0.52264	0.52264	0.52264	0.52264	0.07714	0.52264	0.12034	0.14554	0.02242		1.4034	1.37006	1.45172	1.42616	12.9339	12.6518	125.557	12.0418	11.0162	6.78386	10.8584	1.49176	7.104	1.49501	1.49057	0.216418		0.0153247	0.0163884	0.0137831	0.0145988	0.126679	0.135677	1.32577	0.155139	0.187859	0.322886	0.192893	0.0320086	0.312672	0.0764834	0.102629	0.0162308
0.05834	0.05834	0.05834	0.05834	0.52364	0.52364	5.17664	0.52364	0.52364	0.52364	0.52364	0.07724	0.52364	0.12044	0.14564	0.02243		1.40581	1.37241	1.45421	1.4286	12.9586	12.676	125.8	12.0648	11.0373	6.79684	10.8792	1.4937	7.11759	1.49625	1.49159	0.216515		0.015351	0.0164166	0.0138068	0.0146238	0.126921	0.135936	1.32833	0.155436	0.188218	0.323503	0.193262	0.0320501	0.31327	0.076547	0.102699	0.016238
0.05844	0.05844	0.05844	0.05844	0.52464	0.52464	5.18664	0.52464	0.52464	0.52464	0.52464	0.07734	0.52464	0.12054	0.14574	0.02244		1.40822	1.37476	1.45671	1.43105	12.9834	12.7002	126.043	12.0879	11.0584	6.80982	10.9	1.49563	7.13119	1.49749	1.49262	0.216611		0.0153773	0.0164447	0.0138305	0.0146489	0.127164	0.136196	1.3309	0.155733	0.188578	0.324121	0.193631	0.0320916	0.313868	0.0766105	0.10277	0.0162453
0.05854	0.05854	0.05854	0.05854	0.52564	0.52564	5.19664	0.52564	0.52564	0.52564	0.52564	0.07744	0.52564	0.12064	0.14584	0.02245		1.41063	1.37712	1.4592	1.4335	13.0081	12.7245	126.286	12.1109	11.0794	6.8228	10.9207	1.49756	7.14478	1.49873	1.49364	0.216708		0.0154037	0.0164728	0.0138541	0.014674	0.127406	0.136456	1.33346	0.156029	0.188937	0.324739	0.194	0.0321331	0.314467	0.0766741	0.10284	0.0162525
0.05864	0.05864	0.05864	0.05864	0.52664	0.52664	5.20664	0.52664	0.52664	0.52664	0.52664	0.07754	0.52664	0.12074	0.14594	0.02246		1.41304	1.37947	1.46169	1.43595	13.0329	12.7487	126.529	12.134	11.1005	6.83578	10.9415	1.4995	7.15837	1.49997	1.49467	0.216804		0.01543	0.016501	0.0138778	0.014699	0.127648	0.136715	1.33603	0.156326	0.189297	0.325357	0.19437	0.0321746	0.315065	0.0767376	0.102911	0.0162597
0.05874	0.05874	0.05874	0.05874	0.52764	0.52764	5.21664	0.52764	0.52764	0.52764	0.52764	0.07764	0.52764	0.12084	0.14604	0.02247		1.41545	1.38182	1.46418	1.4384	13.0576	12.7729	126.772	12.157	11.1216	6.84876	10.9623	1.50143	7.17196	1.50122	1.49569	0.216901		0.0154563	0.0165291	0.0139015	0.0147241	0.127891	0.136975	1.3386	0.156623	0.189656	0.325975	0.194739	0.0322161	0.315663	0.0768012	0.102982	0.016267
0.05884	0.05884	0.05884	0.05884	0.52864	0.52864	5.22664	0.52864	0.52864	0.52864	0.52864	0.07774	0.52864	0.12094	0.14614	0.02248		1.41786	1.38417	1.46668	1.44085	13.0824	12.7971	127.015	12.18	11.1427	6.86174	10.9831	1.50337	7.18556	1.50246	1.49671	0.216997		0.0154826	0.0165572	0.0139251	0.0147492	0.128133	0.137234	1.34116	0.15692	0.190016	0.326592	0.195108	0.0322576	0.316261	0.0768647	0.103052	0.0162742
0.05894	0.05894	0.05894	0.05894	0.52964	0.52964	5.23664	0.52964	0.52964	0.52964	0.52964	0.07784	0.52964	0.12104	0.14624	0.02249		1.42027	1.38653	1.46917	1.4433	13.1071	12.8213	127.258	12.2031	11.1638	6.87471	11.0038	1.5053	7.19915	1.5037	1.49774	0.217094		0.0155089	0.0165854	0.0139488	0.0147742	0.128376	0.137494	1.34373	0.157217	0.190375	0.32721	0.195477	0.0322991	0.31686	0.0769283	0.103123	0.0162815
0.05904	0.05904	0.05904	0.05904	0.53064	0.53064	5.24664	0.53064	0.53064	0.53064	0.53064	0.07794	0.53064	0.12114	0.14634	0.0225		1.42268	1.38888	1.47166	1.44575	13.1318	12.8455	127.501	12.2261	11.1848	6.88769	11.0246	1.50723	7.21274	1.50494	1.49876	0.21719		0.0155352	0.0166135	0.0139725	0.0147993	0.128618	0.137754	1.34629	0.157514	0.190734	0.327828	0.195846	0.0323406	0.317458	0.0769919	0.103193	0.0162887
0.05914	0.05914	0.05914	0.05914	0.53164	0.53164	5.25664	0.53164	0.53164	0.53164	0.53164	0.07804	0.53164	0.12124	0.14644	0.02251		1.42509	1.39123	1.47415	1.44819	13.1566	12.8697	127.744	12.2492	11.2059	6.90067	11.0454	1.50917	7.22633	1.50619	1.49979	0.217287		0.0155615	0.0166417	0.0139961	0.0148244	0.12886	0.138013	1.34886	0.157811	0.191094	0.328446	0.196215	0.0323821	0.318056	0.0770554	0.103264	0.0162959
0.05924	0.05924	0.05924	0.05924	0.53264	0.53264	5.26664	0.53264	0.53264	0.53264	0.53264	0.07814	0.53264	0.12134	0.14654	0.02252		1.4275	1.39358	1.47665	1.45064	13.1813	12.8939	127.987	12.2722	11.227	6.91365	11.0662	1.5111	7.23993	1.50743	1.50081	0.217383		0.0155878	0.0166698	0.0140198	0.0148494	0.129103	0.138273	1.35143	0.158107	0.191453	0.329064	0.196584	0.0324236	0.318654	0.077119	0.103334	0.0163032
0.05934	0.05934	0.05934	0.05934	0.53364	0.53364	5.27664	0.53364	0.53364	0.53364	0.53364	0.07824	0.53364	0.12144	0.14664	0.02253		1.42991	1.39594	1.47914	1.45309	13.2061	12.9181	128.23	12.2952	11.2481	6.92663	11.0869	1.51304	7.25352	1.50867	1.50183	0.21748		0.0156142	0.0166979	0.0140435	0.0148745	0.129345	0.138532	1.35399	0.158404	0.191813	0.329681	0.196953	0.0324651	0.319253	0.0771825	0.103405	0.0163104
0.05944	0.05944	0.05944	0.05944	0.53464	0.53464	5.28664	0.53464	0.53464	0.53464	0.53464	0.07834	0.53464	0.12154	0.14674	0.02254		1.43232	1.39829	1.48163	1.45554	13.2308	12.9423	128.473	12.3183	11.2691	6.93961	11.1077	1.51497	7.26711	1.50991	1.50286	0.217576		0.0156405	0.0167261	0.0140671	0.0148996	0.129587	0.138792	1.35656	0.158701	0.192172	0.330299	0.197322	0.0325066	0.319851	0.0772461	0.103475	0.0163177
0.05954	0.05954	0.05954	0.05954	0.53564	0.53564	5.29664	0.53564	0.53564	0.53564	0.53564	0.07844	0.53564	0.12164	0.14684	0.02255		1.43473	1.40064	1.48413	1.45799	13.2556	12.9665	128.716	12.3413	11.2902	6.95259	11.1285	1.5169	7.2807	1.51116	1.50388	0.217673		0.0156668	0.0167542	0.0140908	0.0149246	0.12983	0.139052	1.35912	0.158998	0.192532	0.330917	0.197691	0.032548	0.320449	0.0773096	0.103546	0.0163249
0.05964	0.05964	0.05964	0.05964	0.53664	0.53664	5.30664	0.53664	0.53664	0.53664	0.53664	0.07854	0.53664	0.12174	0.14694	0.02256		1.43714	1.40299	1.48662	1.46044	13.2803	12.9907	128.959	12.3644	11.3113	6.96557	11.1493	1.51884	7.2943	1.5124	1.50491	0.21777		0.0156931	0.0167824	0.0141145	0.0149497	0.130072	0.139311	1.36169	0.159295	0.192891	0.331535	0.19806	0.0325895	0.321047	0.0773732	0.103616	0.0163321
0.05974	0.05974	0.05974	0.05974	0.53764	0.53764	5.31664	0.53764	0.53764	0.53764	0.53764	0.07864	0.53764	0.12184	0.14704	0.02257		1.43955	1.40535	1.48911	1.46289	13.3051	13.0149	129.202	12.3874	11.3324	6.97855	11.17	1.52077	7.30789	1.51364	1.50593	0.217866		0.0157194	0.0168105	0.0141381	0.0149748	0.130315	0.139571	1.36426	0.159592	0.193251	0.332153	0.198429	0.032631	0.321646	0.0774368	0.103687	0.0163394
0.05984	0.05984	0.05984	0.05984	0.53864	0.53864	5.32664	0.53864	0.53864	0.53864	0.53864	0.07874	0.53864	0.12194	0.14714	0.02258		1.44196	1.4077	1.4916	1.46534	13.3298	13.0392	129.445	12.4104	11.3535	6.99153	11.1908	1.5227	7.32148	1.51488	1.50696	0.217963		0.0157457	0.0168386	0.0141618	0.0149998	0.130557	0.13983	1.36682	0.159888	0.19361	0.33277	0.198798	0.0326725	0.322244	0.0775003	0.103757	0.0163466
0.05994	0.05994	0.05994	0.05994	0.53964	0.53964	5.33664	0.53964	0.53964	0.53964	0.53964	0.07884	0.53964	0.12204	0.14724	0.02259		1.44437	1.41005	1.4941	1.46778	13.3546	13.0634	129.688	12.4335	11.3745	7.00451	11.2116	1.52464	7.33507	1.51612	1.50798	0.218059		0.015772	0.0168668	0.0141855	0.0150249	0.130799	0.14009	1.36939	0.160185	0.193969	0.333388	0.199168	0.032714	0.322842	0.0775639	0.103828	0.0163539
0.06004	0.06004	0.06004	0.06004	0.54064	0.54064	5.34664	0.54064	0.54064	0.54064	0.54064	0.07894	0.54064	0.12214	0.14734	0.0226		1.44678	1.4124	1.49659	1.47023	13.3793	13.0876	129.931	12.4565	11.3956	7.01749	11.2324	1.52657	7.34867	1.51737	1.509	0.218156		0.0157984	0.0168949	0.0142091	0.01505	0.131042	0.14035	1.37196	0.160482	0.194329	0.334006	0.199537	0.0327555	0.32344	0.0776274	0.103898	0.0163611
0.06014	0.06014	0.06014	0.06014	0.54164	0.54164	5.35664	0.54164	0.54164	0.54164	0.54164	0.07904	0.54164	0.12224	0.14744	0.02261		1.44918	1.41476	1.49908	1.47268	13.4041	13.1118	130.174	12.4796	11.4167	7.03047	11.2532	1.52851	7.36226	1.51861	1.51003	0.218252		0.0158247	0.0169231	0.0142328	0.015075	0.131284	0.140609	1.37452	0.160779	0.194688	0.334624	0.199906	0.032797	0.324039	0.077691	0.103969	0.0163683
0.06024	0.06024	0.06024	0.06024	0.54264	0.54264	5.36664	0.54264	0.54264	0.54264	0.54264	0.07914	0.54264	0.12234	0.14754	0.02262		1.45159	1.41711	1.50157	1.47513	13.4288	13.136	130.417	12.5026	11.4378	7.04345	11.2739	1.53044	7.37585	1.51985	1.51105	0.218349		0.015851	0.0169512	0.0142565	0.0151001	0.131527	0.140869	1.37709	0.161076	0.195048	0.335242	0.200275	0.0328385	0.324637	0.0777545	0.104039	0.0163756
0.06034	0.06034	0.06034	0.06034	0.54364	0.54364	5.37664	0.54364	0.54364	0.54364	0.54364	0.07924	0.54364	0.12244	0.14764	0.02263		1.454	1.41946	1.50407	1.47758	13.4536	13.1602	130.66	12.5256	11.4588	7.05643	11.2947	1.53237	7.38944	1.52109	1.51208	0.218445		0.0158773	0.0169793	0.0142801	0.0151252	0.131769	0.141128	1.37965	0.161373	0.195407	0.335859	0.200644	0.03288	0.325235	0.0778181	0.10411	0.0163828
0.06044	0.06044	0.06044	0.06044	0.54464	0.54464	5.38664	0.54464	0.54464	0.54464	0.54464	0.07934	0.54464	0.12254	0.14774	0.02264		1.45641	1.42181	1.50656	1.48003	13.4783	13.1844	130.903	12.5487	11.4799	7.06941	11.3155	1.53431	7.40304	1.52234	1.5131	0.218542		0.0159036	0.0170075	0.0143038	0.0151502	0.132011	0.141388	1.38222	0.161669	0.195767	0.336477	0.201013	0.0329215	0.325833	0.0778816	0.10418	0.0163901
0.06054	0.06054	0.06054	0.06054	0.54564	0.54564	5.39664	0.54564	0.54564	0.54564	0.54564	0.07944	0.54564	0.12264	0.14784	0.02265		1.45882	1.42417	1.50905	1.48248	13.5031	13.2086	131.146	12.5717	11.501	7.08239	11.3363	1.53624	7.41663	1.52358	1.51412	0.218638		0.0159299	0.0170356	0.0143275	0.0151753	0.132254	0.141648	1.38479	0.161966	0.196126	0.337095	0.201382	0.032963	0.326432	0.0779452	0.104251	0.0163973
0.06064	0.06064	0.06064	0.06064	0.54664	0.54664	5.40664	0.54664	0.54664	0.54664	0.54664	0.07954	0.54664	0.12274	0.14794	0.02266		1.46123	1.42652	1.51154	1.48493	13.5278	13.2328	131.389	12.5948	11.5221	7.09537	11.357	1.53818	7.43022	1.52482	1.51515	0.218735		0.0159562	0.0170638	0.0143511	0.0152004	0.132496	0.141907	1.38735	0.162263	0.196486	0.337713	0.201751	0.0330045	0.32703	0.0780088	0.104321	0.0164045
0.06074	0.06074	0.06074	0.06074	0.54764	0.54764	5.41664	0.54764	0.54764	0.54764	0.54764	0.07964	0.54764	0.12284	0.14804	0.02267		1.46364	1.42887	1.51404	1.48737	13.5525	13.257	131.633	12.6178	11.5432	7.10835	11.3778	1.54011	7.44381	1.52606	1.51617	0.218831		0.0159825	0.0170919	0.0143748	0.0152254	0.132738	0.142167	1.38992	0.16256	0.196845	0.338331	0.20212	0.033046	0.327628	0.0780723	0.104392	0.0164118
0.06084	0.06084	0.06084	0.06084	0.54864	0.54864	5.42664	0.54864	0.54864	0.54864	0.54864	0.07974	0.54864	0.12294	0.14814	0.02268		1.46605	1.43122	1.51653	1.48982	13.5773	13.2812	131.876	12.6408	11.5642	7.12133	11.3986	1.54204	7.45741	1.52731	1.5172	0.218928		0.0160089	0.01712	0.0143985	0.0152505	0.132981	0.142426	1.39248	0.162857	0.197204	0.338948	0.202489	0.0330875	0.328226	0.0781359	0.104462	0.016419
0.06094	0.06094	0.06094	0.06094	0.54964	0.54964	5.43664	0.54964	0.54964	0.54964	0.54964	0.07984	0.54964	0.12304	0.14824	0.02269		1.46846	1.43358	1.51902	1.49227	13.602	13.3054	132.119	12.6639	11.5853	7.13431	11.4194	1.54398	7.471	1.52855	1.51822	0.219024		0.0160352	0.0171482	0.0144221	0.0152756	0.133223	0.142686	1.39505	0.163154	0.197564	0.339566	0.202858	0.033129	0.328825	0.0781994	0.104533	0.0164263
0.06104	0.06104	0.06104	0.06104	0.55064	0.55064	5.44664	0.55064	0.55064	0.55064	0.55064	0.07994	0.55064	0.12314	0.14834	0.0227		1.47087	1.43593	1.52152	1.49472	13.6268	13.3296	132.362	12.6869	11.6064	7.14729	11.4401	1.54591	7.48459	1.52979	1.51925	0.219121		0.0160615	0.0171763	0.0144458	0.0153006	0.133466	0.142946	1.39762	0.16345	0.197923	0.340184	0.203227	0.0331705	0.329423	0.078263	0.104603	0.0164335
0.06114	0.06114	0.06114	0.06114	0.55164	0.55164	5.45664	0.55164	0.55164	0.55164	0.55164	0.08004	0.55164	0.12324	0.14844	0.02271		1.47328	1.43828	1.52401	1.49717	13.6515	13.3539	132.605	12.71	11.6275	7.16027	11.4609	1.54784	7.49818	1.53103	1.52027	0.219217		0.0160878	0.0172045	0.0144695	0.0153257	0.133708	0.143205	1.40018	0.163747	0.198283	0.340802	0.203596	0.033212	0.330021	0.0783265	0.104674	0.0164407
0.06124	0.06124	0.06124	0.06124	0.55264	0.55264	5.46664	0.55264	0.55264	0.55264	0.55264	0.08014	0.55264	0.12334	0.14854	0.02272		1.47569	1.44063	1.5265	1.49962	13.6763	13.3781	132.848	12.733	11.6485	7.17325	11.4817	1.54978	7.51178	1.53228	1.52129	0.219314		0.0161141	0.0172326	0.0144931	0.0153508	0.13395	0.143465	1.40275	0.164044	0.198642	0.341419	0.203965	0.0332534	0.330619	0.0783901	0.104744	0.016448
0.06134	0.06134	0.06134	0.06134	0.55364	0.55364	5.47664	0.55364	0.55364	0.55364	0.55364	0.08024	0.55364	0.12344	0.14864	0.02273		1.4781	1.44299	1.52899	1.50207	13.701	13.4023	133.091	12.756	11.6696	7.18623	11.5025	1.55171	7.52537	1.53352	1.52232	0.219411		0.0161404	0.0172607	0.0145168	0.0153758	0.134193	0.143724	1.40531	0.164341	0.199002	0.342037	0.204335	0.0332949	0.331218	0.0784537	0.104815	0.0164552
0.06144	0.06144	0.06144	0.06144	0.55464	0.55464	5.48664	0.55464	0.55464	0.55464	0.55464	0.08034	0.55464	0.12354	0.14874	0.02274		1.48051	1.44534	1.53149	1.50452	13.7258	13.4265	133.334	12.7791	11.6907	7.19921	11.5232	1.55365	7.53896	1.53476	1.52334	0.219507		0.0161667	0.0172889	0.0145405	0.0154009	0.134435	0.143984	1.40788	0.164638	0.199361	0.342655	0.204704	0.0333364	0.331816	0.0785172	0.104885	0.0164624
0.06154	0.06154	0.06154	0.06154	0.55564	0.55564	5.49664	0.55564	0.55564	0.55564	0.55564	0.08044	0.55564	0.12364	0.14884	0.02275		1.48292	1.44769	1.53398	1.50696	13.7505	13.4507	133.577	12.8021	11.7118	7.21219	11.544	1.55558	7.55255	1.536	1.52437	0.219604		0.016193	0.017317	0.0145641	0.015426	0.134678	0.144244	1.41045	0.164935	0.19972	0.343273	0.205073	0.0333779	0.332414	0.0785808	0.104956	0.0164697
0.06164	0.06164	0.06164	0.06164	0.55664	0.55664	5.50664	0.55664	0.55664	0.55664	0.55664	0.08054	0.55664	0.12374	0.14894	0.02276		1.48533	1.45004	1.53647	1.50941	13.7753	13.4749	133.82	12.8252	11.7329	7.22517	11.5648	1.55751	7.56615	1.53724	1.52539	0.2197		0.0162194	0.0173452	0.0145878	0.015451	0.13492	0.144503	1.41301	0.165231	0.20008	0.343891	0.205442	0.0334194	0.333012	0.0786443	0.105026	0.0164769
0.06174	0.06174	0.06174	0.06174	0.55764	0.55764	5.51664	0.55764	0.55764	0.55764	0.55764	0.08064	0.55764	0.12384	0.14904	0.02277		1.48774	1.4524	1.53896	1.51186	13.8	13.4991	134.063	12.8482	11.7539	7.23815	11.5856	1.55945	7.57974	1.53849	1.52641	0.219797		0.0162457	0.0173733	0.0146114	0.0154761	0.135162	0.144763	1.41558	0.165528	0.200439	0.344508	0.205811	0.0334609	0.333611	0.0787079	0.105097	0.0164842
0.06184	0.06184	0.06184	0.06184	0.55864	0.55864	5.52664	0.55864	0.55864	0.55864	0.55864	0.08074	0.55864	0.12394	0.14914	0.02278		1.49015	1.45475	1.54146	1.51431	13.8248	13.5233	134.306	12.8713	11.775	7.25113	11.6063	1.56138	7.59333	1.53973	1.52744	0.219893		0.016272	0.0174014	0.0146351	0.0155012	0.135405	0.145022	1.41814	0.165825	0.200799	0.345126	0.20618	0.0335024	0.334209	0.0787714	0.105168	0.0164914
0.06194	0.06194	0.06194	0.06194	0.55964	0.55964	5.53664	0.55964	0.55964	0.55964	0.55964	0.08084	0.55964	0.12404	0.14924	0.02279		1.49256	1.4571	1.54395	1.51676	13.8495	13.5475	134.549	12.8943	11.7961	7.26411	11.6271	1.56332	7.60693	1.54097	1.52846	0.21999		0.0162983	0.0174296	0.0146588	0.0155262	0.135647	0.145282	1.42071	0.166122	0.201158	0.345744	0.206549	0.0335439	0.334807	0.078835	0.105238	0.0164986
0.06204	0.06204	0.06204	0.06204	0.56064	0.56064	5.54664	0.56064	0.56064	0.56064	0.56064	0.08094	0.56064	0.12414	0.14934	0.0228		1.49497	1.45945	1.54644	1.51921	13.8743	13.5717	134.792	12.9173	11.8172	7.27709	11.6479	1.56525	7.62052	1.54221	1.52949	0.220086		0.0163246	0.0174577	0.0146824	0.0155513	0.135889	0.145542	1.42328	0.166419	0.201518	0.346362	0.206918	0.0335854	0.335405	0.0788985	0.105309	0.0165059
0.06214	0.06214	0.06214	0.06214	0.56164	0.56164	5.55664	0.56164	0.56164	0.56164	0.56164	0.08104	0.56164	0.12424	0.14944	0.02281		1.49738	1.4618	1.54893	1.52166	13.899	13.5959	135.035	12.9404	11.8382	7.29007	11.6687	1.56718	7.63411	1.54346	1.53051	0.220183		0.0163509	0.0174859	0.0147061	0.0155764	0.136132	0.145801	1.42584	0.166716	0.201877	0.34698	0.207287	0.0336269	0.336004	0.0789621	0.105379	0.0165131
0.06224	0.06224	0.06224	0.06224	0.56264	0.56264	5.56664	0.56264	0.56264	0.56264	0.56264	0.08114	0.56264	0.12434	0.14954	0.02282		1.49979	1.46416	1.55143	1.52411	13.9238	13.6201	135.278	12.9634	11.8593	7.30305	11.6895	1.56912	7.6477	1.5447	1.53154	0.220279		0.0163772	0.017514	0.0147298	0.0156014	0.136374	0.146061	1.42841	0.167012	0.202237	0.347597	0.207656	0.0336684	0.336602	0.0790257	0.10545	0.0165204
0.06234	0.06234	0.06234	0.06234	0.56364	0.56364	5.57664	0.56364	0.56364	0.56364	0.56364	0.08124	0.56364	0.12444	0.14964	0.02283		1.5022	1.46651	1.55392	1.52655	13.9485	13.6443	135.521	12.9865	11.8804	7.31603	11.7102	1.57105	7.6613	1.54594	1.53256	0.220376		0.0164036	0.0175421	0.0147534	0.0156265	0.136617	0.14632	1.43097	0.167309	0.202596	0.348215	0.208025	0.0337099	0.3372	0.0790892	0.10552	0.0165276
0.06244	0.06244	0.06244	0.06244	0.56464	0.56464	5.58664	0.56464	0.56464	0.56464	0.56464	0.08134	0.56464	0.12454	0.14974	0.02284		1.50461	1.46886	1.55641	1.529	13.9732	13.6686	135.764	13.0095	11.9015	7.32901	11.731	1.57298	7.67489	1.54718	1.53358	0.220472		0.0164299	0.0175703	0.0147771	0.0156516	0.136859	0.14658	1.43354	0.167606	0.202955	0.348833	0.208394	0.0337514	0.337798	0.0791528	0.105591	0.0165348
0.06254	0.06254	0.06254	0.06254	0.56564	0.56564	5.59664	0.56564	0.56564	0.56564	0.56564	0.08144	0.56564	0.12464	0.14984	0.02285		1.50702	1.47121	1.55891	1.53145	13.998	13.6928	136.007	13.0325	11.9226	7.34199	11.7518	1.57492	7.68848	1.54843	1.53461	0.220569		0.0164562	0.0175984	0.0148008	0.0156766	0.137101	0.14684	1.43611	0.167903	0.203315	0.349451	0.208763	0.0337929	0.338397	0.0792163	0.105661	0.0165421
0.06264	0.06264	0.06264	0.06264	0.56664	0.56664	5.60664	0.56664	0.56664	0.56664	0.56664	0.08154	0.56664	0.12474	0.14994	0.02286		1.50943	1.47357	1.5614	1.5339	14.0227	13.717	136.25	13.0556	11.9436	7.35497	11.7726	1.57685	7.70207	1.54967	1.53563	0.220665		0.0164825	0.0176265	0.0148244	0.0157017	0.137344	0.147099	1.43867	0.1682	0.203674	0.350069	0.209133	0.0338344	0.338995	0.0792799	0.105732	0.0165493
0.06274	0.06274	0.06274	0.06274	0.56764	0.56764	5.61664	0.56764	0.56764	0.56764	0.56764	0.08164	0.56764	0.12484	0.15004	0.02287		1.51184	1.47592	1.56389	1.53635	14.0475	13.7412	136.493	13.0786	11.9647	7.36795	11.7933	1.57879	7.71567	1.55091	1.53666	0.220762		0.0165088	0.0176547	0.0148481	0.0157268	0.137586	0.147359	1.44124	0.168497	0.204034	0.350686	0.209502	0.0338759	0.339593	0.0793434	0.105802	0.0165566
0.06284	0.06284	0.06284	0.06284	0.56864	0.56864	5.62664	0.56864	0.56864	0.56864	0.56864	0.08174	0.56864	0.12494	0.15014	0.02288		1.51425	1.47827	1.56638	1.5388	14.0722	13.7654	136.736	13.1017	11.9858	7.38093	11.8141	1.58072	7.72926	1.55215	1.53768	0.220858		0.0165351	0.0176828	0.0148718	0.0157518	0.137829	0.147618	1.4438	0.168793	0.204393	0.351304	0.209871	0.0339174	0.340192	0.079407	0.105873	0.0165638
0.06294	0.06294	0.06294	0.06294	0.56964	0.56964	5.63664	0.56964	0.56964	0.56964	0.56964	0.08184	0.56964	0.12504	0.15024	0.02289		1.51666	1.48062	1.56888	1.54125	14.097	13.7896	136.979	13.1247	12.0069	7.39391	11.8349	1.58265	7.74285	1.55339	1.5387	0.220955		0.0165614	0.017711	0.0148954	0.0157769	0.138071	0.147878	1.44637	0.16909	0.204753	0.351922	0.21024	0.0339589	0.34079	0.0794705	0.105943	0.016571
0.06304	0.06304	0.06304	0.06304	0.57064	0.57064	5.64664	0.57064	0.57064	0.57064	0.57064	0.08194	0.57064	0.12514	0.15034	0.0229		1.51907	1.48298	1.57137	1.5437	14.1217	13.8138	137.222	13.1477	12.028	7.40689	11.8557	1.58459	7.75644	1.55464	1.53973	0.221052		0.0165877	0.0177391	0.0149191	0.015802	0.138313	0.148138	1.44894	0.169387	0.205112	0.35254	0.210609	0.0340003	0.341388	0.0795341	0.106014	0.0165783
0.06314	0.06314	0.06314	0.06314	0.57164	0.57164	5.65664	0.57164	0.57164	0.57164	0.57164	0.08204	0.57164	0.12524	0.15044	0.02291		1.52148	1.48533	1.57386	1.54614	14.1465	13.838	137.465	13.1708	12.049	7.41987	11.8764	1.58652	7.77004	1.55588	1.54075	0.221148		0.0166141	0.0177672	0.0149428	0.015827	0.138556	0.148397	1.4515	0.169684	0.205472	0.353158	0.210978	0.0340418	0.341986	0.0795977	0.106084	0.0165855
0.06324	0.06324	0.06324	0.06324	0.57264	0.57264	5.66664	0.57264	0.57264	0.57264	0.57264	0.08214	0.57264	0.12534	0.15054	0.02292		1.52389	1.48768	1.57635	1.54859	14.1712	13.8622	137.708	13.1938	12.0701	7.43285	11.8972	1.58846	7.78363	1.55712	1.54178	0.221245		0.0166404	0.0177954	0.0149664	0.0158521	0.138798	0.148657	1.45407	0.169981	0.205831	0.353775	0.211347	0.0340833	0.342585	0.0796612	0.106155	0.0165928
0.06334	0.06334	0.06334	0.06334	0.57364	0.57364	5.67664	0.57364	0.57364	0.57364	0.57364	0.08224	0.57364	0.12544	0.15064	0.02293		1.52629	1.49003	1.57885	1.55104	14.196	13.8864	137.951	13.2169	12.0912	7.44583	11.918	1.59039	7.79722	1.55836	1.5428	0.221341		0.0166667	0.0178235	0.0149901	0.0158772	0.13904	0.148916	1.45663	0.170278	0.20619	0.354393	0.211716	0.0341248	0.343183	0.0797248	0.106225	0.0166
0.06344	0.06344	0.06344	0.06344	0.57464	0.57464	5.68664	0.57464	0.57464	0.57464	0.57464	0.08234	0.57464	0.12554	0.15074	0.02294		1.5287	1.49239	1.58134	1.55349	14.2207	13.9106	138.194	13.2399	12.1123	7.45881	11.9388	1.59232	7.81081	1.55961	1.54383	0.221438		0.016693	0.0178517	0.0150138	0.0159022	0.139283	0.149176	1.4592	0.170575	0.20655	0.355011	0.212085	0.0341663	0.343781	0.0797883	0.106296	0.0166072
0.06354	0.06354	0.06354	0.06354	0.57564	0.57564	5.69664	0.57564	0.57564	0.57564	0.57564	0.08244	0.57564	0.12564	0.15084	0.02295		1.53111	1.49474	1.58383	1.55594	14.2455	13.9348	138.437	13.2629	12.1333	7.47179	11.9595	1.59426	7.82441	1.56085	1.54485	0.221534		0.0167193	0.0178798	0.0150374	0.0159273	0.139525	0.149435	1.46177	0.170871	0.206909	0.355629	0.212454	0.0342078	0.344379	0.0798519	0.106366	0.0166145
0.06364	0.06364	0.06364	0.06364	0.57664	0.57664	5.70664	0.57664	0.57664	0.57664	0.57664	0.08254	0.57664	0.12574	0.15094	0.02296		1.53352	1.49709	1.58632	1.55839	14.2702	13.959	138.68	13.286	12.1544	7.48477	11.9803	1.59619	7.838	1.56209	1.54587	0.221631		0.0167456	0.0179079	0.0150611	0.0159524	0.139768	0.149695	1.46433	0.171168	0.207269	0.356247	0.212823	0.0342493	0.344978	0.0799154	0.106437	0.0166217
0.06374	0.06374	0.06374	0.06374	0.57764	0.57764	5.71664	0.57764	0.57764	0.57764	0.57764	0.08264	0.57764	0.12584	0.15104	0.02297		1.53593	1.49944	1.58882	1.56084	14.295	13.9832	138.923	13.309	12.1755	7.49775	12.0011	1.59812	7.85159	1.56333	1.5469	0.221727		0.0167719	0.0179361	0.0150848	0.0159774	0.14001	0.149955	1.4669	0.171465	0.207628	0.356864	0.213192	0.0342908	0.345576	0.079979	0.106507	0.016629
0.06384	0.06384	0.06384	0.06384	0.57864	0.57864	5.72664	0.57864	0.57864	0.57864	0.57864	0.08274	0.57864	0.12594	0.15114	0.02298		1.53834	1.5018	1.59131	1.56329	14.3197	14.0075	139.166	13.3321	12.1966	7.51073	12.0219	1.60006	7.86518	1.56458	1.54792	0.221824		0.0167982	0.0179642	0.0151084	0.0160025	0.140252	0.150214	1.46946	0.171762	0.207988	0.357482	0.213561	0.0343323	0.346174	0.0800426	0.106578	0.0166362
0.06394	0.06394	0.06394	0.06394	0.57964	0.57964	5.73664	0.57964	0.57964	0.57964	0.57964	0.08284	0.57964	0.12604	0.15124	0.02299		1.54075	1.50415	1.5938	1.56573	14.3445	14.0317	139.409	13.3551	12.2177	7.52371	12.0426	1.60199	7.87878	1.56582	1.54895	0.22192		0.0168246	0.0179924	0.0151321	0.0160276	0.140495	0.150474	1.47203	0.172059	0.208347	0.3581	0.213931	0.0343738	0.346772	0.0801061	0.106648	0.0166434
0.06404	0.06404	0.06404	0.06404	0.58064	0.58064	5.74664	0.58064	0.58064	0.58064	0.58064	0.08294	0.58064	0.12614	0.15134	0.023		1.54316	1.5065	1.59629	1.56818	14.3692	14.0559	139.652	13.3781	12.2387	7.53669	12.0634	1.60393	7.89237	1.56706	1.54997	0.222017		0.0168509	0.0180205	0.0151558	0.0160526	0.140737	0.150733	1.4746	0.172356	0.208707	0.358718	0.2143	0.0344153	0.347371	0.0801697	0.106719	0.0166507
0.06414	0.06414	0.06414	0.06414	0.58164	0.58164	5.75664	0.58164	0.58164	0.58164	0.58164	0.08304	0.58164	0.12624	0.15144	0.02301		1.54557	1.50885	1.59879	1.57063	14.394	14.0801	139.895	13.4012	12.2598	7.54967	12.0842	1.60586	7.90596	1.5683	1.55099	0.222113		0.0168772	0.0180486	0.0151794	0.0160777	0.140979	0.150993	1.47716	0.172652	0.209066	0.359336	0.214669	0.0344568	0.347969	0.0802332	0.106789	0.0166579
0.06424	0.06424	0.06424	0.06424	0.58264	0.58264	5.76664	0.58264	0.58264	0.58264	0.58264	0.08314	0.58264	0.12634	0.15154	0.02302		1.54798	1.51121	1.60128	1.57308	14.4187	14.1043	140.138	13.4242	12.2809	7.56265	12.105	1.60779	7.91955	1.56954	1.55202	0.22221		0.0169035	0.0180768	0.0152031	0.0161028	0.141222	0.151253	1.47973	0.172949	0.209425	0.359953	0.215038	0.0344983	0.348567	0.0802968	0.10686	0.0166652
0.06434	0.06434	0.06434	0.06434	0.58364	0.58364	5.77664	0.58364	0.58364	0.58364	0.58364	0.08324	0.58364	0.12644	0.15164	0.02303		1.55039	1.51356	1.60377	1.57553	14.4434	14.1285	140.381	13.4473	12.302	7.57563	12.1257	1.60973	7.93315	1.57079	1.55304	0.222306		0.0169298	0.0181049	0.0152268	0.0161278	0.141464	0.151512	1.48229	0.173246	0.209785	0.360571	0.215407	0.0345398	0.349165	0.0803603	0.10693	0.0166724
0.06444	0.06444	0.06444	0.06444	0.58464	0.58464	5.78664	0.58464	0.58464	0.58464	0.58464	0.08334	0.58464	0.12654	0.15174	0.02304		1.5528	1.51591	1.60627	1.57798	14.4682	14.1527	140.624	13.4703	12.323	7.58861	12.1465	1.61166	7.94674	1.57203	1.55407	0.222403		0.0169561	0.0181331	0.0152504	0.0161529	0.141707	0.151772	1.48486	0.173543	0.210144	0.361189	0.215776	0.0345813	0.349764	0.0804239	0.107001	0.0166796
0.06454	0.06454	0.06454	0.06454	0.58564	0.58564	5.79664	0.58564	0.58564	0.58564	0.58564	0.08344	0.58564	0.12664	0.15184	0.02305		1.55521	1.51826	1.60876	1.58043	14.4929	14.1769	140.867	13.4933	12.3441	7.60159	12.1673	1.6136	7.96033	1.57327	1.55509	0.222499		0.0169824	0.0181612	0.0152741	0.016178	0.141949	0.152031	1.48743	0.17384	0.210504	0.361807	0.216145	0.0346228	0.350362	0.0804874	0.107071	0.0166869
0.06464	0.06464	0.06464	0.06464	0.58664	0.58664	5.80664	0.58664	0.58664	0.58664	0.58664	0.08354	0.58664	0.12674	0.15194	0.02306		1.55762	1.52062	1.61125	1.58288	14.5177	14.2011	141.11	13.5164	12.3652	7.61457	12.1881	1.61553	7.97392	1.57451	1.55612	0.222596		0.0170088	0.0181893	0.0152978	0.016203	0.142191	0.152291	1.48999	0.174137	0.210863	0.362425	0.216514	0.0346643	0.35096	0.080551	0.107142	0.0166941
0.06474	0.06474	0.06474	0.06474	0.58764	0.58764	5.81664	0.58764	0.58764	0.58764	0.58764	0.08364	0.58764	0.12684	0.15204	0.02307		1.56003	1.52297	1.61374	1.58532	14.5424	14.2253	141.353	13.5394	12.3863	7.62755	12.2089	1.61746	7.98752	1.57576	1.55714	0.222693		0.0170351	0.0182175	0.0153214	0.0162281	0.142434	0.152551	1.49256	0.174433	0.211223	0.363042	0.216883	0.0347057	0.351558	0.0806146	0.107212	0.0167014
0.06484	0.06484	0.06484	0.06484	0.58864	0.58864	5.82664	0.58864	0.58864	0.58864	0.58864	0.08374	0.58864	0.12694	0.15214	0.02308		1.56244	1.52532	1.61624	1.58777	14.5672	14.2495	141.596	13.5625	12.4074	7.64053	12.2296	1.6194	8.00111	1.577	1.55816	0.222789		0.0170614	0.0182456	0.0153451	0.0162532	0.142676	0.15281	1.49512	0.17473	0.211582	0.36366	0.217252	0.0347472	0.352157	0.0806781	0.107283	0.0167086
0.06494	0.06494	0.06494	0.06494	0.58964	0.58964	5.83664	0.58964	0.58964	0.58964	0.58964	0.08384	0.58964	0.12704	0.15224	0.02309		1.56485	1.52767	1.61873	1.59022	14.5919	14.2737	141.839	13.5855	12.4284	7.65351	12.2504	1.62133	8.0147	1.57824	1.55919	0.222886		0.0170877	0.0182738	0.0153688	0.0162782	0.142919	0.15307	1.49769	0.175027	0.211942	0.364278	0.217621	0.0347887	0.352755	0.0807417	0.107354	0.0167158
0.06504	0.06504	0.06504	0.06504	0.59064	0.59064	5.84664	0.59064	0.59064	0.59064	0.59064	0.08394	0.59064	0.12714	0.15234	0.0231		1.56726	1.53003	1.62122	1.59267	14.6167	14.2979	142.082	13.6085	12.4495	7.66649	12.2712	1.62326	8.02829	1.57948	1.56021	0.222982		0.017114	0.0183019	0.0153924	0.0163033	0.143161	0.153329	1.50026	0.175324	0.212301	0.364896	0.21799	0.0348302	0.353353	0.0808052	0.107424	0.0167231
0.06514	0.06514	0.06514	0.06514	0.59164	0.59164	5.85664	0.59164	0.59164	0.59164	0.59164	0.08404	0.59164	0.12724	0.15244	0.02311		1.56967	1.53238	1.62371	1.59512	14.6414	14.3222	142.325	13.6316	12.4706	7.67947	12.292	1.6252	8.04189	1.58073	1.56124	0.223079		0.0171403	0.01833	0.0154161	0.0163284	0.143403	0.153589	1.50282	0.175621	0.21266	0.365514	0.218359	0.0348717	0.353951	0.0808688	0.107495	0.0167303
0.06524	0.06524	0.06524	0.06524	0.59264	0.59264	5.86664	0.59264	0.59264	0.59264	0.59264	0.08414	0.59264	0.12734	0.15254	0.02312		1.57208	1.53473	1.62621	1.59757	14.6662	14.3464	142.568	13.6546	12.4917	7.69245	12.3127	1.62713	8.05548	1.58197	1.56226	0.223175		0.0171666	0.0183582	0.0154398	0.0163534	0.143646	0.153849	1.50539	0.175918	0.21302	0.366131	0.218728	0.0349132	0.35455	0.0809323	0.107565	0.0167375
0.06534	0.06534	0.06534	0.06534	0.59364	0.59364	5.87664	0.59364	0.59364	0.59364	0.59364	0.08424	0.59364	0.12744	0.15264	0.02313		1.57449	1.53708	1.6287	1.60002	14.6909	14.3706	142.811	13.6777	12.5127	7.70543	12.3335	1.62907	8.06907	1.58321	1.56328	0.223272		0.0171929	0.0183863	0.0154634	0.0163785	0.143888	0.154108	1.50795	0.176214	0.213379	0.366749	0.219098	0.0349547	0.355148	0.0809959	0.107636	0.0167448
0.06544	0.06544	0.06544	0.06544	0.59464	0.59464	5.88664	0.59464	0.59464	0.59464	0.59464	0.08434	0.59464	0.12754	0.15274	0.02314		1.5769	1.53944	1.63119	1.60247	14.7157	14.3948	143.054	13.7007	12.5338	7.71841	12.3543	1.631	8.08266	1.58445	1.56431	0.223368		0.0172193	0.0184145	0.0154871	0.0164036	0.14413	0.154368	1.51052	0.176511	0.213739	0.367367	0.219467	0.0349962	0.355746	0.0810595	0.107706	0.016752
0.06554	0.06554	0.06554	0.06554	0.59564	0.59564	5.89664	0.59564	0.59564	0.59564	0.59564	0.08444	0.59564	0.12764	0.15284	0.02315		1.57931	1.54179	1.63368	1.60491	14.7404	14.419	143.297	13.7237	12.5549	7.73139	12.3751	1.63293	8.09626	1.58569	1.56533	0.223465		0.0172456	0.0184426	0.0155108	0.0164286	0.144373	0.154627	1.51309	0.176808	0.214098	0.367985	0.219836	0.0350377	0.356344	0.081123	0.107777	0.0167593
0.06564	0.06564	0.06564	0.06564	0.59664	0.59664	5.90664	0.59664	0.59664	0.59664	0.59664	0.08454	0.59664	0.12774	0.15294	0.02316		1.58172	1.54414	1.63618	1.60736	14.7652	14.4432	143.54	13.7468	12.576	7.74437	12.3958	1.63487	8.10985	1.58694	1.56636	0.223561		0.0172719	0.0184707	0.0155344	0.0164537	0.144615	0.154887	1.51565	0.177105	0.214458	0.368603	0.220205	0.0350792	0.356943	0.0811866	0.107847	0.0167665
0.06574	0.06574	0.06574	0.06574	0.59764	0.59764	5.91664	0.59764	0.59764	0.59764	0.59764	0.08464	0.59764	0.12784	0.15304	0.02317		1.58413	1.54649	1.63867	1.60981	14.7899	14.4674	143.783	13.7698	12.5971	7.75735	12.4166	1.6368	8.12344	1.58818	1.56738	0.223658		0.0172982	0.0184989	0.0155581	0.0164788	0.144858	0.155147	1.51822	0.177402	0.214817	0.36922	0.220574	0.0351207	0.357541	0.0812501	0.107918	0.0167737
0.06584	0.06584	0.06584	0.06584	0.59864	0.59864	5.92664	0.59864	0.59864	0.59864	0.59864	0.08474	0.59864	0.12794	0.15314	0.02318		1.58654	1.54884	1.64116	1.61226	14.8147	14.4916	144.026	13.7929	12.6181	7.77033	12.4374	1.63874	8.13703	1.58942	1.56841	0.223754		0.0173245	0.018527	0.0155818	0.0165038	0.1451	0.155406	1.52078	0.177699	0.215177	0.369838	0.220943	0.0351622	0.358139	0.0813137	0.107988	0.016781
0.06594	0.06594	0.06594	0.06594	0.59964	0.59964	5.93664	0.59964	0.59964	0.59964	0.59964	0.08484	0.59964	0.12804	0.15324	0.02319		1.58895	1.5512	1.64366	1.61471	14.8394	14.5158	144.269	13.8159	12.6392	7.78331	12.4582	1.64067	8.15063	1.59066	1.56943	0.223851		0.0173508	0.0185552	0.0156054	0.0165289	0.145342	0.155666	1.52335	0.177995	0.215536	0.370456	0.221312	0.0352037	0.358737	0.0813772	0.108059	0.0167882
0.06604	0.06604	0.06604	0.06604	0.60064	0.60064	5.94664	0.60064	0.60064	0.60064	0.60064	0.08494	0.60064	0.12814	0.15334	0.0232		1.59136	1.55355	1.64615	1.61716	14.8641	14.54	144.512	13.8389	12.6603	7.79629	12.4789	1.6426	8.16422	1.59191	1.57045	0.223947		0.0173771	0.0185833	0.0156291	0.016554	0.145585	0.155925	1.52592	0.178292	0.215895	0.371074	0.221681	0.0352452	0.359336	0.0814408	0.108129	0.0167955
0.06614	0.06614	0.06614	0.06614	0.60164	0.60164	5.95664	0.60164	0.60164	0.60164	0.60164	0.08504	0.60164	0.12824	0.15344	0.02321		1.59377	1.5559	1.64864	1.61961	14.8889	14.5642	144.755	13.862	12.6814	7.80927	12.4997	1.64454	8.17781	1.59315	1.57148	0.224044		0.0174034	0.0186114	0.0156528	0.016579	0.145827	0.156185	1.52848	0.178589	0.216255	0.371692	0.22205	0.0352867	0.359934	0.0815043	0.1082	0.0168027
0.06624	0.06624	0.06624	0.06624	0.60264	0.60264	5.96664	0.60264	0.60264	0.60264	0.60264	0.08514	0.60264	0.12834	0.15354	0.02322		1.59618	1.55825	1.65113	1.62206	14.9136	14.5884	144.998	13.885	12.7024	7.82225	12.5205	1.64647	8.1914	1.59439	1.5725	0.22414		0.0174298	0.0186396	0.0156764	0.0166041	0.14607	0.156445	1.53105	0.178886	0.216614	0.372309	0.222419	0.0353282	0.360532	0.0815679	0.10827	0.0168099
0.06634	0.06634	0.06634	0.06634	0.60364	0.60364	5.97664	0.60364	0.60364	0.60364	0.60364	0.08524	0.60364	0.12844	0.15364	0.02323		1.59859	1.56061	1.65363	1.6245	14.9384	14.6126	145.241	13.9081	12.7235	7.83523	12.5413	1.6484	8.205	1.59563	1.57353	0.224237		0.0174561	0.0186677	0.0157001	0.0166292	0.146312	0.156704	1.53361	0.179183	0.216974	0.372927	0.222788	0.0353697	0.36113	0.0816315	0.108341	0.0168172
0.06644	0.06644	0.06644	0.06644	0.60464	0.60464	5.98664	0.60464	0.60464	0.60464	0.60464	0.08534	0.60464	0.12854	0.15374	0.02324		1.60099	1.56296	1.65612	1.62695	14.9631	14.6369	145.484	13.9311	12.7446	7.84821	12.562	1.65034	8.21859	1.59688	1.57455	0.224334		0.0174824	0.0186958	0.0157238	0.0166542	0.146554	0.156964	1.53618	0.17948	0.217333	0.373545	0.223157	0.0354111	0.361729	0.081695	0.108411	0.0168244
0.06654	0.06654	0.06654	0.06654	0.60564	0.60564	5.99664	0.60564	0.60564	0.60564	0.60564	0.08544	0.60564	0.12864	0.15384	0.02325		1.6034	1.56531	1.65861	1.6294	14.9879	14.6611	145.727	13.9541	12.7657	7.86119	12.5828	1.65227	8.23218	1.59812	1.57557	0.22443		0.0175087	0.018724	0.0157474	0.0166793	0.146797	0.157223	1.53875	0.179776	0.217693	0.374163	0.223526	0.0354526	0.362327	0.0817586	0.108482	0.0168317
0.06664	0.06664	0.06664	0.06664	0.60664	0.60664	6.00664	0.60664	0.60664	0.60664	0.60664	0.08554	0.60664	0.12874	0.15394	0.02326		1.60581	1.56766	1.6611	1.63185	15.0126	14.6853	145.97	13.9772	12.7868	7.87417	12.6036	1.65421	8.24577	1.59936	1.5766	0.224527		0.017535	0.0187521	0.0157711	0.0167044	0.147039	0.157483	1.54131	0.180073	0.218052	0.374781	0.223896	0.0354941	0.362925	0.0818221	0.108552	0.0168389
0.06674	0.06674	0.06674	0.06674	0.60764	0.60764	6.01664	0.60764	0.60764	0.60764	0.60764	0.08564	0.60764	0.12884	0.15404	0.02327		1.60822	1.57002	1.6636	1.6343	15.0374	14.7095	146.213	14.0002	12.8078	7.88715	12.6244	1.65614	8.25937	1.6006	1.57762	0.224623		0.0175613	0.0187803	0.0157948	0.0167294	0.147281	0.157743	1.54388	0.18037	0.218411	0.375398	0.224265	0.0355356	0.363523	0.0818857	0.108623	0.0168461
0.06684	0.06684	0.06684	0.06684	0.60864	0.60864	6.02664	0.60864	0.60864	0.60864	0.60864	0.08574	0.60864	0.12894	0.15414	0.02328		1.61063	1.57237	1.66609	1.63675	15.0621	14.7337	146.456	14.0233	12.8289	7.90013	12.6452	1.65807	8.27296	1.60184	1.57865	0.22472		0.0175876	0.0188084	0.0158184	0.0167545	0.147524	0.158002	1.54644	0.180667	0.218771	0.376016	0.224634	0.0355771	0.364122	0.0819492	0.108693	0.0168534
0.06694	0.06694	0.06694	0.06694	0.60964	0.60964	6.03664	0.60964	0.60964	0.60964	0.60964	0.08584	0.60964	0.12904	0.15424	0.02329		1.61304	1.57472	1.66858	1.6392	15.0869	14.7579	146.699	14.0463	12.85	7.91311	12.6659	1.66001	8.28655	1.60309	1.57967	0.224816		0.017614	0.0188365	0.0158421	0.0167796	0.147766	0.158262	1.54901	0.180964	0.21913	0.376634	0.225003	0.0356186	0.36472	0.0820128	0.108764	0.0168606
0.06704	0.06704	0.06704	0.06704	0.61064	0.61064	6.04664	0.61064	0.61064	0.61064	0.61064	0.08594	0.61064	0.12914	0.15434	0.0233		1.61545	1.57707	1.67107	1.64165	15.1116	14.7821	146.942	14.0693	12.8711	7.92609	12.6867	1.66194	8.30014	1.60433	1.5807	0.224913		0.0176403	0.0188647	0.0158658	0.0168046	0.148009	0.158521	1.55158	0.181261	0.21949	0.377252	0.225372	0.0356601	0.365318	0.0820763	0.108834	0.0168679
0.06714	0.06714	0.06714	0.06714	0.61164	0.61164	6.05664	0.61164	0.61164	0.61164	0.61164	0.08604	0.61164	0.12924	0.15444	0.02331		1.61786	1.57943	1.67357	1.64409	15.1364	14.8063	147.185	14.0924	12.8921	7.93907	12.7075	1.66387	8.31374	1.60557	1.58172	0.225009		0.0176666	0.0188928	0.0158894	0.0168297	0.148251	0.158781	1.55414	0.181557	0.219849	0.37787	0.225741	0.0357016	0.365916	0.0821399	0.108905	0.0168751
0.06724	0.06724	0.06724	0.06724	0.61264	0.61264	6.06664	0.61264	0.61264	0.61264	0.61264	0.08614	0.61264	0.12934	0.15454	0.02332		1.62027	1.58178	1.67606	1.64654	15.1611	14.8305	147.428	14.1154	12.9132	7.95205	12.7283	1.66581	8.32733	1.60681	1.58274	0.225106		0.0176929	0.018921	0.0159131	0.0168548	0.148493	0.159041	1.55671	0.181854	0.220209	0.378487	0.22611	0.0357431	0.366515	0.0822035	0.108975	0.0168823
0.06734	0.06734	0.06734	0.06734	0.61364	0.61364	6.07664	0.61364	0.61364	0.61364	0.61364	0.08624	0.61364	0.12944	0.15464	0.02333		1.62268	1.58413	1.67855	1.64899	15.1859	14.8547	147.672	14.1385	12.9343	7.96503	12.749	1.66774	8.34092	1.60806	1.58377	0.225202		0.0177192	0.0189491	0.0159368	0.0168798	0.148736	0.1593	1.55927	0.182151	0.220568	0.379105	0.226479	0.0357846	0.367113	0.082267	0.109046	0.0168896
0.06744	0.06744	0.06744	0.06744	0.61464	0.61464	6.08664	0.61464	0.61464	0.61464	0.61464	0.08634	0.61464	0.12954	0.15474	0.02334		1.62509	1.58648	1.68105	1.65144	15.2106	14.8789	147.915	14.1615	12.9554	7.97801	12.7698	1.66968	8.35451	1.6093	1.58479	0.225299		0.0177455	0.0189772	0.0159604	0.0169049	0.148978	0.15956	1.56184	0.182448	0.220928	0.379723	0.226848	0.0358261	0.367711	0.0823306	0.109116	0.0168968
0.06754	0.06754	0.06754	0.06754	0.61564	0.61564	6.09664	0.61564	0.61564	0.61564	0.61564	0.08644	0.61564	0.12964	0.15484	0.02335		1.6275	1.58884	1.68354	1.65389	15.2354	14.9031	148.158	14.1845	12.9765	7.99099	12.7906	1.67161	8.36811	1.61054	1.58582	0.225395		0.0177718	0.0190054	0.0159841	0.01693	0.14922	0.159819	1.56441	0.182745	0.221287	0.380341	0.227217	0.0358676	0.368309	0.0823941	0.109187	0.0169041
0.06764	0.06764	0.06764	0.06764	0.61664	0.61664	6.10664	0.61664	0.61664	0.61664	0.61664	0.08654	0.61664	0.12974	0.15494	0.02336		1.62991	1.59119	1.68603	1.65634	15.2601	14.9273	148.401	14.2076	12.9975	8.00397	12.8114	1.67354	8.3817	1.61178	1.58684	0.225492		0.0177981	0.0190335	0.0160077	0.016955	0.149463	0.160079	1.56697	0.183042	0.221646	0.380959	0.227586	0.0359091	0.368908	0.0824577	0.109257	0.0169113
0.06774	0.06774	0.06774	0.06774	0.61764	0.61764	6.11664	0.61764	0.61764	0.61764	0.61764	0.08664	0.61764	0.12984	0.15504	0.02337		1.63232	1.59354	1.68852	1.65879	15.2848	14.9516	148.644	14.2306	13.0186	8.01695	12.8321	1.67548	8.39529	1.61303	1.58786	0.225588		0.0178245	0.0190617	0.0160314	0.0169801	0.149705	0.160339	1.56954	0.183339	0.222006	0.381576	0.227955	0.0359506	0.369506	0.0825212	0.109328	0.0169185
0.06784	0.06784	0.06784	0.06784	0.61864	0.61864	6.12664	0.61864	0.61864	0.61864	0.61864	0.08674	0.61864	0.12994	0.15514	0.02338		1.63473	1.59589	1.69102	1.66124	15.3096	14.9758	148.887	14.2537	13.0397	8.02993	12.8529	1.67741	8.40888	1.61427	1.58889	0.225685		0.0178508	0.0190898	0.0160551	0.0170052	0.149948	0.160598	1.5721	0.183635	0.222365	0.382194	0.228324	0.0359921	0.370104	0.0825848	0.109398	0.0169258
0.06794	0.06794	0.06794	0.06794	0.61964	0.61964	6.13664	0.61964	0.61964	0.61964	0.61964	0.08684	0.61964	0.13004	0.15524	0.02339		1.63714	1.59825	1.69351	1.66368	15.3343	15	149.13	14.2767	13.0608	8.04291	12.8737	1.67935	8.42248	1.61551	1.58991	0.225781		0.0178771	0.0191179	0.0160787	0.0170302	0.15019	0.160858	1.57467	0.183932	0.222725	0.382812	0.228694	0.0360336	0.370703	0.0826484	0.109469	0.016933
0.06804	0.06804	0.06804	0.06804	0.62064	0.62064	6.14664	0.62064	0.62064	0.62064	0.62064	0.08694	0.62064	0.13014	0.15534	0.0234		1.63955	1.6006	1.696	1.66613	15.3591	15.0242	149.373	14.2998	13.0819	8.05589	12.8945	1.68128	8.43607	1.61675	1.59094	0.225878		0.0179034	0.0191461	0.0161024	0.0170553	0.150432	0.161117	1.57724	0.184229	0.223084	0.38343	0.229063	0.0360751	0.371301	0.0827119	0.109539	0.0169403
0.06814	0.06814	0.06814	0.06814	0.62164	0.62164	6.15664	0.62164	0.62164	0.62164	0.62164	0.08704	0.62164	0.13024	0.15544	0.02341		1.64196	1.60295	1.69849	1.66858	15.3838	15.0484	149.616	14.3228	13.1029	8.06887	12.9152	1.68321	8.44966	1.618	1.59196	0.225975		0.0179297	0.0191742	0.0161261	0.0170804	0.150675	0.161377	1.5798	0.184526	0.223444	0.384048	0.229432	0.0361165	0.371899	0.0827755	0.10961	0.0169475
0.06824	0.06824	0.06824	0.06824	0.62264	0.62264	6.16664	0.62264	0.62264	0.62264	0.62264	0.08714	0.62264	0.13034	0.15554	0.02342		1.64437	1.6053	1.70099	1.67103	15.4086	15.0726	149.859	14.3458	13.124	8.08185	12.936	1.68515	8.46325	1.61924	1.59298	0.226071		0.017956	0.0192024	0.0161497	0.0171054	0.150917	0.161637	1.58237	0.184823	0.223803	0.384665	0.229801	0.036158	0.372497	0.082839	0.109681	0.0169547
0.06834	0.06834	0.06834	0.06834	0.62364	0.62364	6.17664	0.62364	0.62364	0.62364	0.62364	0.08724	0.62364	0.13044	0.15564	0.02343		1.64678	1.60766	1.70348	1.67348	15.4333	15.0968	150.102	14.3689	13.1451	8.09483	12.9568	1.68708	8.47685	1.62048	1.59401	0.226168		0.0179823	0.0192305	0.0161734	0.0171305	0.15116	0.161896	1.58493	0.18512	0.224163	0.385283	0.23017	0.0361995	0.373096	0.0829026	0.109751	0.016962
0.06844	0.06844	0.06844	0.06844	0.62464	0.62464	6.18664	0.62464	0.62464	0.62464	0.62464	0.08734	0.62464	0.13054	0.15574	0.02344		1.64919	1.61001	1.70597	1.67593	15.4581	15.121	150.345	14.3919	13.1662	8.10781	12.9776	1.68901	8.49044	1.62172	1.59503	0.226264		0.0180086	0.0192586	0.0161971	0.0171556	0.151402	0.162156	1.5875	0.185416	0.224522	0.385901	0.230539	0.036241	0.373694	0.0829661	0.109822	0.0169692
0.06854	0.06854	0.06854	0.06854	0.62564	0.62564	6.19664	0.62564	0.62564	0.62564	0.62564	0.08744	0.62564	0.13064	0.15584	0.02345		1.6516	1.61236	1.70846	1.67838	15.4828	15.1452	150.588	14.415	13.1872	8.12079	12.9983	1.69095	8.50403	1.62296	1.59606	0.226361		0.018035	0.0192868	0.0162207	0.0171806	0.151644	0.162415	1.59007	0.185713	0.224881	0.386519	0.230908	0.0362825	0.374292	0.0830297	0.109892	0.0169764
0.06864	0.06864	0.06864	0.06864	0.62664	0.62664	6.20664	0.62664	0.62664	0.62664	0.62664	0.08754	0.62664	0.13074	0.15594	0.02346		1.65401	1.61471	1.71096	1.68083	15.5076	15.1694	150.831	14.438	13.2083	8.13377	13.0191	1.69288	8.51762	1.62421	1.59708	0.226457		0.0180613	0.0193149	0.0162444	0.0172057	0.151887	0.162675	1.59263	0.18601	0.225241	0.387136	0.231277	0.036324	0.37489	0.0830932	0.109963	0.0169837
0.06874	0.06874	0.06874	0.06874	0.62764	0.62764	6.21664	0.62764	0.62764	0.62764	0.62764	0.08764	0.62764	0.13084	0.15604	0.02347		1.65642	1.61707	1.71345	1.68327	15.5323	15.1936	151.074	14.461	13.2294	8.14675	13.0399	1.69482	8.53122	1.62545	1.59811	0.226554		0.0180876	0.0193431	0.0162681	0.0172308	0.152129	0.162935	1.5952	0.186307	0.2256	0.387754	0.231646	0.0363655	0.375489	0.0831568	0.110033	0.0169909
0.06884	0.06884	0.06884	0.06884	0.62864	0.62864	6.22664	0.62864	0.62864	0.62864	0.62864	0.08774	0.62864	0.13094	0.15614	0.02348		1.65883	1.61942	1.71594	1.68572	15.5571	15.2178	151.317	14.4841	13.2505	8.15973	13.0607	1.69675	8.54481	1.62669	1.59913	0.22665		0.0181139	0.0193712	0.0162917	0.0172558	0.152371	0.163194	1.59776	0.186604	0.22596	0.388372	0.232015	0.036407	0.376087	0.0832204	0.110104	0.0169982
0.06894	0.06894	0.06894	0.06894	0.62964	0.62964	6.23664	0.62964	0.62964	0.62964	0.62964	0.08784	0.62964	0.13104	0.15624	0.02349		1.66124	1.62177	1.71843	1.68817	15.5818	15.242	151.56	14.5071	13.2716	8.17271	13.0814	1.69868	8.5584	1.62793	1.60015	0.226747		0.0181402	0.0193993	0.0163154	0.0172809	0.152614	0.163454	1.60033	0.186901	0.226319	0.38899	0.232384	0.0364485	0.376685	0.0832839	0.110174	0.0170054
0.06904	0.06904	0.06904	0.06904	0.63064	0.63064	6.24664	0.63064	0.63064	0.63064	0.63064	0.08794	0.63064	0.13114	0.15634	0.0235		1.66365	1.62412	1.72093	1.69062	15.6066	15.2662	151.803	14.5302	13.2926	8.18569	13.1022	1.70062	8.57199	1.62918	1.60118	0.226843		0.0181665	0.0194275	0.0163391	0.017306	0.152856	0.163713	1.6029	0.187197	0.226679	0.389608	0.232753	0.03649	0.377283	0.0833475	0.110245	0.0170126
0.06914	0.06914	0.06914	0.06914	0.63164	0.63164	6.25664	0.63164	0.63164	0.63164	0.63164	0.08804	0.63164	0.13124	0.15644	0.02351		1.66606	1.62648	1.72342	1.69307	15.6313	15.2905	152.046	14.5532	13.3137	8.19867	13.123	1.70255	8.58559	1.63042	1.6022	0.22694		0.0181928	0.0194556	0.0163627	0.017331	0.153099	0.163973	1.60546	0.187494	0.227038	0.390225	0.233122	0.0365315	0.377882	0.083411	0.110315	0.0170199
0.06924	0.06924	0.06924	0.06924	0.63264	0.63264	6.26664	0.63264	0.63264	0.63264	0.63264	0.08814	0.63264	0.13134	0.15654	0.02352		1.66847	1.62883	1.72591	1.69552	15.6561	15.3147	152.289	14.5762	13.3348	8.21165	13.1438	1.70449	8.59918	1.63166	1.60323	0.227036		0.0182192	0.0194838	0.0163864	0.0173561	0.153341	0.164233	1.60803	0.187791	0.227398	0.390843	0.233491	0.036573	0.37848	0.0834746	0.110386	0.0170271
0.06934	0.06934	0.06934	0.06934	0.63364	0.63364	6.27664	0.63364	0.63364	0.63364	0.63364	0.08824	0.63364	0.13144	0.15664	0.02353		1.67088	1.63118	1.72841	1.69797	15.6808	15.3389	152.532	14.5993	13.3559	8.22463	13.1646	1.70642	8.61277	1.6329	1.60425	0.227133		0.0182455	0.0195119	0.0164101	0.0173812	0.153583	0.164492	1.61059	0.188088	0.227757	0.391461	0.233861	0.0366145	0.379078	0.0835381	0.110456	0.0170344
0.06944	0.06944	0.06944	0.06944	0.63464	0.63464	6.28664	0.63464	0.63464	0.63464	0.63464	0.08834	0.63464	0.13154	0.15674	0.02354		1.67329	1.63353	1.7309	1.70042	15.7056	15.3631	152.775	14.6223	13.3769	8.23761	13.1853	1.70835	8.62636	1.63415	1.60527	0.227229		0.0182718	0.01954	0.0164337	0.0174062	0.153826	0.164752	1.61316	0.188385	0.228116	0.392079	0.23423	0.036656	0.379676	0.0836017	0.110527	0.0170416
0.06954	0.06954	0.06954	0.06954	0.63564	0.63564	6.29664	0.63564	0.63564	0.63564	0.63564	0.08844	0.63564	0.13164	0.15684	0.02355		1.6757	1.63589	1.73339	1.70286	15.7303	15.3873	153.018	14.6454	13.398	8.25059	13.2061	1.71029	8.63996	1.63539	1.6063	0.227326		0.0182981	0.0195682	0.0164574	0.0174313	0.154068	0.165011	1.61573	0.188682	0.228476	0.392697	0.234599	0.0366975	0.380275	0.0836653	0.110597	0.0170488
0.06964	0.06964	0.06964	0.06964	0.63664	0.63664	6.30664	0.63664	0.63664	0.63664	0.63664	0.08854	0.63664	0.13174	0.15694	0.02356		1.6781	1.63824	1.73588	1.70531	15.755	15.4115	153.261	14.6684	13.4191	8.26357	13.2269	1.71222	8.65355	1.63663	1.60732	0.227422		0.0183244	0.0195963	0.0164811	0.0174564	0.154311	0.165271	1.61829	0.188978	0.228835	0.393314	0.234968	0.036739	0.380873	0.0837288	0.110668	0.0170561
0.06974	0.06974	0.06974	0.06974	0.63764	0.63764	6.31664	0.63764	0.63764	0.63764	0.63764	0.08864	0.63764	0.13184	0.15704	0.02357		1.68051	1.64059	1.73838	1.70776	15.7798	15.4357	153.504	14.6914	13.4402	8.27655	13.2477	1.71415	8.66714	1.63787	1.60835	0.227519		0.0183507	0.0196244	0.0165047	0.0174814	0.154553	0.165531	1.62086	0.189275	0.229195	0.393932	0.235337	0.0367805	0.381471	0.0837924	0.110738	0.0170633
0.06984	0.06984	0.06984	0.06984	0.63864	0.63864	6.32664	0.63864	0.63864	0.63864	0.63864	0.08874	0.63864	0.13194	0.15714	0.02358		1.68292	1.64294	1.74087	1.71021	15.8045	15.4599	153.747	14.7145	13.4613	8.28953	13.2684	1.71609	8.68074	1.63911	1.60937	0.227616		0.018377	0.0196526	0.0165284	0.0175065	0.154795	0.16579	1.62342	0.189572	0.229554	0.39455	0.235706	0.036822	0.382069	0.0838559	0.110809	0.0170706
0.06994	0.06994	0.06994	0.06994	0.63964	0.63964	6.33664	0.63964	0.63964	0.63964	0.63964	0.08884	0.63964	0.13204	0.15724	0.02359		1.68533	1.64529	1.74336	1.71266	15.8293	15.4841	153.99	14.7375	13.4823	8.30251	13.2892	1.71802	8.69433	1.64036	1.6104	0.227712		0.0184033	0.0196807	0.0165521	0.0175316	0.155038	0.16605	1.62599	0.189869	0.229914	0.395168	0.236075	0.0368634	0.382668	0.0839195	0.110879	0.0170778
0.07004	0.07004	0.07004	0.07004	0.64064	0.64064	6.34664	0.64064	0.64064	0.64064	0.64064	0.08894	0.64064	0.13214	0.15734	0.0236		1.68774	1.64765	1.74585	1.71511	15.854	15.5083	154.233	14.7606	13.5034	8.31549	13.31	1.71996	8.70792	1.6416	1.61142	0.227809		0.0184297	0.0197089	0.0165757	0.0175566	0.15528	0.166309	1.62856	0.190166	0.230273	0.395786	0.236444	0.0369049	0.383266	0.083983	0.11095	0.017085
0.07014	0.07014	0.07014	0.07014	0.64164	0.64164	6.35664	0.64164	0.64164	0.64164	0.64164	0.08904	0.64164	0.13224	0.15744	0.02361		1.69015	1.65	1.74835	1.71756	15.8788	15.5325	154.476	14.7836	13.5245	8.32847	13.3308	1.72189	8.72151	1.64284	1.61244	0.227905		0.018456	0.019737	0.0165994	0.0175817	0.155522	0.166569	1.63112	0.190463	0.230633	0.396403	0.236813	0.0369464	0.383864	0.0840466	0.11102	0.0170923
0.07024	0.07024	0.07024	0.07024	0.64264	0.64264	6.36664	0.64264	0.64264	0.64264	0.64264	0.08914	0.64264	0.13234	0.15754	0.02362		1.69256	1.65235	1.75084	1.72001	15.9035	15.5567	154.719	14.8066	13.5456	8.34145	13.3515	1.72382	8.73511	1.64408	1.61347	0.228002		0.0184823	0.0197651	0.0166231	0.0176068	0.155765	0.166829	1.63369	0.190759	0.230992	0.397021	0.237182	0.0369879	0.384462	0.0841101	0.111091	0.0170995
0.07034	0.07034	0.07034	0.07034	0.64364	0.64364	6.37664	0.64364	0.64364	0.64364	0.64364	0.08924	0.64364	0.13244	0.15764	0.02363		1.69497	1.6547	1.75333	1.72245	15.9283	15.5809	154.962	14.8297	13.5666	8.35443	13.3723	1.72576	8.7487	1.64533	1.61449	0.228098		0.0185086	0.0197933	0.0166467	0.0176318	0.156007	0.167088	1.63625	0.191056	0.231351	0.397639	0.237551	0.0370294	0.385061	0.0841737	0.111161	0.0171068
0.07044	0.07044	0.07044	0.07044	0.64464	0.64464	6.38664	0.64464	0.64464	0.64464	0.64464	0.08934	0.64464	0.13254	0.15774	0.02364		1.69738	1.65706	1.75582	1.7249	15.953	15.6052	155.205	14.8527	13.5877	8.36741	13.3931	1.72769	8.76229	1.64657	1.61552	0.228195		0.0185349	0.0198214	0.0166704	0.0176569	0.15625	0.167348	1.63882	0.191353	0.231711	0.398257	0.23792	0.0370709	0.385659	0.0842373	0.111232	0.017114
0.07054	0.07054	0.07054	0.07054	0.64564	0.64564	6.39664	0.64564	0.64564	0.64564	0.64564	0.08944	0.64564	0.13264	0.15784	0.02365		1.69979	1.65941	1.75832	1.72735	15.9778	15.6294	155.448	14.8758	13.6088	8.38039	13.4139	1.72963	8.77588	1.64781	1.61654	0.228291		0.0185612	0.0198496	0.0166941	0.017682	0.156492	0.167607	1.64139	0.19165	0.23207	0.398875	0.238289	0.0371124	0.386257	0.0843008	0.111302	0.0171212
0.07064	0.07064	0.07064	0.07064	0.64664	0.64664	6.40664	0.64664	0.64664	0.64664	0.64664	0.08954	0.64664	0.13274	0.15794	0.02366		1.7022	1.66176	1.76081	1.7298	16.0025	15.6536	155.691	14.8988	13.6299	8.39337	13.4346	1.73156	8.78948	1.64905	1.61756	0.228388		0.0185875	0.0198777	0.0167177	0.017707	0.156734	0.167867	1.64395	0.191947	0.23243	0.399492	0.238659	0.0371539	0.386855	0.0843644	0.111373	0.0171285
0.07074	0.07074	0.07074	0.07074	0.64764	0.64764	6.41664	0.64764	0.64764	0.64764	0.64764	0.08964	0.64764	0.13284	0.15804	0.02367		1.70461	1.66411	1.7633	1.73225	16.0273	15.6778	155.934	14.9218	13.651	8.40635	13.4554	1.73349	8.80307	1.6503	1.61859	0.228484		0.0186138	0.0199058	0.0167414	0.0177321	0.156977	0.168127	1.64652	0.192244	0.232789	0.40011	0.239028	0.0371954	0.387454	0.0844279	0.111443	0.0171357
0.07084	0.07084	0.07084	0.07084	0.64864	0.64864	6.42664	0.64864	0.64864	0.64864	0.64864	0.08974	0.64864	0.13294	0.15814	0.02368		1.70702	1.66647	1.7658	1.7347	16.052	15.702	156.177	14.9449	13.672	8.41933	13.4762	1.73543	8.81666	1.65154	1.61961	0.228581		0.0186402	0.019934	0.0167651	0.0177572	0.157219	0.168386	1.64908	0.19254	0.233149	0.400728	0.239397	0.0372369	0.388052	0.0844915	0.111514	0.017143
0.07094	0.07094	0.07094	0.07094	0.64964	0.64964	6.43664	0.64964	0.64964	0.64964	0.64964	0.08984	0.64964	0.13304	0.15824	0.02369		1.70943	1.66882	1.76829	1.73715	16.0768	15.7262	156.42	14.9679	13.6931	8.43231	13.497	1.73736	8.83025	1.65278	1.62064	0.228677		0.0186665	0.0199621	0.0167887	0.0177822	0.157462	0.168646	1.65165	0.192837	0.233508	0.401346	0.239766	0.0372784	0.38865	0.084555	0.111584	0.0171502
0.07104	0.07104	0.07104	0.07104	0.65064	0.65064	6.44664	0.65064	0.65064	0.65064	0.65064	0.08994	0.65064	0.13314	0.15834	0.0237		1.71184	1.67117	1.77078	1.7396	16.1015	15.7504	156.663	14.991	13.7142	8.44529	13.5177	1.73929	8.84385	1.65402	1.62166	0.228774		0.0186928	0.0199903	0.0168124	0.0178073	0.157704	0.168905	1.65422	0.193134	0.233868	0.401964	0.240135	0.0373199	0.389248	0.0846186	0.111655	0.0171574
0.07114	0.07114	0.07114	0.07114	0.65164	0.65164	6.45664	0.65164	0.65164	0.65164	0.65164	0.09004	0.65164	0.13324	0.15844	0.02371		1.71425	1.67352	1.77327	1.74204	16.1263	15.7746	156.906	15.014	13.7353	8.45827	13.5385	1.74123	8.85744	1.65526	1.62269	0.22887		0.0187191	0.0200184	0.0168361	0.0178324	0.157946	0.169165	1.65678	0.193431	0.234227	0.402581	0.240504	0.0373614	0.389847	0.0846821	0.111725	0.0171647
0.07124	0.07124	0.07124	0.07124	0.65264	0.65264	6.46664	0.65264	0.65264	0.65264	0.65264	0.09014	0.65264	0.13334	0.15854	0.02372		1.71666	1.67588	1.77577	1.74449	16.151	15.7988	157.149	15.037	13.7563	8.47125	13.5593	1.74316	8.87103	1.65651	1.62371	0.228967		0.0187454	0.0200465	0.0168597	0.0178574	0.158189	0.169425	1.65935	0.193728	0.234586	0.403199	0.240873	0.0374029	0.390445	0.0847457	0.111796	0.0171719
0.07134	0.07134	0.07134	0.07134	0.65364	0.65364	6.47664	0.65364	0.65364	0.65364	0.65364	0.09024	0.65364	0.13344	0.15864	0.02373		1.71907	1.67823	1.77826	1.74694	16.1757	15.823	157.392	15.0601	13.7774	8.48423	13.5801	1.7451	8.88462	1.65775	1.62473	0.229063		0.0187717	0.0200747	0.0168834	0.0178825	0.158431	0.169684	1.66191	0.194025	0.234946	0.403817	0.241242	0.0374444	0.391043	0.0848093	0.111867	0.0171792
0.07144	0.07144	0.07144	0.07144	0.65464	0.65464	6.48664	0.65464	0.65464	0.65464	0.65464	0.09034	0.65464	0.13354	0.15874	0.02374		1.72148	1.68058	1.78075	1.74939	16.2005	15.8472	157.635	15.0831	13.7985	8.49721	13.6008	1.74703	8.89822	1.65899	1.62576	0.22916		0.018798	0.0201028	0.0169071	0.0179076	0.158673	0.169944	1.66448	0.194321	0.235305	0.404435	0.241611	0.0374859	0.391641	0.0848728	0.111937	0.0171864
0.07154	0.07154	0.07154	0.07154	0.65564	0.65564	6.49664	0.65564	0.65564	0.65564	0.65564	0.09044	0.65564	0.13364	0.15884	0.02375		1.72389	1.68293	1.78324	1.75184	16.2252	15.8714	157.878	15.1062	13.8196	8.51019	13.6216	1.74896	8.91181	1.66023	1.62678	0.229257		0.0188244	0.020131	0.0169307	0.0179326	0.158916	0.170203	1.66705	0.194618	0.235665	0.405053	0.24198	0.0375274	0.39224	0.0849364	0.112008	0.0171936
0.07164	0.07164	0.07164	0.07164	0.65664	0.65664	6.50664	0.65664	0.65664	0.65664	0.65664	0.09054	0.65664	0.13374	0.15894	0.02376		1.7263	1.68529	1.78574	1.75429	16.25	15.8956	158.121	15.1292	13.8407	8.52317	13.6424	1.7509	8.9254	1.66148	1.62781	0.229353		0.0188507	0.0201591	0.0169544	0.0179577	0.159158	0.170463	1.66961	0.194915	0.236024	0.40567	0.242349	0.0375688	0.392838	0.0849999	0.112078	0.0172009
0.07174	0.07174	0.07174	0.07174	0.65764	0.65764	6.51664	0.65764	0.65764	0.65764	0.65764	0.09064	0.65764	0.13384	0.15904	0.02377		1.72871	1.68764	1.78823	1.75674	16.2747	15.9199	158.364	15.1522	13.8617	8.53615	13.6632	1.75283	8.93899	1.66272	1.62883	0.22945		0.018877	0.0201872	0.0169781	0.0179828	0.159401	0.170723	1.67218	0.195212	0.236384	0.406288	0.242718	0.0376103	0.393436	0.0850635	0.112149	0.0172081
0.07184	0.07184	0.07184	0.07184	0.65864	0.65864	6.52664	0.65864	0.65864	0.65864	0.65864	0.09074	0.65864	0.13394	0.15914	0.02378		1.73112	1.68999	1.79072	1.75919	16.2995	15.9441	158.607	15.1753	13.8828	8.54913	13.684	1.75477	8.95259	1.66396	1.62985	0.229546		0.0189033	0.0202154	0.0170017	0.0180078	0.159643	0.170982	1.67474	0.195509	0.236743	0.406906	0.243087	0.0376518	0.394034	0.085127	0.112219	0.0172153
0.07194	0.07194	0.07194	0.07194	0.65964	0.65964	6.53664	0.65964	0.65964	0.65964	0.65964	0.09084	0.65964	0.13404	0.15924	0.02379		1.73353	1.69234	1.79321	1.76163	16.3242	15.9683	158.85	15.1983	13.9039	8.56211	13.7047	1.7567	8.96618	1.6652	1.63088	0.229643		0.0189296	0.0202435	0.0170254	0.0180329	0.159885	0.171242	1.67731	0.195806	0.237102	0.407524	0.243456	0.0376933	0.394633	0.0851906	0.11229	0.0172226
0.07204	0.07204	0.07204	0.07204	0.66064	0.66064	6.54664	0.66064	0.66064	0.66064	0.66064	0.09094	0.66064	0.13414	0.15934	0.0238		1.73594	1.6947	1.79571	1.76408	16.349	15.9925	159.093	15.2214	13.925	8.57509	13.7255	1.75863	8.97977	1.66645	1.6319	0.229739		0.0189559	0.0202717	0.0170491	0.018058	0.160128	0.171501	1.67988	0.196102	0.237462	0.408142	0.243826	0.0377348	0.395231	0.0852542	0.11236	0.0172298
0.07214	0.07214	0.07214	0.07214	0.66164	0.66164	6.55664	0.66164	0.66164	0.66164	0.66164	0.09104	0.66164	0.13424	0.15944	0.02381		1.73835	1.69705	1.7982	1.76653	16.3737	16.0167	159.336	15.2444	13.946	8.58807	13.7463	1.76057	8.99336	1.66769	1.63293	0.229836		0.0189822	0.0202998	0.0170727	0.018083	0.16037	0.171761	1.68244	0.196399	0.237821	0.408759	0.244195	0.0377763	0.395829	0.0853177	0.112431	0.0172371
0.07224	0.07224	0.07224	0.07224	0.66264	0.66264	6.56664	0.66264	0.66264	0.66264	0.66264	0.09114	0.66264	0.13434	0.15954	0.02382		1.74076	1.6994	1.80069	1.76898	16.3985	16.0409	159.579	15.2674	13.9671	8.60105	13.7671	1.7625	9.00696	1.66893	1.63395	0.229932		0.0190085	0.0203279	0.0170964	0.0181081	0.160612	0.172021	1.68501	0.196696	0.238181	0.409377	0.244564	0.0378178	0.396427	0.0853813	0.112501	0.0172443
0.07234	0.07234	0.07234	0.07234	0.66364	0.66364	6.57664	0.66364	0.66364	0.66364	0.66364	0.09124	0.66364	0.13444	0.15964	0.02383		1.74317	1.70175	1.80318	1.77143	16.4232	16.0651	159.822	15.2905	13.9882	8.61403	13.7878	1.76443	9.02055	1.67017	1.63498	0.230029		0.0190349	0.0203561	0.0171201	0.0181332	0.160855	0.17228	1.68757	0.196993	0.23854	0.409995	0.244933	0.0378593	0.397026	0.0854448	0.112572	0.0172515
0.07244	0.07244	0.07244	0.07244	0.66464	0.66464	6.58664	0.66464	0.66464	0.66464	0.66464	0.09134	0.66464	0.13454	0.15974	0.02384		1.74558	1.70411	1.80568	1.77388	16.448	16.0893	160.065	15.3135	14.0093	8.62701	13.8086	1.76637	9.03414	1.67141	1.636	0.230125		0.0190612	0.0203842	0.0171437	0.0181582	0.161097	0.17254	1.69014	0.19729	0.2389	0.410613	0.245302	0.0379008	0.397624	0.0855084	0.112642	0.0172588
0.07254	0.07254	0.07254	0.07254	0.66564	0.66564	6.59664	0.66564	0.66564	0.66564	0.66564	0.09144	0.66564	0.13464	0.15984	0.02385		1.74799	1.70646	1.80817	1.77633	16.4727	16.1135	160.308	15.3366	14.0304	8.63999	13.8294	1.7683	9.04773	1.67266	1.63702	0.230222		0.0190875	0.0204124	0.0171674	0.0181833	0.16134	0.172799	1.69271	0.197587	0.239259	0.411231	0.245671	0.0379423	0.398222	0.0855719	0.112713	0.017266
0.07264	0.07264	0.07264	0.07264	0.66664	0.66664	6.60664	0.66664	0.66664	0.66664	0.66664	0.09154	0.66664	0.13474	0.15994	0.02386		1.7504	1.70881	1.81066	1.77878	16.4975	16.1377	160.551	15.3596	14.0514	8.65297	13.8502	1.77024	9.06133	1.6739	1.63805	0.230318		0.0191138	0.0204405	0.0171911	0.0182084	0.161582	0.173059	1.69527	0.197884	0.239619	0.411848	0.24604	0.0379838	0.39882	0.0856355	0.112783	0.0172733
0.07274	0.07274	0.07274	0.07274	0.66764	0.66764	6.61664	0.66764	0.66764	0.66764	0.66764	0.09164	0.66764	0.13484	0.16004	0.02387		1.75281	1.71116	1.81316	1.78122	16.5222	16.1619	160.794	15.3826	14.0725	8.66595	13.8709	1.77217	9.07492	1.67514	1.63907	0.230415		0.0191401	0.0204686	0.0172147	0.0182334	0.161824	0.173319	1.69784	0.19818	0.239978	0.412466	0.246409	0.0380253	0.399419	0.085699	0.112854	0.0172805
0.07284	0.07284	0.07284	0.07284	0.66864	0.66864	6.62664	0.66864	0.66864	0.66864	0.66864	0.09174	0.66864	0.13494	0.16014	0.02388		1.75521	1.71352	1.81565	1.78367	16.547	16.1861	161.037	15.4057	14.0936	8.67893	13.8917	1.7741	9.08851	1.67638	1.6401	0.230511		0.0191664	0.0204968	0.0172384	0.0182585	0.162067	0.173578	1.7004	0.198477	0.240337	0.413084	0.246778	0.0380668	0.400017	0.0857626	0.112924	0.0172877
0.07294	0.07294	0.07294	0.07294	0.66964	0.66964	6.63664	0.66964	0.66964	0.66964	0.66964	0.09184	0.66964	0.13504	0.16024	0.02389		1.75762	1.71587	1.81814	1.78612	16.5717	16.2103	161.28	15.4287	14.1147	8.69191	13.9125	1.77604	9.1021	1.67763	1.64112	0.230608		0.0191927	0.0205249	0.0172621	0.0182836	0.162309	0.173838	1.70297	0.198774	0.240697	0.413702	0.247147	0.0381083	0.400615	0.0858262	0.112995	0.017295
0.07304	0.07304	0.07304	0.07304	0.67064	0.67064	6.64664	0.67064	0.67064	0.67064	0.67064	0.09194	0.67064	0.13514	0.16034	0.0239		1.76003	1.71822	1.82063	1.78857	16.5965	16.2346	161.523	15.4518	14.1358	8.70489	13.9333	1.77797	9.1157	1.67887	1.64214	0.230704		0.019219	0.0205531	0.0172857	0.0183086	0.162552	0.174097	1.70554	0.199071	0.241056	0.41432	0.247516	0.0381498	0.401213	0.0858897	0.113065	0.0173022
0.07314	0.07314	0.07314	0.07314	0.67164	0.67164	6.65664	0.67164	0.67164	0.67164	0.67164	0.09204	0.67164	0.13524	0.16044	0.02391		1.76244	1.72057	1.82313	1.79102	16.6212	16.2588	161.766	15.4748	14.1568	8.71787	13.954	1.77991	9.12929	1.68011	1.64317	0.230801		0.0192454	0.0205812	0.0173094	0.0183337	0.162794	0.174357	1.7081	0.199368	0.241416	0.414937	0.247885	0.0381913	0.401812	0.0859533	0.113136	0.0173095
0.07324	0.07324	0.07324	0.07324	0.67264	0.67264	6.66664	0.67264	0.67264	0.67264	0.67264	0.09214	0.67264	0.13534	0.16054	0.02392		1.76485	1.72293	1.82562	1.79347	16.6459	16.283	162.009	15.4978	14.1779	8.73085	13.9748	1.78184	9.14288	1.68135	1.64419	0.230898		0.0192717	0.0206093	0.0173331	0.0183588	0.163036	0.174617	1.71067	0.199665	0.241775	0.415555	0.248254	0.0382328	0.40241	0.0860168	0.113206	0.0173167
0.07334	0.07334	0.07334	0.07334	0.67364	0.67364	6.67664	0.67364	0.67364	0.67364	0.67364	0.09224	0.67364	0.13544	0.16064	0.02393		1.76726	1.72528	1.82811	1.79592	16.6707	16.3072	162.252	15.5209	14.199	8.74383	13.9956	1.78377	9.15647	1.6826	1.64522	0.230994		0.019298	0.0206375	0.0173567	0.0183838	0.163279	0.174876	1.71323	0.199961	0.242135	0.416173	0.248624	0.0382742	0.403008	0.0860804	0.113277	0.0173239
0.07344	0.07344	0.07344	0.07344	0.67464	0.67464	6.68664	0.67464	0.67464	0.67464	0.67464	0.09234	0.67464	0.13554	0.16074	0.02394		1.76967	1.72763	1.8306	1.79837	16.6954	16.3314	162.495	15.5439	14.2201	8.75681	14.0164	1.78571	9.17007	1.68384	1.64624	0.231091		0.0193243	0.0206656	0.0173804	0.0184089	0.163521	0.175136	1.7158	0.200258	0.242494	0.416791	0.248993	0.0383157	0.403607	0.0861439	0.113347	0.0173312
0.07354	0.07354	0.07354	0.07354	0.67564	0.67564	6.69664	0.67564	0.67564	0.67564	0.67564	0.09244	0.67564	0.13564	0.16084	0.02395		1.77208	1.72998	1.8331	1.80081	16.7202	16.3556	162.738	15.567	14.2411	8.76979	14.0371	1.78764	9.18366	1.68508	1.64727	0.231187		0.0193506	0.0206937	0.017404	0.018434	0.163763	0.175395	1.71837	0.200555	0.242854	0.417409	0.249362	0.0383572	0.404205	0.0862075	0.113418	0.0173384
0.07364	0.07364	0.07364	0.07364	0.67664	0.67664	6.70664	0.67664	0.67664	0.67664	0.67664	0.09254	0.67664	0.13574	0.16094	0.02396		1.77449	1.73234	1.83559	1.80326	16.7449	16.3798	162.981	15.59	14.2622	8.78277	14.0579	1.78957	9.19725	1.68632	1.64829	0.231284		0.0193769	0.0207219	0.0174277	0.018459	0.164006	0.175655	1.72093	0.200852	0.243213	0.418026	0.249731	0.0383987	0.404803	0.0862711	0.113488	0.0173457
0.07374	0.07374	0.07374	0.07374	0.67764	0.67764	6.71664	0.67764	0.67764	0.67764	0.67764	0.09264	0.67764	0.13584	0.16104	0.02397		1.7769	1.73469	1.83808	1.80571	16.7697	16.404	163.224	15.6131	14.2833	8.79575	14.0787	1.79151	9.21084	1.68756	1.64931	0.23138		0.0194032	0.02075	0.0174514	0.0184841	0.164248	0.175915	1.7235	0.201149	0.243572	0.418644	0.2501	0.0384402	0.405401	0.0863346	0.113559	0.0173529
0.07384	0.07384	0.07384	0.07384	0.67864	0.67864	6.72664	0.67864	0.67864	0.67864	0.67864	0.09274	0.67864	0.13594	0.16114	0.02398		1.77931	1.73704	1.84057	1.80816	16.7944	16.4282	163.467	15.6361	14.3044	8.80873	14.0995	1.79344	9.22444	1.68881	1.65034	0.231477		0.0194296	0.0207782	0.017475	0.0185092	0.164491	0.176174	1.72606	0.201446	0.243932	0.419262	0.250469	0.0384817	0.406	0.0863982	0.113629	0.0173601
0.07394	0.07394	0.07394	0.07394	0.67964	0.67964	6.73664	0.67964	0.67964	0.67964	0.67964	0.09284	0.67964	0.13604	0.16124	0.02399		1.78172	1.73939	1.84307	1.81061	16.8192	16.4524	163.71	15.6591	14.3255	8.82171	14.1203	1.79538	9.23803	1.69005	1.65136	0.231573		0.0194559	0.0208063	0.0174987	0.0185342	0.164733	0.176434	1.72863	0.201742	0.244291	0.41988	0.250838	0.0385232	0.406598	0.0864617	0.1137	0.0173674
0.07404	0.07404	0.07404	0.07404	0.68064	0.68064	6.74664	0.68064	0.68064	0.68064	0.68064	0.09294	0.68064	0.13614	0.16134	0.024		1.78413	1.74174	1.84556	1.81306	16.8439	16.4766	163.954	15.6822	14.3465	8.83469	14.141	1.79731	9.25162	1.69129	1.65239	0.23167		0.0194822	0.0208344	0.0175224	0.0185593	0.164975	0.176693	1.7312	0.202039	0.244651	0.420498	0.251207	0.0385647	0.407196	0.0865253	0.11377	0.0173746
0.07414	0.07414	0.07414	0.07414	0.68164	0.68164	6.75664	0.68164	0.68164	0.68164	0.68164	0.09304	0.68164	0.13624	0.16144	0.02401		1.78654	1.7441	1.84805	1.81551	16.8687	16.5008	164.197	15.7052	14.3676	8.84767	14.1618	1.79924	9.26521	1.69253	1.65341	0.231766		0.0195085	0.0208626	0.017546	0.0185844	0.165218	0.176953	1.73376	0.202336	0.24501	0.421115	0.251576	0.0386062	0.407794	0.0865888	0.113841	0.0173819
0.07424	0.07424	0.07424	0.07424	0.68264	0.68264	6.76664	0.68264	0.68264	0.68264	0.68264	0.09314	0.68264	0.13634	0.16154	0.02402		1.78895	1.74645	1.85055	1.81796	16.8934	16.525	164.44	15.7283	14.3887	8.86065	14.1826	1.80118	9.27881	1.69378	1.65443	0.231863		0.0195348	0.0208907	0.0175697	0.0186094	0.16546	0.177213	1.73633	0.202633	0.24537	0.421733	0.251945	0.0386477	0.408393	0.0866524	0.113911	0.0173891
0.07434	0.07434	0.07434	0.07434	0.68364	0.68364	6.77664	0.68364	0.68364	0.68364	0.68364	0.09324	0.68364	0.13644	0.16164	0.02403		1.79136	1.7488	1.85304	1.8204	16.9182	16.5492	164.683	15.7513	14.4098	8.87363	14.2034	1.80311	9.2924	1.69502	1.65546	0.231959		0.0195611	0.0209189	0.0175934	0.0186345	0.165703	0.177472	1.73889	0.20293	0.245729	0.422351	0.252314	0.0386892	0.408991	0.0867159	0.113982	0.0173963
0.07444	0.07444	0.07444	0.07444	0.68464	0.68464	6.78664	0.68464	0.68464	0.68464	0.68464	0.09334	0.68464	0.13654	0.16174	0.02404		1.79377	1.75115	1.85553	1.82285	16.9429	16.5735	164.926	15.7743	14.4308	8.88661	14.2241	1.80505	9.30599	1.69626	1.65648	0.232056		0.0195874	0.020947	0.017617	0.0186596	0.165945	0.177732	1.74146	0.203227	0.246089	0.422969	0.252683	0.0387307	0.409589	0.0867795	0.114053	0.0174036
0.07454	0.07454	0.07454	0.07454	0.68564	0.68564	6.79664	0.68564	0.68564	0.68564	0.68564	0.09344	0.68564	0.13664	0.16184	0.02405		1.79618	1.75351	1.85802	1.8253	16.9677	16.5977	165.169	15.7974	14.4519	8.89959	14.2449	1.80698	9.31958	1.6975	1.65751	0.232152		0.0196137	0.0209751	0.0176407	0.0186846	0.166187	0.177991	1.74403	0.203523	0.246448	0.423587	0.253052	0.0387722	0.410187	0.0868431	0.114123	0.0174108
0.07464	0.07464	0.07464	0.07464	0.68664	0.68664	6.80664	0.68664	0.68664	0.68664	0.68664	0.09354	0.68664	0.13674	0.16194	0.02406		1.79859	1.75586	1.86052	1.82775	16.9924	16.6219	165.412	15.8204	14.473	8.91257	14.2657	1.80891	9.33318	1.69875	1.65853	0.232249		0.0196401	0.0210033	0.0176644	0.0187097	0.16643	0.178251	1.74659	0.20382	0.246807	0.424204	0.253422	0.0388137	0.410786	0.0869066	0.114194	0.0174181
0.07474	0.07474	0.07474	0.07474	0.68764	0.68764	6.81664	0.68764	0.68764	0.68764	0.68764	0.09364	0.68764	0.13684	0.16204	0.02407		1.801	1.75821	1.86301	1.8302	17.0172	16.6461	165.655	15.8435	14.4941	8.92555	14.2865	1.81085	9.34677	1.69999	1.65956	0.232345		0.0196664	0.0210314	0.017688	0.0187348	0.166672	0.178511	1.74916	0.204117	0.247167	0.424822	0.253791	0.0388552	0.411384	0.0869702	0.114264	0.0174253
0.07484	0.07484	0.07484	0.07484	0.68864	0.68864	6.82664	0.68864	0.68864	0.68864	0.68864	0.09374	0.68864	0.13694	0.16214	0.02408		1.80341	1.76056	1.8655	1.83265	17.0419	16.6703	165.898	15.8665	14.5152	8.93853	14.3072	1.81278	9.36036	1.70123	1.66058	0.232442		0.0196927	0.0210596	0.0177117	0.0187598	0.166914	0.17877	1.75173	0.204414	0.247526	0.42544	0.25416	0.0388967	0.411982	0.0870337	0.114335	0.0174325
0.07494	0.07494	0.07494	0.07494	0.68964	0.68964	6.83664	0.68964	0.68964	0.68964	0.68964	0.09384	0.68964	0.13704	0.16224	0.02409		1.80582	1.76292	1.86799	1.8351	17.0666	16.6945	166.141	15.8895	14.5362	8.95151	14.328	1.81471	9.37395	1.70247	1.6616	0.232539		0.019719	0.0210877	0.0177354	0.0187849	0.167157	0.17903	1.75429	0.204711	0.247886	0.426058	0.254529	0.0389382	0.41258	0.0870973	0.114405	0.0174398
0.07504	0.07504	0.07504	0.07504	0.69064	0.69064	6.84664	0.69064	0.69064	0.69064	0.69064	0.09394	0.69064	0.13714	0.16234	0.0241		1.80823	1.76527	1.87049	1.83755	17.0914	16.7187	166.384	15.9126	14.5573	8.96449	14.3488	1.81665	9.38755	1.70372	1.66263	0.232635		0.0197453	0.0211158	0.017759	0.01881	0.167399	0.179289	1.75686	0.205008	0.248245	0.426676	0.254898	0.0389796	0.413179	0.0871608	0.114476	0.017447
0.07514	0.07514	0.07514	0.07514	0.69164	0.69164	6.85664	0.69164	0.69164	0.69164	0.69164	0.09404	0.69164	0.13724	0.16244	0.02411		1.81064	1.76762	1.87298	1.83999	17.1161	16.7429	166.627	15.9356	14.5784	8.97747	14.3696	1.81858	9.40114	1.70496	1.66365	0.232732		0.0197716	0.021144	0.0177827	0.018835	0.167642	0.179549	1.75942	0.205304	0.248605	0.427293	0.255267	0.0390211	0.413777	0.0872244	0.114546	0.0174543
0.07524	0.07524	0.07524	0.07524	0.69264	0.69264	6.86664	0.69264	0.69264	0.69264	0.69264	0.09414	0.69264	0.13734	0.16254	0.02412		1.81305	1.76997	1.87547	1.84244	17.1409	16.7671	166.87	15.9587	14.5995	8.99045	14.3903	1.82052	9.41473	1.7062	1.66468	0.232828		0.0197979	0.0211721	0.0178064	0.0188601	0.167884	0.179809	1.76199	0.205601	0.248964	0.427911	0.255636	0.0390626	0.414375	0.0872879	0.114617	0.0174615
0.07534	0.07534	0.07534	0.07534	0.69364	0.69364	6.87664	0.69364	0.69364	0.69364	0.69364	0.09424	0.69364	0.13744	0.16264	0.02413		1.81546	1.77233	1.87796	1.84489	17.1656	16.7913	167.113	15.9817	14.6205	9.00343	14.4111	1.82245	9.42832	1.70744	1.6657	0.232925		0.0198242	0.0212003	0.01783	0.0188852	0.168126	0.180068	1.76456	0.205898	0.249324	0.428529	0.256005	0.0391041	0.414973	0.0873515	0.114687	0.0174687
0.07544	0.07544	0.07544	0.07544	0.69464	0.69464	6.88664	0.69464	0.69464	0.69464	0.69464	0.09434	0.69464	0.13754	0.16274	0.02414		1.81787	1.77468	1.88046	1.84734	17.1904	16.8155	167.356	16.0047	14.6416	9.01641	14.4319	1.82438	9.44192	1.70868	1.66672	0.233021		0.0198506	0.0212284	0.0178537	0.0189102	0.168369	0.180328	1.76712	0.206195	0.249683	0.429147	0.256374	0.0391456	0.415572	0.0874151	0.114758	0.017476
0.07554	0.07554	0.07554	0.07554	0.69564	0.69564	6.89664	0.69564	0.69564	0.69564	0.69564	0.09444	0.69564	0.13764	0.16284	0.02415		1.82028	1.77703	1.88295	1.84979	17.2151	16.8397	167.599	16.0278	14.6627	9.02939	14.4527	1.82632	9.45551	1.70993	1.66775	0.233118		0.0198769	0.0212565	0.0178774	0.0189353	0.168611	0.180587	1.76969	0.206492	0.250042	0.429765	0.256743	0.0391871	0.41617	0.0874786	0.114828	0.0174832
0.07564	0.07564	0.07564	0.07564	0.69664	0.69664	6.90664	0.69664	0.69664	0.69664	0.69664	0.09454	0.69664	0.13774	0.16294	0.02416		1.82269	1.77938	1.88544	1.85224	17.2399	16.8639	167.842	16.0508	14.6838	9.04237	14.4734	1.82825	9.4691	1.71117	1.66877	0.233214		0.0199032	0.0212847	0.017901	0.0189604	0.168853	0.180847	1.77225	0.206789	0.250402	0.430382	0.257112	0.0392286	0.416768	0.0875422	0.114899	0.0174904
0.07574	0.07574	0.07574	0.07574	0.69764	0.69764	6.91664	0.69764	0.69764	0.69764	0.69764	0.09464	0.69764	0.13784	0.16304	0.02417		1.8251	1.78174	1.88794	1.85469	17.2646	16.8882	168.085	16.0739	14.7049	9.05535	14.4942	1.83019	9.48269	1.71241	1.6698	0.233311		0.0199295	0.0213128	0.0179247	0.0189854	0.169096	0.181107	1.77482	0.207085	0.250761	0.431	0.257481	0.0392701	0.417366	0.0876057	0.114969	0.0174977
0.07584	0.07584	0.07584	0.07584	0.69864	0.69864	6.92664	0.69864	0.69864	0.69864	0.69864	0.09474	0.69864	0.13794	0.16314	0.02418		1.82751	1.78409	1.89043	1.85714	17.2894	16.9124	168.328	16.0969	14.7259	9.06833	14.515	1.83212	9.49629	1.71365	1.67082	0.233407		0.0199558	0.021341	0.0179484	0.0190105	0.169338	0.181366	1.77739	0.207382	0.251121	0.431618	0.25785	0.0393116	0.417965	0.0876693	0.11504	0.0175049
0.07594	0.07594	0.07594	0.07594	0.69964	0.69964	6.93664	0.69964	0.69964	0.69964	0.69964	0.09484	0.69964	0.13804	0.16324	0.02419		1.82992	1.78644	1.89292	1.85958	17.3141	16.9366	168.571	16.1199	14.747	9.08131	14.5358	1.83405	9.50988	1.7149	1.67185	0.233504		0.0199821	0.0213691	0.017972	0.0190356	0.169581	0.181626	1.77995	0.207679	0.25148	0.432236	0.258219	0.0393531	0.418563	0.0877328	0.11511	0.0175122
0.07604	0.07604	0.07604	0.07604	0.70064	0.70064	6.94664	0.70064	0.70064	0.70064	0.70064	0.09494	0.70064	0.13814	0.16334	0.0242		1.83232	1.78879	1.89541	1.86203	17.3389	16.9608	168.814	16.143	14.7681	9.09429	14.5565	1.83599	9.52347	1.71614	1.67287	0.2336		0.0200084	0.0213972	0.0179957	0.0190606	0.169823	0.181885	1.78252	0.207976	0.25184	0.432853	0.258589	0.0393946	0.419161	0.0877964	0.115181	0.0175194
0.07614	0.07614	0.07614	0.07614	0.70164	0.70164	6.95664	0.70164	0.70164	0.70164	0.70164	0.09504	0.70164	0.13824	0.16344	0.02421		1.83473	1.79115	1.89791	1.86448	17.3636	16.985	169.057	16.166	14.7892	9.10727	14.5773	1.83792	9.53706	1.71738	1.67389	0.233697		0.0200348	0.0214254	0.0180194	0.0190857	0.170065	0.182145	1.78508	0.208273	0.252199	0.433471	0.258958	0.0394361	0.419759	0.08786	0.115251	0.0175266
0.07624	0.07624	0.07624	0.07624	0.70264	0.70264	6.96664	0.70264	0.70264	0.70264	0.70264	0.09514	0.70264	0.13834	0.16354	0.02422		1.83714	1.7935	1.9004	1.86693	17.3884	17.0092	169.3	16.1891	14.8102	9.12025	14.5981	1.83985	9.55066	1.71862	1.67492	0.233793		0.0200611	0.0214535	0.018043	0.0191108	0.170308	0.182405	1.78765	0.20857	0.252559	0.434089	0.259327	0.0394776	0.420358	0.0879235	0.115322	0.0175339
0.07634	0.07634	0.07634	0.07634	0.70364	0.70364	6.97664	0.70364	0.70364	0.70364	0.70364	0.09524	0.70364	0.13844	0.16364	0.02423		1.83955	1.79585	1.90289	1.86938	17.4131	17.0334	169.543	16.2121	14.8313	9.13323	14.6189	1.84179	9.56425	1.71987	1.67594	0.23389		0.0200874	0.0214817	0.0180667	0.0191358	0.17055	0.182664	1.79022	0.208866	0.252918	0.434707	0.259696	0.0395191	0.420956	0.0879871	0.115392	0.0175411
0.07644	0.07644	0.07644	0.07644	0.70464	0.70464	6.98664	0.70464	0.70464	0.70464	0.70464	0.09534	0.70464	0.13854	0.16374	0.02424		1.84196	1.7982	1.90538	1.87183	17.4379	17.0576	169.786	16.2351	14.8524	9.14621	14.6397	1.84372	9.57784	1.72111	1.67697	0.233986		0.0201137	0.0215098	0.0180904	0.0191609	0.170793	0.182924	1.79278	0.209163	0.253277	0.435325	0.260065	0.0395606	0.421554	0.0880506	0.115463	0.0175484
0.07654	0.07654	0.07654	0.07654	0.70564	0.70564	6.99664	0.70564	0.70564	0.70564	0.70564	0.09544	0.70564	0.13864	0.16384	0.02425		1.84437	1.80056	1.90788	1.87428	17.4626	17.0818	170.029	16.2582	14.8735	9.15919	14.6604	1.84566	9.59143	1.72235	1.67799	0.234083		0.02014	0.0215379	0.018114	0.019186	0.171035	0.183183	1.79535	0.20946	0.253637	0.435942	0.260434	0.0396021	0.422152	0.0881142	0.115533	0.0175556
0.07664	0.07664	0.07664	0.07664	0.70664	0.70664	7.00664	0.70664	0.70664	0.70664	0.70664	0.09554	0.70664	0.13874	0.16394	0.02426		1.84678	1.80291	1.91037	1.87673	17.4873	17.106	170.272	16.2812	14.8946	9.17217	14.6812	1.84759	9.60503	1.72359	1.67901	0.234179		0.0201663	0.0215661	0.0181377	0.019211	0.171277	0.183443	1.79791	0.209757	0.253996	0.43656	0.260803	0.0396436	0.422751	0.0881777	0.115604	0.0175628
0.07674	0.07674	0.07674	0.07674	0.70764	0.70764	7.01664	0.70764	0.70764	0.70764	0.70764	0.09564	0.70764	0.13884	0.16404	0.02427		1.84919	1.80526	1.91286	1.87917	17.5121	17.1302	170.515	16.3043	14.9156	9.18515	14.702	1.84952	9.61862	1.72483	1.68004	0.234276		0.0201926	0.0215942	0.0181614	0.0192361	0.17152	0.183703	1.80048	0.210054	0.254356	0.437178	0.261172	0.039685	0.423349	0.0882413	0.115674	0.0175701
0.07684	0.07684	0.07684	0.07684	0.70864	0.70864	7.02664	0.70864	0.70864	0.70864	0.70864	0.09574	0.70864	0.13894	0.16414	0.02428		1.8516	1.80761	1.91535	1.88162	17.5368	17.1544	170.758	16.3273	14.9367	9.19813	14.7228	1.85146	9.63221	1.72608	1.68106	0.234373		0.0202189	0.0216224	0.018185	0.0192612	0.171762	0.183962	1.80305	0.210351	0.254715	0.437796	0.261541	0.0397265	0.423947	0.0883048	0.115745	0.0175773
0.07694	0.07694	0.07694	0.07694	0.70964	0.70964	7.03664	0.70964	0.70964	0.70964	0.70964	0.09584	0.70964	0.13904	0.16424	0.02429		1.85401	1.80997	1.91785	1.88407	17.5616	17.1786	171.001	16.3503	14.9578	9.21111	14.7435	1.85339	9.6458	1.72732	1.68209	0.234469		0.0202453	0.0216505	0.0182087	0.0192862	0.172004	0.184222	1.80561	0.210648	0.255075	0.438414	0.26191	0.039768	0.424545	0.0883684	0.115815	0.0175846
0.07704	0.07704	0.07704	0.07704	0.71064	0.71064	7.04664	0.71064	0.71064	0.71064	0.71064	0.09594	0.71064	0.13914	0.16434	0.0243		1.85642	1.81232	1.92034	1.88652	17.5863	17.2029	171.244	16.3734	14.9789	9.22409	14.7643	1.85532	9.6594	1.72856	1.68311	0.234566		0.0202716	0.0216786	0.0182324	0.0193113	0.172247	0.184481	1.80818	0.210944	0.255434	0.439031	0.262279	0.0398095	0.425144	0.088432	0.115886	0.0175918
0.07714	0.07714	0.07714	0.07714	0.71164	0.71164	7.05664	0.71164	0.71164	0.71164	0.71164	0.09604	0.71164	0.13924	0.16444	0.02431		1.85883	1.81467	1.92283	1.88897	17.6111	17.2271	171.487	16.3964	14.9999	9.23707	14.7851	1.85726	9.67299	1.7298	1.68414	0.234662		0.0202979	0.0217068	0.018256	0.0193364	0.172489	0.184741	1.81074	0.211241	0.255793	0.439649	0.262648	0.039851	0.425742	0.0884955	0.115956	0.017599
0.07724	0.07724	0.07724	0.07724	0.71264	0.71264	7.06664	0.71264	0.71264	0.71264	0.71264	0.09614	0.71264	0.13934	0.16454	0.02432		1.86124	1.81702	1.92532	1.89142	17.6358	17.2513	171.73	16.4195	15.021	9.25005	14.8059	1.85919	9.68658	1.73105	1.68516	0.234759		0.0203242	0.0217349	0.0182797	0.0193614	0.172732	0.185001	1.81331	0.211538	0.256153	0.440267	0.263017	0.0398925	0.42634	0.0885591	0.116027	0.0176063
0.07734	0.07734	0.07734	0.07734	0.71364	0.71364	7.07664	0.71364	0.71364	0.71364	0.71364	0.09624	0.71364	0.13944	0.16464	0.02433		1.86365	1.81938	1.92782	1.89387	17.6606	17.2755	171.973	16.4425	15.0421	9.26303	14.8266	1.86113	9.70018	1.73229	1.68618	0.234855		0.0203505	0.021763	0.0183034	0.0193865	0.172974	0.18526	1.81588	0.211835	0.256512	0.440885	0.263387	0.039934	0.426938	0.0886226	0.116097	0.0176135
0.07744	0.07744	0.07744	0.07744	0.71464	0.71464	7.08664	0.71464	0.71464	0.71464	0.71464	0.09634	0.71464	0.13954	0.16474	0.02434		1.86606	1.82173	1.93031	1.89632	17.6853	17.2997	172.216	16.4655	15.0632	9.27601	14.8474	1.86306	9.71377	1.73353	1.68721	0.234952		0.0203768	0.0217912	0.018327	0.0194116	0.173216	0.18552	1.81844	0.212132	0.256872	0.441503	0.263756	0.0399755	0.427537	0.0886862	0.116168	0.0176208
0.07754	0.07754	0.07754	0.07754	0.71564	0.71564	7.09664	0.71564	0.71564	0.71564	0.71564	0.09644	0.71564	0.13964	0.16484	0.02435		1.86847	1.82408	1.9328	1.89876	17.7101	17.3239	172.459	16.4886	15.0843	9.28899	14.8682	1.86499	9.72736	1.73477	1.68823	0.235048		0.0204031	0.0218193	0.0183507	0.0194366	0.173459	0.185779	1.82101	0.212429	0.257231	0.44212	0.264125	0.040017	0.428135	0.0887497	0.116239	0.017628
0.07764	0.07764	0.07764	0.07764	0.71664	0.71664	7.10664	0.71664	0.71664	0.71664	0.71664	0.09654	0.71664	0.13974	0.16494	0.02436		1.87088	1.82643	1.9353	1.90121	17.7348	17.3481	172.702	16.5116	15.1053	9.30197	14.889	1.86693	9.74095	1.73602	1.68926	0.235145		0.0204294	0.0218475	0.0183744	0.0194617	0.173701	0.186039	1.82357	0.212725	0.257591	0.442738	0.264494	0.0400585	0.428733	0.0888133	0.116309	0.0176352
0.07774	0.07774	0.07774	0.07774	0.71764	0.71764	7.11664	0.71764	0.71764	0.71764	0.71764	0.09664	0.71764	0.13984	0.16504	0.02437		1.87329	1.82879	1.93779	1.90366	17.7596	17.3723	172.945	16.5347	15.1264	9.31495	14.9097	1.86886	9.75455	1.73726	1.69028	0.235241		0.0204558	0.0218756	0.018398	0.0194868	0.173944	0.186299	1.82614	0.213022	0.25795	0.443356	0.264863	0.0401	0.429331	0.0888769	0.11638	0.0176425
0.07784	0.07784	0.07784	0.07784	0.71864	0.71864	7.12664	0.71864	0.71864	0.71864	0.71864	0.09674	0.71864	0.13994	0.16514	0.02438		1.8757	1.83114	1.94028	1.90611	17.7843	17.3965	173.188	16.5577	15.1475	9.32793	14.9305	1.8708	9.76814	1.7385	1.6913	0.235338		0.0204821	0.0219037	0.0184217	0.0195118	0.174186	0.186558	1.82871	0.213319	0.25831	0.443974	0.265232	0.0401415	0.42993	0.0889404	0.11645	0.0176497
0.07794	0.07794	0.07794	0.07794	0.71964	0.71964	7.13664	0.71964	0.71964	0.71964	0.71964	0.09684	0.71964	0.14004	0.16524	0.02439		1.87811	1.83349	1.94277	1.90856	17.8091	17.4207	173.431	16.5807	15.1686	9.34091	14.9513	1.87273	9.78173	1.73974	1.69233	0.235434		0.0205084	0.0219319	0.0184454	0.0195369	0.174428	0.186818	1.83127	0.213616	0.258669	0.444592	0.265601	0.040183	0.430528	0.089004	0.116521	0.017657
0.07804	0.07804	0.07804	0.07804	0.72064	0.72064	7.14664	0.72064	0.72064	0.72064	0.72064	0.09694	0.72064	0.14014	0.16534	0.0244		1.88052	1.83584	1.94527	1.91101	17.8338	17.4449	173.674	16.6038	15.1897	9.35389	14.9721	1.87466	9.79532	1.74098	1.69335	0.235531		0.0205347	0.02196	0.018469	0.019562	0.174671	0.187077	1.83384	0.213913	0.259028	0.445209	0.26597	0.0402245	0.431126	0.0890675	0.116591	0.0176642
0.07814	0.07814	0.07814	0.07814	0.72164	0.72164	7.15664	0.72164	0.72164	0.72164	0.72164	0.09704	0.72164	0.14024	0.16544	0.02441		1.88293	1.83819	1.94776	1.91346	17.8586	17.4691	173.917	16.6268	15.2107	9.36687	14.9928	1.8766	9.80892	1.74223	1.69438	0.235627		0.020561	0.0219882	0.0184927	0.019587	0.174913	0.187337	1.8364	0.21421	0.259388	0.445827	0.266339	0.040266	0.431724	0.0891311	0.116662	0.0176714
0.07824	0.07824	0.07824	0.07824	0.72264	0.72264	7.16664	0.72264	0.72264	0.72264	0.72264	0.09714	0.72264	0.14034	0.16554	0.02442		1.88534	1.84055	1.95025	1.91591	17.8833	17.4933	174.16	16.6499	15.2318	9.37985	15.0136	1.87853	9.82251	1.74347	1.6954	0.235724		0.0205873	0.0220163	0.0185164	0.0196121	0.175155	0.187597	1.83897	0.214506	0.259747	0.446445	0.266708	0.0403075	0.432323	0.0891946	0.116732	0.0176787
0.07834	0.07834	0.07834	0.07834	0.72364	0.72364	7.17664	0.72364	0.72364	0.72364	0.72364	0.09724	0.72364	0.14044	0.16564	0.02443		1.88775	1.8429	1.95274	1.91835	17.9081	17.5176	174.403	16.6729	15.2529	9.39283	15.0344	1.88046	9.8361	1.74471	1.69643	0.23582		0.0206136	0.0220444	0.01854	0.0196372	0.175398	0.187856	1.84154	0.214803	0.260107	0.447063	0.267077	0.040349	0.432921	0.0892582	0.116803	0.0176859
0.07844	0.07844	0.07844	0.07844	0.72464	0.72464	7.18664	0.72464	0.72464	0.72464	0.72464	0.09734	0.72464	0.14054	0.16574	0.02444		1.89016	1.84525	1.95524	1.9208	17.9328	17.5418	174.646	16.6959	15.274	9.40581	15.0552	1.8824	9.84969	1.74595	1.69745	0.235917		0.02064	0.0220726	0.0185637	0.0196622	0.17564	0.188116	1.8441	0.2151	0.260466	0.447681	0.267446	0.0403905	0.433519	0.0893217	0.116873	0.0176932
0.07854	0.07854	0.07854	0.07854	0.72564	0.72564	7.19664	0.72564	0.72564	0.72564	0.72564	0.09744	0.72564	0.14064	0.16584	0.02445		1.89257	1.8476	1.95773	1.92325	17.9575	17.566	174.889	16.719	15.295	9.41879	15.076	1.88433	9.86329	1.7472	1.69847	0.236014		0.0206663	0.0221007	0.0185874	0.0196873	0.175883	0.188375	1.84667	0.215397	0.260826	0.448298	0.267815	0.0404319	0.434117	0.0893853	0.116944	0.0177004
0.07864	0.07864	0.07864	0.07864	0.72664	0.72664	7.20664	0.72664	0.72664	0.72664	0.72664	0.09754	0.72664	0.14074	0.16594	0.02446		1.89498	1.84996	1.96022	1.9257	17.9823	17.5902	175.132	16.742	15.3161	9.43177	15.0967	1.88627	9.87688	1.74844	1.6995	0.23611		0.0206926	0.0221289	0.018611	0.0197124	0.176125	0.188635	1.84923	0.215694	0.261185	0.448916	0.268185	0.0404734	0.434716	0.0894489	0.117014	0.0177076
0.07874	0.07874	0.07874	0.07874	0.72764	0.72764	7.21664	0.72764	0.72764	0.72764	0.72764	0.09764	0.72764	0.14084	0.16604	0.02447		1.89739	1.85231	1.96271	1.92815	18.007	17.6144	175.375	16.7651	15.3372	9.44475	15.1175	1.8882	9.89047	1.74968	1.70052	0.236207		0.0207189	0.022157	0.0186347	0.0197374	0.176367	0.188895	1.8518	0.215991	0.261545	0.449534	0.268554	0.0405149	0.435314	0.0895124	0.117085	0.0177149
0.07884	0.07884	0.07884	0.07884	0.72864	0.72864	7.22664	0.72864	0.72864	0.72864	0.72864	0.09774	0.72864	0.14094	0.16614	0.02448		1.8998	1.85466	1.96521	1.9306	18.0318	17.6386	175.618	16.7881	15.3583	9.45773	15.1383	1.89013	9.90406	1.75092	1.70155	0.236303		0.0207452	0.0221851	0.0186584	0.0197625	0.17661	0.189154	1.85437	0.216287	0.261904	0.450152	0.268923	0.0405564	0.435912	0.089576	0.117155	0.0177221
0.07894	0.07894	0.07894	0.07894	0.72964	0.72964	7.23664	0.72964	0.72964	0.72964	0.72964	0.09784	0.72964	0.14104	0.16624	0.02449		1.90221	1.85701	1.9677	1.93305	18.0565	17.6628	175.861	16.8111	15.3794	9.47071	15.1591	1.89207	9.91766	1.75217	1.70257	0.2364		0.0207715	0.0222133	0.018682	0.0197876	0.176852	0.189414	1.85693	0.216584	0.262263	0.45077	0.269292	0.0405979	0.436511	0.0896395	0.117226	0.0177293
0.07904	0.07904	0.07904	0.07904	0.73064	0.73064	7.24664	0.73064	0.73064	0.73064	0.73064	0.09794	0.73064	0.14114	0.16634	0.0245		1.90462	1.85937	1.97019	1.9355	18.0813	17.687	176.104	16.8342	15.4004	9.48369	15.1798	1.894	9.93125	1.75341	1.70359	0.236496		0.0207978	0.0222414	0.0187057	0.0198126	0.177095	0.189673	1.8595	0.216881	0.262623	0.451387	0.269661	0.0406394	0.437109	0.0897031	0.117296	0.0177366
0.07914	0.07914	0.07914	0.07914	0.73164	0.73164	7.25664	0.73164	0.73164	0.73164	0.73164	0.09804	0.73164	0.14124	0.16644	0.02451		1.90702	1.86172	1.97269	1.93795	18.106	17.7112	176.347	16.8572	15.4215	9.49667	15.2006	1.89594	9.94484	1.75465	1.70462	0.236593		0.0208241	0.0222696	0.0187294	0.0198377	0.177337	0.189933	1.86206	0.217178	0.262982	0.452005	0.27003	0.0406809	0.437707	0.0897666	0.117367	0.0177438
0.07924	0.07924	0.07924	0.07924	0.73264	0.73264	7.26664	0.73264	0.73264	0.73264	0.73264	0.09814	0.73264	0.14134	0.16654	0.02452		1.90943	1.86407	1.97518	1.94039	18.1308	17.7354	176.59	16.8803	15.4426	9.50965	15.2214	1.89787	9.95843	1.75589	1.70564	0.236689		0.0208505	0.0222977	0.018753	0.0198628	0.177579	0.190193	1.86463	0.217475	0.263342	0.452623	0.270399	0.0407224	0.438305	0.0898302	0.117437	0.0177511
0.07934	0.07934	0.07934	0.07934	0.73364	0.73364	7.27664	0.73364	0.73364	0.73364	0.73364	0.09824	0.73364	0.14144	0.16664	0.02453		1.91184	1.86642	1.97767	1.94284	18.1555	17.7596	176.833	16.9033	15.4637	9.52263	15.2422	1.8998	9.97203	1.75713	1.70667	0.236786		0.0208768	0.0223258	0.0187767	0.0198878	0.177822	0.190452	1.8672	0.217772	0.263701	0.453241	0.270768	0.0407639	0.438904	0.0898937	0.117508	0.0177583
0.07944	0.07944	0.07944	0.07944	0.73464	0.73464	7.28664	0.73464	0.73464	0.73464	0.73464	0.09834	0.73464	0.14154	0.16674	0.02454		1.91425	1.86878	1.98016	1.94529	18.1803	17.7838	177.076	16.9263	15.4847	9.53561	15.2629	1.90174	9.98562	1.75838	1.70769	0.236882		0.0209031	0.022354	0.0188003	0.0199129	0.178064	0.190712	1.86976	0.218068	0.264061	0.453859	0.271137	0.0408054	0.439502	0.0899573	0.117578	0.0177655
0.07954	0.07954	0.07954	0.07954	0.73564	0.73564	7.29664	0.73564	0.73564	0.73564	0.73564	0.09844	0.73564	0.14164	0.16684	0.02455		1.91666	1.87113	1.98266	1.94774	18.205	17.808	177.319	16.9494	15.5058	9.54859	15.2837	1.90367	9.99921	1.75962	1.70872	0.236979		0.0209294	0.0223821	0.018824	0.019938	0.178306	0.190971	1.87233	0.218365	0.26442	0.454476	0.271506	0.0408469	0.4401	0.0900209	0.117649	0.0177728
0.07964	0.07964	0.07964	0.07964	0.73664	0.73664	7.30664	0.73664	0.73664	0.73664	0.73664	0.09854	0.73664	0.14174	0.16694	0.02456		1.91907	1.87348	1.98515	1.95019	18.2298	17.8322	177.562	16.9724	15.5269	9.56157	15.3045	1.9056	10.0128	1.76086	1.70974	0.237075		0.0209557	0.0224103	0.0188477	0.019963	0.178549	0.191231	1.87489	0.218662	0.26478	0.455094	0.271875	0.0408884	0.440698	0.0900844	0.117719	0.01778
0.07974	0.07974	0.07974	0.07974	0.73764	0.73764	7.31664	0.73764	0.73764	0.73764	0.73764	0.09864	0.73764	0.14184	0.16704	0.02457		1.92148	1.87583	1.98764	1.95264	18.2545	17.8565	177.805	16.9955	15.548	9.57455	15.3253	1.90754	10.0264	1.7621	1.71076	0.237172		0.020982	0.0224384	0.0188713	0.0199881	0.178791	0.191491	1.87746	0.218959	0.265139	0.455712	0.272244	0.0409299	0.441297	0.090148	0.11779	0.0177873
0.07984	0.07984	0.07984	0.07984	0.73864	0.73864	7.32664	0.73864	0.73864	0.73864	0.73864	0.09874	0.73864	0.14194	0.16714	0.02458		1.92389	1.87819	1.99013	1.95509	18.2793	17.8807	178.048	17.0185	15.5691	9.58753	15.346	1.90947	10.04	1.76335	1.71179	0.237268		0.0210083	0.0224665	0.018895	0.0200132	0.179034	0.19175	1.88003	0.219256	0.265498	0.45633	0.272613	0.0409714	0.441895	0.0902115	0.11786	0.0177945
0.07994	0.07994	0.07994	0.07994	0.73964	0.73964	7.33664	0.73964	0.73964	0.73964	0.73964	0.09884	0.73964	0.14204	0.16724	0.02459		1.9263	1.88054	1.99263	1.95754	18.304	17.9049	178.291	17.0416	15.5901	9.60051	15.3668	1.91141	10.0536	1.76459	1.71281	0.237365		0.0210346	0.0224947	0.0189187	0.0200382	0.179276	0.19201	1.88259	0.219553	0.265858	0.456948	0.272982	0.0410129	0.442493	0.0902751	0.117931	0.0178017
0.08004	0.08004	0.08004	0.08004	0.74064	0.74064	7.34664	0.74064	0.74064	0.74064	0.74064	0.09894	0.74064	0.14214	0.16734	0.0246		1.92871	1.88289	1.99512	1.95998	18.3288	17.9291	178.534	17.0646	15.6112	9.61349	15.3876	1.91334	10.0672	1.76583	1.71384	0.237461		0.021061	0.0225228	0.0189423	0.0200633	0.179518	0.192269	1.88516	0.219849	0.266217	0.457565	0.273352	0.0410544	0.443091	0.0903386	0.118001	0.017809
0.08014	0.08014	0.08014	0.08014	0.74164	0.74164	7.35664	0.74164	0.74164	0.74164	0.74164	0.09904	0.74164	0.14224	0.16744	0.02461		1.93112	1.88524	1.99761	1.96243	18.3535	17.9533	178.777	17.0876	15.6323	9.62647	15.4084	1.91527	10.0808	1.76707	1.71486	0.237558		0.0210873	0.022551	0.018966	0.0200884	0.179761	0.192529	1.88772	0.220146	0.266577	0.458183	0.273721	0.0410959	0.44369	0.0904022	0.118072	0.0178162
0.08024	0.08024	0.08024	0.08024	0.74264	0.74264	7.36664	0.74264	0.74264	0.74264	0.74264	0.09914	0.74264	0.14234	0.16754	0.02462		1.93353	1.8876	2.0001	1.96488	18.3782	17.9775	179.02	17.1107	15.6534	9.63945	15.4291	1.91721	10.0944	1.76832	1.71588	0.237655		0.0211136	0.0225791	0.0189897	0.0201134	0.180003	0.192789	1.89029	0.220443	0.266936	0.458801	0.27409	0.0411373	0.444288	0.0904658	0.118142	0.0178235
0.08034	0.08034	0.08034	0.08034	0.74364	0.74364	7.37664	0.74364	0.74364	0.74364	0.74364	0.09924	0.74364	0.14244	0.16764	0.02463		1.93594	1.88995	2.0026	1.96733	18.403	18.0017	179.263	17.1337	15.6744	9.65243	15.4499	1.91914	10.108	1.76956	1.71691	0.237751		0.0211399	0.0226072	0.0190133	0.0201385	0.180245	0.193048	1.89286	0.22074	0.267296	0.459419	0.274459	0.0411788	0.444886	0.0905293	0.118213	0.0178307
0.08044	0.08044	0.08044	0.08044	0.74464	0.74464	7.38664	0.74464	0.74464	0.74464	0.74464	0.09934	0.74464	0.14254	0.16774	0.02464		1.93835	1.8923	2.00509	1.96978	18.4277	18.0259	179.506	17.1568	15.6955	9.66541	15.4707	1.92108	10.1215	1.7708	1.71793	0.237848		0.0211662	0.0226354	0.019037	0.0201636	0.180488	0.193308	1.89542	0.221037	0.267655	0.460037	0.274828	0.0412203	0.445484	0.0905929	0.118283	0.0178379
0.08054	0.08054	0.08054	0.08054	0.74564	0.74564	7.39664	0.74564	0.74564	0.74564	0.74564	0.09944	0.74564	0.14264	0.16784	0.02465		1.94076	1.89465	2.00758	1.97223	18.4525	18.0501	179.749	17.1798	15.7166	9.67839	15.4915	1.92301	10.1351	1.77204	1.71896	0.237944		0.0211925	0.0226635	0.0190607	0.0201886	0.18073	0.193567	1.89799	0.221334	0.268015	0.460654	0.275197	0.0412618	0.446083	0.0906564	0.118354	0.0178452
0.08064	0.08064	0.08064	0.08064	0.74664	0.74664	7.40664	0.74664	0.74664	0.74664	0.74664	0.09954	0.74664	0.14274	0.16794	0.02466		1.94317	1.89701	2.01008	1.97468	18.4772	18.0743	179.993	17.2028	15.7377	9.69137	15.5122	1.92494	10.1487	1.77328	1.71998	0.238041		0.0212188	0.0226916	0.0190843	0.0202137	0.180973	0.193827	1.90055	0.22163	0.268374	0.461272	0.275566	0.0413033	0.446681	0.09072	0.118425	0.0178524
0.08074	0.08074	0.08074	0.08074	0.74764	0.74764	7.41664	0.74764	0.74764	0.74764	0.74764	0.09964	0.74764	0.14284	0.16804	0.02467		1.94558	1.89936	2.01257	1.97713	18.502	18.0985	180.236	17.2259	15.7588	9.70435	15.533	1.92688	10.1623	1.77453	1.72101	0.238137		0.0212452	0.0227198	0.019108	0.0202388	0.181215	0.194087	1.90312	0.221927	0.268733	0.46189	0.275935	0.0413448	0.447279	0.0907835	0.118495	0.0178597
0.08084	0.08084	0.08084	0.08084	0.74864	0.74864	7.42664	0.74864	0.74864	0.74864	0.74864	0.09974	0.74864	0.14294	0.16814	0.02468		1.94799	1.90171	2.01506	1.97957	18.5267	18.1227	180.479	17.2489	15.7798	9.71733	15.5538	1.92881	10.1759	1.77577	1.72203	0.238234		0.0212715	0.0227479	0.0191317	0.0202638	0.181457	0.194346	1.90569	0.222224	0.269093	0.462508	0.276304	0.0413863	0.447877	0.0908471	0.118566	0.0178669
0.08094	0.08094	0.08094	0.08094	0.74964	0.74964	7.43664	0.74964	0.74964	0.74964	0.74964	0.09984	0.74964	0.14304	0.16824	0.02469		1.9504	1.90406	2.01755	1.98202	18.5515	18.1469	180.722	17.272	15.8009	9.73031	15.5746	1.93074	10.1895	1.77701	1.72305	0.23833		0.0212978	0.0227761	0.0191553	0.0202889	0.1817	0.194606	1.90825	0.222521	0.269452	0.463126	0.276673	0.0414278	0.448476	0.0909106	0.118636	0.0178741
0.08104	0.08104	0.08104	0.08104	0.75064	0.75064	7.44664	0.75064	0.75064	0.75064	0.75064	0.09994	0.75064	0.14314	0.16834	0.0247		1.95281	1.90642	2.02005	1.98447	18.5762	18.1712	180.965	17.295	15.822	9.74329	15.5954	1.93268	10.2031	1.77825	1.72408	0.238427		0.0213241	0.0228042	0.019179	0.020314	0.181942	0.194865	1.91082	0.222818	0.269812	0.463743	0.277042	0.0414693	0.449074	0.0909742	0.118707	0.0178814
0.08114	0.08114	0.08114	0.08114	0.75164	0.75164	7.45664	0.75164	0.75164	0.75164	0.75164	0.10004	0.75164	0.14324	0.16844	0.02471		1.95522	1.90877	2.02254	1.98692	18.601	18.1954	181.208	17.318	15.8431	9.75627	15.6161	1.93461	10.2167	1.7795	1.7251	0.238523		0.0213504	0.0228323	0.0192027	0.020339	0.182185	0.195125	1.91338	0.223115	0.270171	0.464361	0.277411	0.0415108	0.449672	0.0910378	0.118777	0.0178886
0.08124	0.08124	0.08124	0.08124	0.75264	0.75264	7.46664	0.75264	0.75264	0.75264	0.75264	0.10014	0.75264	0.14334	0.16854	0.02472		1.95763	1.91112	2.02503	1.98937	18.6257	18.2196	181.451	17.3411	15.8641	9.76925	15.6369	1.93655	10.2303	1.78074	1.72613	0.23862		0.0213767	0.0228605	0.0192263	0.0203641	0.182427	0.195385	1.91595	0.223412	0.270531	0.464979	0.27778	0.0415523	0.45027	0.0911013	0.118848	0.0178959
0.08134	0.08134	0.08134	0.08134	0.75364	0.75364	7.47664	0.75364	0.75364	0.75364	0.75364	0.10024	0.75364	0.14344	0.16864	0.02473		1.96004	1.91347	2.02752	1.99182	18.6505	18.2438	181.694	17.3641	15.8852	9.78223	15.6577	1.93848	10.2439	1.78198	1.72715	0.238716		0.021403	0.0228886	0.01925	0.0203892	0.182669	0.195644	1.91852	0.223708	0.27089	0.465597	0.27815	0.0415938	0.450869	0.0911649	0.118918	0.0179031
0.08144	0.08144	0.08144	0.08144	0.75464	0.75464	7.48664	0.75464	0.75464	0.75464	0.75464	0.10034	0.75464	0.14354	0.16874	0.02474		1.96245	1.91583	2.03002	1.99427	18.6752	18.268	181.937	17.3872	15.9063	9.79521	15.6785	1.94041	10.2575	1.78322	1.72817	0.238813		0.0214293	0.0229168	0.0192737	0.0204142	0.182912	0.195904	1.92108	0.224005	0.271249	0.466215	0.278519	0.0416353	0.451467	0.0912284	0.118989	0.0179103
0.08154	0.08154	0.08154	0.08154	0.75564	0.75564	7.49664	0.75564	0.75564	0.75564	0.75564	0.10044	0.75564	0.14364	0.16884	0.02475		1.96486	1.91818	2.03251	1.99672	18.7	18.2922	182.18	17.4102	15.9274	9.80819	15.6992	1.94235	10.2711	1.78447	1.7292	0.238909		0.0214557	0.0229449	0.0192973	0.0204393	0.183154	0.196163	1.92365	0.224302	0.271609	0.466832	0.278888	0.0416768	0.452065	0.091292	0.119059	0.0179176
0.08164	0.08164	0.08164	0.08164	0.75664	0.75664	7.50664	0.75664	0.75664	0.75664	0.75664	0.10054	0.75664	0.14374	0.16894	0.02476		1.96727	1.92053	2.035	1.99916	18.7247	18.3164	182.423	17.4332	15.9485	9.82117	15.72	1.94428	10.2847	1.78571	1.73022	0.239006		0.021482	0.022973	0.019321	0.0204644	0.183396	0.196423	1.92621	0.224599	0.271968	0.46745	0.279257	0.0417183	0.452663	0.0913555	0.11913	0.0179248
0.08174	0.08174	0.08174	0.08174	0.75764	0.75764	7.51664	0.75764	0.75764	0.75764	0.75764	0.10064	0.75764	0.14384	0.16904	0.02477		1.96968	1.92288	2.03749	2.00161	18.7495	18.3406	182.666	17.4563	15.9695	9.83415	15.7408	1.94622	10.2982	1.78695	1.73125	0.239102		0.0215083	0.0230012	0.0193447	0.0204894	0.183639	0.196682	1.92878	0.224896	0.272328	0.468068	0.279626	0.0417598	0.453262	0.0914191	0.1192	0.0179321
0.08184	0.08184	0.08184	0.08184	0.75864	0.75864	7.52664	0.75864	0.75864	0.75864	0.75864	0.10074	0.75864	0.14394	0.16914	0.02478		1.97209	1.92523	2.03999	2.00406	18.7742	18.3648	182.909	17.4793	15.9906	9.84713	15.7616	1.94815	10.3118	1.78819	1.73227	0.239199		0.0215346	0.0230293	0.0193683	0.0205145	0.183881	0.196942	1.93135	0.225193	0.272687	0.468686	0.279995	0.0418013	0.45386	0.0914827	0.119271	0.0179393
0.08194	0.08194	0.08194	0.08194	0.75964	0.75964	7.53664	0.75964	0.75964	0.75964	0.75964	0.10084	0.75964	0.14404	0.16924	0.02479		1.9745	1.92759	2.04248	2.00651	18.7989	18.389	183.152	17.5024	16.0117	9.86011	15.7823	1.95008	10.3254	1.78943	1.7333	0.239296		0.0215609	0.0230575	0.019392	0.0205396	0.184124	0.197202	1.93391	0.225489	0.273047	0.469304	0.280364	0.0418427	0.454458	0.0915462	0.119341	0.0179465
0.08204	0.08204	0.08204	0.08204	0.76064	0.76064	7.54664	0.76064	0.76064	0.76064	0.76064	0.10094	0.76064	0.14414	0.16934	0.0248		1.97691	1.92994	2.04497	2.00896	18.8237	18.4132	183.395	17.5254	16.0328	9.87309	15.8031	1.95202	10.339	1.79068	1.73432	0.239392		0.0215872	0.0230856	0.0194157	0.0205646	0.184366	0.197461	1.93648	0.225786	0.273406	0.469921	0.280733	0.0418842	0.455056	0.0916098	0.119412	0.0179538
0.08214	0.08214	0.08214	0.08214	0.76164	0.76164	7.55664	0.76164	0.76164	0.76164	0.76164	0.10104	0.76164	0.14424	0.16944	0.02481		1.97932	1.93229	2.04746	2.01141	18.8484	18.4374	183.638	17.5484	16.0538	9.88607	15.8239	1.95395	10.3526	1.79192	1.73534	0.239489		0.0216135	0.0231137	0.0194393	0.0205897	0.184608	0.197721	1.93904	0.226083	0.273766	0.470539	0.281102	0.0419257	0.455655	0.0916733	0.119482	0.017961
0.08224	0.08224	0.08224	0.08224	0.76264	0.76264	7.56664	0.76264	0.76264	0.76264	0.76264	0.10114	0.76264	0.14434	0.16954	0.02482		1.98173	1.93464	2.04996	2.01386	18.8732	18.4616	183.881	17.5715	16.0749	9.89905	15.8447	1.95588	10.3662	1.79316	1.73637	0.239585		0.0216398	0.0231419	0.019463	0.0206148	0.184851	0.19798	1.94161	0.22638	0.274125	0.471157	0.281471	0.0419672	0.456253	0.0917369	0.119553	0.0179682
0.08234	0.08234	0.08234	0.08234	0.76364	0.76364	7.57664	0.76364	0.76364	0.76364	0.76364	0.10124	0.76364	0.14444	0.16964	0.02483		1.98413	1.937	2.05245	2.01631	18.8979	18.4859	184.124	17.5945	16.096	9.91203	15.8654	1.95782	10.3798	1.7944	1.73739	0.239682		0.0216662	0.02317	0.0194867	0.0206398	0.185093	0.19824	1.94418	0.226677	0.274484	0.471775	0.28184	0.0420087	0.456851	0.0918004	0.119623	0.0179755
0.08244	0.08244	0.08244	0.08244	0.76464	0.76464	7.58664	0.76464	0.76464	0.76464	0.76464	0.10134	0.76464	0.14454	0.16974	0.02484		1.98654	1.93935	2.05494	2.01875	18.9227	18.5101	184.367	17.6176	16.1171	9.92501	15.8862	1.95975	10.3934	1.79565	1.73842	0.239778		0.0216925	0.0231982	0.0195103	0.0206649	0.185336	0.1985	1.94674	0.226974	0.274844	0.472393	0.282209	0.0420502	0.457449	0.091864	0.119694	0.0179827
0.08254	0.08254	0.08254	0.08254	0.76564	0.76564	7.59664	0.76564	0.76564	0.76564	0.76564	0.10144	0.76564	0.14464	0.16984	0.02485		1.98895	1.9417	2.05744	2.0212	18.9474	18.5343	184.61	17.6406	16.1382	9.93799	15.907	1.96169	10.407	1.79689	1.73944	0.239875		0.0217188	0.0232263	0.019534	0.02069	0.185578	0.198759	1.94931	0.22727	0.275203	0.47301	0.282578	0.0420917	0.458048	0.0919275	0.119764	0.01799
0.08264	0.08264	0.08264	0.08264	0.76664	0.76664	7.60664	0.76664	0.76664	0.76664	0.76664	0.10154	0.76664	0.14474	0.16994	0.02486		1.99136	1.94405	2.05993	2.02365	18.9722	18.5585	184.853	17.6636	16.1592	9.95097	15.9278	1.96362	10.4206	1.79813	1.74046	0.239971		0.0217451	0.0232544	0.0195577	0.020715	0.18582	0.199019	1.95187	0.227567	0.275563	0.473628	0.282947	0.0421332	0.458646	0.0919911	0.119835	0.0179972
0.08274	0.08274	0.08274	0.08274	0.76764	0.76764	7.61664	0.76764	0.76764	0.76764	0.76764	0.10164	0.76764	0.14484	0.17004	0.02487		1.99377	1.94641	2.06242	2.0261	18.9969	18.5827	185.096	17.6867	16.1803	9.96395	15.9485	1.96555	10.4342	1.79937	1.74149	0.240068		0.0217714	0.0232826	0.0195813	0.0207401	0.186063	0.199278	1.95444	0.227864	0.275922	0.474246	0.283317	0.0421747	0.459244	0.0920547	0.119905	0.0180044
0.08284	0.08284	0.08284	0.08284	0.76864	0.76864	7.62664	0.76864	0.76864	0.76864	0.76864	0.10174	0.76864	0.14494	0.17014	0.02488		1.99618	1.94876	2.06491	2.02855	19.0217	18.6069	185.339	17.7097	16.2014	9.97693	15.9693	1.96749	10.4478	1.80062	1.74251	0.240164		0.0217977	0.0233107	0.019605	0.0207652	0.186305	0.199538	1.95701	0.228161	0.276282	0.474864	0.283686	0.0422162	0.459842	0.0921182	0.119976	0.0180117
0.08294	0.08294	0.08294	0.08294	0.76964	0.76964	7.63664	0.76964	0.76964	0.76964	0.76964	0.10184	0.76964	0.14504	0.17024	0.02489		1.99859	1.95111	2.06741	2.031	19.0464	18.6311	185.582	17.7328	16.2225	9.98991	15.9901	1.96942	10.4614	1.80186	1.74354	0.240261		0.021824	0.0233389	0.0196287	0.0207902	0.186547	0.199798	1.95957	0.228458	0.276641	0.475482	0.284055	0.0422577	0.460441	0.0921818	0.120046	0.0180189
0.08304	0.08304	0.08304	0.08304	0.77064	0.77064	7.64664	0.77064	0.77064	0.77064	0.77064	0.10194	0.77064	0.14514	0.17034	0.0249		2.001	1.95346	2.0699	2.03345	19.0712	18.6553	185.825	17.7558	16.2436	10.0029	16.0109	1.97136	10.4749	1.8031	1.74456	0.240357		0.0218504	0.023367	0.0196523	0.0208153	0.18679	0.200057	1.96214	0.228755	0.277001	0.476099	0.284424	0.0422992	0.461039	0.0922453	0.120117	0.0180262
0.08314	0.08314	0.08314	0.08314	0.77164	0.77164	7.65664	0.77164	0.77164	0.77164	0.77164	0.10204	0.77164	0.14524	0.17044	0.02491		2.00341	1.95582	2.07239	2.0359	19.0959	18.6795	186.068	17.7788	16.2646	10.0159	16.0317	1.97329	10.4885	1.80434	1.74559	0.240454		0.0218767	0.0233951	0.019676	0.0208404	0.187032	0.200317	1.9647	0.229051	0.27736	0.476717	0.284793	0.0423407	0.461637	0.0923089	0.120187	0.0180334
0.08324	0.08324	0.08324	0.08324	0.77264	0.77264	7.66664	0.77264	0.77264	0.77264	0.77264	0.10214	0.77264	0.14534	0.17054	0.02492		2.00582	1.95817	2.07488	2.03834	19.1207	18.7037	186.311	17.8019	16.2857	10.0288	16.0524	1.97522	10.5021	1.80559	1.74661	0.24055		0.021903	0.0234233	0.0196997	0.0208654	0.187275	0.200576	1.96727	0.229348	0.277719	0.477335	0.285162	0.0423822	0.462235	0.0923724	0.120258	0.0180406
0.08334	0.08334	0.08334	0.08334	0.77364	0.77364	7.67664	0.77364	0.77364	0.77364	0.77364	0.10224	0.77364	0.14544	0.17064	0.02493		2.00823	1.96052	2.07738	2.04079	19.1454	18.7279	186.554	17.8249	16.3068	10.0418	16.0732	1.97716	10.5157	1.80683	1.74763	0.240647		0.0219293	0.0234514	0.0197233	0.0208905	0.187517	0.200836	1.96984	0.229645	0.278079	0.477953	0.285531	0.0424237	0.462834	0.092436	0.120328	0.0180479
0.08344	0.08344	0.08344	0.08344	0.77464	0.77464	7.68664	0.77464	0.77464	0.77464	0.77464	0.10234	0.77464	0.14554	0.17074	0.02494		2.01064	1.96287	2.07987	2.04324	19.1702	18.7521	186.797	17.848	16.3279	10.0548	16.094	1.97909	10.5293	1.80807	1.74866	0.240743		0.0219556	0.0234796	0.019747	0.0209156	0.187759	0.201096	1.9724	0.229942	0.278438	0.47857	0.2859	0.0424652	0.463432	0.0924995	0.120399	0.0180551
0.08354	0.08354	0.08354	0.08354	0.77564	0.77564	7.69664	0.77564	0.77564	0.77564	0.77564	0.10244	0.77564	0.14564	0.17084	0.02495		2.01305	1.96523	2.08236	2.04569	19.1949	18.7763	187.04	17.871	16.3489	10.0678	16.1148	1.98102	10.5429	1.80931	1.74968	0.24084		0.0219819	0.0235077	0.0197707	0.0209406	0.188002	0.201355	1.97497	0.230239	0.278798	0.479188	0.286269	0.0425067	0.46403	0.0925631	0.120469	0.0180624
0.08364	0.08364	0.08364	0.08364	0.77664	0.77664	7.70664	0.77664	0.77664	0.77664	0.77664	0.10254	0.77664	0.14574	0.17094	0.02496		2.01546	1.96758	2.08485	2.04814	19.2197	18.8006	187.283	17.894	16.37	10.0808	16.1355	1.98296	10.5565	1.81055	1.75071	0.240937		0.0220082	0.0235358	0.0197943	0.0209657	0.188244	0.201615	1.97753	0.230536	0.279157	0.479806	0.286638	0.0425481	0.464628	0.0926267	0.12054	0.0180696
0.08374	0.08374	0.08374	0.08374	0.77764	0.77764	7.71664	0.77764	0.77764	0.77764	0.77764	0.10264	0.77764	0.14584	0.17104	0.02497		2.01787	1.96993	2.08735	2.05059	19.2444	18.8248	187.526	17.9171	16.3911	10.0937	16.1563	1.98489	10.5701	1.8118	1.75173	0.241033		0.0220345	0.023564	0.019818	0.0209908	0.188486	0.201874	1.9801	0.230832	0.279517	0.480424	0.287007	0.0425896	0.465227	0.0926902	0.120611	0.0180768
0.08384	0.08384	0.08384	0.08384	0.77864	0.77864	7.72664	0.77864	0.77864	0.77864	0.77864	0.10274	0.77864	0.14594	0.17114	0.02498		2.02028	1.97228	2.08984	2.05304	19.2691	18.849	187.769	17.9401	16.4122	10.1067	16.1771	1.98683	10.5837	1.81304	1.75275	0.24113		0.0220609	0.0235921	0.0198417	0.0210158	0.188729	0.202134	1.98267	0.231129	0.279876	0.481042	0.287376	0.0426311	0.465825	0.0927538	0.120681	0.0180841
0.08394	0.08394	0.08394	0.08394	0.77964	0.77964	7.73664	0.77964	0.77964	0.77964	0.77964	0.10284	0.77964	0.14604	0.17124	0.02499		2.02269	1.97464	2.09233	2.05549	19.2939	18.8732	188.012	17.9632	16.4333	10.1197	16.1979	1.98876	10.5973	1.81428	1.75378	0.241226		0.0220872	0.0236203	0.0198653	0.0210409	0.188971	0.202394	1.98523	0.231426	0.280236	0.481659	0.287745	0.0426726	0.466423	0.0928173	0.120752	0.0180913
0.08404	0.08404	0.08404	0.08404	0.78064	0.78064	7.74664	0.78064	0.78064	0.78064	0.78064	0.10294	0.78064	0.14614	0.17134	0.025		2.0251	1.97699	2.09483	2.05793	19.3186	18.8974	188.255	17.9862	16.4543	10.1327	16.2186	1.99069	10.6109	1.81552	1.7548	0.241323		0.0221135	0.0236484	0.019889	0.021066	0.189214	0.202653	1.9878	0.231723	0.280595	0.482277	0.288115	0.0427141	0.467022	0.0928809	0.120822	0.0180986
0.08414	0.08414	0.08414	0.08414	0.78164	0.78164	7.75664	0.78164	0.78164	0.78164	0.78164	0.10304	0.78164	0.14624	0.17144	0.02501		2.02751	1.97934	2.09732	2.06038	19.3434	18.9216	188.498	18.0092	16.4754	10.1457	16.2394	1.99263	10.6245	1.81677	1.75583	0.241419		0.0221398	0.0236765	0.0199127	0.021091	0.189456	0.202913	1.99036	0.23202	0.280954	0.482895	0.288484	0.0427556	0.46762	0.0929444	0.120893	0.0181058
0.08424	0.08424	0.08424	0.08424	0.78264	0.78264	7.76664	0.78264	0.78264	0.78264	0.78264	0.10314	0.78264	0.14634	0.17154	0.02502		2.02992	1.98169	2.09981	2.06283	19.3681	18.9458	188.741	18.0323	16.4965	10.1586	16.2602	1.99456	10.6381	1.81801	1.75685	0.241516		0.0221661	0.0237047	0.0199363	0.0211161	0.189698	0.203172	1.99293	0.232317	0.281314	0.483513	0.288853	0.0427971	0.468218	0.093008	0.120963	0.018113
0.08434	0.08434	0.08434	0.08434	0.78364	0.78364	7.77664	0.78364	0.78364	0.78364	0.78364	0.10324	0.78364	0.14644	0.17164	0.02503		2.03233	1.98405	2.1023	2.06528	19.3929	18.97	188.984	18.0553	16.5176	10.1716	16.281	1.9965	10.6517	1.81925	1.75788	0.241612		0.0221924	0.0237328	0.01996	0.0211412	0.189941	0.203432	1.9955	0.232613	0.281673	0.484131	0.289222	0.0428386	0.468816	0.0930716	0.121034	0.0181203
0.08444	0.08444	0.08444	0.08444	0.78464	0.78464	7.78664	0.78464	0.78464	0.78464	0.78464	0.10334	0.78464	0.14654	0.17174	0.02504		2.03474	1.9864	2.1048	2.06773	19.4176	18.9942	189.227	18.0784	16.5386	10.1846	16.3017	1.99843	10.6652	1.82049	1.7589	0.241709		0.0222187	0.0237609	0.0199837	0.0211662	0.190183	0.203692	1.99806	0.23291	0.282033	0.484748	0.289591	0.0428801	0.469415	0.0931351	0.121104	0.0181275
0.08454	0.08454	0.08454	0.08454	0.78564	0.78564	7.79664	0.78564	0.78564	0.78564	0.78564	0.10344	0.78564	0.14664	0.17184	0.02505		2.03715	1.98875	2.10729	2.07018	19.4424	19.0184	189.47	18.1014	16.5597	10.1976	16.3225	2.00036	10.6788	1.82174	1.75992	0.241805		0.022245	0.0237891	0.0200073	0.0211913	0.190426	0.203951	2.00063	0.233207	0.282392	0.485366	0.28996	0.0429216	0.470013	0.0931987	0.121175	0.0181348
0.08464	0.08464	0.08464	0.08464	0.78664	0.78664	7.80664	0.78664	0.78664	0.78664	0.78664	0.10354	0.78664	0.14674	0.17194	0.02506		2.03956	1.9911	2.10978	2.07263	19.4671	19.0426	189.713	18.1244	16.5808	10.2106	16.3433	2.0023	10.6924	1.82298	1.76095	0.241902		0.0222714	0.0238172	0.020031	0.0212164	0.190668	0.204211	2.00319	0.233504	0.282752	0.485984	0.290329	0.0429631	0.470611	0.0932622	0.121245	0.018142
0.08474	0.08474	0.08474	0.08474	0.78764	0.78764	7.81664	0.78764	0.78764	0.78764	0.78764	0.10364	0.78764	0.14684	0.17204	0.02507		2.04197	1.99346	2.11227	2.07508	19.4919	19.0668	189.956	18.1475	16.6019	10.2235	16.3641	2.00423	10.706	1.82422	1.76197	0.241998		0.0222977	0.0238454	0.0200547	0.0212414	0.19091	0.20447	2.00576	0.233801	0.283111	0.486602	0.290698	0.0430046	0.471209	0.0933258	0.121316	0.0181492
0.08484	0.08484	0.08484	0.08484	0.78864	0.78864	7.82664	0.78864	0.78864	0.78864	0.78864	0.10374	0.78864	0.14694	0.17214	0.02508		2.04438	1.99581	2.11477	2.07752	19.5166	19.091	190.199	18.1705	16.623	10.2365	16.3848	2.00616	10.7196	1.82546	1.763	0.242095		0.022324	0.0238735	0.0200783	0.0212665	0.191153	0.20473	2.00833	0.234098	0.283471	0.48722	0.291067	0.0430461	0.471808	0.0933893	0.121386	0.0181565
0.08494	0.08494	0.08494	0.08494	0.78964	0.78964	7.83664	0.78964	0.78964	0.78964	0.78964	0.10384	0.78964	0.14704	0.17224	0.02509		2.04679	1.99816	2.11726	2.07997	19.5414	19.1152	190.442	18.1936	16.644	10.2495	16.4056	2.0081	10.7332	1.8267	1.76402	0.242191		0.0223503	0.0239016	0.020102	0.0212916	0.191395	0.20499	2.01089	0.234394	0.28383	0.487837	0.291436	0.0430876	0.472406	0.0934529	0.121457	0.0181637
0.08504	0.08504	0.08504	0.08504	0.79064	0.79064	7.84664	0.79064	0.79064	0.79064	0.79064	0.10394	0.79064	0.14714	0.17234	0.0251		2.0492	2.00051	2.11975	2.08242	19.5661	19.1395	190.685	18.2166	16.6651	10.2625	16.4264	2.01003	10.7468	1.82795	1.76504	0.242288		0.0223766	0.0239298	0.0201257	0.0213166	0.191637	0.205249	2.01346	0.234691	0.284189	0.488455	0.291805	0.0431291	0.473004	0.0935164	0.121527	0.018171
0.08514	0.08514	0.08514	0.08514	0.79164	0.79164	7.85664	0.79164	0.79164	0.79164	0.79164	0.10404	0.79164	0.14724	0.17244	0.02511		2.05161	2.00287	2.12224	2.08487	19.5909	19.1637	190.928	18.2396	16.6862	10.2755	16.4472	2.01197	10.7604	1.82919	1.76607	0.242384		0.0224029	0.0239579	0.0201493	0.0213417	0.19188	0.205509	2.01602	0.234988	0.284549	0.489073	0.292174	0.0431706	0.473602	0.09358	0.121598	0.0181782
0.08524	0.08524	0.08524	0.08524	0.79264	0.79264	7.86664	0.79264	0.79264	0.79264	0.79264	0.10414	0.79264	0.14734	0.17254	0.02512		2.05402	2.00522	2.12474	2.08732	19.6156	19.1879	191.171	18.2627	16.7073	10.2884	16.4679	2.0139	10.774	1.83043	1.76709	0.242481		0.0224292	0.0239861	0.020173	0.0213668	0.192122	0.205768	2.01859	0.235285	0.284908	0.489691	0.292543	0.0432121	0.474201	0.0936436	0.121668	0.0181854
0.08534	0.08534	0.08534	0.08534	0.79364	0.79364	7.87664	0.79364	0.79364	0.79364	0.79364	0.10424	0.79364	0.14744	0.17264	0.02513		2.05643	2.00757	2.12723	2.08977	19.6404	19.2121	191.414	18.2857	16.7283	10.3014	16.4887	2.01583	10.7876	1.83167	1.76812	0.242578		0.0224556	0.0240142	0.0201966	0.0213918	0.192365	0.206028	2.02116	0.235582	0.285268	0.490309	0.292913	0.0432536	0.474799	0.0937071	0.121739	0.0181927
0.08544	0.08544	0.08544	0.08544	0.79464	0.79464	7.88664	0.79464	0.79464	0.79464	0.79464	0.10434	0.79464	0.14754	0.17274	0.02514		2.05884	2.00992	2.12972	2.09222	19.6651	19.2363	191.657	18.3088	16.7494	10.3144	16.5095	2.01777	10.8012	1.83292	1.76914	0.242674		0.0224819	0.0240423	0.0202203	0.0214169	0.192607	0.206288	2.02372	0.235879	0.285627	0.490926	0.293282	0.043295	0.475397	0.0937707	0.121809	0.0181999
0.08554	0.08554	0.08554	0.08554	0.79564	0.79564	7.89664	0.79564	0.79564	0.79564	0.79564	0.10444	0.79564	0.14764	0.17284	0.02515		2.06124	2.01228	2.13222	2.09467	19.6898	19.2605	191.9	18.3318	16.7705	10.3274	16.5303	2.0197	10.8148	1.83416	1.77017	0.242771		0.0225082	0.0240705	0.020244	0.0214419	0.192849	0.206547	2.02629	0.236176	0.285987	0.491544	0.293651	0.0433365	0.475995	0.0938342	0.12188	0.0182072
0.08564	0.08564	0.08564	0.08564	0.79664	0.79664	7.90664	0.79664	0.79664	0.79664	0.79664	0.10454	0.79664	0.14774	0.17294	0.02516		2.06365	2.01463	2.13471	2.09711	19.7146	19.2847	192.143	18.3549	16.7916	10.3404	16.5511	2.02164	10.8284	1.8354	1.77119	0.242867		0.0225345	0.0240986	0.0202676	0.021467	0.193092	0.206807	2.02885	0.236472	0.286346	0.492162	0.29402	0.043378	0.476594	0.0938978	0.12195	0.0182144
0.08574	0.08574	0.08574	0.08574	0.79764	0.79764	7.91664	0.79764	0.79764	0.79764	0.79764	0.10464	0.79764	0.14784	0.17304	0.02517		2.06606	2.01698	2.1372	2.09956	19.7393	19.3089	192.386	18.3779	16.8127	10.3533	16.5718	2.02357	10.8419	1.83664	1.77221	0.242964		0.0225608	0.0241268	0.0202913	0.0214921	0.193334	0.207066	2.03142	0.236769	0.286706	0.49278	0.294389	0.0434195	0.477192	0.0939613	0.122021	0.0182216
0.08584	0.08584	0.08584	0.08584	0.79864	0.79864	7.92664	0.79864	0.79864	0.79864	0.79864	0.10474	0.79864	0.14794	0.17314	0.02518		2.06847	2.01933	2.13969	2.10201	19.7641	19.3331	192.629	18.4009	16.8337	10.3663	16.5926	2.0255	10.8555	1.83789	1.77324	0.24306		0.0225871	0.0241549	0.020315	0.0215171	0.193577	0.207326	2.03399	0.237066	0.287065	0.493398	0.294758	0.043461	0.47779	0.0940249	0.122091	0.0182289
0.08594	0.08594	0.08594	0.08594	0.79964	0.79964	7.93664	0.79964	0.79964	0.79964	0.79964	0.10484	0.79964	0.14804	0.17324	0.02519		2.07088	2.02168	2.14219	2.10446	19.7888	19.3573	192.872	18.424	16.8548	10.3793	16.6134	2.02744	10.8691	1.83913	1.77426	0.243157		0.0226134	0.024183	0.0203386	0.0215422	0.193819	0.207586	2.03655	0.237363	0.287424	0.494015	0.295127	0.0435025	0.478388	0.0940885	0.122162	0.0182361
0.08604	0.08604	0.08604	0.08604	0.80064	0.80064	7.94664	0.80064	0.80064	0.80064	0.80064	0.10494	0.80064	0.14814	0.17334	0.0252		2.07329	2.02404	2.14468	2.10691	19.8136	19.3815	193.115	18.447	16.8759	10.3923	16.6342	2.02937	10.8827	1.84037	1.77529	0.243253		0.0226397	0.0242112	0.0203623	0.0215673	0.194061	0.207845	2.03912	0.23766	0.287784	0.494633	0.295496	0.043544	0.478987	0.094152	0.122232	0.0182433
0.08614	0.08614	0.08614	0.08614	0.80164	0.80164	7.95664	0.80164	0.80164	0.80164	0.80164	0.10504	0.80164	0.14824	0.17344	0.02521		2.0757	2.02639	2.14717	2.10936	19.8383	19.4057	193.358	18.4701	16.897	10.4053	16.6549	2.0313	10.8963	1.84161	1.77631	0.24335		0.0226661	0.0242393	0.020386	0.0215923	0.194304	0.208105	2.04168	0.237957	0.288143	0.495251	0.295865	0.0435855	0.479585	0.0942156	0.122303	0.0182506
0.08624	0.08624	0.08624	0.08624	0.80264	0.80264	7.96664	0.80264	0.80264	0.80264	0.80264	0.10514	0.80264	0.14834	0.17354	0.02522		2.07811	2.02874	2.14966	2.11181	19.8631	19.4299	193.601	18.4931	16.918	10.4182	16.6757	2.03324	10.9099	1.84285	1.77733	0.243446		0.0226924	0.0242675	0.0204096	0.0216174	0.194546	0.208364	2.04425	0.238253	0.288503	0.495869	0.296234	0.043627	0.480183	0.0942791	0.122373	0.0182578
0.08634	0.08634	0.08634	0.08634	0.80364	0.80364	7.97664	0.80364	0.80364	0.80364	0.80364	0.10524	0.80364	0.14844	0.17364	0.02523		2.08052	2.03109	2.15216	2.11426	19.8878	19.4542	193.844	18.5161	16.9391	10.4312	16.6965	2.03517	10.9235	1.8441	1.77836	0.243543		0.0227187	0.0242956	0.0204333	0.0216425	0.194788	0.208624	2.04682	0.23855	0.288862	0.496487	0.296603	0.0436685	0.480781	0.0943427	0.122444	0.0182651
0.08644	0.08644	0.08644	0.08644	0.80464	0.80464	7.98664	0.80464	0.80464	0.80464	0.80464	0.10534	0.80464	0.14854	0.17374	0.02524		2.08293	2.03345	2.15465	2.1167	19.9126	19.4784	194.087	18.5392	16.9602	10.4442	16.7173	2.03711	10.9371	1.84534	1.77938	0.243639		0.022745	0.0243237	0.020457	0.0216675	0.195031	0.208884	2.04938	0.238847	0.289222	0.497104	0.296972	0.04371	0.48138	0.0944062	0.122514	0.0182723
0.08654	0.08654	0.08654	0.08654	0.80564	0.80564	7.99664	0.80564	0.80564	0.80564	0.80564	0.10544	0.80564	0.14864	0.17384	0.02525		2.08534	2.0358	2.15714	2.11915	19.9373	19.5026	194.33	18.5622	16.9813	10.4572	16.738	2.03904	10.9507	1.84658	1.78041	0.243736		0.0227713	0.0243519	0.0204806	0.0216926	0.195273	0.209143	2.05195	0.239144	0.289581	0.497722	0.297341	0.0437515	0.481978	0.0944698	0.122585	0.0182795
0.08664	0.08664	0.08664	0.08664	0.80664	0.80664	8.00664	0.80664	0.80664	0.80664	0.80664	0.10554	0.80664	0.14874	0.17394	0.02526		2.08775	2.03815	2.15963	2.1216	19.9621	19.5268	194.573	18.5853	17.0024	10.4702	16.7588	2.04097	10.9643	1.84782	1.78143	0.243832		0.0227976	0.02438	0.0205043	0.0217177	0.195516	0.209403	2.05451	0.239441	0.28994	0.49834	0.29771	0.043793	0.482576	0.0945333	0.122655	0.0182868
0.08674	0.08674	0.08674	0.08674	0.80764	0.80764	8.01664	0.80764	0.80764	0.80764	0.80764	0.10564	0.80764	0.14884	0.17404	0.02527		2.09016	2.0405	2.16213	2.12405	19.9868	19.551	194.816	18.6083	17.0234	10.4831	16.7796	2.04291	10.9779	1.84907	1.78246	0.243929		0.0228239	0.0244082	0.020528	0.0217427	0.195758	0.209662	2.05708	0.239738	0.2903	0.498958	0.29808	0.0438345	0.483174	0.0945969	0.122726	0.018294
0.08684	0.08684	0.08684	0.08684	0.80864	0.80864	8.02664	0.80864	0.80864	0.80864	0.80864	0.10574	0.80864	0.14894	0.17414	0.02528		2.09257	2.04286	2.16462	2.1265	20.0116	19.5752	195.059	18.6313	17.0445	10.4961	16.8004	2.04484	10.9915	1.85031	1.78348	0.244025		0.0228502	0.0244363	0.0205516	0.0217678	0.196	0.209922	2.05965	0.240034	0.290659	0.499576	0.298449	0.043876	0.483773	0.0946605	0.122797	0.0183013
0.08694	0.08694	0.08694	0.08694	0.80964	0.80964	8.03664	0.80964	0.80964	0.80964	0.80964	0.10584	0.80964	0.14904	0.17424	0.02529		2.09498	2.04521	2.16711	2.12895	20.0363	19.5994	195.302	18.6544	17.0656	10.5091	16.8211	2.04678	11.0051	1.85155	1.7845	0.244122		0.0228766	0.0244644	0.0205753	0.0217929	0.196243	0.210182	2.06221	0.240331	0.291019	0.500193	0.298818	0.0439175	0.484371	0.094724	0.122867	0.0183085
0.08704	0.08704	0.08704	0.08704	0.81064	0.81064	8.04664	0.81064	0.81064	0.81064	0.81064	0.10594	0.81064	0.14914	0.17434	0.0253		2.09739	2.04756	2.1696	2.1314	20.0611	19.6236	195.545	18.6774	17.0867	10.5221	16.8419	2.04871	11.0187	1.85279	1.78553	0.244219		0.0229029	0.0244926	0.020599	0.0218179	0.196485	0.210441	2.06478	0.240628	0.291378	0.500811	0.299187	0.043959	0.484969	0.0947876	0.122938	0.0183157
0.08714	0.08714	0.08714	0.08714	0.81164	0.81164	8.05664	0.81164	0.81164	0.81164	0.81164	0.10604	0.81164	0.14924	0.17444	0.02531		2.0998	2.04991	2.1721	2.13385	20.0858	19.6478	195.788	18.7005	17.1078	10.5351	16.8627	2.05064	11.0322	1.85404	1.78655	0.244315		0.0229292	0.0245207	0.0206226	0.021843	0.196728	0.210701	2.06734	0.240925	0.291738	0.501429	0.299556	0.0440004	0.485567	0.0948511	0.123008	0.018323
0.08724	0.08724	0.08724	0.08724	0.81264	0.81264	8.06664	0.81264	0.81264	0.81264	0.81264	0.10614	0.81264	0.14934	0.17454	0.02532		2.10221	2.05227	2.17459	2.13629	20.1106	19.672	196.031	18.7235	17.1288	10.548	16.8835	2.05258	11.0458	1.85528	1.78758	0.244412		0.0229555	0.0245489	0.0206463	0.0218681	0.19697	0.21096	2.06991	0.241222	0.292097	0.502047	0.299925	0.0440419	0.486166	0.0949147	0.123079	0.0183302
0.08734	0.08734	0.08734	0.08734	0.81364	0.81364	8.07664	0.81364	0.81364	0.81364	0.81364	0.10624	0.81364	0.14944	0.17464	0.02533		2.10462	2.05462	2.17708	2.13874	20.1353	19.6962	196.275	18.7465	17.1499	10.561	16.9042	2.05451	11.0594	1.85652	1.7886	0.244508		0.0229818	0.024577	0.02067	0.0218931	0.197212	0.21122	2.07248	0.241519	0.292457	0.502665	0.300294	0.0440834	0.486764	0.0949782	0.123149	0.0183375
0.08744	0.08744	0.08744	0.08744	0.81464	0.81464	8.08664	0.81464	0.81464	0.81464	0.81464	0.10634	0.81464	0.14954	0.17474	0.02534		2.10703	2.05697	2.17958	2.14119	20.16	19.7204	196.518	18.7696	17.171	10.574	16.925	2.05644	11.073	1.85776	1.78962	0.244605		0.0230081	0.0246051	0.0206936	0.0219182	0.197455	0.21148	2.07504	0.241815	0.292816	0.503282	0.300663	0.0441249	0.487362	0.0950418	0.12322	0.0183447
0.08754	0.08754	0.08754	0.08754	0.81564	0.81564	8.09664	0.81564	0.81564	0.81564	0.81564	0.10644	0.81564	0.14964	0.17484	0.02535		2.10944	2.05932	2.18207	2.14364	20.1848	19.7446	196.761	18.7926	17.1921	10.587	16.9458	2.05838	11.0866	1.859	1.79065	0.244701		0.0230344	0.0246333	0.0207173	0.0219433	0.197697	0.211739	2.07761	0.242112	0.293175	0.5039	0.301032	0.0441664	0.48796	0.0951053	0.12329	0.0183519
0.08764	0.08764	0.08764	0.08764	0.81664	0.81664	8.10664	0.81664	0.81664	0.81664	0.81664	0.10654	0.81664	0.14974	0.17494	0.02536		2.11185	2.06168	2.18456	2.14609	20.2095	19.7689	197.004	18.8157	17.2131	10.6	16.9666	2.06031	11.1002	1.86025	1.79167	0.244798		0.0230608	0.0246614	0.020741	0.0219683	0.197939	0.211999	2.08017	0.242409	0.293535	0.504518	0.301401	0.0442079	0.488559	0.0951689	0.123361	0.0183592
0.08774	0.08774	0.08774	0.08774	0.81764	0.81764	8.11664	0.81764	0.81764	0.81764	0.81764	0.10664	0.81764	0.14984	0.17504	0.02537		2.11426	2.06403	2.18705	2.14854	20.2343	19.7931	197.247	18.8387	17.2342	10.6129	16.9873	2.06225	11.1138	1.86149	1.7927	0.244894		0.0230871	0.0246895	0.0207646	0.0219934	0.198182	0.212258	2.08274	0.242706	0.293894	0.505136	0.30177	0.0442494	0.489157	0.0952325	0.123431	0.0183664
0.08784	0.08784	0.08784	0.08784	0.81864	0.81864	8.12664	0.81864	0.81864	0.81864	0.81864	0.10674	0.81864	0.14994	0.17514	0.02538		2.11667	2.06638	2.18955	2.15099	20.259	19.8173	197.49	18.8617	17.2553	10.6259	17.0081	2.06418	11.1274	1.86273	1.79372	0.244991		0.0231134	0.0247177	0.0207883	0.0220185	0.198424	0.212518	2.08531	0.243003	0.294254	0.505754	0.302139	0.0442909	0.489755	0.095296	0.123502	0.0183737
0.08794	0.08794	0.08794	0.08794	0.81964	0.81964	8.13664	0.81964	0.81964	0.81964	0.81964	0.10684	0.81964	0.15004	0.17524	0.02539		2.11908	2.06873	2.19204	2.15344	20.2838	19.8415	197.733	18.8848	17.2764	10.6389	17.0289	2.06611	11.141	1.86397	1.79475	0.245087		0.0231397	0.0247458	0.020812	0.0220435	0.198667	0.212778	2.08787	0.2433	0.294613	0.506371	0.302508	0.0443324	0.490353	0.0953596	0.123572	0.0183809
0.08804	0.08804	0.08804	0.08804	0.82064	0.82064	8.14664	0.82064	0.82064	0.82064	0.82064	0.10694	0.82064	0.15014	0.17534	0.0254		2.12149	2.07109	2.19453	2.15588	20.3085	19.8657	197.976	18.9078	17.2975	10.6519	17.0497	2.06805	11.1546	1.86522	1.79577	0.245184		0.023166	0.024774	0.0208356	0.0220686	0.198909	0.213037	2.09044	0.243596	0.294973	0.506989	0.302878	0.0443739	0.490952	0.0954231	0.123643	0.0183881
0.08814	0.08814	0.08814	0.08814	0.82164	0.82164	8.15664	0.82164	0.82164	0.82164	0.82164	0.10704	0.82164	0.15024	0.17544	0.02541		2.1239	2.07344	2.19702	2.15833	20.3333	19.8899	198.219	18.9309	17.3185	10.6649	17.0705	2.06998	11.1682	1.86646	1.79679	0.24528		0.0231923	0.0248021	0.0208593	0.0220937	0.199151	0.213297	2.093	0.243893	0.295332	0.507607	0.303247	0.0444154	0.49155	0.0954867	0.123713	0.0183954
0.08824	0.08824	0.08824	0.08824	0.82264	0.82264	8.16664	0.82264	0.82264	0.82264	0.82264	0.10714	0.82264	0.15034	0.17554	0.02542		2.12631	2.07579	2.19952	2.16078	20.358	19.9141	198.462	18.9539	17.3396	10.6778	17.0912	2.07191	11.1818	1.8677	1.79782	0.245377		0.0232186	0.0248302	0.020883	0.0221187	0.199394	0.213556	2.09557	0.24419	0.295692	0.508225	0.303616	0.0444569	0.492148	0.0955502	0.123784	0.0184026
0.08834	0.08834	0.08834	0.08834	0.82364	0.82364	8.17664	0.82364	0.82364	0.82364	0.82364	0.10724	0.82364	0.15044	0.17564	0.02543		2.12872	2.07814	2.20201	2.16323	20.3828	19.9383	198.705	18.9769	17.3607	10.6908	17.112	2.07385	11.1954	1.86894	1.79884	0.245473		0.0232449	0.0248584	0.0209066	0.0221438	0.199636	0.213816	2.09814	0.244487	0.296051	0.508843	0.303985	0.0444984	0.492746	0.0956138	0.123854	0.0184099
0.08844	0.08844	0.08844	0.08844	0.82464	0.82464	8.18664	0.82464	0.82464	0.82464	0.82464	0.10734	0.82464	0.15054	0.17574	0.02544		2.13113	2.0805	2.2045	2.16568	20.4075	19.9625	198.948	19	17.3818	10.7038	17.1328	2.07578	11.2089	1.87019	1.79987	0.24557		0.0232713	0.0248865	0.0209303	0.0221689	0.199878	0.214076	2.1007	0.244784	0.29641	0.50946	0.304354	0.0445399	0.493345	0.0956774	0.123925	0.0184171
0.08854	0.08854	0.08854	0.08854	0.82564	0.82564	8.19664	0.82564	0.82564	0.82564	0.82564	0.10744	0.82564	0.15064	0.17584	0.02545		2.13354	2.08285	2.20699	2.16813	20.4323	19.9867	199.191	19.023	17.4028	10.7168	17.1536	2.07772	11.2225	1.87143	1.80089	0.245666		0.0232976	0.0249147	0.020954	0.0221939	0.200121	0.214335	2.10327	0.245081	0.29677	0.510078	0.304723	0.0445814	0.493943	0.0957409	0.123995	0.0184243
0.08864	0.08864	0.08864	0.08864	0.82664	0.82664	8.20664	0.82664	0.82664	0.82664	0.82664	0.10754	0.82664	0.15074	0.17594	0.02546		2.13595	2.0852	2.20949	2.17058	20.457	20.0109	199.434	19.0461	17.4239	10.7298	17.1743	2.07965	11.2361	1.87267	1.80191	0.245763		0.0233239	0.0249428	0.0209776	0.022219	0.200363	0.214595	2.10583	0.245377	0.297129	0.510696	0.305092	0.0446229	0.494541	0.0958045	0.124066	0.0184316
0.08874	0.08874	0.08874	0.08874	0.82764	0.82764	8.21664	0.82764	0.82764	0.82764	0.82764	0.10764	0.82764	0.15084	0.17604	0.02547		2.13835	2.08755	2.21198	2.17303	20.4818	20.0351	199.677	19.0691	17.445	10.7427	17.1951	2.08158	11.2497	1.87391	1.80294	0.24586		0.0233502	0.0249709	0.0210013	0.0222441	0.200606	0.214854	2.1084	0.245674	0.297489	0.511314	0.305461	0.0446644	0.495139	0.095868	0.124136	0.0184388
0.08884	0.08884	0.08884	0.08884	0.82864	0.82864	8.22664	0.82864	0.82864	0.82864	0.82864	0.10774	0.82864	0.15094	0.17614	0.02548		2.14076	2.08991	2.21447	2.17547	20.5065	20.0593	199.92	19.0921	17.4661	10.7557	17.2159	2.08352	11.2633	1.87515	1.80396	0.245956		0.0233765	0.0249991	0.021025	0.0222691	0.200848	0.215114	2.11097	0.245971	0.297848	0.511932	0.30583	0.0447058	0.495738	0.0959316	0.124207	0.0184461
0.08894	0.08894	0.08894	0.08894	0.82964	0.82964	8.23664	0.82964	0.82964	0.82964	0.82964	0.10784	0.82964	0.15104	0.17624	0.02549		2.14317	2.09226	2.21697	2.17792	20.5313	20.0836	200.163	19.1152	17.4872	10.7687	17.2367	2.08545	11.2769	1.8764	1.80499	0.246053		0.0234028	0.0250272	0.0210486	0.0222942	0.20109	0.215374	2.11353	0.246268	0.298208	0.512549	0.306199	0.0447473	0.496336	0.0959951	0.124277	0.0184533
0.08904	0.08904	0.08904	0.08904	0.83064	0.83064	8.24664	0.83064	0.83064	0.83064	0.83064	0.10794	0.83064	0.15114	0.17634	0.0255		2.14558	2.09461	2.21946	2.18037	20.556	20.1078	200.406	19.1382	17.5082	10.7817	17.2574	2.08739	11.2905	1.87764	1.80601	0.246149		0.0234291	0.0250554	0.0210723	0.0223193	0.201333	0.215633	2.1161	0.246565	0.298567	0.513167	0.306568	0.0447888	0.496934	0.0960587	0.124348	0.0184605
0.08914	0.08914	0.08914	0.08914	0.83164	0.83164	8.25664	0.83164	0.83164	0.83164	0.83164	0.10804	0.83164	0.15124	0.17644	0.02551		2.14799	2.09696	2.22195	2.18282	20.5807	20.132	200.649	19.1613	17.5293	10.7947	17.2782	2.08932	11.3041	1.87888	1.80704	0.246246		0.0234554	0.0250835	0.021096	0.0223443	0.201575	0.215893	2.11866	0.246862	0.298927	0.513785	0.306937	0.0448303	0.497532	0.0961222	0.124418	0.0184678
0.08924	0.08924	0.08924	0.08924	0.83264	0.83264	8.26664	0.83264	0.83264	0.83264	0.83264	0.10814	0.83264	0.15134	0.17654	0.02552		2.1504	2.09932	2.22444	2.18527	20.6055	20.1562	200.892	19.1843	17.5504	10.8076	17.299	2.09125	11.3177	1.88012	1.80806	0.246342		0.0234818	0.0251116	0.0211196	0.0223694	0.201818	0.216152	2.12123	0.247158	0.299286	0.514403	0.307306	0.0448718	0.498131	0.0961858	0.124489	0.018475
0.08934	0.08934	0.08934	0.08934	0.83364	0.83364	8.27664	0.83364	0.83364	0.83364	0.83364	0.10824	0.83364	0.15144	0.17664	0.02553		2.15281	2.10167	2.22694	2.18772	20.6302	20.1804	201.135	19.2073	17.5715	10.8206	17.3198	2.09319	11.3313	1.88137	1.80908	0.246439		0.0235081	0.0251398	0.0211433	0.0223945	0.20206	0.216412	2.1238	0.247455	0.299645	0.515021	0.307676	0.0449133	0.498729	0.0962494	0.124559	0.0184822
0.08944	0.08944	0.08944	0.08944	0.83464	0.83464	8.28664	0.83464	0.83464	0.83464	0.83464	0.10834	0.83464	0.15154	0.17674	0.02554		2.15522	2.10402	2.22943	2.19017	20.655	20.2046	201.378	19.2304	17.5925	10.8336	17.3405	2.09512	11.3449	1.88261	1.81011	0.246535		0.0235344	0.0251679	0.021167	0.0224195	0.202302	0.216672	2.12636	0.247752	0.300005	0.515638	0.308045	0.0449548	0.499327	0.0963129	0.12463	0.0184895
0.08954	0.08954	0.08954	0.08954	0.83564	0.83564	8.29664	0.83564	0.83564	0.83564	0.83564	0.10844	0.83564	0.15164	0.17684	0.02555		2.15763	2.10637	2.23192	2.19262	20.6797	20.2288	201.621	19.2534	17.6136	10.8466	17.3613	2.09705	11.3585	1.88385	1.81113	0.246632		0.0235607	0.0251961	0.0211906	0.0224446	0.202545	0.216931	2.12893	0.248049	0.300364	0.516256	0.308414	0.0449963	0.499926	0.0963765	0.1247	0.0184967
0.08964	0.08964	0.08964	0.08964	0.83664	0.83664	8.30664	0.83664	0.83664	0.83664	0.83664	0.10854	0.83664	0.15174	0.17694	0.02556		2.16004	2.10873	2.23441	2.19506	20.7045	20.253	201.864	19.2765	17.6347	10.8596	17.3821	2.09899	11.3721	1.88509	1.81216	0.246728		0.023587	0.0252242	0.0212143	0.0224697	0.202787	0.217191	2.1315	0.248346	0.300724	0.516874	0.308783	0.0450378	0.500524	0.09644	0.124771	0.018504
0.08974	0.08974	0.08974	0.08974	0.83764	0.83764	8.31664	0.83764	0.83764	0.83764	0.83764	0.10864	0.83764	0.15184	0.17704	0.02557		2.16245	2.11108	2.23691	2.19751	20.7292	20.2772	202.107	19.2995	17.6558	10.8725	17.4029	2.10092	11.3856	1.88634	1.81318	0.246825		0.0236133	0.0252523	0.021238	0.0224947	0.203029	0.21745	2.13406	0.248643	0.301083	0.517492	0.309152	0.0450793	0.501122	0.0965036	0.124841	0.0185112
0.08984	0.08984	0.08984	0.08984	0.83864	0.83864	8.32664	0.83864	0.83864	0.83864	0.83864	0.10874	0.83864	0.15194	0.17714	0.02558		2.16486	2.11343	2.2394	2.19996	20.754	20.3014	202.35	19.3225	17.6769	10.8855	17.4236	2.10286	11.3992	1.88758	1.8142	0.246921		0.0236396	0.0252805	0.0212616	0.0225198	0.203272	0.21771	2.13663	0.24894	0.301443	0.51811	0.309521	0.0451208	0.50172	0.0965671	0.124912	0.0185184
0.08994	0.08994	0.08994	0.08994	0.83964	0.83964	8.33664	0.83964	0.83964	0.83964	0.83964	0.10884	0.83964	0.15204	0.17724	0.02559		2.16727	2.11578	2.24189	2.20241	20.7787	20.3256	202.593	19.3456	17.6979	10.8985	17.4444	2.10479	11.4128	1.88882	1.81523	0.247018		0.023666	0.0253086	0.0212853	0.0225449	0.203514	0.21797	2.13919	0.249236	0.301802	0.518727	0.30989	0.0451623	0.502319	0.0966307	0.124982	0.0185257
0.09004	0.09004	0.09004	0.09004	0.84064	0.84064	8.34664	0.84064	0.84064	0.84064	0.84064	0.10894	0.84064	0.15214	0.17734	0.0256		2.16968	2.11813	2.24438	2.20486	20.8035	20.3498	202.836	19.3686	17.719	10.9115	17.4652	2.10672	11.4264	1.89006	1.81625	0.247114		0.0236923	0.0253368	0.021309	0.0225699	0.203757	0.218229	2.14176	0.249533	0.302162	0.519345	0.310259	0.0452038	0.502917	0.0966943	0.125053	0.0185329
0.09014	0.09014	0.09014	0.09014	0.84164	0.84164	8.35664	0.84164	0.84164	0.84164	0.84164	0.10904	0.84164	0.15224	0.17744	0.02561		2.17209	2.12049	2.24688	2.20731	20.8282	20.374	203.079	19.3917	17.7401	10.9245	17.486	2.10866	11.44	1.89131	1.81728	0.247211		0.0237186	0.0253649	0.0213326	0.022595	0.203999	0.218489	2.14433	0.24983	0.302521	0.519963	0.310628	0.0452453	0.503515	0.0967578	0.125124	0.0185402
0.09024	0.09024	0.09024	0.09024	0.84264	0.84264	8.36664	0.84264	0.84264	0.84264	0.84264	0.10914	0.84264	0.15234	0.17754	0.02562		2.1745	2.12284	2.24937	2.20976	20.853	20.3982	203.322	19.4147	17.7612	10.9374	17.5068	2.11059	11.4536	1.89255	1.8183	0.247307		0.0237449	0.025393	0.0213563	0.0226201	0.204241	0.218748	2.14689	0.250127	0.30288	0.520581	0.310997	0.0452868	0.504113	0.0968214	0.125194	0.0185474
0.09034	0.09034	0.09034	0.09034	0.84364	0.84364	8.37664	0.84364	0.84364	0.84364	0.84364	0.10924	0.84364	0.15244	0.17764	0.02563		2.17691	2.12519	2.25186	2.21221	20.8777	20.4225	203.565	19.4377	17.7822	10.9504	17.5275	2.11253	11.4672	1.89379	1.81933	0.247404		0.0237712	0.0254212	0.02138	0.0226451	0.204484	0.219008	2.14946	0.250424	0.30324	0.521199	0.311366	0.0453283	0.504712	0.0968849	0.125265	0.0185546
0.09044	0.09044	0.09044	0.09044	0.84464	0.84464	8.38664	0.84464	0.84464	0.84464	0.84464	0.10934	0.84464	0.15254	0.17774	0.02564		2.17932	2.12754	2.25436	2.21465	20.9025	20.4467	203.808	19.4608	17.8033	10.9634	17.5483	2.11446	11.4808	1.89503	1.82035	0.247501		0.0237975	0.0254493	0.0214036	0.0226702	0.204726	0.219268	2.15202	0.250721	0.303599	0.521816	0.311735	0.0453698	0.50531	0.0969485	0.125335	0.0185619
0.09054	0.09054	0.09054	0.09054	0.84564	0.84564	8.39664	0.84564	0.84564	0.84564	0.84564	0.10944	0.84564	0.15264	0.17784	0.02565		2.18173	2.1299	2.25685	2.2171	20.9272	20.4709	204.051	19.4838	17.8244	10.9764	17.5691	2.11639	11.4944	1.89627	1.82137	0.247597		0.0238238	0.0254775	0.0214273	0.0226953	0.204969	0.219527	2.15459	0.251017	0.303959	0.522434	0.312104	0.0454112	0.505908	0.097012	0.125406	0.0185691
0.09064	0.09064	0.09064	0.09064	0.84664	0.84664	8.40664	0.84664	0.84664	0.84664	0.84664	0.10954	0.84664	0.15274	0.17794	0.02566		2.18414	2.13225	2.25934	2.21955	20.952	20.4951	204.294	19.5069	17.8455	10.9894	17.5899	2.11833	11.508	1.89752	1.8224	0.247694		0.0238501	0.0255056	0.021451	0.0227203	0.205211	0.219787	2.15716	0.251314	0.304318	0.523052	0.312473	0.0454527	0.506506	0.0970756	0.125476	0.0185764
0.09074	0.09074	0.09074	0.09074	0.84764	0.84764	8.41664	0.84764	0.84764	0.84764	0.84764	0.10964	0.84764	0.15284	0.17804	0.02567		2.18655	2.1346	2.26183	2.222	20.9767	20.5193	204.537	19.5299	17.8666	11.0023	17.6106	2.12026	11.5216	1.89876	1.82342	0.24779		0.0238765	0.0255337	0.0214746	0.0227454	0.205453	0.220046	2.15972	0.251611	0.304678	0.52367	0.312843	0.0454942	0.507105	0.0971391	0.125547	0.0185836
0.09084	0.09084	0.09084	0.09084	0.84864	0.84864	8.42664	0.84864	0.84864	0.84864	0.84864	0.10974	0.84864	0.15294	0.17814	0.02568		2.18896	2.13695	2.26433	2.22445	21.0014	20.5435	204.78	19.5529	17.8876	11.0153	17.6314	2.12219	11.5352	1.9	1.82445	0.247887		0.0239028	0.0255619	0.0214983	0.0227705	0.205696	0.220306	2.16229	0.251908	0.305037	0.524287	0.313212	0.0455357	0.507703	0.0972027	0.125617	0.0185908
0.09094	0.09094	0.09094	0.09094	0.84964	0.84964	8.43664	0.84964	0.84964	0.84964	0.84964	0.10984	0.84964	0.15304	0.17824	0.02569		2.19137	2.13931	2.26682	2.2269	21.0262	20.5677	205.023	19.576	17.9087	11.0283	17.6522	2.12413	11.5488	1.90124	1.82547	0.247983		0.0239291	0.02559	0.021522	0.0227955	0.205938	0.220566	2.16485	0.252205	0.305397	0.524905	0.313581	0.0455772	0.508301	0.0972663	0.125688	0.0185981
0.09104	0.09104	0.09104	0.09104	0.85064	0.85064	8.44664	0.85064	0.85064	0.85064	0.85064	0.10994	0.85064	0.15314	0.17834	0.0257		2.19378	2.14166	2.26931	2.22935	21.0509	20.5919	205.266	19.599	17.9298	11.0413	17.673	2.12606	11.5624	1.90249	1.82649	0.24808		0.0239554	0.0256182	0.0215456	0.0228206	0.20618	0.220825	2.16742	0.252502	0.305756	0.525523	0.31395	0.0456187	0.508899	0.0973298	0.125758	0.0186053
0.09114	0.09114	0.09114	0.09114	0.85164	0.85164	8.45664	0.85164	0.85164	0.85164	0.85164	0.11004	0.85164	0.15324	0.17844	0.02571		2.19619	2.14401	2.2718	2.2318	21.0757	20.6161	205.509	19.6221	17.9509	11.0543	17.6937	2.128	11.5759	1.90373	1.82752	0.248176		0.0239817	0.0256463	0.0215693	0.0228457	0.206423	0.221085	2.16999	0.252798	0.306115	0.526141	0.314319	0.0456602	0.509498	0.0973934	0.125829	0.0186126
0.09124	0.09124	0.09124	0.09124	0.85264	0.85264	8.46664	0.85264	0.85264	0.85264	0.85264	0.11014	0.85264	0.15334	0.17854	0.02572		2.1986	2.14636	2.2743	2.23424	21.1004	20.6403	205.752	19.6451	17.9719	11.0672	17.7145	2.12993	11.5895	1.90497	1.82854	0.248273		0.024008	0.0256744	0.0215929	0.0228707	0.206665	0.221344	2.17255	0.253095	0.306475	0.526759	0.314688	0.0457017	0.510096	0.0974569	0.125899	0.0186198
0.09134	0.09134	0.09134	0.09134	0.85364	0.85364	8.47664	0.85364	0.85364	0.85364	0.85364	0.11024	0.85364	0.15344	0.17864	0.02573		2.20101	2.14872	2.27679	2.23669	21.1252	20.6645	205.995	19.6681	17.993	11.0802	17.7353	2.13186	11.6031	1.90621	1.82957	0.248369		0.0240343	0.0257026	0.0216166	0.0228958	0.206908	0.221604	2.17512	0.253392	0.306834	0.527376	0.315057	0.0457432	0.510694	0.0975205	0.12597	0.018627
0.09144	0.09144	0.09144	0.09144	0.85464	0.85464	8.48664	0.85464	0.85464	0.85464	0.85464	0.11034	0.85464	0.15354	0.17874	0.02574		2.20342	2.15107	2.27928	2.23914	21.1499	20.6887	206.238	19.6912	18.0141	11.0932	17.7561	2.1338	11.6167	1.90746	1.83059	0.248466		0.0240606	0.0257307	0.0216403	0.0229209	0.20715	0.221864	2.17768	0.253689	0.307194	0.527994	0.315426	0.0457847	0.511292	0.097584	0.12604	0.0186343
0.09154	0.09154	0.09154	0.09154	0.85564	0.85564	8.49664	0.85564	0.85564	0.85564	0.85564	0.11044	0.85564	0.15364	0.17884	0.02575		2.20583	2.15342	2.28177	2.24159	21.1747	20.7129	206.481	19.7142	18.0352	11.1062	17.7768	2.13573	11.6303	1.9087	1.83162	0.248562		0.024087	0.0257588	0.0216639	0.0229459	0.207392	0.222123	2.18025	0.253986	0.307553	0.528612	0.315795	0.0458262	0.511891	0.0976476	0.126111	0.0186415
0.09164	0.09164	0.09164	0.09164	0.85664	0.85664	8.50664	0.85664	0.85664	0.85664	0.85664	0.11054	0.85664	0.15374	0.17894	0.02576		2.20824	2.15577	2.28427	2.24404	21.1994	20.7372	206.724	19.7373	18.0563	11.1192	17.7976	2.13767	11.6439	1.90994	1.83264	0.248659		0.0241133	0.025787	0.0216876	0.022971	0.207635	0.222383	2.18282	0.254283	0.307913	0.52923	0.316164	0.0458677	0.512489	0.0977111	0.126181	0.0186488
0.09174	0.09174	0.09174	0.09174	0.85764	0.85764	8.51664	0.85764	0.85764	0.85764	0.85764	0.11064	0.85764	0.15384	0.17904	0.02577		2.21065	2.15813	2.28676	2.24649	21.2242	20.7614	206.967	19.7603	18.0773	11.1321	17.8184	2.1396	11.6575	1.91118	1.83366	0.248755		0.0241396	0.0258151	0.0217113	0.0229961	0.207877	0.222642	2.18538	0.254579	0.308272	0.529848	0.316533	0.0459092	0.513087	0.0977747	0.126252	0.018656
0.09184	0.09184	0.09184	0.09184	0.85864	0.85864	8.52664	0.85864	0.85864	0.85864	0.85864	0.11074	0.85864	0.15394	0.17914	0.02578		2.21306	2.16048	2.28925	2.24894	21.2489	20.7856	207.21	19.7834	18.0984	11.1451	17.8392	2.14153	11.6711	1.91242	1.83469	0.248852		0.0241659	0.0258433	0.0217349	0.0230211	0.208119	0.222902	2.18795	0.254876	0.308631	0.530465	0.316902	0.0459507	0.513685	0.0978383	0.126322	0.0186632
0.09194	0.09194	0.09194	0.09194	0.85964	0.85964	8.53664	0.85964	0.85964	0.85964	0.85964	0.11084	0.85964	0.15404	0.17924	0.02579		2.21546	2.16283	2.29174	2.25139	21.2737	20.8098	207.453	19.8064	18.1195	11.1581	17.8599	2.14347	11.6847	1.91367	1.83571	0.248948		0.0241922	0.0258714	0.0217586	0.0230462	0.208362	0.223162	2.19051	0.255173	0.308991	0.531083	0.317271	0.0459922	0.514284	0.0979018	0.126393	0.0186705
0.09204	0.09204	0.09204	0.09204	0.86064	0.86064	8.54664	0.86064	0.86064	0.86064	0.86064	0.11094	0.86064	0.15414	0.17934	0.0258		2.21787	2.16518	2.29424	2.25383	21.2984	20.834	207.696	19.8294	18.1406	11.1711	17.8807	2.1454	11.6983	1.91491	1.83674	0.249045		0.0242185	0.0258995	0.0217823	0.0230713	0.208604	0.223421	2.19308	0.25547	0.30935	0.531701	0.317641	0.0460337	0.514882	0.0979654	0.126463	0.0186777
0.09214	0.09214	0.09214	0.09214	0.86164	0.86164	8.55664	0.86164	0.86164	0.86164	0.86164	0.11104	0.86164	0.15424	0.17944	0.02581		2.22028	2.16754	2.29673	2.25628	21.3232	20.8582	207.939	19.8525	18.1617	11.1841	17.9015	2.14733	11.7119	1.91615	1.83776	0.249141		0.0242448	0.0259277	0.0218059	0.0230963	0.208847	0.223681	2.19565	0.255767	0.30971	0.532319	0.31801	0.0460752	0.51548	0.0980289	0.126534	0.018685
0.09224	0.09224	0.09224	0.09224	0.86264	0.86264	8.56664	0.86264	0.86264	0.86264	0.86264	0.11114	0.86264	0.15434	0.17954	0.02582		2.22269	2.16989	2.29922	2.25873	21.3479	20.8824	208.182	19.8755	18.1827	11.197	17.9223	2.14927	11.7255	1.91739	1.83878	0.249238		0.0242712	0.0259558	0.0218296	0.0231214	0.209089	0.22394	2.19821	0.256064	0.310069	0.532937	0.318379	0.0461167	0.516078	0.0980925	0.126604	0.0186922
0.09234	0.09234	0.09234	0.09234	0.86364	0.86364	8.57664	0.86364	0.86364	0.86364	0.86364	0.11124	0.86364	0.15444	0.17964	0.02583		2.2251	2.17224	2.30172	2.26118	21.3727	20.9066	208.425	19.8986	18.2038	11.21	17.943	2.1512	11.7391	1.91864	1.83981	0.249335		0.0242975	0.025984	0.0218533	0.0231465	0.209331	0.2242	2.20078	0.25636	0.310429	0.533554	0.318748	0.0461581	0.516677	0.098156	0.126675	0.0186994
0.09244	0.09244	0.09244	0.09244	0.86464	0.86464	8.58664	0.86464	0.86464	0.86464	0.86464	0.11134	0.86464	0.15454	0.17974	0.02584		2.22751	2.17459	2.30421	2.26363	21.3974	20.9308	208.668	19.9216	18.2249	11.223	17.9638	2.15314	11.7526	1.91988	1.84083	0.249431		0.0243238	0.0260121	0.0218769	0.0231715	0.209574	0.22446	2.20334	0.256657	0.310788	0.534172	0.319117	0.0461996	0.517275	0.0982196	0.126745	0.0187067
0.09254	0.09254	0.09254	0.09254	0.86564	0.86564	8.59664	0.86564	0.86564	0.86564	0.86564	0.11144	0.86564	0.15464	0.17984	0.02585		2.22992	2.17695	2.3067	2.26608	21.4222	20.955	208.911	19.9446	18.246	11.236	17.9846	2.15507	11.7662	1.92112	1.84186	0.249528		0.0243501	0.0260402	0.0219006	0.0231966	0.209816	0.224719	2.20591	0.256954	0.311148	0.53479	0.319486	0.0462411	0.517873	0.0982832	0.126816	0.0187139
0.09264	0.09264	0.09264	0.09264	0.86664	0.86664	8.60664	0.86664	0.86664	0.86664	0.86664	0.11154	0.86664	0.15474	0.17994	0.02586		2.23233	2.1793	2.30919	2.26853	21.4469	20.9792	209.154	19.9677	18.267	11.249	18.0054	2.157	11.7798	1.92236	1.84288	0.249624		0.0243764	0.0260684	0.0219243	0.0232217	0.210059	0.224979	2.20848	0.257251	0.311507	0.535408	0.319855	0.0462826	0.518471	0.0983467	0.126886	0.0187211
0.09274	0.09274	0.09274	0.09274	0.86764	0.86764	8.61664	0.86764	0.86764	0.86764	0.86764	0.11164	0.86764	0.15484	0.18004	0.02587		2.23474	2.18165	2.31169	2.27098	21.4716	21.0034	209.397	19.9907	18.2881	11.2619	18.0262	2.15894	11.7934	1.92361	1.84391	0.249721		0.0244027	0.0260965	0.0219479	0.0232467	0.210301	0.225238	2.21104	0.257548	0.311866	0.536026	0.320224	0.0463241	0.51907	0.0984103	0.126957	0.0187284
0.09284	0.09284	0.09284	0.09284	0.86864	0.86864	8.62664	0.86864	0.86864	0.86864	0.86864	0.11174	0.86864	0.15494	0.18014	0.02588		2.23715	2.184	2.31418	2.27342	21.4964	21.0276	209.64	20.0138	18.3092	11.2749	18.0469	2.16087	11.807	1.92485	1.84493	0.249817		0.024429	0.0261247	0.0219716	0.0232718	0.210543	0.225498	2.21361	0.257845	0.312226	0.536643	0.320593	0.0463656	0.519668	0.0984738	0.127027	0.0187356
0.09294	0.09294	0.09294	0.09294	0.86964	0.86964	8.63664	0.86964	0.86964	0.86964	0.86964	0.11184	0.86964	0.15504	0.18024	0.02589		2.23956	2.18636	2.31667	2.27587	21.5211	21.0519	209.883	20.0368	18.3303	11.2879	18.0677	2.16281	11.8206	1.92609	1.84595	0.249914		0.0244553	0.0261528	0.0219953	0.0232969	0.210786	0.225758	2.21617	0.258141	0.312585	0.537261	0.320962	0.0464071	0.520266	0.0985374	0.127098	0.0187429
0.09304	0.09304	0.09304	0.09304	0.87064	0.87064	8.64664	0.87064	0.87064	0.87064	0.87064	0.11194	0.87064	0.15514	0.18034	0.0259		2.24197	2.18871	2.31916	2.27832	21.5459	21.0761	210.126	20.0598	18.3514	11.3009	18.0885	2.16474	11.8342	1.92733	1.84698	0.25001		0.0244817	0.0261809	0.0220189	0.0233219	0.211028	0.226017	2.21874	0.258438	0.312945	0.537879	0.321331	0.0464486	0.520864	0.0986009	0.127168	0.0187501
0.09314	0.09314	0.09314	0.09314	0.87164	0.87164	8.65664	0.87164	0.87164	0.87164	0.87164	0.11204	0.87164	0.15524	0.18044	0.02591		2.24438	2.19106	2.32166	2.28077	21.5706	21.1003	210.369	20.0829	18.3724	11.3139	18.1093	2.16667	11.8478	1.92857	1.848	0.250107		0.024508	0.0262091	0.0220426	0.023347	0.21127	0.226277	2.22131	0.258735	0.313304	0.538497	0.3217	0.0464901	0.521463	0.0986645	0.127239	0.0187573
0.09324	0.09324	0.09324	0.09324	0.87264	0.87264	8.66664	0.87264	0.87264	0.87264	0.87264	0.11214	0.87264	0.15534	0.18054	0.02592		2.24679	2.19341	2.32415	2.28322	21.5954	21.1245	210.612	20.1059	18.3935	11.3268	18.13	2.16861	11.8614	1.92982	1.84903	0.250203		0.0245343	0.0262372	0.0220663	0.0233721	0.211513	0.226536	2.22387	0.259032	0.313664	0.539115	0.322069	0.0465316	0.522061	0.098728	0.12731	0.0187646
0.09334	0.09334	0.09334	0.09334	0.87364	0.87364	8.67664	0.87364	0.87364	0.87364	0.87364	0.11224	0.87364	0.15544	0.18064	0.02593		2.2492	2.19577	2.32664	2.28567	21.6201	21.1487	210.855	20.129	18.4146	11.3398	18.1508	2.17054	11.875	1.93106	1.85005	0.2503		0.0245606	0.0262654	0.0220899	0.0233971	0.211755	0.226796	2.22644	0.259329	0.314023	0.539732	0.322439	0.0465731	0.522659	0.0987916	0.12738	0.0187718
0.09344	0.09344	0.09344	0.09344	0.87464	0.87464	8.68664	0.87464	0.87464	0.87464	0.87464	0.11234	0.87464	0.15554	0.18074	0.02594		2.25161	2.19812	2.32913	2.28812	21.6449	21.1729	211.098	20.152	18.4357	11.3528	18.1716	2.17247	11.8886	1.9323	1.85107	0.250396		0.0245869	0.0262935	0.0221136	0.0234222	0.211998	0.227056	2.229	0.259626	0.314383	0.54035	0.322808	0.0466146	0.523257	0.0988552	0.127451	0.0187791
0.09354	0.09354	0.09354	0.09354	0.87564	0.87564	8.69664	0.87564	0.87564	0.87564	0.87564	0.11244	0.87564	0.15564	0.18084	0.02595		2.25402	2.20047	2.33163	2.29057	21.6696	21.1971	211.341	20.175	18.4567	11.3658	18.1924	2.17441	11.9022	1.93354	1.8521	0.250493		0.0246132	0.0263216	0.0221373	0.0234473	0.21224	0.227315	2.23157	0.259922	0.314742	0.540968	0.323177	0.0466561	0.523856	0.0989187	0.127521	0.0187863
0.09364	0.09364	0.09364	0.09364	0.87664	0.87664	8.70664	0.87664	0.87664	0.87664	0.87664	0.11254	0.87664	0.15574	0.18094	0.02596		2.25643	2.20282	2.33412	2.29301	21.6944	21.2213	211.584	20.1981	18.4778	11.3788	18.2131	2.17634	11.9158	1.93479	1.85312	0.250589		0.0246395	0.0263498	0.0221609	0.0234723	0.212482	0.227575	2.23414	0.260219	0.315101	0.541586	0.323546	0.0466976	0.524454	0.0989823	0.127592	0.0187935
0.09374	0.09374	0.09374	0.09374	0.87764	0.87764	8.71664	0.87764	0.87764	0.87764	0.87764	0.11264	0.87764	0.15584	0.18104	0.02597		2.25884	2.20518	2.33661	2.29546	21.7191	21.2455	211.827	20.2211	18.4989	11.3917	18.2339	2.17828	11.9294	1.93603	1.85415	0.250686		0.0246659	0.0263779	0.0221846	0.0234974	0.212725	0.227834	2.2367	0.260516	0.315461	0.542204	0.323915	0.0467391	0.525052	0.0990458	0.127662	0.0188008
0.09384	0.09384	0.09384	0.09384	0.87864	0.87864	8.72664	0.87864	0.87864	0.87864	0.87864	0.11274	0.87864	0.15594	0.18114	0.02598		2.26125	2.20753	2.33911	2.29791	21.7439	21.2697	212.07	20.2442	18.52	11.4047	18.2547	2.18021	11.9429	1.93727	1.85517	0.250782		0.0246922	0.0264061	0.0222083	0.0235225	0.212967	0.228094	2.23927	0.260813	0.31582	0.542821	0.324284	0.0467806	0.52565	0.0991094	0.127733	0.018808
0.09394	0.09394	0.09394	0.09394	0.87964	0.87964	8.73664	0.87964	0.87964	0.87964	0.87964	0.11284	0.87964	0.15604	0.18124	0.02599		2.26366	2.20988	2.3416	2.30036	21.7686	21.2939	212.314	20.2672	18.5411	11.4177	18.2755	2.18214	11.9565	1.93851	1.8562	0.250879		0.0247185	0.0264342	0.0222319	0.0235475	0.21321	0.228354	2.24183	0.26111	0.31618	0.543439	0.324653	0.0468221	0.526249	0.0991729	0.127803	0.0188153
0.09404	0.09404	0.09404	0.09404	0.88064	0.88064	8.74664	0.88064	0.88064	0.88064	0.88064	0.11294	0.88064	0.15614	0.18134	0.026		2.26607	2.21223	2.34409	2.30281	21.7934	21.3181	212.557	20.2902	18.5621	11.4307	18.2962	2.18408	11.9701	1.93976	1.85722	0.250976		0.0247448	0.0264623	0.0222556	0.0235726	0.213452	0.228613	2.2444	0.261407	0.316539	0.544057	0.325022	0.0468635	0.526847	0.0992365	0.127874	0.0188225
0.09414	0.09414	0.09414	0.09414	0.88164	0.88164	8.75664	0.88164	0.88164	0.88164	0.88164	0.11304	0.88164	0.15624	0.18144	0.02601		2.26848	2.21458	2.34658	2.30526	21.8181	21.3423	212.8	20.3133	18.5832	11.4437	18.317	2.18601	11.9837	1.941	1.85824	0.251072		0.0247711	0.0264905	0.0222793	0.0235977	0.213694	0.228873	2.24697	0.261704	0.316899	0.544675	0.325391	0.046905	0.527445	0.0993001	0.127944	0.0188297
0.09424	0.09424	0.09424	0.09424	0.88264	0.88264	8.76664	0.88264	0.88264	0.88264	0.88264	0.11314	0.88264	0.15634	0.18154	0.02602		2.27089	2.21694	2.34908	2.30771	21.8429	21.3666	213.043	20.3363	18.6043	11.4566	18.3378	2.18795	11.9973	1.94224	1.85927	0.251169		0.0247974	0.0265186	0.0223029	0.0236227	0.213937	0.229132	2.24953	0.262	0.317258	0.545293	0.32576	0.0469465	0.528043	0.0993636	0.128015	0.018837
0.09434	0.09434	0.09434	0.09434	0.88364	0.88364	8.77664	0.88364	0.88364	0.88364	0.88364	0.11324	0.88364	0.15644	0.18164	0.02603		2.2733	2.21929	2.35157	2.31016	21.8676	21.3908	213.286	20.3594	18.6254	11.4696	18.3586	2.18988	12.0109	1.94348	1.86029	0.251265		0.0248237	0.0265468	0.0223266	0.0236478	0.214179	0.229392	2.2521	0.262297	0.317618	0.54591	0.326129	0.046988	0.528642	0.0994272	0.128085	0.0188442
0.09444	0.09444	0.09444	0.09444	0.88464	0.88464	8.78664	0.88464	0.88464	0.88464	0.88464	0.11334	0.88464	0.15654	0.18174	0.02604		2.27571	2.22164	2.35406	2.3126	21.8923	21.415	213.529	20.3824	18.6464	11.4826	18.3793	2.19181	12.0245	1.94472	1.86132	0.251362		0.02485	0.0265749	0.0223503	0.0236729	0.214421	0.229652	2.25466	0.262594	0.317977	0.546528	0.326498	0.0470295	0.52924	0.0994907	0.128156	0.0188515
0.09454	0.09454	0.09454	0.09454	0.88564	0.88564	8.79664	0.88564	0.88564	0.88564	0.88564	0.11344	0.88564	0.15664	0.18184	0.02605		2.27812	2.22399	2.35655	2.31505	21.9171	21.4392	213.772	20.4054	18.6675	11.4956	18.4001	2.19375	12.0381	1.94597	1.86234	0.251458		0.0248764	0.026603	0.0223739	0.0236979	0.214664	0.229911	2.25723	0.262891	0.318336	0.547146	0.326867	0.047071	0.529838	0.0995543	0.128226	0.0188587
0.09464	0.09464	0.09464	0.09464	0.88664	0.88664	8.80664	0.88664	0.88664	0.88664	0.88664	0.11354	0.88664	0.15674	0.18194	0.02606		2.28053	2.22635	2.35905	2.3175	21.9418	21.4634	214.015	20.4285	18.6886	11.5086	18.4209	2.19568	12.0517	1.94721	1.86336	0.251555		0.0249027	0.0266312	0.0223976	0.023723	0.214906	0.230171	2.2598	0.263188	0.318696	0.547764	0.327236	0.0471125	0.530436	0.0996178	0.128297	0.0188659
0.09474	0.09474	0.09474	0.09474	0.88764	0.88764	8.81664	0.88764	0.88764	0.88764	0.88764	0.11364	0.88764	0.15684	0.18204	0.02607		2.28294	2.2287	2.36154	2.31995	21.9666	21.4876	214.258	20.4515	18.7097	11.5215	18.4417	2.19761	12.0653	1.94845	1.86439	0.251651		0.024929	0.0266593	0.0224213	0.0237481	0.215149	0.23043	2.26236	0.263485	0.319055	0.548382	0.327606	0.047154	0.531035	0.0996814	0.128367	0.0188732
0.09484	0.09484	0.09484	0.09484	0.88864	0.88864	8.82664	0.88864	0.88864	0.88864	0.88864	0.11374	0.88864	0.15694	0.18214	0.02608		2.28535	2.23105	2.36403	2.3224	21.9913	21.5118	214.501	20.4746	18.7308	11.5345	18.4625	2.19955	12.0789	1.94969	1.86541	0.251748		0.0249553	0.0266875	0.0224449	0.0237731	0.215391	0.23069	2.26493	0.263781	0.319415	0.548999	0.327975	0.0471955	0.531633	0.0997449	0.128438	0.0188804
0.09494	0.09494	0.09494	0.09494	0.88964	0.88964	8.83664	0.88964	0.88964	0.88964	0.88964	0.11384	0.88964	0.15704	0.18224	0.02609		2.28776	2.2334	2.36652	2.32485	22.0161	21.536	214.744	20.4976	18.7518	11.5475	18.4832	2.20148	12.0925	1.95094	1.86644	0.251844		0.0249816	0.0267156	0.0224686	0.0237982	0.215633	0.23095	2.26749	0.264078	0.319774	0.549617	0.328344	0.047237	0.532231	0.0998085	0.128508	0.0188877
0.09504	0.09504	0.09504	0.09504	0.89064	0.89064	8.84664	0.89064	0.89064	0.89064	0.89064	0.11394	0.89064	0.15714	0.18234	0.0261		2.29016	2.23576	2.36902	2.3273	22.0408	21.5602	214.987	20.5206	18.7729	11.5605	18.504	2.20342	12.1061	1.95218	1.86746	0.251941		0.0250079	0.0267437	0.0224923	0.0238233	0.215876	0.231209	2.27006	0.264375	0.320134	0.550235	0.328713	0.0472785	0.53283	0.0998721	0.128579	0.0188949
0.09514	0.09514	0.09514	0.09514	0.89164	0.89164	8.85664	0.89164	0.89164	0.89164	0.89164	0.11404	0.89164	0.15724	0.18244	0.02611		2.29257	2.23811	2.37151	2.32975	22.0656	21.5844	215.23	20.5437	18.794	11.5735	18.5248	2.20535	12.1196	1.95342	1.86849	0.252037		0.0250342	0.0267719	0.0225159	0.0238483	0.216118	0.231469	2.27263	0.264672	0.320493	0.550853	0.329082	0.04732	0.533428	0.0999356	0.128649	0.0189021
0.09524	0.09524	0.09524	0.09524	0.89264	0.89264	8.86664	0.89264	0.89264	0.89264	0.89264	0.11414	0.89264	0.15734	0.18254	0.02612		2.29498	2.24046	2.374	2.33219	22.0903	21.6086	215.473	20.5667	18.8151	11.5864	18.5456	2.20728	12.1332	1.95466	1.86951	0.252134		0.0250605	0.0268	0.0225396	0.0238734	0.216361	0.231728	2.27519	0.264969	0.320853	0.551471	0.329451	0.0473615	0.534026	0.0999992	0.12872	0.0189094
0.09534	0.09534	0.09534	0.09534	0.89364	0.89364	8.87664	0.89364	0.89364	0.89364	0.89364	0.11424	0.89364	0.15744	0.18264	0.02613		2.29739	2.24281	2.3765	2.33464	22.1151	21.6328	215.716	20.5898	18.8361	11.5994	18.5663	2.20922	12.1468	1.95591	1.87053	0.25223		0.0250869	0.0268281	0.0225633	0.0238985	0.216603	0.231988	2.27776	0.265266	0.321212	0.552088	0.32982	0.047403	0.534624	0.100063	0.12879	0.0189166
0.09544	0.09544	0.09544	0.09544	0.89464	0.89464	8.88664	0.89464	0.89464	0.89464	0.89464	0.11434	0.89464	0.15754	0.18274	0.02614		2.2998	2.24517	2.37899	2.33709	22.1398	21.657	215.959	20.6128	18.8572	11.6124	18.5871	2.21115	12.1604	1.95715	1.87156	0.252327		0.0251132	0.0268563	0.0225869	0.0239235	0.216845	0.232248	2.28032	0.265562	0.321571	0.552706	0.330189	0.0474445	0.535223	0.100126	0.128861	0.0189239
0.09554	0.09554	0.09554	0.09554	0.89564	0.89564	8.89664	0.89564	0.89564	0.89564	0.89564	0.11444	0.89564	0.15764	0.18284	0.02615		2.30221	2.24752	2.38148	2.33954	22.1646	21.6812	216.202	20.6358	18.8783	11.6254	18.6079	2.21309	12.174	1.95839	1.87258	0.252423		0.0251395	0.0268844	0.0226106	0.0239486	0.217088	0.232507	2.28289	0.265859	0.321931	0.553324	0.330558	0.047486	0.535821	0.10019	0.128931	0.0189311
0.09564	0.09564	0.09564	0.09564	0.89664	0.89664	8.90664	0.89664	0.89664	0.89664	0.89664	0.11454	0.89664	0.15774	0.18294	0.02616		2.30462	2.24987	2.38397	2.34199	22.1893	21.7055	216.445	20.6589	18.8994	11.6384	18.6287	2.21502	12.1876	1.95963	1.87361	0.25252		0.0251658	0.0269126	0.0226343	0.0239737	0.21733	0.232767	2.28546	0.266156	0.32229	0.553942	0.330927	0.0475275	0.536419	0.100253	0.129002	0.0189383
0.09574	0.09574	0.09574	0.09574	0.89764	0.89764	8.91664	0.89764	0.89764	0.89764	0.89764	0.11464	0.89764	0.15784	0.18304	0.02617		2.30703	2.25222	2.38647	2.34444	22.2141	21.7297	216.688	20.6819	18.9205	11.6513	18.6494	2.21695	12.2012	1.96087	1.87463	0.252617		0.0251921	0.0269407	0.0226579	0.0239987	0.217572	0.233026	2.28802	0.266453	0.32265	0.55456	0.331296	0.0475689	0.537017	0.100317	0.129072	0.0189456
0.09584	0.09584	0.09584	0.09584	0.89864	0.89864	8.92664	0.89864	0.89864	0.89864	0.89864	0.11474	0.89864	0.15794	0.18314	0.02618		2.30944	2.25458	2.38896	2.34689	22.2388	21.7539	216.931	20.705	18.9415	11.6643	18.6702	2.21889	12.2148	1.96212	1.87565	0.252713		0.0252184	0.0269688	0.0226816	0.0240238	0.217815	0.233286	2.29059	0.26675	0.323009	0.555177	0.331665	0.0476104	0.537616	0.100381	0.129143	0.0189528
0.09594	0.09594	0.09594	0.09594	0.89964	0.89964	8.93664	0.89964	0.89964	0.89964	0.89964	0.11484	0.89964	0.15804	0.18324	0.02619		2.31185	2.25693	2.39145	2.34934	22.2636	21.7781	217.174	20.728	18.9626	11.6773	18.691	2.22082	12.2284	1.96336	1.87668	0.25281		0.0252447	0.026997	0.0227053	0.0240489	0.218057	0.233546	2.29315	0.267047	0.323369	0.555795	0.332034	0.0476519	0.538214	0.100444	0.129213	0.0189601
0.09604	0.09604	0.09604	0.09604	0.90064	0.90064	8.94664	0.90064	0.90064	0.90064	0.90064	0.11494	0.90064	0.15814	0.18334	0.0262		2.31426	2.25928	2.39394	2.35178	22.2883	21.8023	217.417	20.751	18.9837	11.6903	18.7118	2.22275	12.242	1.9646	1.8777	0.252906		0.0252711	0.0270251	0.0227289	0.0240739	0.2183	0.233805	2.29572	0.267343	0.323728	0.556413	0.332404	0.0476934	0.538812	0.100508	0.129284	0.0189673
0.09614	0.09614	0.09614	0.09614	0.90164	0.90164	8.95664	0.90164	0.90164	0.90164	0.90164	0.11504	0.90164	0.15824	0.18344	0.02621		2.31667	2.26163	2.39644	2.35423	22.313	21.8265	217.66	20.7741	19.0048	11.7033	18.7325	2.22469	12.2556	1.96584	1.87873	0.253003		0.0252974	0.0270533	0.0227526	0.024099	0.218542	0.234065	2.29829	0.26764	0.324088	0.557031	0.332773	0.0477349	0.53941	0.100571	0.129354	0.0189745
0.09624	0.09624	0.09624	0.09624	0.90264	0.90264	8.96664	0.90264	0.90264	0.90264	0.90264	0.11514	0.90264	0.15834	0.18354	0.02622		2.31908	2.26399	2.39893	2.35668	22.3378	21.8507	217.903	20.7971	19.0258	11.7162	18.7533	2.22662	12.2692	1.96709	1.87975	0.253099		0.0253237	0.0270814	0.0227763	0.0241241	0.218784	0.234324	2.30085	0.267937	0.324447	0.557649	0.333142	0.0477764	0.540009	0.100635	0.129425	0.0189818
0.09634	0.09634	0.09634	0.09634	0.90364	0.90364	8.97664	0.90364	0.90364	0.90364	0.90364	0.11524	0.90364	0.15844	0.18364	0.02623		2.32149	2.26634	2.40142	2.35913	22.3625	21.8749	218.146	20.8202	19.0469	11.7292	18.7741	2.22856	12.2828	1.96833	1.88078	0.253196		0.02535	0.0271095	0.0227999	0.0241491	0.219027	0.234584	2.30342	0.268234	0.324806	0.558266	0.333511	0.0478179	0.540607	0.100698	0.129496	0.018989
0.09644	0.09644	0.09644	0.09644	0.90464	0.90464	8.98664	0.90464	0.90464	0.90464	0.90464	0.11534	0.90464	0.15854	0.18374	0.02624		2.3239	2.26869	2.40391	2.36158	22.3873	21.8991	218.389	20.8432	19.068	11.7422	18.7949	2.23049	12.2963	1.96957	1.8818	0.253292		0.0253763	0.0271377	0.0228236	0.0241742	0.219269	0.234844	2.30598	0.268531	0.325166	0.558884	0.33388	0.0478594	0.541205	0.100762	0.129566	0.0189962
0.09654	0.09654	0.09654	0.09654	0.90564	0.90564	8.99664	0.90564	0.90564	0.90564	0.90564	0.11544	0.90564	0.15864	0.18384	0.02625		2.32631	2.27104	2.40641	2.36403	22.412	21.9233	218.632	20.8662	19.0891	11.7552	18.8156	2.23242	12.3099	1.97081	1.88282	0.253389		0.0254026	0.0271658	0.0228473	0.0241993	0.219511	0.235103	2.30855	0.268828	0.325525	0.559502	0.334249	0.0479009	0.541803	0.100825	0.129637	0.0190035
0.09664	0.09664	0.09664	0.09664	0.90664	0.90664	9.00664	0.90664	0.90664	0.90664	0.90664	0.11554	0.90664	0.15874	0.18394	0.02626		2.32872	2.2734	2.4089	2.36648	22.4368	21.9475	218.875	20.8893	19.1102	11.7682	18.8364	2.23436	12.3235	1.97206	1.88385	0.253485		0.0254289	0.027194	0.0228709	0.0242243	0.219754	0.235363	2.31112	0.269124	0.325885	0.56012	0.334618	0.0479424	0.542402	0.100889	0.129707	0.0190107
0.09674	0.09674	0.09674	0.09674	0.90764	0.90764	9.01664	0.90764	0.90764	0.90764	0.90764	0.11564	0.90764	0.15884	0.18404	0.02627		2.33113	2.27575	2.41139	2.36893	22.4615	21.9717	219.118	20.9123	19.1312	11.7811	18.8572	2.23629	12.3371	1.9733	1.88487	0.253582		0.0254552	0.0272221	0.0228946	0.0242494	0.219996	0.235622	2.31368	0.269421	0.326244	0.560738	0.334987	0.0479839	0.543	0.100953	0.129778	0.019018
0.09684	0.09684	0.09684	0.09684	0.90864	0.90864	9.02664	0.90864	0.90864	0.90864	0.90864	0.11574	0.90864	0.15894	0.18414	0.02628		2.33354	2.2781	2.41388	2.37137	22.4863	21.9959	219.361	20.9354	19.1523	11.7941	18.878	2.23823	12.3507	1.97454	1.8859	0.253678		0.0254816	0.0272502	0.0229183	0.0242745	0.220239	0.235882	2.31625	0.269718	0.326604	0.561355	0.335356	0.0480254	0.543598	0.101016	0.129848	0.0190252
0.09694	0.09694	0.09694	0.09694	0.90964	0.90964	9.03664	0.90964	0.90964	0.90964	0.90964	0.11584	0.90964	0.15904	0.18424	0.02629		2.33595	2.28045	2.41638	2.37382	22.511	22.0202	219.604	20.9584	19.1734	11.8071	18.8987	2.24016	12.3643	1.97578	1.88692	0.253775		0.0255079	0.0272784	0.0229419	0.0242995	0.220481	0.236142	2.31881	0.270015	0.326963	0.561973	0.335725	0.0480669	0.544196	0.10108	0.129919	0.0190324
0.09704	0.09704	0.09704	0.09704	0.91064	0.91064	9.04664	0.91064	0.91064	0.91064	0.91064	0.11594	0.91064	0.15914	0.18434	0.0263		2.33836	2.28281	2.41887	2.37627	22.5358	22.0444	219.847	20.9814	19.1945	11.8201	18.9195	2.24209	12.3779	1.97703	1.88794	0.253871		0.0255342	0.0273065	0.0229656	0.0243246	0.220723	0.236401	2.32138	0.270312	0.327322	0.562591	0.336094	0.0481084	0.544795	0.101143	0.129989	0.0190397
0.09714	0.09714	0.09714	0.09714	0.91164	0.91164	9.05664	0.91164	0.91164	0.91164	0.91164	0.11604	0.91164	0.15924	0.18444	0.02631		2.34077	2.28516	2.42136	2.37872	22.5605	22.0686	220.09	21.0045	19.2156	11.8331	18.9403	2.24403	12.3915	1.97827	1.88897	0.253968		0.0255605	0.0273347	0.0229892	0.0243497	0.220966	0.236661	2.32395	0.270609	0.327682	0.563209	0.336463	0.0481499	0.545393	0.101207	0.13006	0.0190469
0.09724	0.09724	0.09724	0.09724	0.91264	0.91264	9.06664	0.91264	0.91264	0.91264	0.91264	0.11614	0.91264	0.15934	0.18454	0.02632		2.34318	2.28751	2.42386	2.38117	22.5853	22.0928	220.333	21.0275	19.2366	11.846	18.9611	2.24596	12.4051	1.97951	1.88999	0.254064		0.0255868	0.0273628	0.0230129	0.0243747	0.221208	0.23692	2.32651	0.270905	0.328041	0.563827	0.336832	0.0481914	0.545991	0.10127	0.13013	0.0190542
0.09734	0.09734	0.09734	0.09734	0.91364	0.91364	9.07664	0.91364	0.91364	0.91364	0.91364	0.11624	0.91364	0.15944	0.18464	0.02633		2.34559	2.28986	2.42635	2.38362	22.61	22.117	220.576	21.0506	19.2577	11.859	18.9819	2.24789	12.4187	1.98075	1.89102	0.254161		0.0256131	0.0273909	0.0230366	0.0243998	0.221451	0.23718	2.32908	0.271202	0.328401	0.564444	0.337201	0.0482329	0.546589	0.101334	0.130201	0.0190614
0.09744	0.09744	0.09744	0.09744	0.91464	0.91464	9.08664	0.91464	0.91464	0.91464	0.91464	0.11634	0.91464	0.15954	0.18474	0.02634		2.348	2.29222	2.42884	2.38607	22.6348	22.1412	220.819	21.0736	19.2788	11.872	19.0026	2.24983	12.4323	1.98199	1.89204	0.254258		0.0256394	0.0274191	0.0230602	0.0244249	0.221693	0.23744	2.33164	0.271499	0.32876	0.565062	0.337571	0.0482743	0.547188	0.101397	0.130271	0.0190686
0.09754	0.09754	0.09754	0.09754	0.91564	0.91564	9.09664	0.91564	0.91564	0.91564	0.91564	0.11644	0.91564	0.15964	0.18484	0.02635		2.35041	2.29457	2.43133	2.38852	22.6595	22.1654	221.062	21.0966	19.2999	11.885	19.0234	2.25176	12.4459	1.98324	1.89307	0.254354		0.0256657	0.0274472	0.0230839	0.0244499	0.221935	0.237699	2.33421	0.271796	0.32912	0.56568	0.33794	0.0483158	0.547786	0.101461	0.130342	0.0190759
0.09764	0.09764	0.09764	0.09764	0.91664	0.91664	9.10664	0.91664	0.91664	0.91664	0.91664	0.11654	0.91664	0.15974	0.18494	0.02636		2.35282	2.29692	2.43383	2.39096	22.6843	22.1896	221.305	21.1197	19.3209	11.898	19.0442	2.2537	12.4595	1.98448	1.89409	0.254451		0.0256921	0.0274754	0.0231076	0.024475	0.222178	0.237959	2.33678	0.272093	0.329479	0.566298	0.338309	0.0483573	0.548384	0.101525	0.130412	0.0190831
0.09774	0.09774	0.09774	0.09774	0.91764	0.91764	9.11664	0.91764	0.91764	0.91764	0.91764	0.11664	0.91764	0.15984	0.18504	0.02637		2.35523	2.29927	2.43632	2.39341	22.709	22.2138	221.548	21.1427	19.342	11.9109	19.065	2.25563	12.4731	1.98572	1.89511	0.254547		0.0257184	0.0275035	0.0231312	0.0245001	0.22242	0.238218	2.33934	0.27239	0.329839	0.566916	0.338678	0.0483988	0.548982	0.101588	0.130483	0.0190904
0.09784	0.09784	0.09784	0.09784	0.91864	0.91864	9.12664	0.91864	0.91864	0.91864	0.91864	0.11674	0.91864	0.15994	0.18514	0.02638		2.35764	2.30162	2.43881	2.39586	22.7338	22.238	221.791	21.1658	19.3631	11.9239	19.0857	2.25756	12.4866	1.98696	1.89614	0.254644		0.0257447	0.0275316	0.0231549	0.0245251	0.222662	0.238478	2.34191	0.272686	0.330198	0.567533	0.339047	0.0484403	0.549581	0.101652	0.130553	0.0190976
0.09794	0.09794	0.09794	0.09794	0.91964	0.91964	9.13664	0.91964	0.91964	0.91964	0.91964	0.11684	0.91964	0.16004	0.18524	0.02639		2.36005	2.30398	2.4413	2.39831	22.7585	22.2622	222.034	21.1888	19.3842	11.9369	19.1065	2.2595	12.5002	1.98821	1.89716	0.25474		0.025771	0.0275598	0.0231786	0.0245502	0.222905	0.238738	2.34447	0.272983	0.330557	0.568151	0.339416	0.0484818	0.550179	0.101715	0.130624	0.0191048
0.09804	0.09804	0.09804	0.09804	0.92064	0.92064	9.14664	0.92064	0.92064	0.92064	0.92064	0.11694	0.92064	0.16014	0.18534	0.0264		2.36246	2.30633	2.4438	2.40076	22.7832	22.2864	222.277	21.2119	19.4053	11.9499	19.1273	2.26143	12.5138	1.98945	1.89819	0.254837		0.0257973	0.0275879	0.0232022	0.0245753	0.223147	0.238997	2.34704	0.27328	0.330917	0.568769	0.339785	0.0485233	0.550777	0.101779	0.130694	0.0191121
0.09814	0.09814	0.09814	0.09814	0.92164	0.92164	9.15664	0.92164	0.92164	0.92164	0.92164	0.11704	0.92164	0.16024	0.18544	0.02641		2.36487	2.30868	2.44629	2.40321	22.808	22.3106	222.52	21.2349	19.4263	11.9629	19.1481	2.26336	12.5274	1.99069	1.89921	0.254933		0.0258236	0.0276161	0.0232259	0.0246003	0.22339	0.239257	2.34961	0.273577	0.331276	0.569387	0.340154	0.0485648	0.551375	0.101842	0.130765	0.0191193
0.09824	0.09824	0.09824	0.09824	0.92264	0.92264	9.16664	0.92264	0.92264	0.92264	0.92264	0.11714	0.92264	0.16034	0.18554	0.02642		2.36727	2.31103	2.44878	2.40566	22.8327	22.3349	222.763	21.2579	19.4474	11.9758	19.1688	2.2653	12.541	1.99193	1.90023	0.25503		0.0258499	0.0276442	0.0232496	0.0246254	0.223632	0.239516	2.35217	0.273874	0.331636	0.570004	0.340523	0.0486063	0.551974	0.101906	0.130835	0.0191266
0.09834	0.09834	0.09834	0.09834	0.92364	0.92364	9.17664	0.92364	0.92364	0.92364	0.92364	0.11724	0.92364	0.16044	0.18564	0.02643		2.36968	2.31339	2.45127	2.40811	22.8575	22.3591	223.006	21.281	19.4685	11.9888	19.1896	2.26723	12.5546	1.99318	1.90126	0.255126		0.0258763	0.0276723	0.0232732	0.0246505	0.223874	0.239776	2.35474	0.274171	0.331995	0.570622	0.340892	0.0486478	0.552572	0.101969	0.130906	0.0191338
0.09844	0.09844	0.09844	0.09844	0.92464	0.92464	9.18664	0.92464	0.92464	0.92464	0.92464	0.11734	0.92464	0.16054	0.18574	0.02644		2.37209	2.31574	2.45377	2.41055	22.8822	22.3833	223.249	21.304	19.4896	12.0018	19.2104	2.26917	12.5682	1.99442	1.90228	0.255223		0.0259026	0.0277005	0.0232969	0.0246755	0.224117	0.240036	2.3573	0.274468	0.332355	0.57124	0.341261	0.0486893	0.55317	0.102033	0.130976	0.019141
0.09854	0.09854	0.09854	0.09854	0.92564	0.92564	9.19664	0.92564	0.92564	0.92564	0.92564	0.11744	0.92564	0.16064	0.18584	0.02645		2.3745	2.31809	2.45626	2.413	22.907	22.4075	223.492	21.3271	19.5106	12.0148	19.2312	2.2711	12.5818	1.99566	1.90331	0.255319		0.0259289	0.0277286	0.0233206	0.0247006	0.224359	0.240295	2.35987	0.274764	0.332714	0.571858	0.34163	0.0487308	0.553768	0.102097	0.131047	0.0191483
0.09864	0.09864	0.09864	0.09864	0.92664	0.92664	9.20664	0.92664	0.92664	0.92664	0.92664	0.11754	0.92664	0.16074	0.18594	0.02646		2.37691	2.32044	2.45875	2.41545	22.9317	22.4317	223.735	21.3501	19.5317	12.0278	19.2519	2.27303	12.5954	1.9969	1.90433	0.255416		0.0259552	0.0277567	0.0233442	0.0247257	0.224602	0.240555	2.36244	0.275061	0.333074	0.572476	0.341999	0.0487723	0.554367	0.10216	0.131117	0.0191555
0.09874	0.09874	0.09874	0.09874	0.92764	0.92764	9.21664	0.92764	0.92764	0.92764	0.92764	0.11764	0.92764	0.16084	0.18604	0.02647		2.37932	2.3228	2.46125	2.4179	22.9565	22.4559	223.978	21.3731	19.5528	12.0407	19.2727	2.27497	12.609	1.99814	1.90536	0.255512		0.0259815	0.0277849	0.0233679	0.0247507	0.224844	0.240814	2.365	0.275358	0.333433	0.573093	0.342369	0.0488138	0.554965	0.102224	0.131188	0.0191628
0.09884	0.09884	0.09884	0.09884	0.92864	0.92864	9.22664	0.92864	0.92864	0.92864	0.92864	0.11774	0.92864	0.16094	0.18614	0.02648		2.38173	2.32515	2.46374	2.42035	22.9812	22.4801	224.221	21.3962	19.5739	12.0537	19.2935	2.2769	12.6226	1.99939	1.90638	0.255609		0.0260078	0.027813	0.0233916	0.0247758	0.225086	0.241074	2.36757	0.275655	0.333792	0.573711	0.342738	0.0488553	0.555563	0.102287	0.131258	0.01917
0.09894	0.09894	0.09894	0.09894	0.92964	0.92964	9.23664	0.92964	0.92964	0.92964	0.92964	0.11784	0.92964	0.16104	0.18624	0.02649		2.38414	2.3275	2.46623	2.4228	23.006	22.5043	224.464	21.4192	19.595	12.0667	19.3143	2.27884	12.6362	2.00063	1.9074	0.255705		0.0260341	0.0278412	0.0234152	0.0248009	0.225329	0.241334	2.37013	0.275952	0.334152	0.574329	0.343107	0.0488968	0.556161	0.102351	0.131329	0.0191772
0.09904	0.09904	0.09904	0.09904	0.93064	0.93064	9.24664	0.93064	0.93064	0.93064	0.93064	0.11794	0.93064	0.16114	0.18634	0.0265		2.38655	2.32985	2.46872	2.42525	23.0307	22.5285	224.707	21.4423	19.616	12.0797	19.335	2.28077	12.6498	2.00187	1.90843	0.255802		0.0260604	0.0278693	0.0234389	0.0248259	0.225571	0.241593	2.3727	0.276249	0.334511	0.574947	0.343476	0.0489383	0.55676	0.102414	0.131399	0.0191845
0.09914	0.09914	0.09914	0.09914	0.93164	0.93164	9.25664	0.93164	0.93164	0.93164	0.93164	0.11804	0.93164	0.16124	0.18644	0.02651		2.38896	2.33221	2.47122	2.4277	23.0555	22.5527	224.95	21.4653	19.6371	12.0927	19.3558	2.2827	12.6633	2.00311	1.90945	0.255899		0.0260868	0.0278974	0.0234626	0.024851	0.225813	0.241853	2.37527	0.276545	0.334871	0.575565	0.343845	0.0489797	0.557358	0.102478	0.13147	0.0191917
0.09924	0.09924	0.09924	0.09924	0.93264	0.93264	9.26664	0.93264	0.93264	0.93264	0.93264	0.11814	0.93264	0.16134	0.18654	0.02652		2.39137	2.33456	2.47371	2.43014	23.0802	22.5769	225.193	21.4883	19.6582	12.1056	19.3766	2.28464	12.6769	2.00436	1.91048	0.255995		0.0261131	0.0279256	0.0234862	0.0248761	0.226056	0.242112	2.37783	0.276842	0.33523	0.576182	0.344214	0.0490212	0.557956	0.102541	0.13154	0.019199
0.09934	0.09934	0.09934	0.09934	0.93364	0.93364	9.27664	0.93364	0.93364	0.93364	0.93364	0.11824	0.93364	0.16144	0.18664	0.02653		2.39378	2.33691	2.4762	2.43259	23.105	22.6011	225.436	21.5114	19.6793	12.1186	19.3974	2.28657	12.6905	2.0056	1.9115	0.256092		0.0261394	0.0279537	0.0235099	0.0249011	0.226298	0.242372	2.3804	0.277139	0.33559	0.5768	0.344583	0.0490627	0.558554	0.102605	0.131611	0.0192062
0.09944	0.09944	0.09944	0.09944	0.93464	0.93464	9.28664	0.93464	0.93464	0.93464	0.93464	0.11834	0.93464	0.16154	0.18674	0.02654		2.39619	2.33926	2.47869	2.43504	23.1297	22.6253	225.679	21.5344	19.7003	12.1316	19.4182	2.2885	12.7041	2.00684	1.91252	0.256188		0.0261657	0.0279819	0.0235336	0.0249262	0.226541	0.242631	2.38296	0.277436	0.335949	0.577418	0.344952	0.0491042	0.559153	0.102669	0.131682	0.0192134
0.09954	0.09954	0.09954	0.09954	0.93564	0.93564	9.29664	0.93564	0.93564	0.93564	0.93564	0.11844	0.93564	0.16164	0.18684	0.02655		2.3986	2.34162	2.48119	2.43749	23.1545	22.6496	225.922	21.5575	19.7214	12.1446	19.4389	2.29044	12.7177	2.00808	1.91355	0.256285		0.026192	0.02801	0.0235572	0.0249513	0.226783	0.242891	2.38553	0.277733	0.336309	0.578036	0.345321	0.0491457	0.559751	0.102732	0.131752	0.0192207
0.09964	0.09964	0.09964	0.09964	0.93664	0.93664	9.30664	0.93664	0.93664	0.93664	0.93664	0.11854	0.93664	0.16174	0.18694	0.02656		2.40101	2.34397	2.48368	2.43994	23.1792	22.6738	226.165	21.5805	19.7425	12.1576	19.4597	2.29237	12.7313	2.00933	1.91457	0.256381		0.0262183	0.0280381	0.0235809	0.0249763	0.227025	0.243151	2.3881	0.27803	0.336668	0.578654	0.34569	0.0491872	0.560349	0.102796	0.131823	0.0192279
0.09974	0.09974	0.09974	0.09974	0.93764	0.93764	9.31664	0.93764	0.93764	0.93764	0.93764	0.11864	0.93764	0.16184	0.18704	0.02657		2.40342	2.34632	2.48617	2.44239	23.2039	22.698	226.408	21.6035	19.7636	12.1705	19.4805	2.29431	12.7449	2.01057	1.9156	0.256478		0.0262446	0.0280663	0.0236046	0.0250014	0.227268	0.24341	2.39066	0.278326	0.337027	0.579271	0.346059	0.0492287	0.560947	0.102859	0.131893	0.0192351
0.09984	0.09984	0.09984	0.09984	0.93864	0.93864	9.32664	0.93864	0.93864	0.93864	0.93864	0.11874	0.93864	0.16194	0.18714	0.02658		2.40583	2.34867	2.48866	2.44484	23.2287	22.7222	226.651	21.6266	19.7847	12.1835	19.5013	2.29624	12.7585	2.01181	1.91662	0.256574		0.0262709	0.0280944	0.0236282	0.0250265	0.22751	0.24367	2.39323	0.278623	0.337387	0.579889	0.346428	0.0492702	0.561546	0.102923	0.131964	0.0192424
0.09994	0.09994	0.09994	0.09994	0.93964	0.93964	9.33664	0.93964	0.93964	0.93964	0.93964	0.11884	0.93964	0.16204	0.18724	0.02659		2.40824	2.35103	2.49116	2.44729	23.2534	22.7464	226.894	21.6496	19.8057	12.1965	19.522	2.29817	12.7721	2.01305	1.91765	0.256671		0.0262973	0.0281226	0.0236519	0.0250515	0.227752	0.243929	2.39579	0.27892	0.337746	0.580507	0.346797	0.0493117	0.562144	0.102986	0.132034	0.0192496
0.10004	0.10004	0.10004	0.10004	0.94064	0.94064	9.34664	0.94064	0.94064	0.94064	0.94064	0.11894	0.94064	0.16214	0.18734	0.0266		2.41065	2.35338	2.49365	2.44973	23.2782	22.7706	227.137	21.6727	19.8268	12.2095	19.5428	2.30011	12.7857	2.01429	1.91867	0.256767		0.0263236	0.0281507	0.0236756	0.0250766	0.227995	0.244189	2.39836	0.279217	0.338106	0.581125	0.347167	0.0493532	0.562742	0.10305	0.132105	0.0192569
0.10014	0.10014	0.10014	0.10014	0.94164	0.94164	9.35664	0.94164	0.94164	0.94164	0.94164	0.11904	0.94164	0.16224	0.18744	0.02661		2.41306	2.35573	2.49614	2.45218	23.3029	22.7948	227.38	21.6957	19.8479	12.2225	19.5636	2.30204	12.7993	2.01554	1.91969	0.256864		0.0263499	0.0281788	0.0236992	0.0251017	0.228237	0.244449	2.40093	0.279514	0.338465	0.581743	0.347536	0.0493947	0.56334	0.103113	0.132175	0.0192641
0.10024	0.10024	0.10024	0.10024	0.94264	0.94264	9.36664	0.94264	0.94264	0.94264	0.94264	0.11914	0.94264	0.16234	0.18754	0.02662		2.41547	2.35808	2.49864	2.45463	23.3277	22.819	227.623	21.7187	19.869	12.2354	19.5844	2.30398	12.8129	2.01678	1.92072	0.25696		0.0263762	0.028207	0.0237229	0.0251267	0.22848	0.244708	2.40349	0.279811	0.338825	0.58236	0.347905	0.0494362	0.563939	0.103177	0.132246	0.0192713
0.10034	0.10034	0.10034	0.10034	0.94364	0.94364	9.37664	0.94364	0.94364	0.94364	0.94364	0.11924	0.94364	0.16244	0.18764	0.02663		2.41788	2.36044	2.50113	2.45708	23.3524	22.8432	227.866	21.7418	19.89	12.2484	19.6051	2.30591	12.8265	2.01802	1.92174	0.257057		0.0264025	0.0282351	0.0237466	0.0251518	0.228722	0.244968	2.40606	0.280107	0.339184	0.582978	0.348274	0.0494777	0.564537	0.103241	0.132316	0.0192786
0.10044	0.10044	0.10044	0.10044	0.94464	0.94464	9.38664	0.94464	0.94464	0.94464	0.94464	0.11934	0.94464	0.16254	0.18774	0.02664		2.42029	2.36279	2.50362	2.45953	23.3772	22.8674	228.109	21.7648	19.9111	12.2614	19.6259	2.30784	12.8401	2.01926	1.92277	0.257153		0.0264288	0.0282633	0.0237702	0.0251769	0.228964	0.245227	2.40862	0.280404	0.339544	0.583596	0.348643	0.0495192	0.565135	0.103304	0.132387	0.0192858
0.10054	0.10054	0.10054	0.10054	0.94564	0.94564	9.39664	0.94564	0.94564	0.94564	0.94564	0.11944	0.94564	0.16264	0.18784	0.02665		2.4227	2.36514	2.50611	2.46198	23.4019	22.8916	228.353	21.7879	19.9322	12.2744	19.6467	2.30978	12.8536	2.02051	1.92379	0.25725		0.0264551	0.0282914	0.0237939	0.0252019	0.229207	0.245487	2.41119	0.280701	0.339903	0.584214	0.349012	0.0495607	0.565734	0.103368	0.132457	0.0192931
0.10064	0.10064	0.10064	0.10064	0.94664	0.94664	9.40664	0.94664	0.94664	0.94664	0.94664	0.11954	0.94664	0.16274	0.18794	0.02666		2.42511	2.36749	2.50861	2.46443	23.4267	22.9158	228.596	21.8109	19.9533	12.2874	19.6675	2.31171	12.8672	2.02175	1.92481	0.257346		0.0264815	0.0283195	0.0238176	0.025227	0.229449	0.245747	2.41376	0.280998	0.340262	0.584832	0.349381	0.0496022	0.566332	0.103431	0.132528	0.0193003
0.10074	0.10074	0.10074	0.10074	0.94764	0.94764	9.41664	0.94764	0.94764	0.94764	0.94764	0.11964	0.94764	0.16284	0.18804	0.02667		2.42752	2.36985	2.5111	2.46688	23.4514	22.94	228.839	21.8339	19.9744	12.3003	19.6882	2.31364	12.8808	2.02299	1.92584	0.257443		0.0265078	0.0283477	0.0238412	0.0252521	0.229692	0.246006	2.41632	0.281295	0.340622	0.585449	0.34975	0.0496437	0.56693	0.103495	0.132598	0.0193075
0.10084	0.10084	0.10084	0.10084	0.94864	0.94864	9.42664	0.94864	0.94864	0.94864	0.94864	0.11974	0.94864	0.16294	0.18814	0.02668		2.42993	2.3722	2.51359	2.46932	23.4762	22.9642	229.082	21.857	19.9954	12.3133	19.709	2.31558	12.8944	2.02423	1.92686	0.25754		0.0265341	0.0283758	0.0238649	0.0252771	0.229934	0.246266	2.41889	0.281592	0.340981	0.586067	0.350119	0.0496852	0.567528	0.103558	0.132669	0.0193148
0.10094	0.10094	0.10094	0.10094	0.94964	0.94964	9.43664	0.94964	0.94964	0.94964	0.94964	0.11984	0.94964	0.16304	0.18824	0.02669		2.43234	2.37455	2.51608	2.47177	23.5009	22.9885	229.325	21.88	20.0165	12.3263	19.7298	2.31751	12.908	2.02548	1.92789	0.257636		0.0265604	0.028404	0.0238886	0.0253022	0.230176	0.246525	2.42145	0.281888	0.341341	0.586685	0.350488	0.0497266	0.568127	0.103622	0.132739	0.019322
0.10104	0.10104	0.10104	0.10104	0.95064	0.95064	9.44664	0.95064	0.95064	0.95064	0.95064	0.11994	0.95064	0.16314	0.18834	0.0267		2.43475	2.3769	2.51858	2.47422	23.5257	23.0127	229.568	21.9031	20.0376	12.3393	19.7506	2.31945	12.9216	2.02672	1.92891	0.257733		0.0265867	0.0284321	0.0239122	0.0253273	0.230419	0.246785	2.42402	0.282185	0.3417	0.587303	0.350857	0.0497681	0.568725	0.103685	0.13281	0.0193293
0.10114	0.10114	0.10114	0.10114	0.95164	0.95164	9.45664	0.95164	0.95164	0.95164	0.95164	0.12004	0.95164	0.16324	0.18844	0.02671		2.43716	2.37926	2.52107	2.47667	23.5504	23.0369	229.811	21.9261	20.0587	12.3523	19.7713	2.32138	12.9352	2.02796	1.92994	0.257829		0.026613	0.0284602	0.0239359	0.0253523	0.230661	0.247045	2.42659	0.282482	0.34206	0.587921	0.351226	0.0498096	0.569323	0.103749	0.13288	0.0193365
0.10124	0.10124	0.10124	0.10124	0.95264	0.95264	9.46664	0.95264	0.95264	0.95264	0.95264	0.12014	0.95264	0.16334	0.18854	0.02672		2.43957	2.38161	2.52356	2.47912	23.5752	23.0611	230.054	21.9491	20.0797	12.3652	19.7921	2.32331	12.9488	2.0292	1.93096	0.257926		0.0266393	0.0284884	0.0239596	0.0253774	0.230903	0.247304	2.42915	0.282779	0.342419	0.588538	0.351595	0.0498511	0.569921	0.103813	0.132951	0.0193437
0.10134	0.10134	0.10134	0.10134	0.95364	0.95364	9.47664	0.95364	0.95364	0.95364	0.95364	0.12024	0.95364	0.16344	0.18864	0.02673		2.44198	2.38396	2.52605	2.48157	23.5999	23.0853	230.297	21.9722	20.1008	12.3782	19.8129	2.32525	12.9624	2.03044	1.93198	0.258022		0.0266656	0.0285165	0.0239832	0.0254025	0.231146	0.247564	2.43172	0.283076	0.342779	0.589156	0.351964	0.0498926	0.57052	0.103876	0.133021	0.019351
0.10144	0.10144	0.10144	0.10144	0.95464	0.95464	9.48664	0.95464	0.95464	0.95464	0.95464	0.12034	0.95464	0.16354	0.18874	0.02674		2.44438	2.38631	2.52855	2.48402	23.6247	23.1095	230.54	21.9952	20.1219	12.3912	19.8337	2.32718	12.976	2.03169	1.93301	0.258119		0.026692	0.0285447	0.0240069	0.0254275	0.231388	0.247823	2.43428	0.283373	0.343138	0.589774	0.352334	0.0499341	0.571118	0.10394	0.133092	0.0193582
0.10154	0.10154	0.10154	0.10154	0.95564	0.95564	9.49664	0.95564	0.95564	0.95564	0.95564	0.12044	0.95564	0.16364	0.18884	0.02675		2.44679	2.38867	2.53104	2.48647	23.6494	23.1337	230.783	22.0183	20.143	12.4042	19.8544	2.32912	12.9896	2.03293	1.93403	0.258215		0.0267183	0.0285728	0.0240306	0.0254526	0.231631	0.248083	2.43685	0.283669	0.343497	0.590392	0.352703	0.0499756	0.571716	0.104003	0.133162	0.0193655
0.10164	0.10164	0.10164	0.10164	0.95664	0.95664	9.50664	0.95664	0.95664	0.95664	0.95664	0.12054	0.95664	0.16374	0.18894	0.02676		2.4492	2.39102	2.53353	2.48891	23.6741	23.1579	231.026	22.0413	20.1641	12.4172	19.8752	2.33105	13.0032	2.03417	1.93506	0.258312		0.0267446	0.0286009	0.0240542	0.0254777	0.231873	0.248343	2.43942	0.283966	0.343857	0.59101	0.353072	0.0500171	0.572314	0.104067	0.133233	0.0193727
0.10174	0.10174	0.10174	0.10174	0.95764	0.95764	9.51664	0.95764	0.95764	0.95764	0.95764	0.12064	0.95764	0.16384	0.18904	0.02677		2.45161	2.39337	2.53602	2.49136	23.6989	23.1821	231.269	22.0643	20.1851	12.4301	19.896	2.33298	13.0168	2.03541	1.93608	0.258408		0.0267709	0.0286291	0.0240779	0.0255027	0.232115	0.248602	2.44198	0.284263	0.344216	0.591627	0.353441	0.0500586	0.572913	0.10413	0.133303	0.0193799
0.10184	0.10184	0.10184	0.10184	0.95864	0.95864	9.52664	0.95864	0.95864	0.95864	0.95864	0.12074	0.95864	0.16394	0.18914	0.02678		2.45402	2.39572	2.53852	2.49381	23.7236	23.2063	231.512	22.0874	20.2062	12.4431	19.9168	2.33492	13.0303	2.03666	1.9371	0.258505		0.0267972	0.0286572	0.0241016	0.0255278	0.232358	0.248862	2.44455	0.28456	0.344576	0.592245	0.35381	0.0501001	0.573511	0.104194	0.133374	0.0193872
0.10194	0.10194	0.10194	0.10194	0.95964	0.95964	9.53664	0.95964	0.95964	0.95964	0.95964	0.12084	0.95964	0.16404	0.18924	0.02679		2.45643	2.39807	2.54101	2.49626	23.7484	23.2305	231.755	22.1104	20.2273	12.4561	19.9376	2.33685	13.0439	2.0379	1.93813	0.258601		0.0268235	0.0286854	0.0241252	0.0255529	0.2326	0.249121	2.44711	0.284857	0.344935	0.592863	0.354179	0.0501416	0.574109	0.104257	0.133444	0.0193944
0.10204	0.10204	0.10204	0.10204	0.96064	0.96064	9.54664	0.96064	0.96064	0.96064	0.96064	0.12094	0.96064	0.16414	0.18934	0.0268		2.45884	2.40043	2.5435	2.49871	23.7731	23.2547	231.998	22.1335	20.2484	12.4691	19.9583	2.33878	13.0575	2.03914	1.93915	0.258698		0.0268498	0.0287135	0.0241489	0.0255779	0.232843	0.249381	2.44968	0.285154	0.345295	0.593481	0.354548	0.0501831	0.574707	0.104321	0.133515	0.0194017
0.10214	0.10214	0.10214	0.10214	0.96164	0.96164	9.55664	0.96164	0.96164	0.96164	0.96164	0.12104	0.96164	0.16424	0.18944	0.02681		2.46125	2.40278	2.546	2.50116	23.7979	23.2789	232.241	22.1565	20.2695	12.4821	19.9791	2.34072	13.0711	2.04038	1.94018	0.258794		0.0268761	0.0287416	0.0241726	0.025603	0.233085	0.249641	2.45225	0.28545	0.345654	0.594099	0.354917	0.0502246	0.575306	0.104385	0.133585	0.0194089
0.10224	0.10224	0.10224	0.10224	0.96264	0.96264	9.56664	0.96264	0.96264	0.96264	0.96264	0.12114	0.96264	0.16434	0.18954	0.02682		2.46366	2.40513	2.54849	2.50361	23.8226	23.3032	232.484	22.1795	20.2905	12.495	19.9999	2.34265	13.0847	2.04163	1.9412	0.258891		0.0269025	0.0287698	0.0241962	0.0256281	0.233327	0.2499	2.45481	0.285747	0.346013	0.594716	0.355286	0.0502661	0.575904	0.104448	0.133656	0.0194161
[truncated: 3,402 more rows]

## Sheet: TH-CA mod wedge calc
Spreadsheet used to calculate tholeiitic and calc-alkaline modified wedge sources.
[truncated: 3 more rows]

## Sheet: Mw reaction and partition coeff
Mineral Kd																				Bulk Kd
[truncated: 15 more rows]
