# Supplementary material for: Modern arc-like water content in the source of 3.1-billion-year-old volcanic rocks
Source: Nat Commun. 2026 Jul 7;17:5630. doi: 10.1038/s41467-026-74653-1 (PMC13342610; doi:10.1038/s41467-026-74653-1)
Supplement: Supplementary file 8 — Supplementary Data 6 [file 41467_2026_74653_MOESM8_ESM.xlsx]

## Sheet: Supplementary Table 6
Supplementary Data 6. Elemental inputs for MAGEMin melting models.
Primitive mantle extraction
Lithology	Stage	Protolith	Melting type	Mantle potential temperature (Tp; °C)	Melt connectivity threshold	Starting P (GPa)	Starting T (°C)	Final P (GPa)	Final T (°C)	F (total)	F (extracted melt)	SiO2 (wt.%)	TiO2 (wt.%)	Al2O3 (wt.%)	Cr2O3 (wt.%)	FeO (wt.%)	Fe2O3 (wt.%)	MgO (wt.%)	CaO (wt.%)	Na2O (wt.%)	K2O (wt.%)	H2O (wt.%)
a	Pre-depletion	Primitive mantle (Walter [2013] model)	-	-	-	-	-	-	-	0	0	45.2334	0.130965	3.51591	0.40297	8.17322	0.175794	38.8765	3.21368	0.241782	0.0302227	0
b	Unmodified lherzolitic mantle (calc-alkaline source) with ~2.0 wt.% melt retained	Primitive mantle (Walter [2013] model)	Critical fractional melting along Tp adiabat	1400	1.7 vol.% ≈ 2.0 wt.%	2.421	1451.3	2.119	1445.19	0.0651076	0.0439489	45.2508	0.0824716	2.93427	0.424148	8.16605	0.0507116	40.2007	2.74199	0.141956	0.00683323	0
c	Unmodified lherzolitic mantle (tholeiitic source) with ~2.0 wt.% melt retained	Primitive mantle (Walter [2013] model)	Critical fractional melting along Tp adiabat	1400	1.7 vol.% ≈ 2.0 wt.%	2.421	1451.3	2.089	1444.68	0.0717758	0.0506231	45.2545	0.0748488	2.84397	0.426697	8.14368	0.0496979	40.4128	2.66036	0.128111	0.00538077	0
d	Slightly depleted mantle (average of calc-akaline and tholeiitic unmodified mantle) with ~2.0 wt.% melt retained	Primitive mantle (Walter [2013] model)	-	1400	1.7 vol.% ≈ 2.0 wt.%	2.421	1451.3	-	-	-	-	45.2527	0.0786602	2.88912	0.425422	8.15487	0.0502048	40.3068	2.70118	0.135034	0.006107	0
e	Harzburgitic residue of deep hot melting with ~4.0 wt.% melt retained	Primitive mantle (Walter [2013] model)	Critical fractional melting along Tp adiabat	1605	3.5 vol.% ≈ 4.0 wt.%	6.1	1734.1	2.135	1666.03	0.36185	0.321186	45.7134	0.0151338	2.07803	0.557588	4.75301	0.0200867	46.4968	0.332066	0.0339222	0	0
f	Mixture of 80 wt% harzburgite and 20 wt.% slightly depleted mantle (unmodified boninitic mantle source)	Primitive mantle (Walter [2013] model)	-	1400 + 1605	-	-	-	-	-	-	-	45.6212	0.0278385	2.24024	0.531156	5.43335	0.02611	45.2588	0.805865	0.0541435	0.00122134	0
g	Primary tholeiitic melt (anhydrous)	174474 fractional crystallization-corrected primary melt (anhydrous)	-	-	-	-	-	-	-	-	-	50.176	0.945762	12.1135	0.0140196	11.8135	0.778255	13.4618	7.79025	2.45382	0.453049	0
h	Harzburgitic solid residue of deep hot melting with no melt retained	Primitive mantle (Walter [2013] model)	Critical fractional melting along Tp adiabat	1610	3.5 vol.% ≈ 4.0 wt.%	6.3	1743	3.531	1666.03	0.34162	0.300964	45.6606	0.0119089	2.20989	0.56429	5.22588	0.0207615	45.9521	0.316033	0.0385419	0	0
i	Metasomatism of 96.11 wt.% harzburgitic solids by 3.89 wt.% primary tholeiitic melt (alternative boninitic mantle source)	-	-	-	-	-	-	-	-	-	-	45.8363	0.0482358	2.59514	0.542884	5.48214	0.050228	44.6882	0.60678	0.132496	0.0176236	0
Harzburgite water addition/boninitic melt generation (T-X diagram; Fig. 5b)
Lithology	Stage	Pressure (GPa)	T range (°C)	SiO2 (wt.%)	TiO2 (wt.%)	Al2O3 (wt.%)	Cr2O3 (wt.%)	FeO (wt.%)	Fe2O3 (wt.%)	MgO (wt.%)	CaO (wt.%)	Na2O (wt.%)	K2O (wt.%)	H2O (wt.%)	Notes
f	Water addition 0 wt.% H2O	1.7	1050-1450	45.6212	0.0278385	2.24024	0.531156	5.43335	0.02611	45.2588	0.805865	0.0541435	0.00122134	0
f	Water addition 3.5 wt.% H2O	1.7	1050-1450	45.6212	0.0278385	2.24024	0.531156	5.43335	0.02611	45.2588	0.805865	0.0541435	0.00122134	3.62694
Lherzolite water addition/calc-alkaline melt generation (T-X diagram; Fig. 5a)
Lithology	Stage	Pressure (GPa)	T range (°C)	SiO2 (wt.%)	TiO2 (wt.%)	Al2O3 (wt.%)	Cr2O3 (wt.%)	FeO (wt.%)	Fe2O3 (wt.%)	MgO (wt.%)	CaO (wt.%)	Na2O (wt.%)	K2O (wt.%)	H2O (wt.%)	Notes
b	Water addition 0 wt.% H2O	1.5	1050-1450	45.2508	0.0824716	2.93427	0.424148	8.16605	0.0507116	40.2007	2.74199	0.141956	0.00683323	0
b	Water addition 3.5 wt.% H2O	1.5	1050-1450	45.2508	0.0824716	2.93427	0.424148	8.16605	0.0507116	40.2007	2.74199	0.141956	0.00683323	3.62694
Alternative harzburgite water addition/boninitic melt generation (T-X diagram; Supplementary Fig. 8a)
Lithology	Stage	Pressure (GPa)	T range (°C)	SiO2 (wt.%)	TiO2 (wt.%)	Al2O3 (wt.%)	Cr2O3 (wt.%)	FeO (wt.%)	Fe2O3 (wt.%)	MgO (wt.%)	CaO (wt.%)	Na2O (wt.%)	K2O (wt.%)	H2O (wt.%)	Notes
i	Water addition 0 wt.% H2O	1.7	1050-1450	45.8363	0.0482358	2.59514	0.542884	5.48214	0.050228	44.6882	0.60678	0.132496	0.0176236	0
i	Water addition 3.5 wt.% H2O	1.7	1050-1450	45.8363	0.0482358	2.59514	0.542884	5.48214	0.050228	44.6882	0.60678	0.132496	0.0176236	3.62694
