# Supplementary material for: Modern arc-like water content in the source of 3.1-billion-year-old volcanic rocks
Source: Nat Commun. 2026 Jul 7;17:5630. doi: 10.1038/s41467-026-74653-1 (PMC13342610; doi:10.1038/s41467-026-74653-1)
Supplement: Supplementary file 9 — Supplementary Data 7 [file 41467_2026_74653_MOESM9_ESM.xlsx]

## Sheet: 1,400°C Tp 
Supplementary Data 7. MAGEMin model outputs used for stage 1 depletion. Umw denotes unmodified wedge. Ei is the fraction of cumulative extracted melt at step i. Fi is the total amount of melt at step i.
System										Wt.% phases								Phase Proportions						Melting		Bulk system composition											Olivine composition											Pigeonite composition
Step	P (kbar)	T (°C)	Density (kg/m3)	Volume (cm3/mol)	Heat capacity (J/kg/K)	Alpha (1/K)	Entropy (kJ/K)	Enthalpy (kJ/mol)	Used for	cm	cpx	g	liq	ol	opx	pig	spl	ol	cpxa	opx	g	splb	melt (φi)	Ei	Fi	SiO2 (wt.%)	Al2O3 (wt.%)	CaO (wt.%)	MgO (wt.%)	FeO (wt.%)	K2O (wt.%)	Na2O (wt.%)	TiO2 (wt.%)	O (wt.%)	Cr2O3 (wt.%)	H2O (wt.%)	SiO2 (wt.%)	Al2O3 (wt.%)	CaO (wt.%)	MgO (wt.%)	FeO (wt.%)	K2O (wt.%)	Na2O (wt.%)	TiO2 (wt.%)	O (wt.%)	Cr2O3 (wt.%)	H2O (wt.%)	SiO2 (wt.%)	Al2O3 (wt.%)
1	24.2068	1451.3	3263.59	0.00306594	1286.49	3.892e-06	0.132509	-624.193				4.75008		58.2318	7.56193	28.9254	0.530742	0.582318	0.289254	0.0756193	0.0475008	0.00530742	0	0	0	45.2359	3.5162	3.21382	38.8787	8.3319	0.0302584	0.241785	0.130921	0.0176165	0.402924	0	40.7392	0	0.27216	48.6706	10.318	0	0	0	0	0	0	53.5115	6.15035
2	24.1566	1451.18	3262.97	0.00306651	1286	3.89179e-06	0.132512	-624.266				4.57591	0.0257058	58.203	7.67094	28.9677	0.556661	0.58203	0.289677	0.0767094	0.0457591	0.00556661	0.000257058	0	0.000257058	45.2359	3.5162	3.21382	38.8787	8.3319	0.0302584	0.241785	0.130921	0.0176165	0.402924	0	40.7395	0	0.271819	48.6719	10.3167	0	0	0	0	0	0	53.4875	6.17623
3	24.1064	1451.07	3262.11	0.0030673	1284.49	3.89581e-06	0.132523	-624.327				4.38109	0.0972031	58.1695	7.88377	28.8878	0.580682	0.581695	0.288878	0.0788377	0.0438109	0.00580682	0.000972031	0	0.000972031	45.2359	3.5162	3.21382	38.8787	8.3319	0.0302584	0.241785	0.130921	0.0176165	0.402924	0	40.7386	0	0.273538	48.6676	10.3202	0	0	0	0	0	0	53.4644	6.20191
4	24.0562	1450.95	3261.13	0.00306821	1283.64	3.89777e-06	0.132531	-624.393				4.17995	0.167254	58.1342	8.0992	28.8138	0.605621	0.581342	0.288138	0.080992	0.0417995	0.00605621	0.00167254	0	0.00167254	45.2359	3.5162	3.21382	38.8787	8.3319	0.0302584	0.241785	0.130921	0.0176165	0.402924	0	40.7402	0	0.27345	48.6744	10.312	0	0	0	0	0	0	53.442	6.22617
5	24.006	1450.81	3260.29	0.00306899	1283.24	3.90219e-06	0.132541	-624.455				3.98152	0.239659	58.0984	8.30065	28.7482	0.631521	0.580984	0.287482	0.0830065	0.0398152	0.00631521	0.00239659	0	0.00239659	45.2359	3.5162	3.21382	38.8787	8.3319	0.0302584	0.241785	0.130921	0.0176165	0.402924	0	40.7393	0	0.27422	48.6703	10.3161	0	0	0	0	0	0	53.4188	6.25173
6	23.9558	1450.68	3259.38	0.00306985	1285.32	3.9026e-06	0.13255	-624.517				3.79441	0.31957	58.0628	8.50259	28.667	0.653659	0.580628	0.28667	0.0850259	0.0379441	0.00653659	0.0031957	0	0.0031957	45.2359	3.5162	3.21382	38.8787	8.3319	0.0302584	0.241785	0.130921	0.0176165	0.402924	0	40.7405	0	0.274018	48.6755	10.31	0	0	0	0	0	0	53.3948	6.27422
7	23.9056	1450.55	3258.43	0.00307073	1284.22	3.90815e-06	0.132562	-624.577			28.5714	3.57933	0.399936	58.0259	8.74335		0.680092	0.580259	0.285714	0.0874335	0.0357933	0.00680092	0.00399936	0	0.00399936	45.2359	3.5162	3.21382	38.8787	8.3319	0.0302584	0.241785	0.130921	0.0176165	0.402924	0	40.7397	0	0.275615	48.6715	10.3131	0	0	0	0	0	0
8	23.8554	1450.42	3257.42	0.00307168	1285.52	3.91001e-06	0.132571	-624.64			28.4889	3.36839	0.482775	57.987	8.96657		0.706355	0.57987	0.284889	0.0896657	0.0336839	0.00706355	0.00482775	0	0.00482775	45.2359	3.5162	3.21382	38.8787	8.3319	0.0302584	0.241785	0.130921	0.0176165	0.402924	0	40.7409	0	0.276221	48.6765	10.3064	0	0	0	0	0	0
9	23.8052	1450.29	3256.46	0.00307257	1286.39	3.91216e-06	0.132584	-624.698			28.3759	3.16246	0.573154	57.9499	9.20848		0.730053	0.579499	0.283759	0.0920848	0.0316246	0.00730053	0.00573154	0	0.00573154	45.2359	3.5162	3.21382	38.8787	8.3319	0.0302584	0.241785	0.130921	0.0176165	0.402924	0	40.7406	0	0.275528	48.6755	10.3083	0	0	0	0	0	0
10	23.755	1450.17	3255.45	0.00307352	1288.54	3.91579e-06	0.132596	-624.757			28.2821	2.94933	0.663986	57.9104	9.43858		0.755581	0.579104	0.282821	0.0943858	0.0294933	0.00755581	0.00663986	0	0.00663986	45.2359	3.5162	3.21382	38.8787	8.3319	0.0302584	0.241785	0.130921	0.0176165	0.402924	0	40.741	0	0.277086	48.6768	10.3051	0	0	0	0	0	0
11	23.7048	1450.04	3254.36	0.00307453	1288.33	3.91913e-06	0.132608	-624.815			28.17	2.72679	0.761144	57.8687	9.69127		0.782147	0.578687	0.2817	0.0969127	0.0272679	0.00782147	0.00761144	0	0.00761144	45.2359	3.5162	3.21382	38.8787	8.3319	0.0302584	0.241785	0.130921	0.0176165	0.402924	0	40.7421	0	0.277297	48.6813	10.2993	0	0	0	0	0	0
12	23.6546	1449.91	3253.31	0.00307551	1286.57	3.92358e-06	0.132622	-624.871			28.0644	2.50436	0.862621	57.8272	9.93299		0.808435	0.578272	0.280644	0.0993299	0.0250436	0.00808435	0.00862621	0	0.00862621	45.2359	3.5162	3.21382	38.8787	8.3319	0.0302584	0.241785	0.130921	0.0176165	0.402924	0	40.7422	0	0.278178	48.6813	10.2984	0	0	0	0	0	0
13	23.6044	1449.78	3252.25	0.00307651	1286.38	3.92771e-06	0.132635	-624.927			27.9589	2.27369	0.963487	57.7846	10.1832		0.836081	0.577846	0.279589	0.101832	0.0227369	0.00836081	0.00963487	0	0.00963487	45.2359	3.5162	3.21382	38.8787	8.3319	0.0302584	0.241785	0.130921	0.0176165	0.402924	0	40.742	0	0.278306	48.6806	10.2991	0	0	0	0	0	0
14	23.5542	1449.64	3251.09	0.00307759	1287.78	3.93033e-06	0.132649	-624.983			27.8315	2.0446	1.07489	57.7408	10.4458		0.862465	0.577408	0.278315	0.104458	0.020446	0.00862465	0.0107489	0	0.0107489	45.2359	3.5162	3.21382	38.8787	8.3319	0.0302584	0.241785	0.130921	0.0176165	0.402924	0	40.7432	0	0.279036	48.6854	10.2924	0	0	0	0	0	0
15	23.504	1449.51	3249.97	0.00307864	1289.76	3.93322e-06	0.132662	-625.04			27.7219	1.81382	1.17979	57.6973	10.6974		0.88974	0.576973	0.277219	0.106974	0.0181382	0.0088974	0.0117979	0	0.0117979	45.2359	3.5162	3.21382	38.8787	8.3319	0.0302584	0.241785	0.130921	0.0176165	0.402924	0	40.7442	0	0.279276	48.6899	10.2866	0	0	0	0	0	0
16	23.4538	1449.37	3248.77	0.00307977	1290.71	3.93796e-06	0.132677	-625.094			27.5878	1.57181	1.29698	57.6514	10.9746		0.917445	0.576514	0.275878	0.109746	0.0157181	0.00917445	0.0129698	0	0.0129698	45.2359	3.5162	3.21382	38.8787	8.3319	0.0302584	0.241785	0.130921	0.0176165	0.402924	0	40.7451	0	0.280548	48.693	10.2814	0	0	0	0	0	0
17	23.4036	1449.23	3247.6	0.00308087	1288.37	3.9404e-06	0.132693	-625.145			27.4361	1.3335	1.41925	57.6066	11.2606		0.943865	0.576066	0.274361	0.112606	0.013335	0.00943865	0.0141925	0	0.0141925	45.2359	3.5162	3.21382	38.8787	8.3319	0.0302584	0.241785	0.130921	0.0176165	0.402924	0	40.7452	0	0.28134	48.6932	10.2803	0	0	0	0	0	0
18	23.3534	1449.09	3246.34	0.00308204	1291.69	3.94525e-06	0.13271	-625.196			27.2873	1.07647	1.54713	57.5576	11.5578		0.973693	0.575576	0.272873	0.115578	0.0107647	0.00973693	0.0154713	0	0.0154713	45.2359	3.5162	3.21382	38.8787	8.3319	0.0302584	0.241785	0.130921	0.0176165	0.402924	0	40.7452	0	0.2832	48.6925	10.2791	0	0	0	0	0	0
19	23.3032	1448.96	3245.01	0.00308329	1288.51	3.95043e-06	0.132726	-625.248			27.1209	0.825577	1.68197	57.5091	11.8616		1.00092	0.575091	0.271209	0.118616	0.00825577	0.0100092	0.0168197	0	0.0168197	45.2359	3.5162	3.21382	38.8787	8.3319	0.0302584	0.241785	0.130921	0.0176165	0.402924	0	40.7473	0	0.283463	48.7014	10.2679	0	0	0	0	0	0
20	23.253	1448.83	3243.8	0.00308444	1292.96	3.95475e-06	0.132745	-625.294			26.9917	0.568206	1.81587	57.4587	12.135		1.03049	0.574587	0.269917	0.12135	0.00568206	0.0103049	0.0181587	0	0.0181587	45.2359	3.5162	3.21382	38.8787	8.3319	0.0302584	0.241785	0.130921	0.0176165	0.402924	0	40.7468	0	0.284192	48.6993	10.2697	0	0	0	0	0	0
21	23.2028	1448.69	3242.45	0.00308571	1291.4	3.95841e-06	0.132764	-625.341			26.8002	0.307623	1.96455	57.4075	12.4615		1.05868	0.574075	0.268002	0.124615	0.00307623	0.0105868	0.0196455	0	0.0196455	45.2359	3.5162	3.21382	38.8787	8.3319	0.0302584	0.241785	0.130921	0.0176165	0.402924	0	40.7477	0	0.284618	48.703	10.2647	0	0	0	0	0	0
22	23.1526	1448.55	3241.07	0.003087	1292.87	3.96358e-06	0.132781	-625.392			26.6482	0.0412427	2.10447	57.3557	12.762		1.08843	0.573557	0.266482	0.12762	0.000412427	0.0108843	0.0210447	0	0.0210447	45.2359	3.5162	3.21382	38.8787	8.3319	0.0302584	0.241785	0.130921	0.0176165	0.402924	0	40.7498	0	0.285502	48.7117	10.253	0	0	0	0	0	0
23	23.1024	1448.41	3240.75	0.00308728	1293.17	3.96415e-06	0.132759	-625.391			26.4255		2.09258	57.4136	12.9824		1.08589	0.574136	0.264255	0.129824	0	0.0108589	0.0209258	0.00109015	0.0220159	45.2361	3.50213	3.20412	38.912	8.32652	0.029329	0.238993	0.129877	0.0175609	0.40335	0	40.7507	0	0.285419	48.7154	10.2485	0	0	0	0	0	0
24	23.0522	1448.27	3240.5	0.00308751	1293.97	3.96563e-06	0.132739	-625.392			26.1753		2.08587	57.4738	13.1891		1.07597	0.574738	0.261753	0.131891	0	0.0107597	0.0208587	0.00207699	0.0229357	45.2359	3.48957	3.19474	38.9396	8.32504	0.0284209	0.236741	0.12884	0.0175116	0.403655	0	40.7512	0	0.286639	48.7174	10.2448	0	0	0	0	0	0
25	23.002	1448.14	3240.16	0.00308783	1293.1	3.96755e-06	0.132721	-625.395			25.9323		2.09001	57.5266	13.3844		1.0667	0.575266	0.259323	0.133844	0	0.010667	0.0209001	0.00300515	0.0239052	45.2363	3.47688	3.18547	38.9665	8.32331	0.0276025	0.23454	0.127753	0.0174447	0.404155	0	40.754	0	0.286779	48.7295	10.2297	0	0	0	0	0	0
26	22.9518	1448.01	3239.83	0.00308814	1292.02	3.96742e-06	0.132702	-625.404			25.6564		2.09621	57.5828	13.608		1.05663	0.575828	0.256564	0.13608	0	0.0105663	0.0209621	0.00396796	0.0249301	45.2374	3.46429	3.17598	38.9979	8.31663	0.0267935	0.232294	0.126726	0.0173934	0.404529	0	40.7557	0	0.287921	48.7365	10.2199	0	0	0	0	0	0
27	22.9016	1447.95	3239.46	0.00308849	1288.87	3.96941e-06	0.132689	-625.398			25.3471		2.11617	57.6418	13.851		1.04398	0.576418	0.253471	0.13851	0	0.0104398	0.0211617	0.00498299	0.0261447	45.2376	3.45192	3.16495	39.0297	8.3122	0.025944	0.229826	0.125696	0.0173109	0.404826	0	40.7567	0	0.288927	48.7402	10.2142	0	0	0	0	0	0
28	22.8514	1447.89	3239.15	0.00308878	1294.26	3.97221e-06	0.132671	-625.371			25.05		2.12092	57.7099	14.0866		1.03257	0.577099	0.2505	0.140866	0	0.0103257	0.0212092	0.00616881	0.027378	45.2375	3.43643	3.153	39.0634	8.31086	0.0250395	0.226889	0.124366	0.0172299	0.405305	0	40.7583	0	0.28942	48.7471	10.2051	0	0	0	0	0	0
29	22.8012	1447.81	3238.88	0.00308902	1293.84	3.97181e-06	0.132646	-625.351			24.7924		2.09821	57.7849	14.3027		1.02183	0.577849	0.247924	0.143027	0	0.0102183	0.0209821	0.00739433	0.0283764	45.2371	3.42057	3.1398	39.0988	8.30954	0.0240621	0.223959	0.123232	0.0171465	0.405828	0	40.7604	0	0.290016	48.7558	10.1938	0	0	0	0	0	0
30	22.751	1447.72	3238.57	0.00308931	1290.36	3.97395e-06	0.132629	-625.348			24.5178		2.10435	57.8453	14.521		1.01151	0.578453	0.245178	0.14521	0	0.0101151	0.0210435	0.00842424	0.0294677	45.2386	3.40626	3.13119	39.1304	8.30314	0.0232788	0.221774	0.12187	0.0171239	0.4063	0	40.7613	0	0.29115	48.7596	10.188	0	0	0	0	0	0
31	22.7008	1447.64	3238.24	0.00308962	1295.36	3.97694e-06	0.132613	-625.331			24.2194		2.11933	57.9072	14.7541		0.999974	0.579072	0.242194	0.147541	0	0.00999974	0.0211933	0.009506	0.0306993	45.2382	3.3923	3.12043	39.1614	8.30129	0.0224561	0.219195	0.120887	0.0170793	0.406699	0	40.7628	0	0.291579	48.7657	10.18	0	0	0	0	0	0
32	22.6506	1447.55	3238.04	0.0030898	1298.1	3.97585e-06	0.132592	-625.306			23.9566		2.10654	57.9803	14.9673		0.989246	0.579803	0.239566	0.149673	0	0.00989246	0.0210654	0.0107149	0.0317803	45.2375	3.37727	3.10734	39.1953	8.30101	0.0216093	0.216329	0.119603	0.0170042	0.407024	0	40.7631	0	0.290768	48.7676	10.1785	0	0	0	0	0	0
33	22.6004	1447.48	3237.66	0.00309015	1291.53	3.97903e-06	0.132575	-625.281			23.6374		2.12124	58.0451	15.2198		0.976496	0.580451	0.236374	0.152198	0	0.00976496	0.0212124	0.011814	0.0330263	45.237	3.3624	3.09737	39.2236	8.30223	0.0208648	0.213811	0.118328	0.016963	0.407434	0	40.7647	0	0.29296	48.7736	10.1688	0	0	0	0	0	0
34	22.5502	1447.4	3237.4	0.0030904	1292.91	3.97989e-06	0.132554	-625.258			23.3542		2.11322	58.1178	15.4486		0.966226	0.581178	0.233542	0.154486	0	0.00966226	0.0211322	0.0130371	0.0341693	45.2371	3.34648	3.08498	39.2593	8.29929	0.0200502	0.21097	0.117035	0.0168999	0.407852	0	40.7659	0	0.294071	48.7783	10.1617	0	0	0	0	0	0
35	22.5	1447.32	3237.08	0.0030907	1297.21	3.98349e-06	0.132534	-625.238			23.0704		2.11563	58.1865	15.673		0.954478	0.581865	0.230704	0.15673	0	0.00954478	0.0211563	0.0141909	0.0353472	45.2369	3.3315	3.07337	39.2922	8.29756	0.0193248	0.208259	0.115749	0.0168524	0.408349	0	40.7679	0	0.294023	48.7871	10.151	0	0	0	0	0	0
36	22.4498	1447.23	3236.82	0.00309093	1295.12	3.98217e-06	0.132515	-625.219			22.7952		2.11095	58.2568	15.893		0.94405	0.582568	0.227952	0.15893	0	0.0094405	0.0211095	0.0153638	0.0364733	45.2368	3.3166	3.06025	39.3276	8.29462	0.0185618	0.205456	0.114637	0.0167722	0.408663	0	40.7688	0	0.294202	48.7907	10.1464	0	0	0	0	0	0
37	22.3996	1447.15	3236.5	0.00309123	1293.76	3.98408e-06	0.132495	-625.199			22.4974		2.11273	58.3255	16.1319		0.932553	0.583255	0.224974	0.161319	0	0.00932553	0.0211273	0.016496	0.0376232	45.2363	3.30208	3.04874	39.359	8.29409	0.0178695	0.202799	0.113395	0.0167068	0.409032	0	40.77	0	0.296486	48.7954	10.1381	0	0	0	0	0	0
38	22.3494	1447.06	3236.18	0.00309152	1295.1	3.98636e-06	0.132475	-625.182			22.2127		2.11235	58.3947	16.3589		0.921347	0.583947	0.222127	0.163589	0	0.00921347	0.0211235	0.0176418	0.0387653	45.2361	3.28735	3.03612	39.3933	8.2915	0.0171996	0.200048	0.112278	0.0166399	0.409437	0	40.7717	0	0.296638	48.8027	10.129	0	0	0	0	0	0
39	22.2992	1446.99	3235.9	0.00309178	1293.36	3.98731e-06	0.132457	-625.164			21.9347		2.11421	58.4634	16.5775		0.910165	0.584634	0.219347	0.165775	0	0.00910165	0.0211421	0.018783	0.0399252	45.2364	3.27239	3.02406	39.4278	8.28782	0.0165256	0.197435	0.111092	0.0165877	0.409894	0	40.7726	0	0.296424	48.8067	10.1242	0	0	0	0	0	0
40	22.249	1446.92	3235.55	0.00309212	1296.72	3.99093e-06	0.13244	-625.134			21.6168		2.12712	58.5319	16.826		0.898138	0.585319	0.216168	0.16826	0	0.00898138	0.0212712	0.0199391	0.0412103	45.2366	3.25651	3.01203	39.4595	8.28799	0.0158802	0.194919	0.109636	0.0165254	0.41041	0	40.7742	0	0.29774	48.813	10.1151	0	0	0	0	0	0
41	22.1988	1446.83	3235.32	0.00309232	1295.37	3.99225e-06	0.132417	-625.106			21.3402		2.1137	58.6099	17.0494		0.886843	0.586099	0.213402	0.170494	0	0.00886843	0.021137	0.021203	0.04234	45.2367	3.23983	2.99823	39.4969	8.2855	0.0152137	0.191997	0.108252	0.0164607	0.410935	0	40.7751	0	0.297472	48.8171	10.1103	0	0	0	0	0	0
42	22.1486	1446.74	3235.01	0.00309261	1295.25	3.99259e-06	0.132398	-625.08			21.0546		2.11587	58.6795	17.2743		0.875727	0.586795	0.210546	0.172743	0	0.00875727	0.0211587	0.022352	0.0435107	45.2366	3.2244	2.98579	39.5287	8.28595	0.0146323	0.189407	0.106763	0.0163882	0.411388	0	40.7763	0	0.299766	48.8212	10.1027	0	0	0	0	0	0
43	22.0984	1446.66	3234.74	0.00309286	1296.51	3.9935e-06	0.132379	-625.053			20.7569		2.11832	58.7504	17.5097		0.864638	0.587504	0.207569	0.175097	0	0.00864638	0.0211832	0.0235179	0.0447011	45.2367	3.20858	2.97308	39.5625	8.2845	0.0140381	0.186737	0.105618	0.0163151	0.411933	0	40.7766	0	0.300775	48.8224	10.1002	0	0	0	0	0	0
44	22.0482	1446.57	3234.48	0.0030931	1296.63	3.99443e-06	0.13236	-625.023			20.4831		2.1166	58.8231	17.724		0.853139	0.588231	0.204831	0.17724	0	0.00853139	0.021166	0.0247033	0.0458693	45.2357	3.19312	2.96164	39.5938	8.28557	0.0135116	0.183909	0.104126	0.0162662	0.412381	0	40.7774	0	0.301308	48.8257	10.0955	0	0	0	0	0	0
45	21.998	1446.49	3234.17	0.00309338	1293.68	3.99675e-06	0.132338	-624.997			20.2047		2.11212	58.894	17.946		0.843139	0.58894	0.202047	0.17946	0	0.00843139	0.0211212	0.0258729	0.0469941	45.2353	3.17715	2.94953	39.6258	8.28606	0.0129472	0.18127	0.102902	0.0162222	0.412789	0	40.7795	0	0.301226	48.8346	10.0847	0	0	0	0	0	0
46	21.9478	1446.4	3233.86	0.00309368	1298.58	3.99787e-06	0.132318	-624.983			19.9309		2.1104	58.962	18.1627		0.83406	0.58962	0.199309	0.181627	0	0.0083406	0.021104	0.0270032	0.0481071	45.2359	3.16173	2.93703	39.6607	8.28178	0.0124648	0.178746	0.101646	0.016153	0.41388	0	40.7813	0	0.30194	48.8425	10.0742	0	0	0	0	0	0
47	21.8976	1446.33	3233.52	0.00309399	1293.84	3.9999e-06	0.1323	-624.97			19.6516		2.11394	59.0288	18.3811		0.824555	0.590288	0.196516	0.183811	0	0.00824555	0.0211394	0.0281174	0.0492568	45.2365	3.14657	2.92465	39.6953	8.27732	0.0120037	0.176267	0.100406	0.016085	0.414928	0	40.7832	0	0.302671	48.8504	10.0637	0	0	0	0	0	0
48	21.8474	1446.25	3233.19	0.0030943	1292.71	4.0011e-06	0.13228	-624.954			19.3715		2.11489	59.098	18.6009		0.814701	0.59098	0.193715	0.186009	0	0.00814701	0.0211489	0.0292599	0.0504088	45.2371	3.13113	2.91189	39.7308	8.27285	0.0115411	0.173731	0.0991282	0.0160179	0.415844	0	40.7851	0	0.303407	48.8584	10.0531	0	0	0	0	0	0
49	21.7972	1446.18	3232.86	0.00309461	1294.68	4.00234e-06	0.13226	-624.938			19.0914		2.11451	59.168	18.8213		0.804859	0.59168	0.190914	0.188213	0	0.00804859	0.0211451	0.0304087	0.0515537	45.2377	3.11567	2.899	39.7665	8.26841	0.0110882	0.171187	0.0978362	0.015952	0.416655	0	40.7872	0	0.304145	48.8668	10.0419	0	0	0	0	0	0
50	21.747	1446.1	3232.53	0.00309492	1296.04	4.00416e-06	0.13224	-624.924			18.8152		2.11398	59.2376	19.038		0.79529	0.592376	0.188152	0.19038	0	0.0079529	0.0211398	0.0315526	0.0526924	45.2384	3.10019	2.8861	39.8025	8.26346	0.0106565	0.168669	0.0965525	0.0158849	0.417624	0	40.7891	0	0.30488	48.8751	10.0309	0	0	0	0	0	0
51	21.6968	1446.01	3232.22	0.00309521	1294.05	4.00461e-06	0.132219	-624.912			18.5476		2.10974	59.3077	19.2491		0.785819	0.593077	0.185476	0.192491	0	0.00785819	0.0210974	0.0326905	0.0537879	45.2391	3.08486	2.8732	39.8383	8.25866	0.0102381	0.166172	0.0952722	0.0158197	0.418459	0	40.791	0	0.305591	48.8831	10.0202	0	0	0	0	0	0
52	21.6466	1445.92	3231.89	0.00309552	1294.46	4.00623e-06	0.132199	-624.902			18.2792		2.10944	59.3754	19.4596		0.776298	0.593754	0.182792	0.194596	0	0.00776298	0.0210944	0.0337912	0.0548856	45.2397	3.07007	2.86066	39.8729	8.25405	0.00984422	0.163763	0.0940296	0.015758	0.419185	0	40.7931	0	0.306302	48.8917	10.009	0	0	0	0	0	0
53	21.5964	1445.84	3231.55	0.00309584	1296.29	4.00725e-06	0.13218	-624.892			18.0078		2.11255	59.4425	19.6704		0.766733	0.594425	0.180078	0.196704	0	0.00766733	0.0211255	0.0348877	0.0560132	45.2404	3.05528	2.84811	39.9079	8.24888	0.00946819	0.161379	0.0927979	0.0156946	0.420046	0	40.7951	0	0.307033	48.9001	9.99775	0	0	0	0	0	0
54	21.5462	1445.75	3231.21	0.00309615	1294.19	4.0098e-06	0.132161	-624.88			17.7362		2.11318	59.5117	19.882		0.756917	0.595117	0.177362	0.19882	0	0.00756917	0.0211318	0.0360085	0.0571403	45.2412	3.04022	2.83521	39.9435	8.24387	0.00909363	0.158948	0.091531	0.0156321	0.420797	0	40.7971	0	0.307768	48.9086	9.98657	0	0	0	0	0	0
55	21.496	1445.67	3230.89	0.00309646	1297.22	4.00871e-06	0.13214	-624.868			17.4706		2.1113	59.5818	20.0893		0.747049	0.595818	0.174706	0.200893	0	0.00747049	0.021113	0.0371328	0.0582458	45.2419	3.02512	2.82221	39.9793	8.23891	0.00872906	0.156516	0.0902578	0.0155706	0.421492	0	40.7991	0	0.308489	48.917	9.97548	0	0	0	0	0	0
56	21.4458	1445.58	3230.54	0.00309678	1293.76	4.01077e-06	0.132121	-624.858			17.1984		2.11363	59.651	20.3005		0.736521	0.59651	0.171984	0.203005	0	0.00736521	0.0211363	0.0382397	0.059376	45.2426	3.0104	2.80933	40.0147	8.23403	0.00839061	0.154123	0.088998	0.0155158	0.421918	0	40.8011	0	0.309222	48.9256	9.96407	0	0	0	0	0	0
57	21.3956	1445.5	3230.19	0.00309711	1294.29	4.01089e-06	0.132102	-624.844			16.9206		2.11762	59.7213	20.5148		0.72572	0.597213	0.169206	0.205148	0	0.0072572	0.0211762	0.039364	0.0605402	45.2434	2.99542	2.79617	40.0508	8.22895	0.00806619	0.151705	0.0877054	0.0154621	0.42235	0	40.8032	0	0.309979	48.9342	9.95265	0	0	0	0	0	0
58	21.3454	1445.42	3229.85	0.00309742	1294.43	4.0151e-06	0.132082	-624.828			16.6436		2.11809	59.7942	20.7293		0.71491	0.597942	0.166436	0.207293	0	0.0071491	0.0211809	0.0405196	0.0617004	45.2442	2.97996	2.78256	40.0877	8.224	0.0077419	0.149231	0.0863857	0.0154067	0.422801	0	40.8051	0	0.310744	48.9422	9.94194	0	0	0	0	0	0
59	21.2952	1445.34	3229.53	0.00309773	1293.65	4.01642e-06	0.132061	-624.811			16.3744		2.11519	59.8675	20.9384		0.70445	0.598675	0.163744	0.209384	0	0.0070445	0.0211519	0.0416771	0.062829	45.2449	2.96448	2.76886	40.1244	8.2196	0.00742041	0.146759	0.0850572	0.0153503	0.423235	0	40.8071	0	0.311495	48.9504	9.93099	0	0	0	0	0	0
60	21.245	1445.26	3229.19	0.00309804	1295.97	4.01715e-06	0.132041	-624.796			16.1027		2.11643	59.9392	21.1478		0.693848	0.599392	0.161027	0.211478	0	0.00693848	0.0211643	0.0428088	0.0639731	45.2456	2.94928	2.75537	40.1605	8.21498	0.00712746	0.144356	0.0837675	0.0152963	0.423675	0	40.8089	0	0.312255	48.9582	9.92065	0	0	0	0	0	0
61	21.1948	1445.19	3228.86	0.00309835	1294.47	4.01911e-06	0.132021	-624.779	Calc-alkaline umw		15.8352		2.11587	60.0116	21.3539		0.683433	0.600116	0.158352	0.213539	0	0.00683433	0.0211587	0.0439489	0.0651076	45.2462	2.93397	2.74172	40.1966	8.21085	0.00683254	0.141942	0.0824632	0.0152408	0.424105	0	40.8108	0	0.313018	48.9663	9.90989	0	0	0	0	0	0
62	21.1446	1445.11	3228.53	0.00309866	1295.17	4.01932e-06	0.132002	-624.762			15.5625		2.11793	60.0836	21.5632		0.672823	0.600836	0.155625	0.215632	0	0.00672823	0.0211793	0.0450825	0.0662618	45.247	2.91869	2.72803	40.2329	8.20638	0.00656707	0.139561	0.0811722	0.0151887	0.424554	0	40.8127	0	0.313788	48.974	9.89952	0	0	0	0	0	0
63	21.0944	1445.02	3228.22	0.00309894	1298.69	4.0199e-06	0.131981	-624.746			15.3051		2.1113	60.1576	21.7631		0.662851	0.601576	0.153051	0.217631	0	0.00662851	0.021113	0.0462312	0.0673443	45.2476	2.9032	2.7141	40.2694	8.20229	0.00629623	0.137158	0.0798611	0.0151351	0.424991	0	40.8145	0	0.314524	48.9815	9.88944	0	0	0	0	0	0
64	21.0442	1444.93	3227.9	0.00309924	1293.7	4.02148e-06	0.131961	-624.733			15.0459		2.11241	60.2275	21.9615		0.652714	0.602275	0.150459	0.219615	0	0.00652714	0.0211241	0.0473235	0.0684476	45.2483	2.88838	2.70077	40.3042	8.19825	0.00606035	0.134888	0.0786171	0.0150861	0.425418	0	40.8162	0	0.315271	48.9887	9.87978	0	0	0	0	0	0
65	20.994	1444.84	3227.59	0.00309954	1299.18	4.02423e-06	0.131942	-624.719			14.7895		2.11206	60.2981	22.1576		0.642764	0.602981	0.147895	0.221576	0	0.00642764	0.0211206	0.048423	0.0695437	45.2488	2.87356	2.68731	40.339	8.19462	0.0058204	0.132609	0.0773555	0.0150348	0.425826	0	40.8179	0	0.316019	48.9959	9.87011	0	0	0	0	0	0
66	20.9438	1444.75	3227.27	0.00309983	1296.67	4.02576e-06	0.131923	-624.704			14.5309		2.11354	60.3685	22.3544		0.632645	0.603685	0.145309	0.223544	0	0.00632645	0.0211354	0.0495179	0.0706533	45.2494	2.85867	2.67379	40.3739	8.19093	0.00560227	0.130358	0.0761086	0.0149866	0.426246	0	40.8196	0	0.316778	49.0029	9.86078	0	0	0	0	0	0
67	20.8936	1444.68	3226.94	0.00310014	1299.94	4.0255e-06	0.131904	-624.687	Tholeiite umw		14.2715		2.11527	60.4396	22.5512		0.622494	0.604396	0.142715	0.225512	0	0.00622494	0.0211527	0.0506231	0.0717758	45.25	2.84368	2.66009	40.4088	8.18758	0.00538023	0.128098	0.0748414	0.0149362	0.426654	0	40.8213	0	0.317551	49.0098	9.85138	0	0	0	0	0	0
68	20.8434	1444.6	3226.63	0.00310043	1296.49	4.02494e-06	0.131885	-624.669			14.0161		2.11445	60.5117	22.7451		0.612619	0.605117	0.140161	0.227451	0	0.00612619	0.0211445	0.0517407	0.0728852	45.2505	2.82852	2.64616	40.4441	8.18427	0.00517289	0.125827	0.0735659	0.0148873	0.427081	0	40.8229	0	0.31832	49.0167	9.84211	0	0	0	0	0	0
69	20.7932	1444.52	3226.32	0.00310072	1296.4	4.02938e-06	0.131865	-624.651			13.766		2.11331	60.5832	22.9345		0.603008	0.605832	0.13766	0.229345	0	0.00603008	0.0211331	0.0528496	0.0739827	45.251	2.81329	2.63228	40.4791	8.18103	0.00500734	0.123595	0.0723071	0.0148442	0.427558	0	40.8245	0	0.319082	49.0234	9.83302	0	0	0	0	0	0
70	20.743	1444.43	3226	0.00310101	1297.78	4.03165e-06	0.131846	-624.632			13.5079		2.11623	60.6539	23.1289		0.593047	0.606539	0.135079	0.231289	0	0.00593047	0.0211623	0.0539471	0.0751094	45.2517	2.79795	2.6183	40.5138	8.17797	0.00487591	0.121397	0.0710838	0.014804	0.428086	0	40.8261	0	0.319852	49.0299	9.82418	0	0	0	0	0	0
71	20.6928	1444.35	3225.69	0.00310131	1298.87	4.0319e-06	0.131827	-624.611			13.2486		2.11801	60.7264	23.324		0.582955	0.607264	0.132486	0.23324	0	0.00582955	0.0211801	0.0550665	0.0762466	45.2523	2.78229	2.60396	40.5491	8.17521	0.0047455	0.119174	0.0698319	0.0147644	0.428613	0	40.8276	0	0.320635	49.0362	9.81561	0	0	0	0	0	0
72	20.6426	1444.28	3225.4	0.00310158	1297.56	4.03298e-06	0.131808	-624.588			12.9962		2.11531	60.8002	23.515		0.573232	0.608002	0.129962	0.23515	0	0.00573232	0.0211531	0.0561986	0.0773517	45.2528	2.76662	2.58941	40.5845	8.17271	0.00459965	0.116935	0.0685689	0.0147219	0.429104	0	40.829	0	0.32141	49.0419	9.80765	0	0	0	0	0	0
73	20.5924	1444.19	3225.1	0.00310186	1296.61	4.03545e-06	0.131789	-624.566			12.744		2.11621	60.8722	23.704		0.563489	0.608722	0.12744	0.23704	0	0.00563489	0.0211621	0.0573067	0.0784688	45.2532	2.75117	2.57508	40.619	8.17067	0.00447898	0.114766	0.0673287	0.0146844	0.42961	0	40.8303	0	0.32219	49.0474	9.80002	0	0	0	0	0	0
74	20.5422	1444.11	3224.81	0.00310213	1294.33	4.03624e-06	0.13177	-624.543			12.495		2.11601	60.9447	23.8903		0.553932	0.609447	0.12495	0.238903	0	0.00553932	0.0211601	0.0584203	0.0795804	45.2535	2.73578	2.56065	40.6533	8.16891	0.00436037	0.112604	0.0660863	0.014647	0.430124	0	40.8316	0	0.322975	49.0526	9.79281	0	0	0	0	0	0
75	20.492	1444.02	3224.53	0.00310239	1297.35	4.03589e-06	0.131751	-624.521			12.2531		2.11309	61.0175	24.0716		0.544642	0.610175	0.122531	0.240716	0	0.00544642	0.0211309	0.0595304	0.0806613	45.2537	2.72043	2.54618	40.6873	8.16751	0.00424591	0.110464	0.064851	0.0146101	0.43062	0	40.8328	0	0.323748	49.0575	9.78599	0	0	0	0	0	0
76	20.4418	1443.93	3224.25	0.00310265	1295.28	4.03751e-06	0.131732	-624.5			12.0123		2.11258	61.0887	24.2511		0.535331	0.610887	0.120123	0.242511	0	0.00535331	0.0211258	0.0606151	0.0817408	45.2539	2.70539	2.53192	40.7206	8.16636	0.00413559	0.108386	0.063655	0.0145731	0.431083	0	40.8339	0	0.324522	49.062	9.77955	0	0	0	0	0	0
77	20.3916	1443.85	3223.96	0.00310292	1297.67	4.03956e-06	0.131715	-624.477			11.7681		2.11618	61.1592	24.4307		0.525835	0.611592	0.117681	0.244307	0	0.00525835	0.0211618	0.0616938	0.0828556	45.254	2.69047	2.51771	40.7534	8.1655	0.00402777	0.106343	0.0624576	0.0145373	0.43153	0	40.835	0	0.325317	49.0664	9.77333	0	0	0	0	0	0
78	20.3414	1443.78	3223.69	0.00310318	1300.94	4.03998e-06	0.131696	-624.452			11.5264		2.11594	61.232	24.6093		0.516404	0.61232	0.115264	0.246093	0	0.00516404	0.0211594	0.0628	0.0839594	45.254	2.67517	2.50307	40.7868	8.16498	0.00392039	0.104261	0.0612364	0.0145003	0.431972	0	40.836	0	0.326096	49.0704	9.7675	0	0	0	0	0	0
79	20.2912	1443.7	3223.42	0.00310342	1296.4	4.04225e-06	0.131678	-624.426			11.289		2.11455	61.3049	24.7845		0.507049	0.613049	0.11289	0.247845	0	0.00507049	0.0211455	0.0639026	0.0850481	45.2541	2.65985	2.48838	40.82	8.16477	0.00381708	0.102204	0.060022	0.0144619	0.432381	0	40.8369	0	0.326899	49.0741	9.76218	0	0	0	0	0	0
80	20.241	1443.62	3223.15	0.00310368	1300.19	4.04347e-06	0.13166	-624.4			11.0527		2.11458	61.3771	24.9579		0.497757	0.613771	0.110527	0.249579	0	0.00497757	0.0211458	0.0649923	0.0861382	45.254	2.64475	2.47375	40.8527	8.16485	0.00371725	0.100188	0.0588269	0.0144244	0.43279	0	40.8378	0	0.327701	49.0779	9.75663	0	0	0	0	0	0
81	20.1908	1443.54	3224.09	0.00310269	1298.43	4.03604e-06	0.131602	-624.439			11.2836		1.80388	61.4628	24.9437		0.506003	0.614628	0.112836	0.249437	0	0.00506003	0.0180388	0.0660809	0.0841197	45.2555	2.6298	2.45918	40.8869	8.1652	0	0.0981941	0.0576384	0.0143851	0.433183	0	40.8367	0	0.328471	49.0728	9.762	0	0	0	0	0	0
82	20.1406	1443.47	3223.48	0.0031033	1302.41	4.04204e-06	0.131621	-624.486			11.0399		1.93581	61.4517	25.0765		0.496066	0.614517	0.110399	0.250765	0	0.00496066	0.0193581	0.0660809	0.0854389	45.2555	2.6298	2.45918	40.8869	8.1652	0	0.0981941	0.0576384	0.0143851	0.433183	0	40.8364	0	0.329761	49.0712	9.7626	0	0	0	0	0	0
83	20.0904	1443.38	3222.76	0.00310402	1298.64	4.04477e-06	0.131635	-624.54			10.8052		2.06925	61.4392	25.1998		0.486572	0.614392	0.108052	0.251998	0	0.00486572	0.0206925	0.0660809	0.0867734	45.2555	2.6298	2.45918	40.8869	8.1652	0	0.0981941	0.0576384	0.0143851	0.433183	0	40.8387	0	0.329442	49.0811	9.7507	0	0	0	0	0	0
84	20.0402	1443.29	3222.33	0.00310443	1296.49	4.04801e-06	0.131626	-624.55			10.5903		2.10068	61.4855	25.3454		0.478072	0.614855	0.105903	0.253454	0	0.00478072	0.0210068	0.0668162	0.087823	45.2556	2.62017	2.44878	40.9101	8.16396	0	0.0968011	0.0568902	0.0143037	0.433388	0	40.8407	0	0.330204	49.0897	9.73939	0	0	0	0	0	0
85	19.99	1443.21	3222.02	0.00310473	1303.16	4.04917e-06	0.131609	-624.545			10.3727		2.10551	61.5511	25.5014		0.469388	0.615511	0.103727	0.255014	0	0.00469388	0.0210551	0.0678029	0.0888579	45.257	2.60627	2.43523	40.944	8.15869	0	0.0950637	0.0557607	0.0142508	0.433787	0	40.8423	0	0.330436	49.0963	9.73092	0	0	0	0	0	0
86	19.9398	1443.12	3221.68	0.00310505	1300.38	4.05105e-06	0.131593	-624.531			10.1363		2.11552	61.6182	25.6694		0.460468	0.616182	0.101363	0.256694	0	0.00460468	0.0211552	0.0688267	0.0899819	45.2575	2.59207	2.42136	40.9773	8.15555	0	0.0931726	0.0546743	0.014211	0.434178	0	40.8439	0	0.332132	49.1028	9.72109	0	0	0	0	0	0
87	19.8896	1443.04	3221.43	0.00310528	1298.21	4.05271e-06	0.131573	-624.512			9.91633		2.10793	61.6933	25.8309		0.451617	0.616933	0.0991633	0.258309	0	0.00451617	0.0210793	0.0699289	0.0910082	45.258	2.57674	2.40619	41.0129	8.15279	0	0.0911505	0.05349	0.0141537	0.43461	0	40.8448	0	0.332608	49.1066	9.71597	0	0	0	0	0	0
88	19.8394	1442.96	3221.15	0.00310554	1302.96	4.05332e-06	0.131555	-624.494			9.70298		2.10251	61.7639	25.9873		0.443353	0.617639	0.0970298	0.259873	0	0.00443353	0.0210251	0.0709686	0.0919937	45.2582	2.56194	2.39219	41.0445	8.15234	0	0.089287	0.052322	0.0140912	0.435091	0	40.8463	0	0.33448	49.112	9.70724	0	0	0	0	0	0
89	19.7892	1442.88	3220.87	0.00310581	1300.37	4.05513e-06	0.131538	-624.482			9.49835		2.10414	61.8308	26.1316		0.435114	0.618308	0.0949835	0.261316	0	0.00435114	0.0210414	0.0719632	0.0930046	45.2587	2.54801	2.3786	41.0766	8.14985	0	0.0874932	0.051223	0.0140455	0.435488	0	40.8475	0	0.334203	49.1173	9.70106	0	0	0	0	0	0
90	19.739	1442.79	3220.63	0.00310603	1305.25	4.05665e-06	0.131522	-624.465			9.28756		2.10772	61.8981	26.2796		0.426989	0.618981	0.0928756	0.262796	0	0.00426989	0.0210772	0.0729694	0.0940465	45.2589	2.53404	2.36443	41.1084	8.14854	0	0.0857141	0.0501989	0.0139978	0.435855	0	40.8478	0	0.334807	49.1187	9.69862	0	0	0	0	0	0
91	19.6888	1442.71	3220.33	0.00310631	1301.5	4.05735e-06	0.131504	-624.44			9.08649		2.10798	61.9671	26.4195		0.418859	0.619671	0.0908649	0.264195	0	0.00418859	0.0210798	0.0740028	0.0950827	45.2582	2.5193	2.35026	41.1379	8.15105	0	0.0838862	0.0491439	0.0139713	0.436299	0	40.8497	0	0.334442	49.127	9.68887	0	0	0	0	0	0
92	19.6386	1442.63	3220.1	0.00310653	1300.99	4.05778e-06	0.131487	-624.426			8.88036		2.10093	62.0387	26.5692		0.410845	0.620387	0.0888036	0.265692	0	0.00410845	0.0210093	0.0750367	0.096046	45.2588	2.50492	2.33589	41.1715	8.14825	0	0.0820816	0.0480184	0.0139075	0.43669	0	40.8501	0	0.336067	49.1281	9.68568	0	0	0	0	0	0
93	19.5884	1442.55	3219.84	0.00310677	1298.22	4.05748e-06	0.131471	-624.411			8.68672		2.1026	62.105	26.7027		0.402991	0.62105	0.0868672	0.267027	0	0.00402991	0.021026	0.076013	0.097039	45.2584	2.49141	2.32252	41.2007	8.14865	0	0.0803817	0.0470313	0.013861	0.437054	0	40.8509	0	0.336588	49.1312	9.68132	0	0	0	0	0	0
94	19.5382	1442.47	3219.53	0.00310706	1301.23	4.05935e-06	0.131453	-624.397			8.48521		2.10137	62.1722	26.8461		0.395163	0.621722	0.0848521	0.268461	0	0.00395163	0.0210137	0.0770013	0.0980151	45.2581	2.47763	2.30909	41.2304	8.14877	0	0.0787072	0.0460526	0.0138318	0.437402	0	40.8527	0	0.338529	49.1386	9.67012	0	0	0	0	0	0
95	19.488	1442.38	3219.27	0.0031073	1299.6	4.0608e-06	0.131433	-624.398			8.31832		2.08318	62.2406	26.9694		0.388482	0.622406	0.0831832	0.269694	0	0.00388482	0.0208318	0.0779782	0.09881	45.2585	2.4644	2.29545	41.2633	8.14474	0	0.0770227	0.045091	0.0137979	0.437721	0	40.8548	0	0.338587	49.1476	9.65894	0	0	0	0	0	0
96	19.4378	1442.3	3218.96	0.0031076	1299.09	4.06325e-06	0.131423	-624.397			8.10273		2.11256	62.2945	27.11		0.380225	0.622945	0.0810273	0.2711	0	0.00380225	0.0211256	0.0788092	0.0999348	45.2597	2.45228	2.28367	41.2934	8.13912	0	0.0756245	0.044307	0.0137934	0.438125	0	40.8552	0	0.339283	49.1489	9.65668	0	0	0	0	0	0
97	19.3876	1442.22	3218.74	0.00310779	1300.32	4.06224e-06	0.131405	-624.368			7.90768		2.10451	62.368	27.2473		0.372568	0.62368	0.0790768	0.272473	0	0.00372568	0.0210451	0.0798724	0.100918	45.2588	2.43762	2.26819	41.3239	8.14229	0	0.0738411	0.0431958	0.0137498	0.438476	0	40.8555	0	0.340847	49.1499	9.65374	0	0	0	0	0	0
98	19.3373	1442.13	3218.52	0.00310801	1301.4	4.06678e-06	0.131387	-624.35			7.73044		2.09572	62.4373	27.371		0.365504	0.624373	0.0773044	0.27371	0	0.00365504	0.0209572	0.0808706	0.101828	45.258	2.42372	2.25448	41.3524	8.14438	0	0.0721973	0.0422702	0.0137079	0.438838	0	40.8564	0	0.341889	49.1531	9.64864	0	0	0	0	0	0
99	19.2871	1442.06	3218.2	0.0031083	1300.82	4.06603e-06	0.13137	-624.348			7.56795		2.08761	62.5017	27.4839		0.358848	0.625017	0.0756795	0.274839	0	0.00358848	0.0208761	0.0817977	0.102674	45.2578	2.41122	2.24142	41.3806	8.14414	0	0.0706987	0.0413248	0.0135994	0.439156	0	40.8589	0	0.341519	49.1641	9.63547	0	0	0	0	0	0
100	19.2369	1441.98	3217.89	0.00310859	1297.92	4.06705e-06	0.131355	-624.356			7.39806		2.09207	62.5603	27.5975		0.351979	0.625603	0.0739806	0.275975	0	0.00351979	0.0209207	0.0826592	0.10358	45.2599	2.39824	2.22895	41.4131	8.13672	0	0.0693923	0.0404908	0.0135336	0.439697	0	40.8606	0	0.341999	49.1716	9.62581	0	0	0	0	0	0
101	19.1867	1441.89	3217.57	0.0031089	1299.93	4.0669e-06	0.131337	-624.361			7.22958		2.08688	62.623	27.7153		0.345253	0.62623	0.0722958	0.277153	0	0.00345253	0.0208688	0.0835549	0.104424	45.2607	2.38548	2.21617	41.4438	8.1327	0	0.0679935	0.0396456	0.0134836	0.44006	0	40.8629	0	0.342995	49.1808	9.61332	0	0	0	0	0	0
102	19.1365	1441.8	3217.26	0.00310919	1300.3	4.06865e-06	0.131322	-624.372			7.0549		2.09414	62.6813	27.8314		0.338315	0.626813	0.070549	0.278314	0	0.00338315	0.0209414	0.0844081	0.105349	45.2622	2.37341	2.20409	41.4756	8.12533	0	0.0666759	0.0387834	0.0134374	0.440431	0	40.8644	0	0.343341	49.1876	9.60457	0	0	0	0	0	0
103	19.0863	1441.71	3216.97	0.00310947	1302.4	4.07041e-06	0.131304	-624.377			6.89564		2.08304	62.7456	27.9437		0.332013	0.627456	0.0689564	0.279437	0	0.00332013	0.0208304	0.0853175	0.106148	45.2624	2.36126	2.19071	41.5062	8.1222	0	0.065278	0.0379319	0.0134001	0.440679	0	40.8666	0	0.345043	49.1962	9.59221	0	0	0	0	0	0
104	19.0361	1441.63	3216.66	0.00310976	1303.13	4.07287e-06	0.131289	-624.39			6.72975		2.08488	62.8029	28.057		0.325443	0.628029	0.0672975	0.28057	0	0.00325443	0.0208488	0.0861382	0.106987	45.2636	2.34975	2.17864	41.5367	8.11573	0	0.0640094	0.0372168	0.0133545	0.441	0	40.8682	0	0.346403	49.2029	9.58244	0	0	0	0	0	0
105	18.9859	1441.55	3216.35	0.00311006	1299.31	4.07175e-06	0.131276	-624.397			6.55911		2.09553	62.8597	28.1671		0.31851	0.628597	0.0655911	0.281671	0	0.0031851	0.0209553	0.0869724	0.107928	45.2643	2.33812	2.16657	41.5662	8.11097	0	0.062716	0.036439	0.0133147	0.441315	0	40.8698	0	0.346361	49.2098	9.57399	0	0	0	0	0	0
106	18.9357	1441.47	3216.09	0.0031103	1298.19	4.07395e-06	0.131259	-624.394			6.40182		2.08705	62.924	28.2748		0.312359	0.62924	0.0640182	0.282748	0	0.00312359	0.0208705	0.0878894	0.10876	45.2647	2.3252	2.15299	41.5968	8.10847	0	0.0613763	0.0355737	0.0132806	0.441641	0	40.8715	0	0.346677	49.217	9.56478	0	0	0	0	0	0
107	18.8855	1441.38	3215.83	0.00311054	1304.94	4.07278e-06	0.131246	-624.391			6.22185		2.09526	62.9834	28.394		0.305462	0.629834	0.0622185	0.28394	0	0.00305462	0.0209526	0.0887387	0.109691	45.2654	2.31262	2.14064	41.6258	8.10533	0	0.060133	0.0347838	0.013278	0.442059	0	40.8718	0	0.348224	49.2176	9.56245	0	0	0	0	0	0
108	18.8353	1441.29	3215.58	0.00311077	1301.71	4.07537e-06	0.131228	-624.382			6.07118		2.08342	63.0486	28.4976		0.29917	0.630486	0.0607118	0.284976	0	0.0029917	0.0208342	0.0896515	0.110486	45.265	2.29957	2.12661	41.6533	8.10706	0	0.0588232	0.0339471	0.0132203	0.442432	0	40.8734	0	0.348645	49.2245	9.5534	0	0	0	0	0	0
109	18.7851	1441.21	3215.27	0.00311108	1304.96	4.07649e-06	0.131215	-624.387			5.90228		2.0942	63.1047	28.6062		0.292693	0.631047	0.0590228	0.286062	0	0.00292693	0.020942	0.0904705	0.111413	45.2656	2.28803	2.11444	41.6817	8.10345	0	0.0576442	0.0332279	0.0131835	0.442745	0	40.875	0	0.34988	49.2308	9.54432	0	0	0	0	0	0
110	18.7349	1441.12	3215	0.00311132	1301.87	4.07807e-06	0.131198	-624.385			5.74728		2.09077	63.1677	28.7077		0.286609	0.631677	0.0574728	0.287077	0	0.00286609	0.0209077	0.0913729	0.112281	45.266	2.27516	2.10088	41.7121	8.10076	0	0.0563748	0.032435	0.0131579	0.443092	0	40.8768	0	0.349493	49.2387	9.53502	0	0	0	0	0	0
111	18.6847	1441.04	3214.75	0.00311155	1302.99	4.07906e-06	0.131181	-624.386			5.60033		2.08114	63.2312	28.8067		0.280648	0.632312	0.0560033	0.288067	0	0.00280648	0.0208114	0.0922473	0.113059	45.2666	2.26253	2.08767	41.7417	8.09819	0	0.055164	0.0316308	0.0131055	0.44348	0	40.8778	0	0.349849	49.2433	9.52897	0	0	0	0	0	0
112	18.6345	1440.96	3214.39	0.0031119	1302	4.07886e-06	0.131167	-624.397			5.43882		2.0861	63.2875	28.9133		0.274368	0.632875	0.0543882	0.289133	0	0.00274368	0.020861	0.0930457	0.113907	45.2669	2.25165	2.07547	41.7691	8.0951	0	0.0540566	0.0308938	0.0130659	0.443741	0	40.8801	0	0.352139	49.2525	9.51524	0	0	0	0	0	0
113	18.5843	1440.89	3214.09	0.00311218	1300.3	4.07919e-06	0.131153	-624.409			5.27742		2.0917	63.3457	29.0172		0.267979	0.633457	0.0527742	0.290172	0	0.00267979	0.020917	0.0938816	0.114799	45.2684	2.23989	2.06289	41.8014	8.08732	0	0.0529367	0.0301504	0.0130176	0.444074	0	40.8819	0	0.352836	49.2598	9.50549	0	0	0	0	0	0
114	18.5341	1440.82	3213.89	0.00311238	1300.89	4.08124e-06	0.131138	-624.407			5.13586		2.08176	63.4096	29.1105		0.262234	0.634096	0.0513586	0.291105	0	0.00262234	0.0208176	0.0947603	0.115578	45.269	2.227	2.04948	41.8313	8.08463	0	0.05176	0.0293836	0.0129759	0.444483	0	40.8825	0	0.352905	49.2623	9.5023	0	0	0	0	0	0
115	18.4839	1440.72	3213.64	0.00311261	1300.81	4.08392e-06	0.131124	-624.407			4.98786		2.0836	63.4666	29.2055		0.256396	0.634666	0.0498786	0.292055	0	0.00256396	0.020836	0.095561	0.116397	45.2689	2.21548	2.03717	41.8568	8.08456	0	0.0506682	0.0287076	0.0129367	0.444795	0	40.8833	0	0.353625	49.2657	9.4973	0	0	0	0	0	0
116	18.4337	1440.63	3213.4	0.00311284	1302.92	4.08511e-06	0.13111	-624.407			4.84134		2.08318	63.525	29.2999		0.250623	0.63525	0.0484134	0.292999	0	0.00250623	0.0208318	0.0963752	0.117207	45.2688	2.20377	2.02459	41.883	8.08426	0	0.0495727	0.0280289	0.0128968	0.44511	0	40.8842	0	0.354343	49.2691	9.49242	0	0	0	0	0	0
117	18.3835	1440.56	3213.14	0.00311308	1299.32	4.08627e-06	0.131097	-624.404			4.68995		2.08728	63.5826	29.3955		0.244647	0.635826	0.0468995	0.293955	0	0.00244647	0.0208728	0.0971856	0.118058	45.2687	2.19211	2.01203	41.909	8.08404	0	0.0484955	0.0273618	0.0128571	0.445424	0	40.885	0	0.355092	49.2727	9.4872	0	0	0	0	0	0
118	18.3333	1440.48	3212.89	0.00311331	1307.33	4.08624e-06	0.131083	-624.4			4.54011		2.08686	63.6431	29.4912		0.238742	0.636431	0.0454011	0.294912	0	0.00238742	0.0208686	0.0980272	0.118896	45.2686	2.18001	1.99894	41.9361	8.0837	0	0.0473922	0.0266784	0.0128159	0.445749	0	40.8859	0	0.35584	49.2761	9.48211	0	0	0	0	0	0
119	18.2831	1440.39	3212.67	0.00311353	1302.28	4.08723e-06	0.131068	-624.399			4.39799		2.0818	63.7039	29.5832		0.233171	0.637039	0.0439799	0.295832	0	0.00233171	0.020818	0.098865	0.119683	45.2685	2.16795	1.98585	41.9631	8.08346	0	0.046308	0.0260071	0.0127749	0.446071	0	40.8868	0	0.356551	49.2797	9.47696	0	0	0	0	0	0
120	18.2329	1440.29	3212.43	0.00311375	1303.33	4.08942e-06	0.131054	-624.4			4.25665		2.08155	63.7615	29.6727		0.227635	0.637615	0.0425665	0.296727	0	0.00227635	0.0208155	0.0996627	0.120478	45.2685	2.15648	1.97334	41.9889	8.083	0	0.0452898	0.0253766	0.0127359	0.446377	0	40.8876	0	0.357262	49.283	9.47216	0	0	0	0	0	0
121	18.1827	1440.21	3212.18	0.00311399	1306.91	4.09062e-06	0.131041	-624.4			4.1123		2.0843	63.8187	29.7627		0.221979	0.638187	0.041123	0.297627	0	0.00221979	0.020843	0.100458	0.121301	45.2683	2.14502	1.96083	42.0146	8.08283	0	0.0442867	0.0247563	0.0126969	0.446683	0	40.8885	0	0.357995	49.2865	9.467	0	0	0	0	0	0
122	18.1325	1440.13	3211.93	0.00311422	1300.49	4.09254e-06	0.131027	-624.398			3.96939		2.08383	63.8778	29.8526		0.216393	0.638778	0.0396939	0.298526	0	0.00216393	0.0208383	0.101274	0.122112	45.2682	2.13328	1.94794	42.0411	8.08246	0	0.0432723	0.024129	0.012657	0.446994	0	40.8894	0	0.358724	49.2902	9.46169	0	0	0	0	0	0
123	18.0823	1440.05	3211.69	0.00311445	1302.37	4.09432e-06	0.131013	-624.398			3.82959		2.08202	63.9369	29.9406		0.210946	0.639369	0.0382959	0.299406	0	0.00210946	0.0208202	0.102086	0.122906	45.2681	2.1216	1.93507	42.0675	8.08197	0	0.0422774	0.023514	0.0126173	0.447304	0	40.8903	0	0.359441	49.2939	9.45636	0	0	0	0	0	0
124	18.0321	1439.96	3211.46	0.00311467	1303.31	4.09414e-06	0.131	-624.399			3.69025		2.08201	63.9949	30.0274		0.205523	0.639949	0.0369025	0.300274	0	0.00205523	0.0208201	0.102883	0.123703	45.268	2.11014	1.92239	42.0936	8.0814	0	0.041314	0.0229189	0.0125784	0.447606	0	40.8911	0	0.36016	49.2969	9.45187	0	0	0	0	0	0
125	17.9819	1439.88	3211.22	0.0031149	1303.82	4.09231e-06	0.130987	-624.398			3.55015		2.08305	64.0528	30.1139		0.20008	0.640528	0.0355015	0.301139	0	0.0020008	0.0208305	0.103679	0.12451	45.2678	2.09863	1.90966	42.1192	8.08153	0	0.0403615	0.022332	0.0125392	0.44791	0	40.8919	0	0.360887	49.3001	9.44711	0	0	0	0	0	0
126	17.9317	1439.81	3210.98	0.00311513	1305.01	4.09637e-06	0.130973	-624.397			3.41127		2.08262	64.1116	30.1998		0.1947	0.641116	0.0341127	0.301998	0	0.001947	0.0208262	0.104484	0.12531	45.2676	2.08702	1.89677	42.1452	8.0815	0	0.0394144	0.0217487	0.0124997	0.448215	0	40.8927	0	0.361611	49.3035	9.44219	0	0	0	0	0	0
127	17.8815	1439.72	3210.74	0.00311534	1304.28	4.09473e-06	0.130959	-624.397			3.27617		2.08022	64.1704	30.2837		0.189488	0.641704	0.0327617	0.302837	0	0.00189488	0.0208022	0.105284	0.126086	45.2674	2.07548	1.88389	42.1713	8.08131	0	0.0384858	0.0211773	0.0124604	0.448518	0	40.8936	0	0.362317	49.307	9.43716	0	0	0	0	0	0
128	17.8313	1439.63	3210.5	0.00311557	1305.65	4.09635e-06	0.130946	-624.4			3.14221		2.07976	64.2277	30.366		0.184335	0.642277	0.0314221	0.30366	0	0.00184335	0.0207976	0.106065	0.126863	45.2672	2.06422	1.87127	42.1968	8.08096	0	0.0375927	0.0206282	0.0124221	0.448812	0	40.8945	0	0.36302	49.3107	9.43177	0	0	0	0	0	0
129	17.7811	1439.55	3210.25	0.00311581	1302.65	4.09981e-06	0.130933	-624.401			3.00489		2.0826	64.2846	30.4489		0.179054	0.642846	0.0300489	0.304489	0	0.00179054	0.020826	0.106842	0.127668	45.2671	2.05305	1.85868	42.2225	8.0803	0	0.0367182	0.0200909	0.0123842	0.449104	0	40.8953	0	0.363745	49.314	9.42699	0	0	0	0	0	0
130	17.7309	1439.48	3210.01	0.00311604	1303.56	4.09996e-06	0.13092	-624.4			2.86894		2.08207	64.3434	30.5317		0.173847	0.643434	0.0286894	0.305317	0	0.00173847	0.0208207	0.107641	0.128462	45.2669	2.04152	1.84569	42.2485	8.08025	0	0.0358303	0.0195469	0.0123449	0.449404	0	40.8962	0	0.364466	49.3176	9.42169	0	0	0	0	0	0
131	17.6807	1439.38	3209.79	0.00311625	1304.56	4.09966e-06	0.130906	-624.402			2.73912		2.07774	64.4024	30.6118		0.168904	0.644024	0.0273912	0.306118	0	0.00168904	0.0207774	0.108435	0.129213	45.2667	2.03009	1.83272	42.2747	8.07976	0	0.0349623	0.0190154	0.012306	0.449701	0	40.897	0	0.365155	49.3209	9.41691	0	0	0	0	0	0
132	17.6305	1439.29	3209.56	0.00311647	1305.23	4.10297e-06	0.130893	-624.407			2.61005		2.07743	64.4588	30.6898		0.164004	0.644588	0.0261005	0.306898	0	0.00164004	0.0207743	0.109196	0.12997	45.2665	2.01912	1.82027	42.2997	8.07956	0	0.0341423	0.0185143	0.0122686	0.449985	0	40.8979	0	0.365842	49.3243	9.41202	0	0	0	0	0	0
133	17.5803	1439.22	3209.29	0.00311672	1308.32	4.10499e-06	0.130881	-624.409			2.47439		2.08287	64.5143	30.7695		0.158852	0.645143	0.0247439	0.307695	0	0.00158852	0.0208287	0.109953	0.130782	45.2662	2.0082	1.80781	42.3246	8.07925	0	0.0333376	0.0180234	0.0122314	0.450267	0	40.8988	0	0.366568	49.3282	9.40645	0	0	0	0	0	0
134	17.5301	1439.16	3209.05	0.00311695	1306.11	4.10311e-06	0.130868	-624.408			2.33971		2.08257	64.5736	30.8503		0.153762	0.645736	0.0233971	0.308503	0	0.00153762	0.0208257	0.110753	0.131578	45.2661	1.99672	1.79464	42.3512	8.07858	0	0.0325036	0.0175151	0.0121923	0.450563	0	40.8998	0	0.367292	49.3321	9.40081	0	0	0	0	0	0
135	17.4799	1439.06	3208.83	0.00311716	1307.86	4.10462e-06	0.130853	-624.412			2.21447		2.07559	64.6336	30.9273		0.149069	0.646336	0.0221447	0.309273	0	0.00149069	0.0207559	0.111549	0.132305	45.2659	1.98528	1.78146	42.3778	8.07784	0	0.0316857	0.0170176	0.0121533	0.450857	0	40.9007	0	0.367964	49.3357	9.39563	0	0	0	0	0	0
136	17.4297	1438.96	3208.59	0.00311738	1306.03	4.10745e-06	0.13084	-624.419			2.08978		2.07536	64.689	31.0015		0.14441	0.64689	0.0208978	0.310015	0	0.0014441	0.0207536	0.112291	0.133045	45.2657	1.97461	1.76913	42.4026	8.07725	0	0.0309342	0.0165615	0.0121169	0.451131	0	40.9016	0	0.368634	49.3394	9.3904	0	0	0	0	0	0
137	17.3795	1438.88	3208.35	0.00311762	1304.03	4.10777e-06	0.130828	-624.424			1.96029		2.07928	64.744	31.0769		0.139574	0.64744	0.0196029	0.310769	0	0.00139574	0.0207928	0.113032	0.133824	45.2655	1.96397	1.7568	42.4274	8.07661	0	0.0301963	0.0161145	0.0120806	0.451403	0	40.9024	0	0.369334	49.3425	9.38577	0	0	0	0	0	0
138	17.3293	1438.8	3208.11	0.00311784	1305.36	4.10916e-06	0.130815	-624.425			1.83161		2.07901	64.8017	31.1529		0.134793	0.648017	0.0183161	0.311529	0	0.00134793	0.0207901	0.113801	0.134592	45.2651	1.95285	1.74392	42.4527	8.07662	0	0.0294387	0.0156573	0.0120426	0.451686	0	40.9032	0	0.370032	49.3458	9.38102	0	0	0	0	0	0
139	17.2791	1438.72	3207.88	0.00311806	1299.94	4.10806e-06	0.130802	-624.427			1.70361		2.07873	64.8594	31.2282		0.130059	0.648594	0.0170361	0.312282	0	0.00130059	0.0207873	0.114569	0.135356	45.2648	1.94178	1.73104	42.478	8.07654	0	0.0286959	0.01521	0.0120047	0.451967	0	40.904	0	0.370727	49.349	9.37633	0	0	0	0	0	0
140	17.2289	1438.63	3207.64	0.00311829	1300.84	4.10991e-06	0.13079	-624.43			1.57667		2.07824	64.917	31.3027		0.125389	0.64917	0.0157667	0.313027	0	0.00125389	0.0207824	0.115334	0.136117	45.2644	1.93074	1.71816	42.5032	8.07649	0	0.0279674	0.0147722	0.0119669	0.452246	0	40.9049	0	0.371417	49.3527	9.37097	0	0	0	0	0	0
141	17.1787	1438.55	3207.4	0.00311851	1304.67	4.11288e-06	0.130777	-624.434			1.45023		2.07808	64.9744	31.3766		0.120761	0.649744	0.0145023	0.313766	0	0.00120761	0.0207808	0.116095	0.136876	45.2641	1.91981	1.7053	42.5288	8.07587	0	0.0272564	0.0143457	0.0119295	0.452522	0	40.9058	0	0.372106	49.3564	9.36569	0	0	0	0	0	0
142	17.1285	1438.47	3207.16	0.00311874	1305.39	4.11197e-06	0.130764	-624.437			1.32395		2.07812	65.0318	31.45		0.116158	0.650318	0.0132395	0.3145	0	0.00116158	0.0207812	0.116855	0.137636	45.2638	1.9089	1.69243	42.5543	8.07532	0	0.0265583	0.013928	0.0118921	0.452798	0	40.9066	0	0.372795	49.3596	9.36096	0	0	0	0	0	0
143	17.0783	1438.4	3206.93	0.00311896	1303.68	4.11357e-06	0.130752	-624.439			1.19631		2.07939	65.0892	31.5236		0.111526	0.650892	0.0119631	0.315236	0	0.00111526	0.0207939	0.117614	0.138408	45.2634	1.89795	1.67951	42.5795	8.07524	0	0.0258704	0.0135178	0.0118545	0.453072	0	40.9074	0	0.373493	49.3627	9.35641	0	0	0	0	0	0
144	17.0281	1438.32	3206.69	0.00311919	1302.57	4.11436e-06	0.130739	-624.44			1.06969		2.0789	65.1476	31.5969		0.10696	0.651476	0.0106969	0.315969	0	0.0010696	0.020789	0.118383	0.139172	45.263	1.88685	1.66639	42.605	8.07536	0	0.0251854	0.0131106	0.0118164	0.453349	0	40.9083	0	0.374185	49.3664	9.35116	0	0	0	0	0	0
145	16.9779	1438.22	3206.47	0.00311939	1302.61	4.11497e-06	0.130725	-624.445			0.949098		2.07431	65.2063	31.6677		0.102648	0.652063	0.00949098	0.316677	0	0.00102648	0.0207431	0.119148	0.139891	45.2626	1.87586	1.65329	42.6307	8.07487	0	0.0245175	0.0127143	0.0117786	0.453624	0	40.9091	0	0.374844	49.3697	9.34635	0	0	0	0	0	0
146	16.9277	1438.13	3206.24	0.00311961	1306	4.11732e-06	0.130713	-624.452			0.828725		2.07426	65.262	31.7367		0.0983635	0.65262	0.00828725	0.317367	0	0.000983635	0.0207426	0.119878	0.140621	45.2622	1.86537	1.64076	42.6552	8.0746	0	0.0238903	0.0123434	0.0117425	0.453885	0	40.9099	0	0.375501	49.3729	9.34177	0	0	0	0	0	0
147	16.8775	1438.04	3206	0.00311984	1303.31	4.11948e-06	0.130701	-624.457			0.705901		2.0764	65.3175	31.8062		0.094011	0.653175	0.00705901	0.318062	0	0.00094011	0.020764	0.120607	0.141371	45.2618	1.85487	1.62819	42.6795	8.07454	0	0.0232736	0.01198	0.0117063	0.454145	0	40.9107	0	0.376173	49.3762	9.33698	0	0	0	0	0	0
148	16.8273	1437.96	3205.77	0.00312007	1306.57	4.11977e-06	0.130688	-624.462			0.583828		2.07605	65.3746	31.8758		0.0897159	0.653746	0.00583828	0.318758	0	0.000897159	0.0207605	0.121352	0.142113	45.2614	1.84416	1.61531	42.7045	8.07436	0	0.0226547	0.0116163	0.0116694	0.454409	0	40.9116	0	0.376841	49.3798	9.33172	0	0	0	0	0	0
149	16.7771	1437.88	3205.53	0.00312029	1308.61	4.11914e-06	0.130676	-624.467			0.46059		2.07705	65.4316	31.9454		0.0854002	0.654316	0.0046059	0.319454	0	0.000854002	0.0207705	0.122095	0.142865	45.261	1.83352	1.60244	42.7297	8.07379	0	0.0220502	0.0112619	0.0116327	0.454672	0	40.9124	0	0.377517	49.383	9.32713	0	0	0	0	0	0
150	16.7269	1437.79	3205.29	0.00312051	1303.69	4.12142e-06	0.130663	-624.47			0.338199		2.07661	65.4893	32.0148		0.0811473	0.654893	0.00338199	0.320148	0	0.000811473	0.0207661	0.122844	0.14361	45.2604	1.82273	1.5894	42.7547	8.07383	0	0.021449	0.010911	0.0115954	0.454936	0	40.9133	0	0.378187	49.3867	9.32188	0	0	0	0	0	0
151	16.6767	1437.71	3205.07	0.00312073	1308.29	4.12313e-06	0.13065	-624.475			0.21776		2.07515	65.547	32.0831		0.0769917	0.65547	0.0021776	0.320831	0	0.000769917	0.0207515	0.12359	0.144342	45.26	1.81205	1.57638	42.7801	8.07329	0	0.0208629	0.0105698	0.0115584	0.455199	0	40.9141	0	0.378846	49.39	9.3171	0	0	0	0	0	0
152	16.6265	1437.62	3204.83	0.00312095	1305.73	4.12357e-06	0.130638	-624.481			0.0978579		2.07489	65.6038	32.1506		0.0728839	0.656038	0.000978579	0.321506	0	0.000728839	0.0207489	0.124325	0.145074	45.2595	1.8015	1.56351	42.8049	8.0731	0	0.0202953	0.0102407	0.0115219	0.455456	0	40.915	0	0.379502	49.3935	9.31202	0	0	0	0	0	0
153	16.5763	1437.53	3204.65	0.00312113	1302.1	4.12436e-06	0.130624	-624.489					2.06371	65.6616	32.2052		0.069512	0.656616	0	0.322052	0	0.00069512	0.0206371	0.125058	0.145695	45.259	1.79101	1.55065	42.8298	8.07265	0	0.0197402	0.00991985	0.0114855	0.455712	0	40.9156	0	0.379941	49.3963	9.3081	0	0	0	0	0	0
154	16.5261	1437.45	3204.64	0.00312113	1303.24	4.1252e-06	0.130607	-624.513					2.0124	65.7165	32.2019		0.0692322	0.657165	0	0.322019	0	0.000692322	0.020124	0.125706	0.14583	45.2585	1.78177	1.53918	42.8515	8.07275	0	0.0192596	0.00964249	0.0114538	0.455931	0	40.9157	0	0.37947	49.3967	9.30813	0	0	0	0	0	0
155	16.4759	1437.36	3204.47	0.00312129	1308.05	4.12544e-06	0.130603	-624.563					2.01246	65.737	32.1816		0.0689219	0.65737	0	0.321816	0	0.000689219	0.0201246	0.125967	0.146091	45.258	1.77798	1.53452	42.8593	8.07416	0	0.0190663	0.00953158	0.0114408	0.456013	0	40.9158	0	0.378997	49.3975	9.30771	0	0	0	0	0	0
156	16.4257	1437.28	3204.31	0.00312144	1304.27	4.12466e-06	0.130599	-624.613					2.01247	65.7577	32.1613		0.0686186	0.657577	0	0.321613	0	0.000686186	0.0201247	0.126227	0.146352	45.2576	1.77421	1.52987	42.8673	8.07519	0	0.0188747	0.00942201	0.0114278	0.456097	0	40.916	0	0.378519	49.3981	9.30739	0	0	0	0	0	0
157	16.3755	1437.19	3204.15	0.0031216	1308.95	4.12801e-06	0.130595	-624.663					2.0127	65.7783	32.1407		0.0683188	0.657783	0	0.321407	0	0.000683188	0.020127	0.126488	0.146615	45.2571	1.77044	1.52522	42.8753	8.07629	0	0.0186846	0.00931371	0.0114148	0.45618	0	40.916	0	0.378033	49.3986	9.30737	0	0	0	0	0	0
158	16.3253	1437.11	3203.99	0.00312176	1308.88	4.13015e-06	0.13059	-624.712					2.01268	65.7991	32.1202		0.0680267	0.657991	0	0.321202	0	0.000680267	0.0201268	0.126751	0.146877	45.2567	1.76663	1.52053	42.8832	8.07766	0	0.0184946	0.00920591	0.0114017	0.456262	0	40.9161	0	0.377545	49.3992	9.30716	0	0	0	0	0	0
159	16.2751	1437.03	3203.83	0.00312191	1304.32	4.128e-06	0.130586	-624.761					2.01264	65.82	32.0996		0.0677426	0.6582	0	0.320996	0	0.000677426	0.0201264	0.127012	0.147139	45.2562	1.76283	1.51585	42.8911	8.07887	0	0.0183066	0.00909957	0.0113885	0.456345	0	40.9161	0	0.377051	49.3994	9.30737	0	0	0	0	0	0
160	16.2249	1436.94	3203.67	0.00312207	1306.64	4.13158e-06	0.130582	-624.81					2.01257	65.8409	32.0791		0.0674663	0.658409	0	0.320791	0	0.000674663	0.0201257	0.127274	0.1474	45.2557	1.75902	1.51118	42.8988	8.08044	0	0.01812	0.0089945	0.0113754	0.456425	0	40.9163	0	0.376558	49.4002	9.30699	0	0	0	0	0	0
161	16.1747	1436.87	3203.5	0.00312223	1308.89	4.1318e-06	0.130578	-624.86					2.01288	65.8617	32.0582		0.0671925	0.658617	0	0.320582	0	0.000671925	0.0201288	0.127535	0.147663	45.2552	1.75525	1.50653	42.9068	8.08149	0	0.0179358	0.00889113	0.0113623	0.456507	0	40.9164	0	0.376056	49.4009	9.30667	0	0	0	0	0	0
162	16.1245	1436.79	3203.35	0.00312239	1304.51	4.13484e-06	0.130574	-624.909					2.01293	65.8828	32.0374		0.0669258	0.658828	0	0.320374	0	0.000669258	0.0201293	0.127797	0.147927	45.2547	1.75145	1.50184	42.9149	8.08261	0	0.0177516	0.00878808	0.0113491	0.45659	0	40.9164	0	0.375547	49.4012	9.30679	0	0	0	0	0	0
163	16.0743	1436.7	3203.19	0.00312255	1311.3	4.13149e-06	0.13057	-624.958					2.01226	65.904	32.0171		0.0666758	0.65904	0	0.320171	0	0.000666758	0.0201226	0.12806	0.148183	45.2542	1.74762	1.49714	42.9227	8.08411	0	0.0175684	0.00868599	0.0113359	0.45667	0	40.9165	0	0.375046	49.4019	9.30648	0	0	0	0	0	0
164	16.0241	1436.61	3203.03	0.0031227	1306.42	4.13519e-06	0.130566	-625.008					2.01229	65.9248	31.9965		0.0664321	0.659248	0	0.319965	0	0.000664321	0.0201229	0.128318	0.148441	45.2537	1.74388	1.49254	42.9306	8.08522	0	0.0173905	0.0085872	0.0113229	0.456751	0	40.9166	0	0.37454	49.4024	9.30641	0	0	0	0	0	0
165	15.9739	1436.54	3202.87	0.00312286	1304.04	4.13428e-06	0.130562	-625.057					2.01322	65.9455	31.9751		0.0661828	0.659455	0	0.319751	0	0.000661828	0.0201322	0.128576	0.148708	45.2532	1.74014	1.48794	42.9384	8.08653	0	0.0172139	0.00848946	0.0113099	0.45683	0	40.9166	0	0.374016	49.4027	9.30661	0	0	0	0	0	0
166	15.9237	1436.46	3202.7	0.00312303	1306.58	4.13746e-06	0.130558	-625.105					2.01312	65.9669	31.954		0.0659423	0.659669	0	0.31954	0	0.000659423	0.0201312	0.12884	0.148972	45.2526	1.73629	1.48321	42.9462	8.0881	0	0.0170339	0.00839022	0.0112965	0.45691	0	40.9168	0	0.373493	49.4037	9.30602	0	0	0	0	0	0
167	15.8735	1436.36	3202.55	0.00312317	1306.57	4.13766e-06	0.130553	-625.156					2.01142	65.9885	31.9343		0.0657333	0.659885	0	0.319343	0	0.000657333	0.0201142	0.129104	0.149218	45.2521	1.73248	1.47852	42.9544	8.089	0	0.0168565	0.0082927	0.0112832	0.456993	0	40.9168	0	0.372986	49.4037	9.30657	0	0	0	0	0	0
168	15.8233	1436.26	3202.4	0.00312332	1309.38	4.13788e-06	0.130548	-625.207					2.01141	66.009	31.914		0.0655302	0.66009	0	0.31914	0	0.000655302	0.0201141	0.129355	0.149469	45.2515	1.72881	1.47403	42.9616	8.09082	0	0.0166884	0.00820068	0.0112704	0.457067	0	40.9168	0	0.372475	49.4038	9.30698	0	0	0	0	0	0
169	15.7731	1436.17	3202.24	0.00312348	1305.48	4.13923e-06	0.130544	-625.256					2.0123	66.0294	31.8929		0.0653218	0.660294	0	0.318929	0	0.000653218	0.020123	0.129605	0.149728	45.2509	1.72515	1.46955	42.9688	8.09252	0	0.0165218	0.00810982	0.0112577	0.457141	0	40.9168	0	0.37195	49.4041	9.30713	0	0	0	0	0	0
170	15.7229	1436.08	3202.08	0.00312363	1307.94	4.13897e-06	0.13054	-625.306					2.01231	66.0505	31.8721		0.065121	0.660505	0	0.318721	0	0.00065121	0.0201231	0.129862	0.149985	45.2503	1.72141	1.46496	42.9764	8.09403	0	0.0163525	0.00801773	0.0112446	0.457218	0	40.9168	0	0.37142	49.4044	9.30735	0	0	0	0	0	0
171	15.6727	1436	3201.92	0.00312379	1308.35	4.14157e-06	0.130536	-625.355					2.01266	66.0715	31.8509		0.0649223	0.660715	0	0.318509	0	0.000649223	0.0201266	0.130119	0.150245	45.2497	1.71767	1.46037	42.984	8.09559	0	0.0161846	0.0079267	0.0112315	0.457294	0	40.917	0	0.370886	49.4054	9.30678	0	0	0	0	0	0
172	15.6225	1435.92	3201.76	0.00312395	1303.4	4.13929e-06	0.130532	-625.405					2.01275	66.0928	31.8297		0.0647305	0.660928	0	0.318297	0	0.000647305	0.0201275	0.130378	0.150505	45.2492	1.71392	1.45576	42.9921	8.09649	0	0.016017	0.00783607	0.0112184	0.457375	0	40.917	0	0.370343	49.4057	9.30696	0	0	0	0	0	0
173	15.5723	1435.83	3201.6	0.00312411	1310.54	4.14329e-06	0.130528	-625.454					2.01252	66.1143	31.8086		0.064549	0.661143	0	0.318086	0	0.00064549	0.0201252	0.130637	0.150763	45.2486	1.71014	1.45112	42.9998	8.09804	0	0.0158499	0.00774609	0.0112051	0.457452	0	40.9171	0	0.369801	49.4061	9.30702	0	0	0	0	0	0
174	15.5221	1435.75	3201.45	0.00312426	1306.03	4.14352e-06	0.130524	-625.503					2.01255	66.1356	31.7874		0.0643744	0.661356	0	0.317874	0	0.000643744	0.0201255	0.130895	0.15102	45.248	1.70639	1.44653	43.0075	8.09948	0	0.0156855	0.00765782	0.0111919	0.457528	0	40.9171	0	0.369253	49.4064	9.30732	0	0	0	0	0	0
175	15.4719	1435.66	3201.28	0.00312442	1306.52	4.14815e-06	0.13052	-625.552					2.01251	66.157	31.7663		0.0642071	0.66157	0	0.317663	0	0.000642071	0.0201251	0.131153	0.151278	45.2474	1.70263	1.44192	43.0151	8.10111	0	0.0155223	0.00757047	0.0111787	0.457604	0	40.9172	0	0.368705	49.4071	9.30702	0	0	0	0	0	0
176	15.4217	1435.58	3201.13	0.00312457	1304.24	4.14735e-06	0.130516	-625.602					2.01257	66.1784	31.745		0.0640467	0.661784	0	0.31745	0	0.000640467	0.0201257	0.13141	0.151536	45.2468	1.6989	1.43734	43.023	8.10224	0	0.0153611	0.00748442	0.0111656	0.457681	0	40.9172	0	0.36815	49.4074	9.30726	0	0	0	0	0	0
177	15.3715	1435.51	3200.96	0.00312474	1305.8	4.14655e-06	0.130512	-625.65					2.01326	66.1998	31.723		0.0638852	0.661998	0	0.31723	0	0.000638852	0.0201326	0.131668	0.1518	45.2462	1.69515	1.43275	43.0306	8.10383	0	0.0152006	0.0073991	0.0111524	0.457756	0	40.9173	0	0.367584	49.408	9.30707	0	0	0	0	0	0
178	15.3213	1435.43	3200.8	0.0031249	1308.73	4.14772e-06	0.130508	-625.699					2.01321	66.2217	31.7014		0.0637318	0.662217	0	0.317014	0	0.000637318	0.0201321	0.13193	0.152062	45.2455	1.69134	1.42808	43.0386	8.10507	0	0.0150387	0.00731324	0.0111389	0.457835	0	40.9175	0	0.367016	49.409	9.3065	0	0	0	0	0	0
179	15.2711	1435.35	3200.64	0.00312505	1303.05	4.14947e-06	0.130504	-625.748					2.01262	66.2437	31.6801		0.0635935	0.662437	0	0.316801	0	0.000635935	0.0201262	0.132192	0.152318	45.245	1.68755	1.42342	43.0469	8.10599	0	0.0148787	0.00722862	0.0111255	0.457914	0	40.9175	0	0.366449	49.4093	9.30671	0	0	0	0	0	0
180	15.2209	1435.26	3200.48	0.00312521	1307.52	4.15021e-06	0.1305	-625.797					2.01259	66.2654	31.6586		0.0634621	0.662654	0	0.316586	0	0.000634621	0.0201259	0.13245	0.152576	45.2443	1.6838	1.41883	43.0545	8.10755	0	0.0147224	0.00714622	0.0111123	0.457989	0	40.9176	0	0.365881	49.4099	9.30663	0	0	0	0	0	0
181	15.1707	1435.17	3200.32	0.00312536	1312.05	4.15245e-06	0.130495	-625.847					2.01194	66.2871	31.6376		0.0633455	0.662871	0	0.316376	0	0.000633455	0.0201194	0.132707	0.152826	45.2437	1.68006	1.41426	43.0623	8.10887	0	0.0145677	0.00706495	0.0110991	0.458064	0	40.9177	0	0.365318	49.4102	9.30678	0	0	0	0	0	0
182	15.1205	1435.08	3200.17	0.00312552	1305.17	4.15301e-06	0.130491	-625.898					2.01193	66.3084	31.6164		0.0632355	0.663084	0	0.316164	0	0.000632355	0.0201193	0.132959	0.153078	45.243	1.67639	1.40977	43.0698	8.11037	0	0.0144172	0.00698609	0.0110861	0.458137	0	40.9177	0	0.364753	49.4107	9.30679	0	0	0	0	0	0
183	15.0703	1435	3200	0.00312568	1305.15	4.15292e-06	0.130487	-625.947					2.01311	66.3297	31.5941		0.0631203	0.663297	0	0.315941	0	0.000631203	0.0201311	0.133211	0.153342	45.2424	1.67273	1.40529	43.0774	8.11174	0	0.0142681	0.0069082	0.0110731	0.45821	0	40.9178	0	0.364165	49.4111	9.30693	0	0	0	0	0	0
184	15.0201	1434.92	3199.84	0.00312584	1308.99	4.15504e-06	0.130483	-625.995					2.01305	66.3518	31.5721		0.0630135	0.663518	0	0.315721	0	0.000630135	0.0201305	0.133471	0.153602	45.2417	1.66894	1.40065	43.0852	8.11327	0	0.014115	0.00682852	0.0110596	0.458285	0	40.9179	0	0.363577	49.412	9.30656	0	0	0	0	0	0
185	14.9699	1434.82	3199.69	0.00312599	1306.5	4.1535e-06	0.130478	-626.046					2.01147	66.3741	31.5515		0.0629309	0.663741	0	0.315515	0	0.000629309	0.0201147	0.133731	0.153846	45.241	1.66517	1.39604	43.0933	8.11435	0	0.013964	0.00675004	0.0110462	0.458361	0	40.918	0	0.363009	49.4124	9.30664	0	0	0	0	0	0
186	14.9197	1434.72	3199.53	0.00312615	1309.11	4.15507e-06	0.130473	-626.097					2.01144	66.3953	31.5304		0.0628541	0.663953	0	0.315304	0	0.000628541	0.0201144	0.133979	0.154093	45.2404	1.66157	1.39163	43.1007	8.11578	0	0.0138208	0.0066759	0.0110334	0.458432	0	40.9181	0	0.362439	49.4131	9.30636	0	0	0	0	0	0
187	14.8695	1434.66	3199.36	0.00312632	1307.82	4.15728e-06	0.130471	-626.147					2.01396	66.4163	31.507		0.0627597	0.664163	0	0.31507	0	0.000627597	0.0201396	0.134226	0.154366	45.2397	1.65798	1.38724	43.1083	8.11689	0	0.0136792	0.00660277	0.0110206	0.458505	0	40.9182	0	0.361825	49.4138	9.30617	0	0	0	0	0	0
188	14.8193	1434.59	3199.19	0.00312648	1302.37	4.1615e-06	0.130467	-626.194					2.01397	66.4391	31.4842		0.0626749	0.664391	0	0.314842	0	0.000626749	0.0201397	0.134493	0.154632	45.239	1.65412	1.38252	43.1165	8.11816	0	0.0135283	0.00652502	0.0110068	0.458582	0	40.9183	0	0.361207	49.4143	9.3062	0	0	0	0	0	0
189	14.7691	1434.5	3199.05	0.00312663	1306.36	4.16068e-06	0.130462	-626.243					2.01197	66.4622	31.4632		0.0626173	0.664622	0	0.314632	0	0.000626173	0.0201197	0.134759	0.154878	45.2383	1.65025	1.3778	43.1246	8.11962	0	0.0133785	0.00644811	0.010993	0.458657	0	40.9183	0	0.360615	49.4146	9.30648	0	0	0	0	0	0
190	14.7189	1434.41	3198.89	0.00312678	1309.26	4.16113e-06	0.130458	-626.293					2.01195	66.4839	31.4416		0.0625655	0.664839	0	0.314416	0	0.000625655	0.0201195	0.13501	0.155129	45.2375	1.6466	1.37333	43.132	8.12123	0	0.0132383	0.00637631	0.0109799	0.458727	0	40.9183	0	0.360022	49.4151	9.30649	0	0	0	0	0	0
191	14.6687	1434.32	3198.72	0.00312695	1308.96	4.16043e-06	0.130454	-626.343					2.01256	66.5056	31.4193		0.0625153	0.665056	0	0.314193	0	0.000625153	0.0201256	0.135261	0.155386	45.2368	1.64295	1.36889	43.1395	8.12261	0	0.0130995	0.00630544	0.0109669	0.458798	0	40.9184	0	0.359417	49.4157	9.30641	0	0	0	0	0	0
192	14.6185	1434.24	3198.56	0.0031271	1306.41	4.16357e-06	0.13045	-626.392					2.01256	66.5278	31.3972		0.0624728	0.665278	0	0.313972	0	0.000624728	0.0201256	0.135516	0.155641	45.2361	1.63925	1.36436	43.1473	8.12393	0	0.0129596	0.00623415	0.0109536	0.458871	0	40.9185	0	0.358808	49.4164	9.30626	0	0	0	0	0	0
193	14.5683	1434.15	3198.4	0.00312727	1308.46	4.16265e-06	0.130445	-626.442					2.01258	66.55	31.375		0.0624375	0.6655	0	0.31375	0	0.000624375	0.0201258	0.135771	0.155896	45.2354	1.63555	1.35985	43.1551	8.12519	0	0.012821	0.00616372	0.0109404	0.458943	0	40.9187	0	0.358196	49.4172	9.30598	0	0	0	0	0	0
194	14.5181	1434.07	3198.24	0.00312743	1308.8	4.16568e-06	0.130441	-626.492					2.01257	66.5722	31.3528		0.0624095	0.665722	0	0.313528	0	0.000624095	0.0201257	0.136026	0.156151	45.2347	1.63186	1.35534	43.163	8.12634	0	0.0126836	0.00609409	0.0109271	0.459016	0	40.9188	0	0.357581	49.418	9.30557	0	0	0	0	0	0
195	14.4679	1433.99	3198.07	0.0031276	1312.2	4.16536e-06	0.130437	-626.542					2.01319	66.5945	31.33		0.0623835	0.665945	0	0.3133	0	0.000623835	0.0201319	0.136281	0.156412	45.234	1.62818	1.35084	43.171	8.12738	0	0.0125476	0.00602533	0.0109138	0.459089	0	40.919	0	0.356954	49.4191	9.30499	0	0	0	0	0	0
196	14.4177	1433.92	3197.91	0.00312775	1308	4.16704e-06	0.130434	-626.591					2.01329	66.6172	31.3071		0.0623661	0.666172	0	0.313071	0	0.000623661	0.0201329	0.13654	0.156673	45.2333	1.62444	1.34626	43.1793	8.12829	0	0.0124105	0.00595617	0.0109004	0.459164	0	40.919	0	0.356317	49.4194	9.30522	0	0	0	0	0	0
197	14.3675	1433.82	3197.76	0.0031279	1306.38	4.16704e-06	0.130429	-626.64					2.01204	66.6403	31.2853		0.0623735	0.666403	0	0.312853	0	0.000623735	0.0201204	0.1368	0.15692	45.2325	1.62065	1.34166	43.187	8.12991	0	0.012281	0.00588747	0.0108867	0.459235	0	40.9191	0	0.355697	49.42	9.30526	0	0	0	0	0	0
198	14.3173	1433.72	3197.58	0.00312808	1309.4	4.16982e-06	0.130425	-626.69					2.01666	66.6631	31.2578		0.062479	0.666631	0	0.312578	0	0.00062479	0.0201666	0.13705	0.157217	45.2316	1.61702	1.33723	43.1945	8.1313	0	0.0122815	0.00582202	0.0108736	0.459304	0	40.9193	0	0.35496	49.421	9.30476	0	0	0	0	0	0
199	14.2671	1433.64	3197.4	0.00312826	1302.08	4.16879e-06	0.13042	-626.737					2.0183	66.6891	31.23		0.062601	0.666891	0	0.3123	0	0.00062601	0.020183	0.137335	0.157518	45.2308	1.61291	1.33222	43.2035	8.13236	0	0.0122821	0.00574873	0.0108588	0.459384	0	40.9195	0	0.354187	49.4223	9.30405	0	0	0	0	0	0
200	14.2169	1433.56	3197.24	0.00312842	1303.74	4.17182e-06	0.130416	-626.783					2.01861	66.7164	31.2023		0.0627379	0.667164	0	0.312023	0	0.000627379	0.0201861	0.137631	0.157817	45.2299	1.60864	1.32701	43.2129	8.13329	0	0.0122827	0.00567343	0.0108433	0.459469	0	40.9196	0	0.353401	49.4229	9.30408	0	0	0	0	0	0
201	14.1667	1433.48	3197.07	0.00312859	1306.84	4.17143e-06	0.130411	-626.828					2.01861	66.7439	31.1746		0.0628846	0.667439	0	0.311746	0	0.000628846	0.0201861	0.137929	0.158115	45.2289	1.60432	1.32175	43.222	8.13485	0	0.0122832	0.00559849	0.0108277	0.45955	0	40.9198	0	0.352614	49.4239	9.30373	0	0	0	0	0	0
202	14.1165	1433.39	3196.9	0.00312876	1302.03	4.17557e-06	0.130406	-626.873					2.01856	66.7714	31.147		0.0630396	0.667714	0	0.31147	0	0.000630396	0.0201856	0.138227	0.158413	45.2279	1.60001	1.31651	43.2313	8.13609	0	0.0122838	0.00552466	0.0108121	0.459633	0	40.92	0	0.351826	49.4251	9.30305	0	0	0	0	0	0
203	14.0663	1433.31	3196.74	0.00312892	1307.74	4.17528e-06	0.130401	-626.919					2.01842	66.7991	31.1193		0.063205	0.667991	0	0.311193	0	0.00063205	0.0201842	0.138524	0.158708	45.2269	1.59573	1.3113	43.2407	8.13705	0	0.0122844	0.00545203	0.0107965	0.459717	0	40.9201	0	0.351034	49.4258	9.30309	0	0	0	0	0	0
204	14.0161	1433.22	3196.57	0.00312908	1310.82	4.17558e-06	0.130396	-626.964					2.01836	66.8266	31.0917		0.0633784	0.668266	0	0.310917	0	0.000633784	0.0201836	0.13882	0.159003	45.2259	1.59145	1.3061	43.2497	8.13862	0	0.012285	0.00538056	0.010781	0.459797	0	40.9202	0	0.350243	49.4268	9.30273	0	0	0	0	0	0
205	13.9659	1433.14	3196.4	0.00312925	1305.6	4.17666e-06	0.130391	-627.01					2.01837	66.8541	31.0639		0.0635592	0.668541	0	0.310639	0	0.000635592	0.0201837	0.139114	0.159298	45.2249	1.58719	1.30093	43.2589	8.13984	0	0.0122856	0.00531025	0.0107655	0.459878	0	40.9205	0	0.349452	49.4281	9.30198	0	0	0	0	0	0
206	13.9157	1433.05	3196.24	0.00312942	1313.87	4.17848e-06	0.130386	-627.056					2.01844	66.8817	31.0361		0.0637491	0.668817	0	0.310361	0	0.000637491	0.0201844	0.139409	0.159593	45.2239	1.58295	1.29578	43.2684	8.14074	0	0.0122862	0.00524098	0.0107501	0.459961	0	40.9206	0	0.348653	49.4289	9.30186	0	0	0	0	0	0
207	13.8655	1432.97	3196.07	0.00312959	1306.1	4.17785e-06	0.130382	-627.101					2.0185	66.9094	31.0081		0.0639469	0.669094	0	0.310081	0	0.000639469	0.020185	0.139704	0.159888	45.2229	1.57869	1.29062	43.2774	8.14217	0	0.0122867	0.00517246	0.0107345	0.46004	0	40.9208	0	0.347853	49.4301	9.3012	0	0	0	0	0	0
208	13.8153	1432.89	3195.91	0.00312975	1309.79	4.17822e-06	0.130377	-627.147					2.01856	66.9372	30.9801		0.064154	0.669372	0	0.309801	0	0.00064154	0.0201856	0.139998	0.160184	45.2219	1.57445	1.28547	43.2868	8.14314	0	0.0122873	0.00510489	0.0107191	0.460122	0	40.9209	0	0.347046	49.4309	9.30117	0	0	0	0	0	0
209	13.7651	1432.81	3195.74	0.00312992	1306.74	4.18093e-06	0.130372	-627.191					2.01867	66.9651	30.9519		0.0643689	0.669651	0	0.309519	0	0.000643689	0.0201867	0.140293	0.16048	45.2207	1.57018	1.28031	43.2959	8.14467	0	0.0122879	0.00503804	0.0107035	0.4602	0	40.9211	0	0.346237	49.432	9.30063	0	0	0	0	0	0
210	13.7149	1432.73	3195.57	0.00313009	1306.45	4.18032e-06	0.130367	-627.237					2.01864	66.9931	30.9237		0.0645923	0.669931	0	0.309237	0	0.000645923	0.0201864	0.140588	0.160775	45.2197	1.56593	1.27516	43.3052	8.14575	0	0.0122885	0.00497202	0.0106879	0.460281	0	40.9214	0	0.345428	49.4335	9.29974	0	0	0	0	0	0
211	13.6647	1432.64	3195.4	0.00313026	1311.8	4.1826e-06	0.130362	-627.284					2.01822	67.0212	30.8958		0.0648269	0.670212	0	0.308958	0	0.000648269	0.0201822	0.140883	0.161065	45.2187	1.5617	1.27004	43.3148	8.14653	0	0.0122891	0.00490704	0.0106725	0.460364	0	40.9216	0	0.344621	49.4346	9.29923	0	0	0	0	0	0
212	13.6145	1432.55	3195.24	0.00313042	1306.83	4.18296e-06	0.130357	-627.33					2.01824	67.049	30.8677		0.0650693	0.67049	0	0.308677	0	0.000650693	0.0201824	0.141174	0.161356	45.2176	1.5575	1.26497	43.3241	8.14763	0	0.0122897	0.00484357	0.0106571	0.460443	0	40.9216	0	0.343809	49.4352	9.29935	0	0	0	0	0	0
213	13.5643	1432.47	3195.07	0.00313059	1309.31	4.18511e-06	0.130353	-627.375					2.01857	67.0769	30.8392		0.0653177	0.670769	0	0.308392	0	0.000653177	0.0201857	0.141465	0.161651	45.2164	1.55329	1.25989	43.3329	8.14927	0	0.0122902	0.00478085	0.0106417	0.460518	0	40.9218	0	0.342992	49.4364	9.29875	0	0	0	0	0	0
214	13.5141	1432.39	3194.91	0.00313075	1302.59	4.1862e-06	0.130348	-627.42					2.01867	67.1051	30.8107		0.0655764	0.671051	0	0.308107	0	0.000655764	0.0201867	0.141758	0.161945	45.2153	1.54907	1.25481	43.3423	8.1503	0	0.0122908	0.00471858	0.0106262	0.460597	0	40.9219	0	0.342168	49.4371	9.29874	0	0	0	0	0	0
215	13.4639	1432.28	3194.75	0.00313091	1315.18	4.18745e-06	0.130342	-627.467					2.01682	67.1335	30.7838		0.0658524	0.671335	0	0.307838	0	0.000658524	0.0201682	0.142051	0.16222	45.2141	1.54483	1.2497	43.3513	8.15185	0	0.0122914	0.00465692	0.0106106	0.460674	0	40.9221	0	0.341377	49.4383	9.29817	0	0	0	0	0	0
216	13.4137	1432.17	3194.59	0.00313107	1308.38	4.18867e-06	0.130336	-627.516					2.01662	67.1607	30.7566		0.0661293	0.671607	0	0.307566	0	0.000661293	0.0201662	0.142331	0.162497	45.2131	1.54081	1.24485	43.3602	8.15285	0	0.0122919	0.00459901	0.0105958	0.460749	0	40.9222	0	0.340587	49.439	9.29813	0	0	0	0	0	0
217	13.3635	1432.1	3194.41	0.00313125	1310.6	4.1885e-06	0.130332	-627.562					2.01894	67.1876	30.7271		0.0664021	0.671876	0	0.307271	0	0.000664021	0.0201894	0.142608	0.162798	45.2119	1.5368	1.24003	43.3687	8.15432	0	0.0122925	0.00454211	0.0105811	0.46082	0	40.9225	0	0.339757	49.4403	9.29742	0	0	0	0	0	0
218	13.3133	1432.02	3194.24	0.00313141	1307.7	4.19359e-06	0.130328	-627.607					2.01932	67.2162	30.6978		0.0666938	0.672162	0	0.306978	0	0.000666938	0.0201932	0.142903	0.163096	45.2107	1.53257	1.23495	43.3782	8.15527	0	0.0122931	0.00448263	0.0105655	0.4609	0	40.9226	0	0.33891	49.4412	9.29726	0	0	0	0	0	0
219	13.2631	1431.94	3194.08	0.00313158	1307.41	4.19099e-06	0.130323	-627.652					2.01843	67.2452	30.6693		0.0669993	0.672452	0	0.306693	0	0.000669993	0.0201843	0.1432	0.163384	45.2095	1.52829	1.2298	43.3875	8.1567	0	0.0122936	0.00442331	0.0105497	0.460977	0	40.9228	0	0.33808	49.4425	9.29661	0	0	0	0	0	0
220	13.2129	1431.85	3193.92	0.00313174	1308.32	4.19232e-06	0.130318	-627.698					2.01835	67.2737	30.6406		0.0673102	0.672737	0	0.306406	0	0.000673102	0.0201835	0.14349	0.163673	45.2083	1.52412	1.2248	43.3968	8.1577	0	0.0122942	0.00436618	0.0105344	0.461054	0	40.9229	0	0.337247	49.4433	9.29653	0	0	0	0	0	0
221	13.1627	1431.78	3193.74	0.00313192	1306.87	4.19553e-06	0.130314	-627.743					2.01919	67.3021	30.6111		0.0676254	0.673021	0	0.306111	0	0.000676254	0.0201919	0.143779	0.163971	45.2071	1.51995	1.2198	43.4058	8.15918	0	0.0122948	0.00430985	0.0105189	0.461128	0	40.9232	0	0.336399	49.4446	9.29583	0	0	0	0	0	0
222	13.1124	1431.71	3193.58	0.00313208	1307.56	4.19601e-06	0.130309	-627.787					2.01936	67.3312	30.5815		0.0679537	0.673312	0	0.305815	0	0.000679537	0.0201936	0.144074	0.164268	45.2058	1.51572	1.21472	43.4153	8.16015	0	0.0122954	0.00425318	0.0105033	0.461206	0	40.9233	0	0.335541	49.4455	9.29566	0	0	0	0	0	0
223	13.0622	1431.61	3193.41	0.00313225	1307.82	4.19449e-06	0.130303	-627.833					2.01764	67.3606	30.5535		0.0682966	0.673606	0	0.305535	0	0.000682966	0.0201764	0.144371	0.164547	45.2045	1.51146	1.20962	43.4246	8.16159	0	0.012296	0.00419698	0.0104875	0.461282	0	40.9235	0	0.334716	49.4468	9.29495	0	0	0	0	0	0
224	13.012	1431.51	3193.25	0.00313241	1310.37	4.19734e-06	0.130298	-627.881					2.01743	67.3888	30.5252		0.0686406	0.673888	0	0.305252	0	0.000686406	0.0201743	0.144654	0.164828	45.2033	1.5074	1.20476	43.4337	8.16251	0	0.0122966	0.00414398	0.0104725	0.461357	0	40.9237	0	0.333894	49.4478	9.29456	0	0	0	0	0	0
225	12.9618	1431.41	3193.09	0.00313257	1303.94	4.19738e-06	0.130293	-627.928					2.01788	67.4169	30.4962		0.0689916	0.674169	0	0.304962	0	0.000689916	0.0201788	0.144935	0.165114	45.2021	1.50336	1.19992	43.4427	8.1637	0	0.0122971	0.00409194	0.0104575	0.461429	0	40.9238	0	0.333057	49.4485	9.29467	0	0	0	0	0	0
226	12.9116	1431.32	3192.93	0.00313274	1308.9	4.19794e-06	0.130288	-627.974					2.01794	67.4454	30.4673		0.0693528	0.674454	0	0.304673	0	0.000693528	0.0201794	0.145219	0.165399	45.2007	1.49926	1.19503	43.4514	8.16533	0	0.0122977	0.00403992	0.0104423	0.461499	0	40.9239	0	0.332219	49.4494	9.29445	0	0	0	0	0	0
227	12.8614	1431.25	3192.75	0.00313291	1311.63	4.20153e-06	0.130284	-628.019					2.01916	67.4739	30.4372		0.0697183	0.674739	0	0.304372	0	0.000697183	0.0201916	0.145504	0.165695	45.1994	1.49517	1.19016	43.4603	8.16669	0	0.0122982	0.00398856	0.0104271	0.461571	0	40.9242	0	0.331358	49.4508	9.29364	0	0	0	0	0	0
228	12.8112	1431.18	3192.58	0.00313308	1310.02	4.20044e-06	0.130279	-628.064					2.01938	67.5034	30.4071		0.0700986	0.675034	0	0.304071	0	0.000700986	0.0201938	0.145797	0.165991	45.1981	1.49098	1.18515	43.4699	8.16757	0	0.0122988	0.00393637	0.0104115	0.461648	0	40.9244	0	0.330487	49.4519	9.29325	0	0	0	0	0	0
229	12.761	1431.09	3192.42	0.00313324	1308.82	4.20445e-06	0.130274	-628.11		0.0704922			2.01835	67.5332	30.378			0.675332	0	0.30378	0	0.000704922	0.0201835	0.146091	0.166275	45.1968	1.48676	1.18011	43.4792	8.16882	0	0.0122994	0.00388454	0.0103957	0.461723	0	40.9245	0	0.32963	49.4526	9.29329	0	0	0	0	0	0
230	12.7108	1431	3192.26	0.00313341	1312.49	4.20306e-06	0.130269	-628.155		0.0708889			2.01814	67.5623	30.3487			0.675623	0	0.303487	0	0.000708889	0.0201814	0.146378	0.16656	45.1953	1.48263	1.1752	43.4881	8.17042	0	0.0123	0.00383466	0.0103804	0.461793	0	40.9247	0	0.32878	49.4539	9.29266	0	0	0	0	0	0
231	12.6606	1430.91	3192.09	0.00313358	1309.92	4.2062e-06	0.130264	-628.202		0.0712932			2.01843	67.5913	30.319			0.675913	0	0.30319	0	0.000712932	0.0201843	0.146663	0.166848	45.194	1.47856	1.17035	43.4973	8.17143	0	0.0123005	0.0037858	0.0103652	0.461866	0	40.9248	0	0.32792	49.4548	9.29248	0	0	0	0	0	0
232	12.6104	1430.83	3191.92	0.00313375	1313.2	4.20515e-06	0.130259	-628.248		0.0717067			2.01843	67.6206	30.2893			0.676206	0	0.302893	0	0.000717067	0.0201843	0.14695	0.167134	45.1926	1.47445	1.16546	43.5063	8.17285	0	0.0123011	0.00373717	0.0103498	0.461937	0	40.9251	0	0.32706	49.4561	9.29173	0	0	0	0	0	0
233	12.5602	1430.74	3191.76	0.00313391	1309.5	4.20742e-06	0.130255	-628.294		0.0721291			2.0186	67.6499	30.2593			0.676499	0	0.302593	0	0.000721291	0.020186	0.147237	0.167423	45.1912	1.47036	1.16059	43.5157	8.17377	0	0.0123017	0.00368926	0.0103345	0.462011	0	40.9252	0	0.326193	49.4571	9.29143	0	0	0	0	0	0
234	12.51	1430.66	3191.6	0.00313408	1312.83	4.20774e-06	0.13025	-628.339		0.0725622			2.0187	67.6795	30.2292			0.676795	0	0.302292	0	0.000725622	0.020187	0.147524	0.167711	45.1898	1.46624	1.1557	43.5248	8.17508	0	0.0123023	0.00364172	0.0103191	0.462082	0	40.9253	0	0.325318	49.4578	9.29162	0	0	0	0	0	0
235	12.4598	1430.56	3191.44	0.00313423	1307.98	4.2086e-06	0.130245	-628.384		0.0730062			2.01821	67.7093	30.1995			0.677093	0	0.301995	0	0.000730062	0.0201821	0.147813	0.167995	45.1883	1.4621	1.1508	43.5337	8.17683	0	0.0123028	0.00359464	0.0103036	0.46215	0	40.9253	0	0.324448	49.458	9.29224	0	0	0	0	0	0
236	12.4096	1430.47	3191.3	0.00313438	1308.73	4.20879e-06	0.13024	-628.428		0.0734581			2.01824	67.7389	30.1694			0.677389	0	0.301694	0	0.000734581	0.0201824	0.148097	0.168279	45.1867	1.458	1.14595	43.5421	8.17893	0	0.0123033	0.00354871	0.0102882	0.462214	0	40.9251	0	0.323571	49.4577	9.29358	0	0	0	0	0	0
237	12.3594	1430.38	3191.16	0.00313452	1309.3	4.20976e-06	0.130236	-628.47		0.0739202			2.01887	67.7685	30.1387			0.677685	0	0.301387	0	0.000739202	0.0201887	0.148381	0.16857	45.1849	1.45388	1.1411	43.5501	8.18167	0	0.0123038	0.00350327	0.0102727	0.462274	0	40.9248	0	0.322676	49.4567	9.29574	0	0	0	0	0	0
238	12.3092	1430.3	3191.04	0.00313464	1310.1	4.21087e-06	0.130232	-628.509		0.0743978			2.01916	67.7989	30.1076			0.677989	0	0.301076	0	0.000743978	0.0201916	0.14867	0.168862	45.183	1.44967	1.13615	43.5577	8.18514	0	0.0123043	0.00345761	0.0102569	0.46233	0	40.9242	0	0.321762	49.4544	9.29956	0	0	0	0	0	0
239	12.259	1430.21	3190.92	0.00313476	1305.43	4.21328e-06	0.130228	-628.544		0.0748886			2.01928	67.8295	30.0763			0.678295	0	0.300763	0	0.000748886	0.0201928	0.148961	0.169154	45.1808	1.44537	1.13113	43.5643	8.19007	0	0.0123047	0.00341203	0.0102407	0.462376	0	40.9235	0	0.320838	49.4514	9.30426	0	0	0	0	0	0
240	12.2088	1430.13	3190.83	0.00313485	1305.33	4.21434e-06	0.130225	-628.577		0.0753931			2.01949	67.8605	30.0447			0.678605	0	0.300447	0	0.000753931	0.0201949	0.149253	0.169448	45.1784	1.44104	1.12608	43.5703	8.19578	0	0.012305	0.00336683	0.0102244	0.462416	0	40.9224	0	0.319897	49.447	9.31072	0	0	0	0	0	0
241	12.1586	1430.05	3190.76	0.00313493	1306.47	4.21567e-06	0.130222	-628.605		0.0759126			2.02	67.8918	30.0123			0.678918	0	0.300123	0	0.000759126	0.0202	0.149547	0.169747	45.1758	1.43663	1.12097	43.5753	8.20302	0	0.0123053	0.00332178	0.0102077	0.462446	0	40.9209	0	0.318932	49.4411	9.31906	0	0	0	0	0	0
242	12.1084	1429.97	3190.66	0.00313504	1308.54	4.21525e-06	0.130218	-628.631		0.0764404			2.01981	67.9234	29.9803			0.679234	0	0.299803	0	0.000764404	0.0201981	0.149844	0.170042	45.1728	1.4321	1.11576	43.5792	8.21193	0	0.0123055	0.00327657	0.0101906	0.462464	0	40.92	0	0.317981	49.4373	9.32474	0	0	0	0	0	0
243	12.0582	1429.87	3190.59	0.00313511	1303.4	4.2174e-06	0.130215	-628.661		0.0769813			2.01947	67.9552	29.9483			0.679552	0	0.299483	0	0.000769813	0.0201947	0.15014	0.170335	45.1702	1.42769	1.11064	43.5848	8.21852	0	0.0123058	0.0032324	0.0101739	0.462498	0	40.9185	0	0.317019	49.4311	9.33344	0	0	0	0	0	0
244	12.008	1429.78	3190.5	0.0031352	1309.71	4.21788e-06	0.130212	-628.687		0.0775276			2.01925	67.9868	29.9165			0.679868	0	0.299165	0	0.000775276	0.0201925	0.150433	0.170626	45.1671	1.42321	1.1055	43.5883	8.22773	0	0.012306	0.00318887	0.010157	0.462513	0	40.9173	0	0.316069	49.4265	9.34007	0	0	0	0	0	0
245	11.9578	1429.69	3190.48	0.00313504	1305.34	4.21526e-06	0.130199	-628.725					1.92779	68.0843	29.9879			0.680843	0	0.299879	0	0	0.0192779	0.150725	0.170003	45.1657	1.41888	1.10048	43.5945	8.2354	0	0.0123066	0	0.0101407	0.462554	0	40.9158	0	0.316561	49.4197	9.3479	0	0	0	0	0	0
246	11.9076	1429.6	3190.19	0.00313534	1310.83	4.21814e-06	0.130202	-628.799					1.96	68.0864	29.9536			0.680864	0	0.299536	0	0	0.0196	0.150725	0.170325	45.1657	1.41888	1.10048	43.5945	8.2354	0	0.0123066	0	0.0101407	0.462554	0	40.9163	0	0.315854	49.4222	9.34558	0	0	0	0	0	0
247	11.8574	1429.52	3189.9	0.00313565	1307.25	4.22109e-06	0.130206	-628.872					1.99282	68.0886	29.9186			0.680886	0	0.299186	0	0	0.0199282	0.150725	0.170654	45.1657	1.41888	1.10048	43.5945	8.2354	0	0.0123066	0	0.0101407	0.462554	0	40.9169	0	0.315133	49.4248	9.3432	0	0	0	0	0	0
248	11.8072	1429.44	3189.66	0.00313589	1310.27	4.22231e-06	0.130207	-628.932					2.01491	68.1006	29.8845			0.681006	0	0.298845	0	0	0.0201491	0.150821	0.17097	45.1649	1.41746	1.09884	43.5966	8.23718	0	0.0123065	0	0.0101352	0.462568	0	40.917	0	0.314335	49.4256	9.34309	0	0	0	0	0	0
249	11.757	1429.35	3189.48	0.00313607	1310.71	4.22322e-06	0.130203	-628.98					2.01807	68.1288	29.8531			0.681288	0	0.298531	0	0	0.0201807	0.151078	0.171259	45.1634	1.41379	1.09455	43.6047	8.23855	0	0.012307	0	0.0101211	0.462624	0	40.9171	0	0.313446	49.4266	9.34285	0	0	0	0	0	0
250	11.7068	1429.26	3189.32	0.00313624	1310.16	4.22123e-06	0.130198	-629.026					2.01856	68.1595	29.822			0.681595	0	0.29822	0	0	0.0201856	0.151359	0.171544	45.1617	1.4098	1.08988	43.6136	8.23991	0	0.0123076	0	0.0101057	0.462685	0	40.9173	0	0.312541	49.4276	9.34261	0	0	0	0	0	0
251	11.6566	1429.18	3189.15	0.00313641	1311.92	4.22376e-06	0.130193	-629.071					2.01881	68.1906	29.7906			0.681906	0	0.297906	0	0	0.0201881	0.151642	0.17183	45.16	1.40576	1.08516	43.6227	8.24128	0	0.0123081	0	0.01009	0.462746	0	40.9174	0	0.311628	49.4285	9.34245	0	0	0	0	0	0
252	11.6064	1429.1	3188.99	0.00313657	1308.79	4.22425e-06	0.130188	-629.116					2.01886	68.2219	29.7592			0.682219	0	0.297592	0	0	0.0201886	0.151928	0.172116	45.1583	1.4017	1.08042	43.6317	8.24273	0	0.0123087	0	0.0100743	0.462808	0	40.9176	0	0.310712	49.4294	9.34232	0	0	0	0	0	0
253	11.5562	1429.01	3188.82	0.00313674	1309.64	4.22598e-06	0.130183	-629.161					2.01854	68.2534	29.728			0.682534	0	0.29728	0	0	0.0201854	0.152213	0.172399	45.1565	1.39764	1.07568	43.6408	8.24421	0	0.0123093	0	0.0100586	0.462869	0	40.9177	0	0.3098	49.4303	9.34225	0	0	0	0	0	0
254	11.506	1428.92	3188.66	0.0031369	1312.47	4.22728e-06	0.130178	-629.206					2.01851	68.2848	29.6967			0.682848	0	0.296967	0	0	0.0201851	0.152496	0.172681	45.1547	1.39361	1.07099	43.6497	8.24573	0	0.0123098	0	0.0100429	0.462929	0	40.9178	0	0.308886	49.4311	9.34223	0	0	0	0	0	0
255	11.4558	1428.84	3188.49	0.00313707	1312.86	4.2281e-06	0.130174	-629.251					2.01902	68.3163	29.6647			0.683163	0	0.296647	0	0	0.0201902	0.152779	0.172969	45.1529	1.38959	1.06631	43.6586	8.24729	0	0.0123104	0	0.0100273	0.462988	0	40.9179	0	0.307961	49.4319	9.34222	0	0	0	0	0	0
256	11.4056	1428.76	3188.33	0.00313723	1309.48	4.23045e-06	0.130169	-629.295					2.0191	68.3482	29.6327			0.683482	0	0.296327	0	0	0.020191	0.153065	0.173256	45.151	1.38553	1.06159	43.6676	8.24888	0	0.0123109	0	0.0100115	0.463047	0	40.918	0	0.30703	49.4327	9.34225	0	0	0	0	0	0
257	11.3554	1428.67	3188.17	0.00313739	1308.09	4.23151e-06	0.130164	-629.34					2.01891	68.3803	29.6008			0.683803	0	0.296008	0	0	0.0201891	0.153352	0.173541	45.1492	1.38146	1.05686	43.6766	8.25051	0	0.0123115	0	0.00999557	0.463106	0	40.9181	0	0.306102	49.4335	9.34232	0	0	0	0	0	0
258	11.3052	1428.59	3188	0.00313756	1309.01	4.23118e-06	0.130159	-629.384					2.01887	68.4124	29.5687			0.684124	0	0.295687	0	0	0.0201887	0.153637	0.173826	45.1473	1.37741	1.05216	43.6855	8.25218	0	0.012312	0	0.00997976	0.463164	0	40.9182	0	0.305173	49.4344	9.34223	0	0	0	0	0	0
259	11.255	1428.5	3187.84	0.00313773	1307.13	4.23276e-06	0.130155	-629.429					2.01888	68.4445	29.5366			0.684445	0	0.295366	0	0	0.0201888	0.153922	0.174111	45.1454	1.37338	1.04748	43.6946	8.2537	0	0.0123126	0	0.00996398	0.463223	0	40.9184	0	0.304242	49.4352	9.34217	0	0	0	0	0	0
260	11.2048	1428.42	3187.68	0.00313789	1308.4	4.23516e-06	0.13015	-629.473					2.0189	68.4768	29.5043			0.684768	0	0.295043	0	0	0.020189	0.154207	0.174396	45.1435	1.36935	1.0428	43.7036	8.25525	0	0.0123131	0	0.00994819	0.463281	0	40.9185	0	0.303308	49.4361	9.34215	0	0	0	0	0	0
261	11.1546	1428.32	3187.52	0.00313805	1311.66	4.23574e-06	0.130144	-629.519					2.01802	68.5092	29.4728			0.685092	0	0.294728	0	0	0.0201802	0.154491	0.174671	45.1415	1.36532	1.03814	43.7126	8.25684	0	0.0123137	0	0.00993238	0.463339	0	40.9186	0	0.302391	49.4368	9.34221	0	0	0	0	0	0
262	11.1044	1428.22	3187.36	0.00313821	1309.54	4.23658e-06	0.130139	-629.565					2.01791	68.541	29.4411			0.68541	0	0.294411	0	0	0.0201791	0.154769	0.174949	45.1396	1.36139	1.03359	43.7213	8.25848	0	0.0123142	0	0.00991692	0.463394	0	40.9187	0	0.301475	49.4375	9.34231	0	0	0	0	0	0
263	11.0542	1428.14	3187.18	0.00313839	1306.51	4.23828e-06	0.130135	-629.61					2.01926	68.5728	29.4079			0.685728	0	0.294079	0	0	0.0201926	0.155047	0.175239	45.1377	1.35747	1.02906	43.73	8.26014	0	0.0123148	0	0.00990149	0.463449	0	40.9189	0	0.300535	49.4391	9.34143	0	0	0	0	0	0
264	11.004	1428.07	3187	0.00313857	1309.23	4.2397e-06	0.13013	-629.655					2.01947	68.6058	29.3748			0.686058	0	0.293748	0	0	0.0201947	0.155334	0.175528	45.1358	1.35345	1.0244	43.7396	8.261	0	0.0123154	0	0.00988565	0.46351	0	40.9192	0	0.299586	49.4406	9.34063	0	0	0	0	0	0
265	10.9538	1427.97	3186.84	0.00313873	1313.49	4.24011e-06	0.130124	-629.702					2.01839	68.6389	29.3427			0.686389	0	0.293427	0	0	0.0201839	0.155622	0.175806	45.1339	1.34941	1.01973	43.7493	8.26194	0	0.012316	0	0.00986971	0.46357	0	40.9194	0	0.298657	49.4419	9.33999	0	0	0	0	0	0
266	10.9036	1427.88	3186.67	0.0031389	1306.92	4.24105e-06	0.130119	-629.749					2.01826	68.6714	29.3103			0.686714	0	0.293103	0	0	0.0201826	0.155902	0.176085	45.132	1.34548	1.01518	43.7586	8.26297	0	0.0123166	0	0.00985418	0.463628	0	40.9196	0	0.29773	49.4432	9.33945	0	0	0	0	0	0
267	10.8534	1427.79	3186.5	0.00313908	1312.4	4.24048e-06	0.130114	-629.795					2.01886	68.704	29.2772			0.68704	0	0.292772	0	0	0.0201886	0.156182	0.17637	45.1301	1.34157	1.01067	43.7678	8.2641	0	0.0123171	0	0.00983869	0.463685	0	40.9199	0	0.296789	49.4444	9.33897	0	0	0	0	0	0
268	10.8032	1427.71	3186.33	0.00313924	1309.46	4.24327e-06	0.130109	-629.841					2.019	68.7371	29.2439			0.687371	0	0.292439	0	0	0.02019	0.156465	0.176655	45.1281	1.3376	1.00609	43.7771	8.2653	0	0.0123177	0	0.00982294	0.463742	0	40.92	0	0.29584	49.4454	9.33874	0	0	0	0	0	0
269	10.753	1427.62	3186.17	0.00313941	1311.08	4.24342e-06	0.130104	-629.886					2.01884	68.7704	29.2107			0.687704	0	0.292107	0	0	0.0201884	0.15675	0.176938	45.126	1.33362	1.00149	43.7862	8.26672	0	0.0123183	0	0.00980711	0.463798	0	40.9201	0	0.294892	49.4463	9.33864	0	0	0	0	0	0
270	10.7028	1427.53	3186.01	0.00313957	1309.53	4.24706e-06	0.130099	-629.931					2.01885	68.8037	29.1774			0.688037	0	0.291774	0	0	0.0201885	0.157033	0.177222	45.1239	1.32965	0.996927	43.7953	8.26825	0	0.0123188	0	0.00979131	0.463852	0	40.9203	0	0.293942	49.4471	9.33866	0	0	0	0	0	0
271	10.6526	1427.44	3185.85	0.00313974	1307.24	4.24812e-06	0.130094	-629.975					2.01893	68.8372	29.1439			0.688372	0	0.291439	0	0	0.0201893	0.157316	0.177506	45.1218	1.32568	0.992365	43.8043	8.26989	0	0.0123194	0	0.0097755	0.463906	0	40.9203	0	0.292988	49.4479	9.33881	0	0	0	0	0	0
272	10.6024	1427.35	3185.67	0.00313991	1312.55	4.24577e-06	0.130089	-630.02					2.01888	68.8708	29.1103			0.688708	0	0.291103	0	0	0.0201888	0.1576	0.177789	45.1196	1.3217	0.9878	43.8132	8.27166	0	0.0123199	0	0.00975962	0.463958	0	40.9206	0	0.292038	49.4493	9.33803	0	0	0	0	0	0
273	10.5522	1427.26	3185.5	0.00314008	1310.68	4.24659e-06	0.130084	-630.066					2.01887	68.9045	29.0766			0.689045	0	0.290766	0	0	0.0201887	0.157883	0.178072	45.1175	1.31777	0.983273	43.8227	8.27261	0	0.0123205	0	0.00974389	0.464015	0	40.9208	0	0.291086	49.4507	9.33734	0	0	0	0	0	0
274	10.502	1427.18	3185.33	0.00314026	1309.99	4.24829e-06	0.130079	-630.112					2.0189	68.9383	29.0428			0.689383	0	0.290428	0	0	0.020189	0.158166	0.178355	45.1155	1.31383	0.978756	43.8322	8.27363	0	0.0123211	0	0.00972815	0.464071	0	40.9211	0	0.290132	49.4521	9.3367	0	0	0	0	0	0
275	10.4518	1427.09	3185.16	0.00314043	1309.44	4.25265e-06	0.130074	-630.158					2.01892	68.9722	29.0088			0.689722	0	0.290088	0	0	0.0201892	0.15845	0.178639	45.1134	1.3099	0.974243	43.8416	8.27471	0	0.0123217	0	0.00971238	0.464126	0	40.9213	0	0.289175	49.4534	9.33615	0	0	0	0	0	0
276	10.4016	1427	3185	0.0031406	1307.97	4.25393e-06	0.130068	-630.204					2.01896	69.0063	28.9747			0.690063	0	0.289747	0	0	0.0201896	0.158733	0.178923	45.1112	1.30597	0.969735	43.851	8.27587	0	0.0123223	0	0.00969659	0.46418	0	40.9215	0	0.288215	49.4546	9.33569	0	0	0	0	0	0
277	10.3514	1426.91	3184.83	0.00314077	1311.65	4.25245e-06	0.130063	-630.249					2.01912	69.0406	28.9403			0.690406	0	0.289403	0	0	0.0201912	0.159017	0.179208	45.109	1.30204	0.96523	43.8604	8.27711	0	0.0123229	0	0.00968077	0.464234	0	40.9217	0	0.28725	49.4558	9.33522	0	0	0	0	0	0
278	10.3012	1426.83	3184.66	0.00314094	1307.48	4.25532e-06	0.130058	-630.294					2.01918	69.0751	28.9057			0.690751	0	0.289057	0	0	0.0201918	0.159301	0.179493	45.1068	1.29809	0.960717	43.8698	8.27834	0	0.0123234	0	0.00966487	0.464287	0	40.9219	0	0.286282	49.457	9.33487	0	0	0	0	0	0
279	10.251	1426.75	3184.49	0.00314111	1312.11	4.25516e-06	0.130054	-630.338					2.01985	69.1098	28.8703			0.691098	0	0.288703	0	0	0.0201985	0.159586	0.179785	45.1045	1.29415	0.956203	43.8791	8.27969	0	0.012324	0	0.00964894	0.46434	0	40.9221	0	0.285296	49.4581	9.33459	0	0	0	0	0	0
280	10.2008	1426.68	3184.32	0.00314128	1308.26	4.25563e-06	0.130049	-630.382					2.01998	69.1452	28.8348			0.691452	0	0.288348	0	0	0.0201998	0.159876	0.180076	45.1022	1.29013	0.951621	43.8886	8.28112	0	0.0123246	0	0.00963271	0.464393	0	40.9222	0	0.284305	49.4591	9.33442	0	0	0	0	0	0
281	10.1506	1426.58	3184.16	0.00314144	1312.09	4.25747e-06	0.130044	-630.426					2.01898	69.1807	28.8003			0.691807	0	0.288003	0	0	0.0201898	0.160167	0.180357	45.0998	1.28611	0.947029	43.898	8.28266	0	0.0123252	0	0.00961641	0.464445	0	40.9223	0	0.283332	49.4599	9.33443	0	0	0	0	0	0
282	10.1004	1426.49	3183.99	0.00314161	1309.95	4.25717e-06	0.130038	-630.471					2.01878	69.2156	28.7656			0.692156	0	0.287656	0	0	0.0201878	0.160451	0.180639	45.0974	1.28219	0.942558	43.9071	8.28432	0	0.0123257	0	0.00960049	0.464495	0	40.9226	0	0.282369	49.4615	9.33358	0	0	0	0	0	0
283	10.0502	1426.39	3183.82	0.00314178	1308.71	4.26087e-06	0.130032	-630.519					2.01846	69.2505	28.7311			0.692505	0	0.287311	0	0	0.0201846	0.160733	0.180917	45.0952	1.27831	0.93814	43.9167	8.28523	0	0.0123263	0	0.00958475	0.464548	0	40.9228	0	0.28141	49.4629	9.33285	0	0	0	0	0	0
284	10	1426.28	3183.52	0.0031421	1311.06	4.26057e-06	0.130035	-630.593					2.05095	69.2559	28.6931			0.692559	0	0.286931	0	0	0.0205095	0.161012	0.181522	45.0952	1.27831	0.93814	43.9167	8.28523	0	0.0123263	0	0.00958475	0.464548	0	40.9234	0	0.280635	49.4655	9.33053	0	0	0	0	0	0
[truncated: 75 more columns]

## Sheet: 1,605°C Tp 
System										Wt.% phases								Phase Proportions						Melting		Bulk system composition											Olivine composition											Pigeonite composition
Step	P (kbar)	T (°C)	Density (kg/m3)	Volume (cm3/mol)	Heat capacity (J/kg/K)	Alpha (1/K)	Entropy (kJ/K)	Enthalpy (kJ/mol)	Used for	cm	cpx	g	liq	ol	opx	pig	spl	ol	cpxa	opx	g	splb	melt (φi)	Ei	Fi	SiO2 (wt.%)	Al2O3 (wt.%)	CaO (wt.%)	MgO (wt.%)	FeO (wt.%)	K2O (wt.%)	Na2O (wt.%)	TiO2 (wt.%)	O (wt.%)	Cr2O3 (wt.%)	H2O (wt.%)	SiO2 (wt.%)	Al2O3 (wt.%)	CaO (wt.%)	MgO (wt.%)	FeO (wt.%)	K2O (wt.%)	Na2O (wt.%)	TiO2 (wt.%)	O (wt.%)	Cr2O3 (wt.%)	H2O (wt.%)	SiO2 (wt.%)	Al2O3 (wt.%)
1	61	1734.1	3353.61	0.002985	1281.77	3.52802e-06	0.140339	-552.911				13.5597	0.119341	58.6967		27.6243		0.586967	0.276243	0	0.135597	0	0.00119341	0	0.00119341	45.2359	3.5162	3.21382	38.8787	8.3319	0.0302584	0.241785	0.130921	0.0176165	0.402924	0	40.708	0	0.259884	48.5396	10.4925	0	0	0	0	0	0	56.4087	2.80511
2	60.9499	1734.02	3353.28	0.0029853	1283.58	3.53016e-06	0.14035	-552.965				13.5425	0.202946	58.6515		27.6031		0.586515	0.276031	0	0.135425	0	0.00202946	0	0.00202946	45.2359	3.5162	3.21382	38.8787	8.3319	0.0302584	0.241785	0.130921	0.0176165	0.402924	0	40.7093	0	0.259862	48.5456	10.4851	0	0	0	0	0	0	56.4092	2.80868
3	60.8998	1733.94	3352.94	0.0029856	1286.17	3.53301e-06	0.140362	-553.018				13.5252	0.287143	58.606		27.5817		0.58606	0.275817	0	0.135252	0	0.00287143	0	0.00287143	45.2359	3.5162	3.21382	38.8787	8.3319	0.0302584	0.241785	0.130921	0.0176165	0.402924	0	40.7107	0	0.259837	48.5516	10.4779	0	0	0	0	0	0	56.4097	2.81226
4	60.8496	1733.87	3352.6	0.0029859	1285.41	3.53448e-06	0.140374	-553.072				13.5076	0.372562	58.5599		27.5599		0.585599	0.275599	0	0.135076	0	0.00372562	0	0.00372562	45.2359	3.5162	3.21382	38.8787	8.3319	0.0302584	0.241785	0.130921	0.0176165	0.402924	0	40.7122	0	0.259812	48.558	10.47	0	0	0	0	0	0	56.4102	2.81589
5	60.7995	1733.8	3352.26	0.00298621	1278.87	3.53813e-06	0.140386	-553.125				13.49	0.458294	58.5136		27.5381		0.585136	0.275381	0	0.1349	0	0.00458294	0	0.00458294	45.2359	3.5162	3.21382	38.8787	8.3319	0.0302584	0.241785	0.130921	0.0176165	0.402924	0	40.7137	0	0.259784	48.5644	10.4621	0	0	0	0	0	0	56.4107	2.81953
6	60.7494	1733.71	3351.94	0.00298649	1284.63	3.54328e-06	0.140396	-553.182				13.4738	0.534717	58.4725		27.519		0.584725	0.27519	0	0.134738	0	0.00534717	0	0.00534717	45.2359	3.5162	3.21382	38.8787	8.3319	0.0302584	0.241785	0.130921	0.0176165	0.402924	0	40.715	0	0.259771	48.5701	10.4552	0	0	0	0	0	0	56.411	2.823
7	60.6993	1733.61	3351.63	0.00298677	1287.42	3.54512e-06	0.140407	-553.238				13.4574	0.612871	58.4305		27.4992		0.584305	0.274992	0	0.134574	0	0.00612871	0	0.00612871	45.2359	3.5162	3.21382	38.8787	8.3319	0.0302584	0.241785	0.130921	0.0176165	0.402924	0	40.7162	0	0.259749	48.5752	10.4489	0	0	0	0	0	0	56.4113	2.82647
8	60.6491	1733.52	3351.32	0.00298705	1281.86	3.54757e-06	0.140417	-553.295				13.4416	0.687177	58.3906		27.4807		0.583906	0.274807	0	0.134416	0	0.00687177	0	0.00687177	45.2359	3.5162	3.21382	38.8787	8.3319	0.0302584	0.241785	0.130921	0.0176165	0.402924	0	40.7174	0	0.259736	48.5806	10.4423	0	0	0	0	0	0	56.4115	2.82991
9	60.599	1733.43	3351.01	0.00298733	1284.56	3.55158e-06	0.140426	-553.353				13.4257	0.761696	58.3506		27.4621		0.583506	0.274621	0	0.134257	0	0.00761696	0	0.00761696	45.2359	3.5162	3.21382	38.8787	8.3319	0.0302584	0.241785	0.130921	0.0176165	0.402924	0	40.7187	0	0.259722	48.586	10.4356	0	0	0	0	0	0	56.4117	2.83336
10	60.5489	1733.35	3350.66	0.00298764	1285.14	3.5529e-06	0.140438	-553.406				13.4077	0.84851	58.304		27.4398		0.58304	0.274398	0	0.134077	0	0.0084851	0	0.0084851	45.2359	3.5162	3.21382	38.8787	8.3319	0.0302584	0.241785	0.130921	0.0176165	0.402924	0	40.7201	0	0.259688	48.5925	10.4277	0	0	0	0	0	0	56.4123	2.83702
11	60.4988	1733.28	3350.32	0.00298795	1283.37	3.5568e-06	0.140451	-553.458				13.3894	0.937342	58.2564		27.4168		0.582564	0.274168	0	0.133894	0	0.00937342	0	0.00937342	45.2359	3.5162	3.21382	38.8787	8.3319	0.0302584	0.241785	0.130921	0.0176165	0.402924	0	40.7215	0	0.259643	48.5984	10.4204	0	0	0	0	0	0	56.4129	2.84068
12	60.4487	1733.18	3350.01	0.00298823	1283.8	3.5596e-06	0.140461	-553.515				13.3731	1.01345	58.2157		27.3977		0.582157	0.273977	0	0.133731	0	0.0101345	0	0.0101345	45.2359	3.5162	3.21382	38.8787	8.3319	0.0302584	0.241785	0.130921	0.0176165	0.402924	0	40.7228	0	0.259623	48.6039	10.4137	0	0	0	0	0	0	56.4132	2.84416
13	60.3985	1733.09	3349.69	0.00298852	1288.24	3.56327e-06	0.140471	-553.572				13.3569	1.08909	58.1753		27.3788		0.581753	0.273788	0	0.133569	0	0.0108909	0	0.0108909	45.2359	3.5162	3.21382	38.8787	8.3319	0.0302584	0.241785	0.130921	0.0176165	0.402924	0	40.7241	0	0.259605	48.6096	10.4067	0	0	0	0	0	0	56.4134	2.84764
14	60.3484	1733	3349.36	0.00298881	1284.32	3.56814e-06	0.140482	-553.628				13.3399	1.16903	58.1326		27.3585		0.581326	0.273585	0	0.133399	0	0.0116903	0	0.0116903	45.2359	3.5162	3.21382	38.8787	8.3319	0.0302584	0.241785	0.130921	0.0176165	0.402924	0	40.7255	0	0.259579	48.6156	10.3993	0	0	0	0	0	0	56.4138	2.8512
15	60.2983	1732.91	3349.03	0.00298911	1285.22	3.56982e-06	0.140493	-553.682				13.3226	1.25083	58.089		27.3376		0.58089	0.273376	0	0.133226	0	0.0125083	0	0.0125083	45.2359	3.5162	3.21382	38.8787	8.3319	0.0302584	0.241785	0.130921	0.0176165	0.402924	0	40.7267	0	0.259543	48.6211	10.3926	0	0	0	0	0	0	56.4142	2.85475
16	60.2482	1732.83	3348.71	0.0029894	1288.63	3.57243e-06	0.140504	-553.737				13.3053	1.33282	58.0454		27.3165		0.580454	0.273165	0	0.133053	0	0.0133282	0	0.0133282	45.2359	3.5162	3.21382	38.8787	8.3319	0.0302584	0.241785	0.130921	0.0176165	0.402924	0	40.728	0	0.259505	48.6265	10.386	0	0	0	0	0	0	56.4147	2.85831
17	60.198	1732.74	3348.38	0.0029897	1286.7	3.57418e-06	0.140515	-553.793				13.2881	1.41331	58.0025		27.2961		0.580025	0.272961	0	0.132881	0	0.0141331	0	0.0141331	45.2359	3.5162	3.21382	38.8787	8.3319	0.0302584	0.241785	0.130921	0.0176165	0.402924	0	40.7294	0	0.259474	48.6325	10.3786	0	0	0	0	0	0	56.4151	2.86188
18	60.1479	1732.66	3348.03	0.00299001	1281.62	3.57865e-06	0.140528	-553.845				13.2696	1.50221	57.9553		27.273		0.579553	0.27273	0	0.132696	0	0.0150221	0	0.0150221	45.2359	3.5162	3.21382	38.8787	8.3319	0.0302584	0.241785	0.130921	0.0176165	0.402924	0	40.7308	0	0.259423	48.6387	10.3711	0	0	0	0	0	0	56.4157	2.86557
19	60.0978	1732.59	3347.68	0.00299032	1288.39	3.58367e-06	0.14054	-553.898				13.2511	1.59011	57.9085		27.2503		0.579085	0.272503	0	0.132511	0	0.0159011	0	0.0159011	45.2359	3.5162	3.21382	38.8787	8.3319	0.0302584	0.241785	0.130921	0.0176165	0.402924	0	40.7323	0	0.259376	48.6453	10.363	0	0	0	0	0	0	56.4163	2.86927
20	60.0477	1732.49	3347.36	0.00299061	1289.29	3.58566e-06	0.14055	-553.955				13.2344	1.6669	57.8678		27.2309		0.578678	0.272309	0	0.132344	0	0.016669	0	0.016669	45.2359	3.5162	3.21382	38.8787	8.3319	0.0302584	0.241785	0.130921	0.0176165	0.402924	0	40.7337	0	0.25935	48.6512	10.3558	0	0	0	0	0	0	56.4165	2.87278
21	59.9976	1732.4	3347.04	0.0029909	1287.56	3.58727e-06	0.140561	-554.01				13.2173	1.74636	57.8258		27.2105		0.578258	0.272105	0	0.132173	0	0.0174636	0	0.0174636	45.2359	3.5162	3.21382	38.8787	8.3319	0.0302584	0.241785	0.130921	0.0176165	0.402924	0	40.7348	0	0.25931	48.6562	10.3496	0	0	0	0	0	0	56.4169	2.8763
22	59.9474	1732.31	3346.7	0.00299121	1290.29	3.59097e-06	0.140572	-554.065				13.1995	1.82959	57.7817		27.1892		0.577817	0.271892	0	0.131995	0	0.0182959	0	0.0182959	45.2359	3.5162	3.21382	38.8787	8.3319	0.0302584	0.241785	0.130921	0.0176165	0.402924	0	40.7363	0	0.259271	48.6627	10.3417	0	0	0	0	0	0	56.4174	2.87993
23	59.8973	1732.23	3346.36	0.00299151	1293.92	3.59228e-06	0.140584	-554.118				13.1812	1.91584	57.7362		27.1667		0.577362	0.271667	0	0.131812	0	0.0191584	0	0.0191584	45.2359	3.5162	3.21382	38.8787	8.3319	0.0302584	0.241785	0.130921	0.0176165	0.402924	0	40.7376	0	0.259216	48.6683	10.3349	0	0	0	0	0	0	56.4179	2.88356
24	59.8472	1732.15	3346.02	0.00299182	1292.64	3.5961e-06	0.140595	-554.173				13.1632	1.99984	57.6918		27.1451		0.576918	0.271451	0	0.131632	0	0.0199984	0	0.0199984	45.2359	3.5162	3.21382	38.8787	8.3319	0.0302584	0.241785	0.130921	0.0176165	0.402924	0	40.7391	0	0.259172	48.6747	10.3271	0	0	0	0	0	0	56.4184	2.8872
25	59.7971	1732.06	3345.68	0.00299213	1287.81	3.5998e-06	0.140607	-554.226				13.1449	2.08537	57.6468		27.1229		0.576468	0.271229	0	0.131449	0	0.0208537	0	0.0208537	45.2359	3.5162	3.21382	38.8787	8.3319	0.0302584	0.241785	0.130921	0.0176165	0.402924	0	40.7404	0	0.25912	48.6806	10.3198	0	0	0	0	0	0	56.4189	2.89084
26	59.7469	1731.97	3345.35	0.00299242	1290.5	3.60133e-06	0.140618	-554.282				13.1274	2.16628	57.6042		27.1021		0.576042	0.271021	0	0.131274	0	0.0216628	0	0.0216628	45.2359	3.5162	3.21382	38.8787	8.3319	0.0302584	0.241785	0.130921	0.0176165	0.402924	0	40.7417	0	0.259075	48.6861	10.3131	0	0	0	0	0	0	56.4193	2.8944
27	59.6968	1731.88	3345.02	0.00299272	1291.54	3.60597e-06	0.140629	-554.338				13.11	2.24627	57.5621		27.0816		0.575621	0.270816	0	0.1311	0	0.0224627	0	0.0224627	45.2359	3.5162	3.21382	38.8787	8.3319	0.0302584	0.241785	0.130921	0.0176165	0.402924	0	40.7431	0	0.259034	48.692	10.3059	0	0	0	0	0	0	56.4197	2.89796
28	59.6467	1731.79	3344.68	0.00299303	1288.51	3.60946e-06	0.14064	-554.393				13.092	2.32888	57.5187		27.0604		0.575187	0.270604	0	0.13092	0	0.0232888	0	0.0232888	45.2359	3.5162	3.21382	38.8787	8.3319	0.0302584	0.241785	0.130921	0.0176165	0.402924	0	40.7445	0	0.258989	48.6983	10.2982	0	0	0	0	0	0	56.4201	2.90158
29	59.5966	1731.7	3344.34	0.00299333	1290.61	3.61215e-06	0.140651	-554.447				13.0737	2.41383	57.4742		27.0382		0.574742	0.270382	0	0.130737	0	0.0241383	0	0.0241383	45.2359	3.5162	3.21382	38.8787	8.3319	0.0302584	0.241785	0.130921	0.0176165	0.402924	0	40.7458	0	0.258931	48.7038	10.2914	0	0	0	0	0	0	56.4206	2.9052
30	59.5465	1731.61	3344.01	0.00299363	1292.51	3.61624e-06	0.140662	-554.504				13.0565	2.49161	57.4335		27.0184		0.574335	0.270184	0	0.130565	0	0.0249161	0	0.0249161	45.2359	3.5162	3.21382	38.8787	8.3319	0.0302584	0.241785	0.130921	0.0176165	0.402924	0	40.7472	0	0.258893	48.7098	10.2842	0	0	0	0	0	0	56.4209	2.90874
31	59.4963	1731.51	3343.69	0.00299392	1292.95	3.61696e-06	0.140672	-554.559				13.039	2.57178	57.3916		26.9977		0.573916	0.269977	0	0.13039	0	0.0257178	0	0.0257178	45.2359	3.5162	3.21382	38.8787	8.3319	0.0302584	0.241785	0.130921	0.0176165	0.402924	0	40.7484	0	0.258843	48.715	10.2778	0	0	0	0	0	0	56.4213	2.91228
32	59.4462	1731.44	3343.31	0.00299426	1292.58	3.62308e-06	0.140686	-554.61				13.0188	2.66654	57.342		26.9727		0.57342	0.269727	0	0.130188	0	0.0266654	0	0.0266654	45.2359	3.5162	3.21382	38.8787	8.3319	0.0302584	0.241785	0.130921	0.0176165	0.402924	0	40.75	0	0.258769	48.7221	10.2691	0	0	0	0	0	0	56.422	2.9161
33	59.3961	1731.37	3342.94	0.00299459	1290.98	3.62527e-06	0.1407	-554.659				12.9984	2.76364	57.2913		26.9468		0.572913	0.269468	0	0.129984	0	0.0276364	0	0.0276364	45.2359	3.5162	3.21382	38.8787	8.3319	0.0302584	0.241785	0.130921	0.0176165	0.402924	0	40.7515	0	0.258683	48.7285	10.2613	0	0	0	0	0	0	56.4228	2.91992
34	59.346	1731.28	3342.61	0.00299489	1287.04	3.62908e-06	0.14071	-554.715				12.9805	2.84458	57.2491		26.9259		0.572491	0.269259	0	0.129805	0	0.0284458	0	0.0284458	45.2359	3.5162	3.21382	38.8787	8.3319	0.0302584	0.241785	0.130921	0.0176165	0.402924	0	40.7529	0	0.258635	48.7347	10.2538	0	0	0	0	0	0	56.4232	2.92351
35	59.2958	1731.19	3342.27	0.0029952	1291.34	3.62971e-06	0.140721	-554.771				12.9625	2.92555	57.2069		26.9051		0.572069	0.269051	0	0.129625	0	0.0292555	0	0.0292555	45.2359	3.5162	3.21382	38.8787	8.3319	0.0302584	0.241785	0.130921	0.0176165	0.402924	0	40.7543	0	0.258586	48.7409	10.2462	0	0	0	0	0	0	56.4236	2.9271
36	59.2457	1731.1	3341.93	0.0029955	1295.57	3.63535e-06	0.140733	-554.825				12.9441	3.00972	57.1632		26.883		0.571632	0.26883	0	0.129441	0	0.0300972	0	0.0300972	45.2359	3.5162	3.21382	38.8787	8.3319	0.0302584	0.241785	0.130921	0.0176165	0.402924	0	40.7556	0	0.258521	48.7463	10.2396	0	0	0	0	0	0	56.424	2.9307
37	59.1956	1731.01	3341.59	0.00299581	1291.26	3.63913e-06	0.140744	-554.881				12.9259	3.09152	57.1207		26.8619		0.571207	0.268619	0	0.129259	0	0.0309152	0	0.0309152	45.2359	3.5162	3.21382	38.8787	8.3319	0.0302584	0.241785	0.130921	0.0176165	0.402924	0	40.757	0	0.258469	48.7526	10.2319	0	0	0	0	0	0	56.4244	2.93431
38	59.1455	1730.93	3341.23	0.00299613	1293.59	3.64203e-06	0.140757	-554.932				12.906	3.18413	57.0727		26.8372		0.570727	0.268372	0	0.12906	0	0.0318413	0	0.0318413	45.2359	3.5162	3.21382	38.8787	8.3319	0.0302584	0.241785	0.130921	0.0176165	0.402924	0	40.7584	0	0.258385	48.7585	10.2248	0	0	0	0	0	0	56.4251	2.93804
39	59.0954	1730.85	3340.87	0.00299646	1293.08	3.64363e-06	0.140769	-554.984				12.8862	3.27556	57.0253		26.8129		0.570253	0.268129	0	0.128862	0	0.0327556	0	0.0327556	45.2359	3.5162	3.21382	38.8787	8.3319	0.0302584	0.241785	0.130921	0.0176165	0.402924	0	40.7598	0	0.258306	48.7649	10.217	0	0	0	0	0	0	56.4258	2.94178
40	59.0452	1730.74	3340.55	0.00299675	1298.75	3.64922e-06	0.140779	-555.043				12.8693	3.3492	56.9873		26.7943		0.569873	0.267943	0	0.128693	0	0.033492	0	0.033492	45.2359	3.5162	3.21382	38.8787	8.3319	0.0302584	0.241785	0.130921	0.0176165	0.402924	0	40.7611	0	0.258267	48.7705	10.2101	0	0	0	0	0	0	56.4259	2.94525
41	58.9951	1730.64	3340.23	0.00299703	1300.21	3.65046e-06	0.140789	-555.1				12.852	3.42519	56.9481		26.7747		0.569481	0.267747	0	0.12852	0	0.0342519	0	0.0342519	45.2359	3.5162	3.21382	38.8787	8.3319	0.0302584	0.241785	0.130921	0.0176165	0.402924	0	40.7623	0	0.258215	48.7755	10.2041	0	0	0	0	0	0	56.4262	2.94872
42	58.945	1730.56	3339.87	0.00299737	1294.87	3.65569e-06	0.140801	-555.152				12.832	3.51718	56.9006		26.7502		0.569006	0.267502	0	0.12832	0	0.0351718	0	0.0351718	45.2359	3.5162	3.21382	38.8787	8.3319	0.0302584	0.241785	0.130921	0.0176165	0.402924	0	40.7638	0	0.258135	48.7822	10.1959	0	0	0	0	0	0	56.4268	2.95247
43	58.8949	1730.48	3339.5	0.0029977	1295.57	3.65825e-06	0.140814	-555.204				12.8119	3.60869	56.8534		26.726		0.568534	0.26726	0	0.128119	0	0.0360869	0	0.0360869	45.2359	3.5162	3.21382	38.8787	8.3319	0.0302584	0.241785	0.130921	0.0176165	0.402924	0	40.7654	0	0.258056	48.7891	10.1874	0	0	0	0	0	0	56.4274	2.95623
44	58.8447	1730.4	3339.15	0.00299801	1293.55	3.65964e-06	0.140826	-555.257				12.7926	3.69655	56.8082		26.7027		0.568082	0.267027	0	0.127926	0	0.0369655	0	0.0369655	45.2359	3.5162	3.21382	38.8787	8.3319	0.0302584	0.241785	0.130921	0.0176165	0.402924	0	40.7667	0	0.257975	48.7948	10.1806	0	0	0	0	0	0	56.428	2.95989
45	58.7946	1730.31	3338.8	0.00299833	1293.19	3.66437e-06	0.140838	-555.311				12.7734	3.78265	56.7639		26.68		0.567639	0.2668	0	0.127734	0	0.0378265	0	0.0378265	45.2359	3.5162	3.21382	38.8787	8.3319	0.0302584	0.241785	0.130921	0.0176165	0.402924	0	40.7681	0	0.257903	48.801	10.1729	0	0	0	0	0	0	56.4285	2.96354
46	58.7445	1730.21	3338.45	0.00299865	1299.54	3.6674e-06	0.140849	-555.367				12.7549	3.86404	56.7222		26.6589		0.567222	0.266589	0	0.127549	0	0.0386404	0	0.0386404	45.2359	3.5162	3.21382	38.8787	8.3319	0.0302584	0.241785	0.130921	0.0176165	0.402924	0	40.7696	0	0.257843	48.8072	10.1654	0	0	0	0	0	0	56.4288	2.96713
47	58.6944	1730.12	3338.2	0.00299887	1298.12	3.66716e-06	0.140847	-555.451				12.7459	3.87372	56.7224		26.658		0.567224	0.26658	0	0.127459	0	0.0387372	0.000652622	0.0393898	45.2374	3.51587	3.20953	38.8884	8.32538	0.0300837	0.241753	0.130865	0.0175925	0.403159	0	40.7712	0	0.257798	48.8145	10.1565	0	0	0	0	0	0	56.429	2.97075
48	58.6443	1730.04	3337.93	0.00299911	1296.57	3.66988e-06	0.140846	-555.532				12.7359	3.88683	56.7216		26.6557		0.567216	0.266557	0	0.127359	0	0.0388683	0.00139469	0.040263	45.2388	3.51551	3.20445	38.8987	8.31906	0.0298802	0.241741	0.130799	0.0175613	0.403434	0	40.7731	0	0.257726	48.8227	10.1465	0	0	0	0	0	0	56.4295	2.97458
49	58.5941	1729.97	3337.68	0.00299934	1298.12	3.67059e-06	0.140843	-555.617				12.7276	3.8869	56.7285		26.6571		0.567285	0.266571	0	0.127276	0	0.038869	0.00225871	0.0411277	45.2405	3.51508	3.19851	38.9107	8.31183	0.0296435	0.241728	0.130722	0.0175245	0.403757	0	40.775	0	0.257654	48.831	10.1363	0	0	0	0	0	0	56.4301	2.97842
50	58.544	1729.88	3337.46	0.00299954	1297.46	3.66998e-06	0.140838	-555.707				12.7215	3.87335	56.7424		26.6628		0.567424	0.266628	0	0.127215	0	0.0387335	0.00312072	0.0418542	45.2422	3.51464	3.19259	38.9227	8.30454	0.029409	0.241712	0.130644	0.017488	0.404079	0	40.7768	0	0.257614	48.8386	10.127	0	0	0	0	0	0	56.4302	2.98204
51	58.4939	1729.78	3337.21	0.00299976	1293.41	3.67111e-06	0.140835	-555.794				12.7136	3.87352	56.7483		26.6646		0.567483	0.266646	0	0.127136	0	0.0387352	0.00385144	0.0425866	45.2438	3.51426	3.18766	38.9332	8.29777	0.0292139	0.241685	0.130578	0.0174591	0.404349	0	40.7786	0	0.257574	48.8464	10.1175	0	0	0	0	0	0	56.4303	2.98567
52	58.4438	1729.7	3336.95	0.00299999	1295.9	3.67113e-06	0.140833	-555.878				12.7045	3.87979	56.751		26.6647		0.56751	0.266647	0	0.127045	0	0.0387979	0.00458111	0.043379	45.2453	3.51387	3.18274	38.9439	8.29096	0.0290202	0.241655	0.130512	0.0174303	0.404618	0	40.7805	0	0.257521	48.8546	10.1074	0	0	0	0	0	0	56.4306	2.98941
53	58.3936	1729.61	3336.7	0.00300022	1300.49	3.67192e-06	0.140829	-555.965				12.6963	3.87989	56.7574		26.6664		0.567574	0.266664	0	0.126963	0	0.0387989	0.00536758	0.0441665	45.247	3.51344	3.17742	38.9553	8.28366	0.028812	0.241623	0.13044	0.0173992	0.404909	0	40.7824	0	0.257468	48.8629	10.0972	0	0	0	0	0	0	56.4309	2.99314
54	58.3435	1729.52	3336.46	0.00300044	1299.72	3.67391e-06	0.140826	-556.052				12.6883	3.87879	56.7645		26.6684		0.567645	0.266684	0	0.126883	0	0.0387879	0.00615228	0.0449402	45.2487	3.51301	3.17212	38.9668	8.27628	0.0286055	0.241587	0.130368	0.0173684	0.405199	0	40.7841	0	0.257412	48.8706	10.0879	0	0	0	0	0	0	56.4311	2.99683
55	58.2934	1729.43	3336.22	0.00300066	1302.02	3.6726e-06	0.140823	-556.138				12.6801	3.87892	56.7709		26.67		0.567709	0.2667	0	0.126801	0	0.0387892	0.00692392	0.0457131	45.2502	3.51259	3.16681	38.9777	8.26956	0.0284009	0.241564	0.130296	0.0173361	0.405488	0	40.7859	0	0.257356	48.8783	10.0784	0	0	0	0	0	0	56.4314	3.00053
56	58.2433	1729.35	3335.96	0.00300088	1297.59	3.6731e-06	0.14082	-556.222				12.6714	3.88222	56.7757		26.6707		0.567757	0.266707	0	0.126714	0	0.0388222	0.00769407	0.0465163	45.2518	3.51216	3.16151	38.9887	8.26277	0.028198	0.241539	0.130223	0.0173041	0.405777	0	40.7878	0	0.257293	48.8863	10.0687	0	0	0	0	0	0	56.4317	3.00427
57	58.1932	1729.27	3335.71	0.00300111	1297.53	3.67237e-06	0.140817	-556.308				12.6631	3.88176	56.7826		26.6725		0.567826	0.266725	0	0.126631	0	0.0388176	0.00849265	0.0473103	45.2534	3.5117	3.15601	39.0001	8.25575	0.0279884	0.241511	0.130147	0.0172709	0.406076	0	40.7897	0	0.257234	48.8945	10.0586	0	0	0	0	0	0	56.432	3.00802
58	58.143	1729.18	3335.47	0.00300132	1295.37	3.67307e-06	0.140813	-556.395				12.6552	3.87877	56.7909		26.6751		0.567909	0.266751	0	0.126552	0	0.0387877	0.0092842	0.0480719	45.2551	3.51124	3.1506	39.0117	8.24846	0.0277829	0.241475	0.130072	0.0172391	0.406373	0	40.7914	0	0.257179	48.9023	10.0491	0	0	0	0	0	0	56.4322	3.01171
59	58.0929	1729.09	3335.22	0.00300155	1299.23	3.67339e-06	0.14081	-556.481				12.647	3.8784	56.7976		26.677		0.567976	0.26677	0	0.12647	0	0.038784	0.0100448	0.0488288	45.2567	3.5108	3.14537	39.0227	8.24161	0.0275859	0.241443	0.129998	0.0172079	0.406658	0	40.7933	0	0.257126	48.9103	10.0393	0	0	0	0	0	0	56.4323	3.0154
60	58.0428	1729.01	3334.95	0.00300179	1297.11	3.67492e-06	0.140809	-556.563				12.6366	3.89074	56.7978		26.6748		0.567978	0.266748	0	0.126366	0	0.0389074	0.0107993	0.0497067	45.2583	3.51034	3.14022	39.0338	8.23452	0.0273924	0.241404	0.129925	0.0171779	0.40694	0	40.7952	0	0.25704	48.9185	10.0293	0	0	0	0	0	0	56.4329	3.01926
61	57.9927	1728.94	3334.7	0.00300202	1300.26	3.67572e-06	0.140806	-556.648				12.6279	3.89035	56.8055		26.6762		0.568055	0.266762	0	0.126279	0	0.0389035	0.0116671	0.0505706	45.2599	3.50983	3.13412	39.046	8.22736	0.0271665	0.24138	0.129839	0.01714	0.407271	0	40.7971	0	0.256957	48.9269	10.0191	0	0	0	0	0	0	56.4334	3.02312
62	57.9425	1728.83	3334.49	0.00300221	1297.11	3.67657e-06	0.140799	-556.74				12.6223	3.87151	56.8227		26.6834		0.568227	0.266834	0	0.126223	0	0.0387151	0.0125285	0.0512435	45.2616	3.5093	3.1281	39.0582	8.21997	0.0269447	0.241349	0.129753	0.0171032	0.407599	0	40.7987	0	0.256915	48.934	10.0104	0	0	0	0	0	0	56.4334	3.02667
63	57.8924	1728.73	3334.26	0.00300242	1299.04	3.67422e-06	0.140796	-556.826				12.6143	3.87156	56.8288		26.6854		0.568288	0.266854	0	0.126143	0	0.0387156	0.0132101	0.0519257	45.2631	3.50888	3.1234	39.0682	8.21372	0.0267719	0.241315	0.129686	0.0170754	0.407855	0	40.8004	0	0.256875	48.9412	10.0016	0	0	0	0	0	0	56.4333	3.03024
64	57.8423	1728.65	3333.98	0.00300267	1297.56	3.67593e-06	0.140795	-556.906				12.6034	3.88742	56.8267		26.6825		0.568267	0.266825	0	0.126034	0	0.0388742	0.0138895	0.0527636	45.2645	3.50845	3.11872	39.0783	8.20737	0.0266007	0.241277	0.129618	0.0170481	0.408111	0	40.8023	0	0.2568	48.9496	9.99123	0	0	0	0	0	0	56.4337	3.03405
65	57.7922	1728.57	3333.72	0.0030029	1299.89	3.67647e-06	0.140792	-556.991				12.5944	3.88927	56.8331		26.6833		0.568331	0.266833	0	0.125944	0	0.0388927	0.0147148	0.0536075	45.2662	3.50792	3.113	39.0904	8.19989	0.0263925	0.241234	0.129534	0.0170142	0.408425	0	40.8042	0	0.256715	48.9576	9.98154	0	0	0	0	0	0	56.4342	3.03786
66	57.7421	1728.49	3333.47	0.00300312	1300.73	3.67653e-06	0.140789	-557.075				12.5857	3.88828	56.8411		26.6849		0.568411	0.266849	0	0.125857	0	0.0388828	0.0155547	0.0544375	45.2678	3.50739	3.10705	39.1023	8.19293	0.0261789	0.241205	0.129448	0.0169772	0.408748	0	40.806	0	0.256633	48.9655	9.97182	0	0	0	0	0	0	56.4346	3.04166
67	57.6919	1728.41	3333.22	0.00300335	1302.95	3.67873e-06	0.140786	-557.16				12.5769	3.88836	56.8486		26.6862		0.568486	0.266862	0	0.125769	0	0.0388836	0.0163825	0.0552661	45.2694	3.50685	3.1012	39.1141	8.18594	0.0259701	0.241173	0.129362	0.0169412	0.409066	0	40.8079	0	0.25655	48.9736	9.962	0	0	0	0	0	0	56.435	3.04546
68	57.6418	1728.31	3333	0.00300355	1300.56	3.67885e-06	0.14078	-557.249				12.5702	3.87567	56.8626		26.6916		0.568626	0.266916	0	0.125702	0	0.0387567	0.0172082	0.0559649	45.271	3.50631	3.09537	39.1259	8.17888	0.0257632	0.241137	0.129276	0.0169056	0.409383	0	40.8096	0	0.2565	48.981	9.95291	0	0	0	0	0	0	56.435	3.04907
69	57.5917	1728.21	3332.76	0.00300377	1301.54	3.6787e-06	0.140777	-557.335				12.5618	3.87567	56.869		26.6935		0.56869	0.266935	0	0.125618	0	0.0387567	0.0179126	0.0566693	45.2725	3.50583	3.09048	39.1364	8.17232	0.0255896	0.241093	0.129202	0.016877	0.409651	0	40.8113	0	0.25645	48.9886	9.94368	0	0	0	0	0	0	56.435	3.05269
70	57.5416	1728.13	3332.49	0.00300401	1294.57	3.6802e-06	0.140776	-557.416				12.5512	3.88851	56.869		26.6913		0.56869	0.266913	0	0.125512	0	0.0388851	0.0186143	0.0574994	45.274	3.50535	3.08563	39.147	8.16565	0.025418	0.241045	0.129129	0.016849	0.409918	0	40.8131	0	0.256365	48.9964	9.93416	0	0	0	0	0	0	56.4354	3.05647
71	57.4914	1728.04	3332.24	0.00300424	1302.4	3.68173e-06	0.140773	-557.501				12.5424	3.88773	56.877		26.6929		0.56877	0.266929	0	0.125424	0	0.0388773	0.0194329	0.0583102	45.2756	3.50479	3.0798	39.1587	8.15882	0.0252149	0.241009	0.129041	0.016813	0.410235	0	40.815	0	0.256285	49.0046	9.92417	0	0	0	0	0	0	56.4357	3.06026
72	57.4413	1727.95	3332	0.00300445	1300.89	3.68069e-06	0.140768	-557.587				12.5341	3.88371	56.8865		26.6957		0.568865	0.266957	0	0.125341	0	0.0388371	0.0202415	0.0590786	45.2772	3.50422	3.07411	39.1706	8.15161	0.025017	0.240962	0.128955	0.016779	0.410547	0	40.8168	0	0.256216	49.0126	9.91441	0	0	0	0	0	0	56.4359	3.06398
73	57.3912	1727.87	3331.74	0.00300468	1301.43	3.68067e-06	0.140765	-557.673				12.5253	3.88355	56.8938		26.6974		0.568938	0.266974	0	0.125253	0	0.0388355	0.0210097	0.0598453	45.2788	3.50367	3.06872	39.1821	8.14456	0.0248306	0.240911	0.128872	0.0167473	0.410844	0	40.8187	0	0.256148	49.0207	9.90445	0	0	0	0	0	0	56.4361	3.06771
74	57.3411	1727.78	3331.49	0.00300491	1302.48	3.68009e-06	0.140763	-557.757				12.5155	3.88902	56.8983		26.6972		0.568983	0.266972	0	0.125155	0	0.0388902	0.0217738	0.0606639	45.2804	3.50311	3.0634	39.1936	8.13734	0.0246469	0.240854	0.128789	0.0167165	0.411138	0	40.8205	0	0.256061	49.0286	9.89486	0	0	0	0	0	0	56.4364	3.07149
75	57.291	1727.7	3331.24	0.00300514	1302.16	3.68398e-06	0.140759	-557.841				12.5064	3.88914	56.9059		26.6985		0.569059	0.266985	0	0.125064	0	0.0388914	0.0225857	0.0614772	45.282	3.50253	3.0576	39.2054	8.13045	0.0244496	0.240811	0.1287	0.016681	0.411455	0	40.8223	0	0.255974	49.0365	9.88518	0	0	0	0	0	0	56.4368	3.07527
76	57.2408	1727.61	3330.99	0.00300536	1301.07	3.68294e-06	0.140755	-557.926				12.4978	3.88618	56.9152		26.7008		0.569152	0.267008	0	0.124978	0	0.0388618	0.023396	0.0622579	45.2835	3.50193	3.05181	39.2172	8.12349	0.0242541	0.240766	0.12861	0.0166458	0.411771	0	40.8242	0	0.255897	49.0445	9.8754	0	0	0	0	0	0	56.437	3.07901
77	57.1907	1727.52	3330.74	0.00300559	1296.42	3.68642e-06	0.140752	-558.011				12.4888	3.88615	56.9227		26.7024		0.569227	0.267024	0	0.124888	0	0.0388615	0.024176	0.0630375	45.2851	3.50135	3.04629	39.2288	8.11642	0.0240681	0.240712	0.128523	0.0166131	0.412075	0	40.826	0	0.255821	49.0527	9.86547	0	0	0	0	0	0	56.4372	3.08276
78	57.1406	1727.45	3330.47	0.00300584	1300.08	3.68565e-06	0.14075	-558.093				12.478	3.89598	56.9253		26.7007		0.569253	0.267007	0	0.12478	0	0.0389598	0.0249529	0.0639126	45.2867	3.50075	3.04082	39.2405	8.10924	0.0238842	0.240652	0.128436	0.0165812	0.412378	0	40.8279	0	0.255715	49.0609	9.85546	0	0	0	0	0	0	56.4377	3.08663
79	57.0905	1727.37	3330.21	0.00300607	1298.73	3.68729e-06	0.140747	-558.176				12.4686	3.89603	56.9336		26.7018		0.569336	0.267018	0	0.124686	0	0.0389603	0.0258178	0.0647781	45.2884	3.50009	3.03458	39.253	8.10204	0.0236777	0.240604	0.128338	0.0165427	0.412719	0	40.8298	0	0.25561	49.0692	9.84534	0	0	0	0	0	0	56.4382	3.0905
80	57.0403	1727.27	3330	0.00300626	1298.95	3.68591e-06	0.140741	-558.266				12.4621	3.87904	56.9507		26.7082		0.569507	0.267082	0	0.124621	0	0.0387904	0.0266804	0.0654707	45.29	3.49943	3.02836	39.2656	8.09475	0.0234733	0.240552	0.128239	0.0165046	0.41306	0	40.8315	0	0.255545	49.0763	9.83673	0	0	0	0	0	0	56.4382	3.0941
81	56.9902	1727.17	3329.76	0.00300647	1300.85	3.68594e-06	0.140737	-558.351				12.4533	3.87891	56.9578		26.71		0.569578	0.2671	0	0.124533	0	0.0387891	0.0273829	0.066172	45.2914	3.49888	3.02332	39.276	8.08857	0.0233086	0.240505	0.128159	0.0164743	0.413335	0	40.8331	0	0.255481	49.0835	9.82791	0	0	0	0	0	0	56.4382	3.0977
82	56.9401	1727.08	3329.49	0.00300672	1302.48	3.68655e-06	0.140736	-558.431				12.4425	3.89049	56.9589		26.7081		0.569589	0.267081	0	0.124425	0	0.0389049	0.0280814	0.0669863	45.2928	3.49832	3.01835	39.2865	8.08223	0.0231461	0.240451	0.128078	0.0164449	0.41361	0	40.835	0	0.25539	49.0915	9.8181	0	0	0	0	0	0	56.4385	3.10148
83	56.89	1727	3329.24	0.00300695	1300.65	3.68715e-06	0.140733	-558.515				12.433	3.89138	56.9665		26.7091		0.569665	0.267091	0	0.12433	0	0.0389138	0.0288839	0.0677978	45.2944	3.49768	3.01258	39.2985	8.07515	0.0229596	0.240392	0.127984	0.0164104	0.413927	0	40.8368	0	0.255294	49.0994	9.80854	0	0	0	0	0	0	56.4389	3.10526
84	56.8399	1726.92	3328.98	0.00300718	1302.6	3.68929e-06	0.14073	-558.598				12.4234	3.89239	56.9741		26.71		0.569741	0.2671	0	0.124234	0	0.0389239	0.0296918	0.0686156	45.296	3.49702	3.00673	39.3104	8.06827	0.022772	0.240338	0.127889	0.0163748	0.414248	0	40.8386	0	0.255197	49.1074	9.79874	0	0	0	0	0	0	56.4392	3.10905
85	56.7897	1726.83	3328.73	0.00300741	1299.55	3.68834e-06	0.140726	-558.682				12.4139	3.89246	56.9823		26.7113		0.569823	0.267113	0	0.124139	0	0.0389246	0.030506	0.0694306	45.2976	3.49635	3.00085	39.3225	8.06122	0.0225843	0.240278	0.127793	0.0163392	0.414572	0	40.8405	0	0.2551	49.1156	9.78884	0	0	0	0	0	0	56.4395	3.11284
86	56.7396	1726.74	3328.49	0.00300762	1304.47	3.68819e-06	0.140721	-558.77				12.406	3.88334	56.9952		26.7155		0.569952	0.267155	0	0.12406	0	0.0388334	0.0313179	0.0701513	45.2991	3.49567	2.99499	39.3346	8.05407	0.0223983	0.240214	0.127696	0.0163042	0.414896	0	40.8423	0	0.255028	49.1233	9.77938	0	0	0	0	0	0	56.4396	3.1165
87	56.6895	1726.64	3328.24	0.00300784	1299.34	3.68727e-06	0.140717	-558.855				12.3968	3.88335	57.0026		26.7172		0.570026	0.267172	0	0.123968	0	0.0388335	0.0320431	0.0708766	45.3006	3.49505	2.98983	39.3458	8.04723	0.0222345	0.240144	0.12761	0.0162745	0.415185	0	40.8441	0	0.254957	49.1312	9.76977	0	0	0	0	0	0	56.4396	3.12016
88	56.6394	1726.56	3327.98	0.00300808	1300.25	3.68891e-06	0.140715	-558.938				12.3864	3.89018	57.0066		26.7168		0.570066	0.267168	0	0.123864	0	0.0389018	0.0327655	0.0716673	45.3022	3.49441	2.98471	39.3571	8.04027	0.0220725	0.240068	0.127523	0.0162455	0.415474	0	40.846	0	0.254869	49.1395	9.7596	0	0	0	0	0	0	56.4398	3.12391
89	56.5892	1726.47	3327.72	0.00300831	1304.07	3.6892e-06	0.140712	-559.022				12.3766	3.89222	57.0137		26.7174		0.570137	0.267174	0	0.123766	0	0.0389222	0.0335477	0.0724699	45.3038	3.49371	2.97913	39.3691	8.0329	0.0218972	0.239988	0.127428	0.0162135	0.415788	0	40.8478	0	0.254769	49.1473	9.75019	0	0	0	0	0	0	56.44	3.12768
90	56.5391	1726.37	3327.48	0.00300853	1298.99	3.69097e-06	0.140707	-559.107				12.3679	3.887	57.0247		26.7203		0.570247	0.267203	0	0.123679	0	0.03887	0.0343457	0.0732157	45.3053	3.49302	2.97329	39.381	8.02614	0.0217172	0.239926	0.12733	0.0161779	0.416109	0	40.8495	0	0.254683	49.1548	9.74095	0	0	0	0	0	0	56.4402	3.13136
91	56.489	1726.28	3327.24	0.00300875	1304.94	3.69044e-06	0.140704	-559.191				12.3586	3.88707	57.0326		26.7218		0.570326	0.267218	0	0.123586	0	0.0388707	0.0350929	0.0739635	45.3068	3.49236	2.96787	39.3923	8.01949	0.0215505	0.23986	0.127238	0.0161457	0.416409	0	40.8513	0	0.254598	49.1625	9.73159	0	0	0	0	0	0	56.4403	3.13504
92	56.4389	1726.21	3326.95	0.00300901	1302.87	3.69393e-06	0.140702	-559.271				12.3469	3.89921	57.0343		26.7195		0.570343	0.267195	0	0.123469	0	0.0389921	0.0358377	0.0748298	45.3083	3.49168	2.96249	39.4037	8.01273	0.0213854	0.239788	0.127146	0.016114	0.41671	0	40.8533	0	0.254485	49.1713	9.72089	0	0	0	0	0	0	56.4407	3.13891
93	56.3888	1726.13	3326.69	0.00300925	1301.47	3.69136e-06	0.140699	-559.354				12.3367	3.90063	57.0426		26.7201		0.570426	0.267201	0	0.123367	0	0.0390063	0.0366908	0.0756971	45.31	3.49089	2.95631	39.4168	8.00498	0.0211971	0.239702	0.127039	0.0160779	0.417057	0	40.8552	0	0.254364	49.1797	9.7107	0	0	0	0	0	0	56.4411	3.14278
94	56.3386	1726.04	3326.46	0.00300945	1299.29	3.69182e-06	0.140693	-559.442				12.3287	3.88843	57.0579		26.7249		0.570579	0.267249	0	0.123287	0	0.0388843	0.0375538	0.0764382	45.3116	3.4901	2.94997	39.4297	7.99764	0.0210066	0.239627	0.12693	0.0160395	0.417409	0	40.857	0	0.254275	49.1875	9.70124	0	0	0	0	0	0	56.4412	3.14646
95	56.2885	1725.94	3326.21	0.00300968	1305.26	3.69305e-06	0.14069	-559.526				12.3191	3.8883	57.0661		26.7265		0.570661	0.267265	0	0.123191	0	0.038883	0.0383025	0.0771855	45.3131	3.48939	2.94454	39.4412	7.99081	0.0208433	0.239549	0.126835	0.0160078	0.417714	0	40.8589	0	0.254189	49.1954	9.69156	0	0	0	0	0	0	56.4413	3.15015
96	56.2384	1725.85	3325.96	0.0030099	1298.12	3.69279e-06	0.140686	-559.611				12.3099	3.88607	57.0753		26.7287		0.570753	0.267287	0	0.123099	0	0.0388607	0.039047	0.0779077	45.3146	3.48867	2.93917	39.4529	7.9838	0.0206823	0.239463	0.12674	0.0159771	0.418018	0	40.8606	0	0.254107	49.2031	9.68217	0	0	0	0	0	0	56.4413	3.15379
97	56.1883	1725.75	3325.72	0.00301013	1299.47	3.69379e-06	0.140682	-559.695				12.3003	3.88734	57.0826		26.7298		0.570826	0.267298	0	0.123003	0	0.0388734	0.0397682	0.0786416	45.3161	3.48797	2.93396	39.4642	7.97702	0.0205269	0.239378	0.126648	0.0159473	0.418315	0	40.8623	0	0.254018	49.2105	9.6732	0	0	0	0	0	0	56.4414	3.15744
98	56.1381	1725.67	3325.45	0.00301037	1302.99	3.69572e-06	0.14068	-559.776				12.2892	3.89607	57.0862		26.7285		0.570862	0.267285	0	0.122892	0	0.0389607	0.0404981	0.0794588	45.3175	3.48726	2.9286	39.4753	7.97057	0.0203696	0.239304	0.126553	0.0159155	0.418614	0	40.8642	0	0.253907	49.2185	9.66339	0	0	0	0	0	0	56.4416	3.16121
99	56.088	1725.58	3325.19	0.0030106	1299.47	3.69626e-06	0.140676	-559.859				12.2791	3.89592	57.0952		26.7298		0.570952	0.267298	0	0.122791	0	0.0389592	0.0413044	0.0802636	45.3191	3.48647	2.92267	39.4876	7.96349	0.0201963	0.239221	0.126448	0.0158802	0.418947	0	40.8661	0	0.253799	49.2268	9.65335	0	0	0	0	0	0	56.4419	3.16498
100	56.0379	1725.5	3324.93	0.00301084	1297.97	3.69643e-06	0.140673	-559.942				12.2689	3.89655	57.1037		26.7308		0.571037	0.267308	0	0.122689	0	0.0389655	0.0421063	0.0810718	45.3206	3.48567	2.9168	39.5	7.95624	0.0200254	0.239128	0.126342	0.015846	0.41928	0	40.868	0	0.253691	49.2353	9.64305	0	0	0	0	0	0	56.4421	3.16875
101	55.9878	1725.42	3324.67	0.00301107	1301.24	3.69491e-06	0.14067	-560.025				12.2585	3.89828	57.1119		26.7313		0.571119	0.267313	0	0.122585	0	0.0389828	0.042911	0.0818938	45.3223	3.48484	2.91094	39.5127	7.94877	0.0198551	0.239027	0.126236	0.0158124	0.419615	0	40.8698	0	0.253571	49.2432	9.6334	0	0	0	0	0	0	56.4424	3.17254
102	55.9377	1725.32	3324.43	0.00301129	1301.74	3.69764e-06	0.140665	-560.11				12.2495	3.89183	57.1243		26.7344		0.571243	0.267344	0	0.122495	0	0.0389183	0.0437283	0.0826466	45.3238	3.48402	2.90486	39.525	7.94183	0.0196819	0.238944	0.126127	0.0157757	0.419955	0	40.8716	0	0.25347	49.2508	9.62411	0	0	0	0	0	0	56.4425	3.17622
103	55.8875	1725.23	3324.18	0.00301152	1304.33	3.69848e-06	0.140661	-560.193				12.2396	3.89206	57.1327		26.7356		0.571327	0.267356	0	0.122396	0	0.0389206	0.0444841	0.0834047	45.3252	3.48324	2.89927	39.5367	7.93514	0.0195232	0.238859	0.126025	0.0157427	0.42027	0	40.8733	0	0.253368	49.2585	9.61477	0	0	0	0	0	0	56.4427	3.1799
104	55.8374	1725.14	3323.92	0.00301175	1306.21	3.69693e-06	0.140658	-560.276				12.2294	3.89318	57.1407		26.7367		0.571407	0.267367	0	0.122294	0	0.0389318	0.045239	0.0841708	45.3267	3.48245	2.8937	39.5484	7.92841	0.0193656	0.238769	0.125923	0.01571	0.420586	0	40.8752	0	0.253265	49.2665	9.60511	0	0	0	0	0	0	56.4428	3.18359
105	55.7873	1725.05	3323.67	0.00301198	1304.97	3.69797e-06	0.140654	-560.359				12.2192	3.89451	57.1489		26.7374		0.571489	0.267374	0	0.122192	0	0.0389451	0.046001	0.0849461	45.3282	3.48164	2.8881	39.5604	7.92143	0.0192075	0.238671	0.12582	0.0156777	0.420907	0	40.8769	0	0.253154	49.274	9.59592	0	0	0	0	0	0	56.4429	3.1873
106	55.7372	1724.95	3323.44	0.00301219	1304.32	3.70069e-06	0.140649	-560.443				12.2102	3.8889	57.1606		26.7404		0.571606	0.267404	0	0.122102	0	0.038889	0.046772	0.0856611	45.3296	3.48083	2.88234	39.5722	7.91482	0.0190477	0.238585	0.125714	0.0156431	0.42123	0	40.8786	0	0.253057	49.2812	9.58717	0	0	0	0	0	0	56.4429	3.19091
107	55.687	1724.85	3323.19	0.00301241	1301.51	3.70089e-06	0.140646	-560.526				12.2004	3.88905	57.1689		26.7417		0.571689	0.267417	0	0.122004	0	0.0388905	0.0474893	0.0863799	45.331	3.48006	2.87699	39.5832	7.90854	0.0189	0.2385	0.125615	0.0156115	0.421532	0	40.8802	0	0.252961	49.2885	9.57833	0	0	0	0	0	0	56.4429	3.19453
108	55.6369	1724.77	3322.9	0.00301268	1300.33	3.69814e-06	0.140645	-560.604				12.1875	3.90519	57.1692		26.7382		0.571692	0.267382	0	0.121875	0	0.0390519	0.048205	0.0872569	45.3324	3.47928	2.87167	39.5944	7.90219	0.0187535	0.238411	0.125516	0.0155802	0.421834	0	40.8823	0	0.252828	49.2973	9.56757	0	0	0	0	0	0	56.4433	3.19835
109	55.5868	1724.7	3322.63	0.00301292	1302.66	3.70187e-06	0.140642	-560.685				12.1764	3.90706	57.1783		26.7382		0.571783	0.267382	0	0.121764	0	0.0390706	0.0490632	0.0881338	45.3341	3.4783	2.86533	39.6079	7.89439	0.0185785	0.238287	0.125396	0.0155439	0.422202	0	40.8842	0	0.252681	49.3056	9.55757	0	0	0	0	0	0	56.4437	3.20221
110	55.5367	1724.6	3322.41	0.00301312	1298.53	3.7011e-06	0.140635	-560.772				12.168	3.89335	57.1953		26.7433		0.571953	0.267433	0	0.12168	0	0.0389335	0.0499352	0.0888687	45.3356	3.47735	2.85873	39.6212	7.8872	0.018401	0.238189	0.125273	0.0155037	0.422572	0	40.8859	0	0.252573	49.3132	9.54838	0	0	0	0	0	0	56.4438	3.20586
111	55.4866	1724.51	3322.16	0.00301335	1300.24	3.70041e-06	0.140632	-560.854				12.1578	3.89355	57.2041		26.7445		0.572041	0.267445	0	0.121578	0	0.0389355	0.0506805	0.0896161	45.337	3.4765	2.85316	39.6328	7.88058	0.0182509	0.238089	0.125167	0.0154712	0.422892	0	40.8876	0	0.252466	49.3208	9.53912	0	0	0	0	0	0	56.4439	3.2095
112	55.4364	1724.44	3321.87	0.00301361	1304.95	3.70346e-06	0.14063	-560.932				12.1451	3.90696	57.2063		26.7415		0.572063	0.267415	0	0.121451	0	0.0390696	0.0514247	0.0904943	45.3385	3.47565	2.84761	39.6446	7.87391	0.0181018	0.237984	0.125061	0.0154391	0.423213	0	40.8896	0	0.252324	49.3294	9.5286	0	0	0	0	0	0	56.4442	3.21332
113	55.3863	1724.36	3321.6	0.00301385	1302.81	3.70373e-06	0.140627	-561.013				12.134	3.90833	57.216		26.7417		0.57216	0.267417	0	0.12134	0	0.0390833	0.0522863	0.0913696	45.3401	3.47463	2.84117	39.6581	7.86631	0.0179296	0.237859	0.124937	0.0154016	0.423587	0	40.8915	0	0.252171	49.3377	9.51861	0	0	0	0	0	0	56.4447	3.21716
114	55.3362	1724.27	3321.38	0.00301405	1304.63	3.70335e-06	0.140621	-561.1				12.1256	3.8937	57.2337		26.747		0.572337	0.26747	0	0.121256	0	0.038937	0.0531571	0.092094	45.3417	3.47363	2.83454	39.6714	7.85912	0.0177563	0.237753	0.124811	0.0153616	0.423962	0	40.8932	0	0.25206	49.3451	9.50963	0	0	0	0	0	0	56.4447	3.22078
115	55.2861	1724.17	3321.13	0.00301428	1307.43	3.70419e-06	0.140617	-561.182				12.1154	3.89337	57.2428		26.7484		0.572428	0.267484	0	0.121154	0	0.0389337	0.0538934	0.0928271	45.343	3.47277	2.829	39.683	7.85267	0.0176113	0.237649	0.124704	0.0153291	0.424281	0	40.895	0	0.251954	49.3528	9.5003	0	0	0	0	0	0	56.4447	3.22439
116	55.2359	1724.09	3320.85	0.00301454	1302.3	3.70532e-06	0.140615	-561.261				12.1031	3.90373	57.2466		26.7465		0.572466	0.267465	0	0.121031	0	0.0390373	0.0546237	0.093661	45.3445	3.47187	2.82356	39.6947	7.84594	0.0174686	0.237531	0.124597	0.0152984	0.424602	0	40.8969	0	0.251821	49.3612	9.49004	0	0	0	0	0	0	56.4449	3.22813
117	55.1858	1724.01	3320.58	0.00301478	1299.58	3.70548e-06	0.140611	-561.343				12.0921	3.90388	57.2566		26.7474		0.572566	0.267474	0	0.120921	0	0.0390388	0.0554438	0.0944825	45.346	3.47085	2.81742	39.7078	7.83852	0.0173085	0.237394	0.124476	0.0152636	0.424964	0	40.8989	0	0.251688	49.3697	9.47969	0	0	0	0	0	0	56.4451	3.23186
118	55.1357	1723.91	3320.34	0.00301499	1307	3.70489e-06	0.140606	-561.428				12.0826	3.89629	57.2704		26.7507		0.572704	0.267507	0	0.120826	0	0.0389629	0.056262	0.0952249	45.3476	3.46981	2.81131	39.7209	7.83103	0.0171499	0.237252	0.124355	0.0152294	0.425327	0	40.9006	0	0.251571	49.3774	9.47044	0	0	0	0	0	0	56.4451	3.23549
119	55.0856	1723.82	3320.09	0.00301522	1306.26	3.70641e-06	0.140602	-561.51				12.072	3.89661	57.2796		26.7518		0.572796	0.267518	0	0.12072	0	0.0389661	0.0570093	0.0959754	45.349	3.46887	2.80569	39.7328	7.82437	0.0170058	0.237132	0.124243	0.0151971	0.425659	0	40.9024	0	0.251453	49.385	9.46119	0	0	0	0	0	0	56.4452	3.23911
120	55.0355	1723.73	3319.82	0.00301547	1306.54	3.70674e-06	0.140599	-561.591				12.0605	3.90176	57.2864		26.7513		0.572864	0.267513	0	0.120605	0	0.0390176	0.0577563	0.096774	45.3504	3.46793	2.80005	39.7447	7.81771	0.0168627	0.23701	0.124131	0.0151648	0.425991	0	40.9042	0	0.251322	49.393	9.45141	0	0	0	0	0	0	56.4453	3.24279
121	54.9853	1723.65	3319.57	0.0030157	1303.5	3.70674e-06	0.140595	-561.672				12.0494	3.90303	57.2958		26.7518		0.572958	0.267518	0	0.120494	0	0.0390303	0.0585463	0.0975766	45.3519	3.46691	2.79409	39.7574	7.81066	0.0167119	0.236876	0.124011	0.0151309	0.426345	0	40.906	0	0.251181	49.4007	9.4421	0	0	0	0	0	0	56.4455	3.24649
122	54.9352	1723.56	3319.31	0.00301593	1304.9	3.70972e-06	0.140591	-561.753				12.0385	3.90275	57.306		26.7527		0.57306	0.267527	0	0.120385	0	0.0390275	0.0593444	0.0983718	45.3533	3.4659	2.78797	39.7698	7.80397	0.0165602	0.236758	0.123889	0.0150945	0.426698	0	40.9078	0	0.251044	49.4085	9.43262	0	0	0	0	0	0	56.4457	3.25016
123	54.8851	1723.47	3319.05	0.00301616	1304.61	3.70831e-06	0.140587	-561.834				12.0275	3.90261	57.3162		26.7537		0.573162	0.267537	0	0.120275	0	0.0390261	0.0601368	0.0991628	45.3548	3.46487	2.78193	39.7823	7.79716	0.0164104	0.236629	0.123768	0.0150593	0.427054	0	40.9096	0	0.250909	49.4166	9.4229	0	0	0	0	0	0	56.4458	3.25382
124	54.835	1723.38	3318.81	0.00301638	1306.03	3.71066e-06	0.140582	-561.917				12.0177	3.89743	57.3289		26.7561		0.573289	0.267561	0	0.120177	0	0.0389743	0.0609248	0.0998991	45.3562	3.46381	2.77596	39.795	7.79015	0.0162624	0.236487	0.123646	0.0150255	0.427413	0	40.9113	0	0.250781	49.4239	9.41402	0	0	0	0	0	0	56.4459	3.25757
125	54.7848	1723.28	3318.56	0.00301661	1309.47	3.70931e-06	0.140579	-561.999				12.0071	3.89733	57.3385		26.757		0.573385	0.26757	0	0.120071	0	0.0389733	0.0616635	0.100637	45.3576	3.46296	2.77026	39.8067	7.78376	0.0161281	0.236403	0.123534	0.0149902	0.427698	0	40.913	0	0.250654	49.4314	9.40497	0	0	0	0	0	0	56.4459	3.26131
126	54.7347	1723.19	3318.29	0.00301685	1309.51	3.70925e-06	0.140575	-562.08				11.9957	3.9019	57.3458		26.7566		0.573458	0.267566	0	0.119957	0	0.039019	0.0623983	0.101417	45.359	3.4621	2.76461	39.8184	7.77723	0.0159958	0.236317	0.123422	0.0149555	0.427979	0	40.9149	0	0.250517	49.4394	9.39517	0	0	0	0	0	0	56.4461	3.26515
127	54.6846	1723.1	3318.03	0.00301709	1299.07	3.71114e-06	0.140572	-562.163				11.9848	3.90178	57.3559		26.7574		0.573559	0.267574	0	0.119848	0	0.0390178	0.0631703	0.102188	45.3604	3.4612	2.75871	39.8309	7.77012	0.0158586	0.236223	0.123305	0.0149195	0.42827	0	40.9168	0	0.250382	49.4477	9.38517	0	0	0	0	0	0	56.4463	3.269
128	54.6345	1723.02	3317.76	0.00301733	1306.24	3.7122e-06	0.140569	-562.244				11.9731	3.9066	57.3637		26.7566		0.573637	0.267566	0	0.119731	0	0.039066	0.0639381	0.103004	45.362	3.4603	2.75286	39.8436	7.76284	0.0157237	0.236127	0.123188	0.0148843	0.428555	0	40.9186	0	0.250228	49.4557	9.37542	0	0	0	0	0	0	56.4465	3.27286
129	54.5844	1722.94	3317.5	0.00301757	1298.35	3.71051e-06	0.140565	-562.326				11.9619	3.90608	57.3746		26.7574		0.573746	0.267574	0	0.119619	0	0.0390608	0.0647454	0.103806	45.3634	3.45933	2.74661	39.8564	7.75579	0.0155805	0.236029	0.123062	0.0148456	0.428868	0	40.9205	0	0.250078	49.4641	9.36529	0	0	0	0	0	0	56.4468	3.27674
130	54.5342	1722.84	3317.26	0.00301779	1305.26	3.71293e-06	0.140559	-562.412				11.9528	3.89488	57.3906		26.7617		0.573906	0.267617	0	0.119528	0	0.0389488	0.0655448	0.104494	45.365	3.45837	2.74047	39.8695	7.74843	0.0154409	0.235928	0.122938	0.0148083	0.42917	0	40.9223	0	0.249962	49.4719	9.35587	0	0	0	0	0	0	56.4467	3.28049
131	54.4841	1722.74	3317.01	0.00301802	1305.03	3.711e-06	0.140555	-562.495				11.942	3.89649	57.3992		26.7623		0.573992	0.267623	0	0.11942	0	0.0389649	0.0662419	0.105207	45.3664	3.45754	2.73518	39.8812	7.74157	0.0153213	0.235834	0.122831	0.0147767	0.429425	0	40.924	0	0.249837	49.4792	9.34702	0	0	0	0	0	0	56.4467	3.2842
132	54.434	1722.66	3316.72	0.00301829	1302.46	3.71336e-06	0.140554	-562.571				11.9283	3.91295	57.4008		26.7579		0.574008	0.267579	0	0.119283	0	0.0391295	0.06695	0.106079	45.3677	3.45667	2.7297	39.8927	7.73518	0.0151985	0.235743	0.12272	0.0147432	0.429696	0	40.926	0	0.249665	49.4877	9.33665	0	0	0	0	0	0	56.4471	3.28814
133	54.3839	1722.59	3316.45	0.00301853	1305.15	3.71295e-06	0.140551	-562.652				11.9164	3.91425	57.4117		26.7577		0.574117	0.267577	0	0.119164	0	0.0391425	0.0678002	0.106943	45.3693	3.4556	2.7231	39.9064	7.72766	0.0150516	0.235633	0.122585	0.0147026	0.430025	0	40.9278	0	0.249484	49.4959	9.32674	0	0	0	0	0	0	56.4475	3.29204
134	54.3337	1722.49	3316.21	0.00301874	1305.87	3.71593e-06	0.140545	-562.736				11.9069	3.90229	57.4291		26.7617		0.574291	0.267617	0	0.119069	0	0.0390229	0.0686586	0.107682	45.3708	3.45451	2.71635	39.92	7.72051	0.0149027	0.235524	0.122447	0.0146605	0.430366	0	40.9296	0	0.24934	49.5034	9.31766	0	0	0	0	0	0	56.4476	3.2958
135	54.2836	1722.4	3315.96	0.00301897	1302.08	3.71513e-06	0.14054	-562.818				11.8959	3.90193	57.4395		26.7626		0.574395	0.267626	0	0.118959	0	0.0390193	0.0694082	0.108428	45.3721	3.45355	2.7105	39.9321	7.71397	0.0147744	0.235424	0.122326	0.0146243	0.430658	0	40.9313	0	0.249199	49.5112	9.30827	0	0	0	0	0	0	56.4477	3.29957
136	54.2335	1722.3	3315.7	0.00301921	1301.73	3.71847e-06	0.140536	-562.9				11.8851	3.90067	57.4504		26.7639		0.574504	0.267639	0	0.118851	0	0.0390067	0.0701515	0.109158	45.3735	3.45261	2.70474	39.9443	7.70716	0.0146491	0.235322	0.122207	0.0145892	0.430942	0	40.9331	0	0.249063	49.519	9.29877	0	0	0	0	0	0	56.4477	3.30335
137	54.1834	1722.21	3315.45	0.00301944	1300.56	3.71623e-06	0.140532	-562.982				11.8739	3.90209	57.4599		26.7642		0.574599	0.267642	0	0.118739	0	0.0390209	0.0708803	0.109901	45.3749	3.45168	2.69911	39.9564	7.70026	0.0145276	0.235219	0.12209	0.0145553	0.431216	0	40.9348	0	0.248919	49.5265	9.28977	0	0	0	0	0	0	56.4477	3.30709
138	54.1333	1722.13	3315.17	0.00301969	1305.16	3.71643e-06	0.14053	-563.06				11.8612	3.91043	57.4661		26.7622		0.574661	0.267622	0	0.118612	0	0.0391043	0.0716184	0.110723	45.3762	3.45071	2.69333	39.9684	7.69376	0.0144036	0.235117	0.121969	0.0145198	0.431504	0	40.9367	0	0.248752	49.5348	9.27976	0	0	0	0	0	0	56.448	3.31096
139	54.0831	1722.05	3314.9	0.00301993	1301.62	3.71531e-06	0.140526	-563.142				11.8495	3.91029	57.4775		26.7627		0.574775	0.267627	0	0.118495	0	0.0391029	0.0724265	0.111529	45.3777	3.44965	2.68702	39.9817	7.6865	0.0142693	0.235002	0.121837	0.0144811	0.431817	0	40.9387	0	0.248587	49.5432	9.26955	0	0	0	0	0	0	56.4482	3.31485
140	54.033	1721.95	3314.67	0.00302015	1309.69	3.71798e-06	0.14052	-563.227				11.8398	3.90005	57.4937		26.7664		0.574937	0.267664	0	0.118398	0	0.0390005	0.07323	0.11223	45.3792	3.44859	2.68076	39.995	7.67908	0.0141373	0.234885	0.121705	0.0144432	0.432124	0	40.9403	0	0.248448	49.5505	9.26077	0	0	0	0	0	0	56.4482	3.31855
141	53.9829	1721.84	3314.42	0.00302037	1304.87	3.71915e-06	0.140516	-563.309				11.8289	3.89975	57.504		26.7674		0.57504	0.267674	0	0.118289	0	0.0389975	0.0739404	0.112938	45.3805	3.44764	2.67519	40.0067	7.67275	0.0140204	0.234782	0.121587	0.014409	0.4324	0	40.942	0	0.248313	49.558	9.25169	0	0	0	0	0	0	56.4481	3.32226
142	53.9328	1721.76	3314.13	0.00302064	1304.1	3.71765e-06	0.140514	-563.387				11.8157	3.91123	57.5085		26.7646		0.575085	0.267646	0	0.118157	0	0.0391123	0.074645	0.113757	45.3819	3.44669	2.6697	40.0185	7.66616	0.0139061	0.234676	0.12147	0.0143758	0.432668	0	40.944	0	0.248145	49.5664	9.24145	0	0	0	0	0	0	56.4483	3.32615
143	53.8826	1721.68	3313.86	0.00302088	1303.89	3.72111e-06	0.14051	-563.467				11.8036	3.9127	57.5193		26.7644		0.575193	0.267644	0	0.118036	0	0.039127	0.0754467	0.114574	45.3834	3.4456	2.66344	40.0319	7.65871	0.0137768	0.234554	0.121336	0.0143379	0.432975	0	40.9458	0	0.247966	49.5745	9.23175	0	0	0	0	0	0	56.4486	3.32999
144	53.8325	1721.6	3313.61	0.00302112	1309.57	3.71999e-06	0.140506	-563.549				11.7923	3.90952	57.5325		26.7657		0.575325	0.267657	0	0.117923	0	0.0390952	0.0762579	0.115353	45.3848	3.44448	2.65702	40.0451	7.6517	0.0136451	0.234433	0.121199	0.0142983	0.433296	0	40.9477	0	0.247801	49.5826	9.22194	0	0	0	0	0	0	56.4487	3.33383
145	53.7824	1721.51	3313.34	0.00302136	1308.45	3.71996e-06	0.140502	-563.63				11.7807	3.90914	57.5439		26.7663		0.575439	0.267663	0	0.117807	0	0.0390914	0.077038	0.116129	45.3862	3.4434	2.65089	40.0581	7.64458	0.0135205	0.234313	0.121067	0.014261	0.433598	0	40.9496	0	0.247639	49.591	9.21179	0	0	0	0	0	0	56.4488	3.33768
146	53.7323	1721.4	3313.11	0.00302156	1303.92	3.72217e-06	0.140495	-563.716				11.7711	3.89837	57.5604		26.7702		0.575604	0.267702	0	0.117711	0	0.0389837	0.0778114	0.116795	45.3877	3.44233	2.64485	40.0713	7.63718	0.0133988	0.234189	0.120936	0.0142248	0.433891	0	40.9512	0	0.247504	49.5979	9.2034	0	0	0	0	0	0	56.4487	3.34132
147	53.6822	1721.29	3312.86	0.00302179	1306.98	3.72032e-06	0.140491	-563.797				11.7601	3.8981	57.5705		26.7713		0.575705	0.267713	0	0.117601	0	0.038981	0.0784876	0.117469	45.3889	3.44137	2.63951	40.0825	7.63113	0.0132916	0.234083	0.12082	0.0141921	0.434156	0	40.9528	0	0.247373	49.6051	9.1947	0	0	0	0	0	0	56.4485	3.34498
148	53.632	1721.22	3312.56	0.00302207	1299.68	3.72251e-06	0.14049	-563.873				11.7455	3.91686	57.5714		26.7661		0.575714	0.267661	0	0.117455	0	0.0391686	0.0791582	0.118327	45.3902	3.44042	2.63424	40.0939	7.62484	0.0131868	0.233975	0.120705	0.0141603	0.434412	0	40.9549	0	0.247186	49.6139	9.18403	0	0	0	0	0	0	56.4488	3.34891
149	53.5819	1721.15	3312.28	0.00302232	1305.05	3.72289e-06	0.140487	-563.953				11.733	3.91845	57.583		26.7656		0.57583	0.267656	0	0.11733	0	0.0391845	0.0799889	0.119173	45.3917	3.43924	2.62771	40.1079	7.61706	0.0130578	0.233838	0.120562	0.0141209	0.434731	0	40.9568	0	0.246989	49.6223	9.17397	0	0	0	0	0	0	56.4491	3.3528
150	53.5318	1721.06	3312.04	0.00302254	1306.55	3.72302e-06	0.140481	-564.035				11.722	3.91121	57.5989		26.7679		0.575989	0.267679	0	0.11722	0	0.0391121	0.0808298	0.119942	45.3932	3.43801	2.621	40.1218	7.60978	0.0129264	0.233703	0.120414	0.0140795	0.435067	0	40.9585	0	0.246813	49.63	9.16465	0	0	0	0	0	0	56.4492	3.35657
151	53.4817	1720.97	3311.77	0.00302278	1307.11	3.72362e-06	0.140477	-564.115				11.7101	3.91092	57.6106		26.7683		0.576106	0.267683	0	0.117101	0	0.0391092	0.0816044	0.120714	45.3945	3.43686	2.61482	40.1347	7.60305	0.0128062	0.233576	0.120278	0.0140415	0.435375	0	40.9604	0	0.24664	49.6379	9.15504	0	0	0	0	0	0	56.4493	3.36037
152	53.4315	1720.88	3311.51	0.00302302	1307.78	3.72483e-06	0.140473	-564.196				11.6983	3.90982	57.6227		26.7691		0.576227	0.267691	0	0.116983	0	0.0390982	0.0823731	0.121471	45.3959	3.43573	2.60871	40.1476	7.59608	0.0126885	0.233446	0.120143	0.0140043	0.435676	0	40.9623	0	0.246474	49.6462	9.14512	0	0	0	0	0	0	56.4494	3.36419
153	53.3814	1720.79	3311.25	0.00302326	1300.37	3.72756e-06	0.140469	-564.276				11.6862	3.91132	57.6335		26.769		0.576335	0.26769	0	0.116862	0	0.0391132	0.083129	0.122242	45.3973	3.43462	2.60276	40.1606	7.58886	0.0125746	0.233315	0.12001	0.0139686	0.435965	0	40.964	0	0.246298	49.6539	9.13577	0	0	0	0	0	0	56.4495	3.36796
154	53.3313	1720.7	3310.99	0.00302349	1301.61	3.72488e-06	0.140464	-564.358				11.6747	3.90856	57.6465		26.7702		0.576465	0.267702	0	0.116747	0	0.0390856	0.0838944	0.12298	45.3987	3.43346	2.59664	40.1734	7.58209	0.0124584	0.233185	0.119873	0.0139311	0.436269	0	40.9658	0	0.246132	49.6616	9.12645	0	0	0	0	0	0	56.4495	3.37171
155	53.2812	1720.6	3310.73	0.00302373	1302.43	3.72854e-06	0.14046	-564.439				11.663	3.90814	57.658		26.7709		0.57658	0.267709	0	0.11663	0	0.0390814	0.0846325	0.123714	45.4	3.43234	2.59076	40.1859	7.57534	0.0123477	0.233055	0.119741	0.0138955	0.436558	0	40.9676	0	0.245971	49.6696	9.11676	0	0	0	0	0	0	56.4495	3.37548
156	53.2311	1720.52	3310.46	0.00302398	1303.42	3.72808e-06	0.140457	-564.518				11.6501	3.91416	57.6665		26.7693		0.576665	0.267693	0	0.116501	0	0.0391416	0.0853637	0.124505	45.4014	3.43124	2.58499	40.1986	7.56828	0.0122397	0.232924	0.119611	0.013861	0.436837	0	40.9694	0	0.245785	49.6775	9.10727	0	0	0	0	0	0	56.4496	3.37927
157	53.1809	1720.43	3310.19	0.00302422	1305.13	3.72777e-06	0.140453	-564.597				11.6378	3.91396	57.6786		26.7696		0.576786	0.267696	0	0.116378	0	0.0391396	0.0861435	0.125283	45.4027	3.43003	2.57872	40.2117	7.56142	0.0121235	0.232786	0.119469	0.0138226	0.437149	0	40.9713	0	0.245602	49.6856	9.09753	0	0	0	0	0	0	56.4497	3.38307
158	53.1308	1720.33	3309.95	0.00302444	1310.4	3.72874e-06	0.140447	-564.682				11.6276	3.90346	57.6956		26.7733		0.576956	0.267733	0	0.116276	0	0.0390346	0.0869181	0.125953	45.4041	3.42883	2.57253	40.2249	7.55435	0.0120095	0.232646	0.119329	0.013785	0.437453	0	40.973	0	0.245455	49.6932	9.08826	0	0	0	0	0	0	56.4495	3.38678
159	53.0807	1720.23	3309.7	0.00302467	1309.49	3.72898e-06	0.140443	-564.763				11.6158	3.90506	57.7057		26.7735		0.577057	0.267735	0	0.116158	0	0.0390506	0.0875988	0.126649	45.4054	3.42778	2.56716	40.2369	7.5476	0.0119114	0.232518	0.119206	0.0137532	0.437711	0	40.9747	0	0.245299	49.7004	9.0796	0	0	0	0	0	0	56.4494	3.39043
160	53.0306	1720.15	3309.4	0.00302495	1307.85	3.73008e-06	0.140441	-564.838				11.6011	3.92079	57.7092		26.7689		0.577092	0.267689	0	0.116011	0	0.0392079	0.08829	0.127498	45.4066	3.42669	2.56161	40.2487	7.54134	0.0118107	0.23239	0.119078	0.0137195	0.437984	0	40.9766	0	0.245093	49.7089	9.06938	0	0	0	0	0	0	56.4496	3.3943
161	52.9804	1720.07	3309.12	0.0030252	1307.36	3.72994e-06	0.140437	-564.917				11.5884	3.92058	57.7222		26.7688		0.577222	0.267688	0	0.115884	0	0.0392058	0.0891132	0.128319	45.4081	3.42537	2.55499	40.2628	7.53391	0.0116915	0.232236	0.118926	0.0136792	0.438311	0	40.9786	0	0.244889	49.7176	9.05891	0	0	0	0	0	0	56.4498	3.39819
162	52.9303	1719.99	3308.86	0.00302544	1310.63	3.73078e-06	0.140432	-564.998				11.5761	3.91802	57.7364		26.7695		0.577364	0.267695	0	0.115761	0	0.0391802	0.0899311	0.129111	45.4096	3.42407	2.54845	40.2769	7.52628	0.0115747	0.23208	0.118775	0.0136398	0.438631	0	40.9804	0	0.244689	49.7255	9.04934	0	0	0	0	0	0	56.45	3.40198
163	52.8802	1719.91	3308.59	0.00302568	1308.97	3.72945e-06	0.140428	-565.077				11.5635	3.91776	57.7492		26.7695		0.577492	0.267695	0	0.115635	0	0.0391776	0.0907234	0.129901	45.4109	3.42277	2.54203	40.2904	7.51936	0.0114611	0.23193	0.118626	0.0136005	0.438951	0	40.9823	0	0.244492	49.7337	9.03948	0	0	0	0	0	0	56.4501	3.40579
164	52.8301	1719.81	3308.35	0.0030259	1300.64	3.72994e-06	0.140422	-565.16				11.5531	3.90644	57.7672		26.7733		0.577672	0.267733	0	0.115531	0	0.0390644	0.0915101	0.130574	45.4123	3.42148	2.53568	40.3039	7.5122	0.0113498	0.231777	0.118479	0.013562	0.439263	0	40.9841	0	0.244335	49.7415	9.03014	0	0	0	0	0	0	56.4499	3.4095
165	52.78	1719.7	3308.1	0.00302613	1308.98	3.73236e-06	0.140418	-565.241				11.541	3.90804	57.7777		26.7733		0.577777	0.267733	0	0.11541	0	0.0390804	0.0921962	0.131277	45.4136	3.42037	2.53023	40.3161	7.50539	0.0112546	0.23164	0.118351	0.0135297	0.439525	0	40.9857	0	0.244168	49.7487	9.02141	0	0	0	0	0	0	56.4497	3.41316
166	52.7298	1719.62	3307.82	0.00302639	1313.21	3.73231e-06	0.140415	-565.318				11.5274	3.91646	57.7851		26.7711		0.577851	0.267711	0	0.115274	0	0.0391646	0.0928927	0.132057	45.4148	3.41921	2.52459	40.3282	7.49908	0.0111572	0.231502	0.118219	0.0134955	0.439802	0	40.9876	0	0.243976	49.7569	9.01156	0	0	0	0	0	0	56.4498	3.41695
167	52.6797	1719.53	3307.55	0.00302663	1310.53	3.7331e-06	0.140411	-565.398				11.5145	3.91797	57.7969		26.7705		0.577969	0.267705	0	0.115145	0	0.0391797	0.0936578	0.132837	45.4161	3.41794	2.51843	40.3415	7.49192	0.0110514	0.231347	0.118074	0.0134584	0.440103	0	40.9894	0	0.243774	49.7646	9.0023	0	0	0	0	0	0	56.4499	3.42069
168	52.6296	1719.45	3307.28	0.00302688	1310.73	3.73133e-06	0.140407	-565.476				11.5016	3.91914	57.8091		26.7701		0.578091	0.267701	0	0.115016	0	0.0391914	0.0944324	0.133624	45.4174	3.41661	2.5121	40.3547	7.48524	0.0109437	0.231192	0.117924	0.0134196	0.440419	0	40.9912	0	0.24357	49.7726	8.99258	0	0	0	0	0	0	56.45	3.42448
169	52.5795	1719.36	3307.01	0.00302713	1301.86	3.73378e-06	0.140402	-565.555				11.4888	3.91885	57.8222		26.7701		0.578222	0.267701	0	0.114888	0	0.0391885	0.0952135	0.134402	45.4188	3.41528	2.50576	40.3683	7.47819	0.0108366	0.231032	0.117774	0.0133812	0.440733	0	40.9931	0	0.24337	49.781	8.98255	0	0	0	0	0	0	56.45	3.42829
170	52.5293	1719.26	3306.77	0.00302735	1312.02	3.73579e-06	0.140397	-565.637				11.4777	3.91044	57.839		26.7728		0.57839	0.267728	0	0.114777	0	0.0391044	0.0959886	0.135093	45.4201	3.41396	2.4995	40.3819	7.47088	0.0107317	0.23087	0.117625	0.0133436	0.441038	0	40.9948	0	0.243194	49.7881	8.9739	0	0	0	0	0	0	56.4499	3.43193
171	52.4792	1719.16	3306.51	0.00302758	1311.25	3.73559e-06	0.140392	-565.717				11.4656	3.91	57.851		26.7733		0.57851	0.267733	0	0.114656	0	0.0391	0.0966885	0.135789	45.4213	3.41274	2.49379	40.394	7.46464	0.0106368	0.230725	0.117488	0.0133089	0.441321	0	40.9965	0	0.243022	49.7957	8.96485	0	0	0	0	0	0	56.4497	3.4356
172	52.4291	1719.08	3306.22	0.00302785	1306.48	3.7358e-06	0.14039	-565.792				11.4508	3.92396	57.8563		26.769		0.578563	0.26769	0	0.114508	0	0.0392396	0.0973812	0.136621	45.4226	3.41154	2.48818	40.4063	7.45807	0.0105444	0.230577	0.117354	0.0132753	0.441593	0	40.9983	0	0.242798	49.8037	8.95524	0	0	0	0	0	0	56.4499	3.43938
173	52.379	1719	3305.95	0.0030281	1309.65	3.73818e-06	0.140386	-565.87				11.4375	3.92391	57.8699		26.7686		0.578699	0.267686	0	0.114375	0	0.0392391	0.0981894	0.137428	45.4239	3.4101	2.48154	40.4202	7.45113	0.0104357	0.230406	0.117194	0.0132346	0.441926	0	41.0002	0	0.242576	49.8118	8.94545	0	0	0	0	0	0	56.45	3.44317
174	52.3289	1718.9	3305.72	0.00302831	1303.59	3.73914e-06	0.140379	-565.953				11.4272	3.90945	57.8903		26.7731		0.578903	0.267731	0	0.114272	0	0.0390945	0.0989935	0.138088	45.4252	3.40866	2.47494	40.4341	7.44404	0.0103287	0.230233	0.117035	0.0131945	0.442254	0	41.0019	0	0.242407	49.8192	8.9365	0	0	0	0	0	0	56.4498	3.44682
175	52.2787	1718.8	3305.46	0.00302854	1308.57	3.7371e-06	0.140374	-566.034				11.415	3.90935	57.902		26.7736		0.57902	0.267736	0	0.11415	0	0.0390935	0.0996712	0.138765	45.4264	3.40746	2.46945	40.4463	7.43753	0.0102403	0.230083	0.116901	0.0131617	0.44252	0	41.0036	0	0.242239	49.8268	8.92731	0	0	0	0	0	0	56.4495	3.45049
176	52.2286	1718.71	3305.17	0.00302881	1309.77	3.73798e-06	0.140372	-566.109				11.4001	3.92334	57.9072		26.7693		0.579072	0.267693	0	0.114001	0	0.0392334	0.100345	0.139578	45.4276	3.40627	2.46402	40.4585	7.43083	0.0101535	0.229931	0.116768	0.0131296	0.44278	0	41.0054	0	0.242017	49.8347	8.9179	0	0	0	0	0	0	56.4496	3.45423
177	52.1785	1718.63	3304.9	0.00302906	1304.04	3.73768e-06	0.140368	-566.187				11.3869	3.92313	57.9209		26.769		0.579209	0.26769	0	0.113869	0	0.0392313	0.101133	0.140365	45.4289	3.40482	2.4575	40.4721	7.42404	0.0100502	0.229757	0.11661	0.0130898	0.443106	0	41.0072	0	0.241797	49.8427	8.90822	0	0	0	0	0	0	56.4497	3.45799
178	52.1284	1718.55	3304.63	0.00302931	1311.95	3.73967e-06	0.140364	-566.265				11.3737	3.92293	57.9346		26.7687		0.579346	0.267687	0	0.113737	0	0.0392293	0.101917	0.141146	45.4302	3.40338	2.45106	40.4859	7.41702	0.00994903	0.229581	0.116452	0.0130508	0.443425	0	41.0091	0	0.24158	49.8509	8.89841	0	0	0	0	0	0	56.4497	3.46176
179	52.0782	1718.47	3304.36	0.00302955	1310.44	3.74031e-06	0.14036	-566.342				11.3602	3.9243	57.9476		26.7679		0.579476	0.267679	0	0.113602	0	0.039243	0.102695	0.141938	45.4315	3.40194	2.44467	40.4997	7.4099	0.00984957	0.229403	0.116294	0.0130123	0.44374	0	41.0109	0	0.241352	49.8586	8.88915	0	0	0	0	0	0	56.4498	3.46548
180	52.0281	1718.37	3304.12	0.00302977	1311.94	3.74005e-06	0.140353	-566.424				11.3491	3.91299	57.9666		26.7713		0.579666	0.267713	0	0.113491	0	0.0391299	0.103481	0.142611	45.4327	3.40046	2.43814	40.5133	7.40322	0.00974871	0.229224	0.116134	0.0129723	0.444068	0	41.0126	0	0.241173	49.8664	8.87979	0	0	0	0	0	0	56.4496	3.46916
181	51.978	1718.27	3303.86	0.00303001	1306.39	3.74026e-06	0.140349	-566.503				11.3363	3.9146	57.9781		26.771		0.579781	0.26771	0	0.113363	0	0.039146	0.104168	0.143314	45.434	3.39919	2.43257	40.5259	7.3964	0.0096632	0.229062	0.115995	0.0129394	0.444336	0	41.0143	0	0.240981	49.8736	8.87109	0	0	0	0	0	0	56.4494	3.47278
182	51.9279	1718.17	3303.59	0.00303025	1309.5	3.74067e-06	0.140345	-566.581				11.3231	3.91757	57.9892		26.7701		0.579892	0.267701	0	0.113231	0	0.0391757	0.104865	0.144041	45.4351	3.39787	2.42681	40.5382	7.39011	0.00957565	0.228898	0.115852	0.0129046	0.44462	0	41.016	0	0.240779	49.881	8.8622	0	0	0	0	0	0	56.4493	3.47643
183	51.8778	1718.08	3303.33	0.00303049	1310.43	3.74291e-06	0.14034	-566.66				11.3103	3.91725	58.0022		26.7702		0.580022	0.267702	0	0.113103	0	0.0391725	0.105584	0.144757	45.4363	3.39649	2.42086	40.551	7.38368	0.0094859	0.228728	0.115703	0.0128686	0.444914	0	41.0177	0	0.240581	49.8887	8.85297	0	0	0	0	0	0	56.4491	3.48011
184	51.8276	1718	3303.04	0.00303076	1306.98	3.74244e-06	0.140338	-566.734				11.2949	3.93027	58.0091		26.7657		0.580091	0.267657	0	0.112949	0	0.0393027	0.106297	0.145599	45.4375	3.39513	2.41501	40.5638	7.37697	0.00939822	0.228557	0.115556	0.0128336	0.445199	0	41.0196	0	0.240332	49.8967	8.84342	0	0	0	0	0	0	56.4493	3.48385
185	51.7775	1717.93	3302.76	0.00303101	1303.26	3.74331e-06	0.140334	-566.81				11.2812	3.92919	58.0243		26.7653		0.580243	0.267653	0	0.112812	0	0.0392919	0.107115	0.146407	45.4388	3.39352	2.40815	40.5781	7.37009	0.00929661	0.228361	0.115384	0.0127917	0.445544	0	41.0215	0	0.240092	49.9052	8.83315	0	0	0	0	0	0	56.4494	3.48766
186	51.7274	1717.83	3302.52	0.00303123	1315.19	3.74317e-06	0.140327	-566.892				11.2697	3.9174	58.0444		26.7685		0.580444	0.267685	0	0.112697	0	0.039174	0.107921	0.147095	45.4401	3.39196	2.4015	40.5926	7.36261	0.00919875	0.228163	0.115216	0.0127518	0.44587	0	41.0232	0	0.23989	49.9125	8.82439	0	0	0	0	0	0	56.4492	3.49128
187	51.6773	1717.73	3302.26	0.00303147	1309.73	3.74528e-06	0.140322	-566.97				11.2568	3.9176	58.0572		26.7684		0.580572	0.267684	0	0.112568	0	0.039176	0.108624	0.1478	45.4412	3.39057	2.39566	40.6052	7.35628	0.00911355	0.22799	0.115068	0.0127165	0.446159	0	41.0249	0	0.239689	49.9199	8.81555	0	0	0	0	0	0	56.449	3.4949
188	51.6271	1717.64	3302	0.00303171	1307.37	3.7463e-06	0.140319	-567.047				11.2432	3.92112	58.0685		26.7672		0.580685	0.267672	0	0.112432	0	0.0392112	0.109326	0.148537	45.4424	3.38918	2.38984	40.6178	7.34989	0.00902928	0.227815	0.114921	0.0126815	0.446445	0	41.0266	0	0.239473	49.9274	8.80659	0	0	0	0	0	0	56.4489	3.49854
189	51.577	1717.54	3301.73	0.00303196	1310.19	3.74547e-06	0.140314	-567.125				11.23	3.92104	58.082		26.767		0.58082	0.26767	0	0.1123	0	0.0392104	0.110053	0.149264	45.4435	3.38772	2.38377	40.6308	7.34341	0.00894221	0.227632	0.114766	0.0126448	0.446746	0	41.0283	0	0.23926	49.935	8.7974	0	0	0	0	0	0	56.4487	3.5022
190	51.5269	1717.45	3301.47	0.0030322	1310.64	3.7454e-06	0.140309	-567.203				11.2169	3.92057	58.0957		26.7669		0.580957	0.267669	0	0.112169	0	0.0392057	0.110776	0.149982	45.4447	3.38627	2.37777	40.6439	7.33675	0.00885666	0.227448	0.114612	0.0126088	0.447041	0	41.0301	0	0.23905	49.9427	8.78818	0	0	0	0	0	0	56.4486	3.50586
191	51.4768	1717.35	3301.2	0.00303244	1314.35	3.74768e-06	0.140305	-567.282				11.2037	3.9206	58.109		26.7667		0.58109	0.267667	0	0.112037	0	0.039206	0.111492	0.150698	45.4459	3.38483	2.37183	40.657	7.33005	0.00877277	0.227264	0.11446	0.0125733	0.447331	0	41.0319	0	0.238841	49.9505	8.77879	0	0	0	0	0	0	56.4484	3.50953
192	51.4267	1717.27	3300.92	0.0030327	1307.55	3.75097e-06	0.140302	-567.357				11.1889	3.92857	58.1188		26.7637		0.581188	0.267637	0	0.111889	0	0.0392857	0.112204	0.15149	45.4471	3.38339	2.36594	40.6701	7.32321	0.00869016	0.227078	0.114307	0.0125383	0.447617	0	41.0336	0	0.238597	49.9583	8.76949	0	0	0	0	0	0	56.4484	3.51321
193	51.3765	1717.19	3300.65	0.00303295	1307.88	3.74997e-06	0.140297	-567.433				11.175	3.92864	58.1334		26.763		0.581334	0.26763	0	0.11175	0	0.0392864	0.11298	0.152266	45.4483	3.38178	2.35942	40.684	7.3165	0.00859959	0.226877	0.114139	0.0124987	0.447942	0	41.0354	0	0.238354	49.9661	8.76007	0	0	0	0	0	0	56.4484	3.5169
194	51.3264	1717.11	3300.38	0.00303319	1309.32	3.74721e-06	0.140292	-567.51				11.1614	3.92732	58.1486		26.7627		0.581486	0.267627	0	0.111614	0	0.0392732	0.113752	0.153025	45.4495	3.38017	2.35293	40.6979	7.30968	0.00851032	0.226674	0.113971	0.0124595	0.448263	0	41.0372	0	0.238118	49.9741	8.75055	0	0	0	0	0	0	56.4483	3.5206
195	51.2763	1717.02	3300.11	0.00303344	1310.84	3.74821e-06	0.140288	-567.587				11.1475	3.92758	58.1629		26.762		0.581629	0.26762	0	0.111475	0	0.0392758	0.11451	0.153786	45.4507	3.37858	2.34659	40.7117	7.30278	0.00842379	0.226472	0.113806	0.0124214	0.448575	0	41.0391	0	0.237881	49.982	8.741	0	0	0	0	0	0	56.4483	3.52429
196	51.2262	1716.92	3299.86	0.00303367	1312.96	3.74826e-06	0.140282	-567.667				11.1352	3.92021	58.1807		26.7639		0.581807	0.267639	0	0.111352	0	0.0392021	0.115266	0.154468	45.4519	3.37699	2.34026	40.7255	7.29585	0.00833812	0.226269	0.113641	0.0123834	0.448885	0	41.0408	0	0.237672	49.9896	8.73194	0	0	0	0	0	0	56.448	3.52791
197	51.176	1716.83	3299.6	0.00303391	1307.63	3.74856e-06	0.140277	-567.745				11.1219	3.92072	58.1939		26.7635		0.581939	0.267635	0	0.111219	0	0.0392072	0.115958	0.155165	45.453	3.37554	2.3345	40.7383	7.28926	0.00826078	0.226081	0.11349	0.0123492	0.449164	0	41.0425	0	0.237461	49.9971	8.72297	0	0	0	0	0	0	56.4477	3.53152
198	51.1259	1716.72	3299.34	0.00303415	1307.31	3.75122e-06	0.140272	-567.824				11.1088	3.92001	58.2076		26.7636		0.582076	0.267636	0	0.111088	0	0.0392001	0.11665	0.15585	45.4542	3.37407	2.32872	40.7511	7.28275	0.00818375	0.225891	0.113337	0.0123147	0.449446	0	41.0442	0	0.237252	50.0045	8.71407	0	0	0	0	0	0	56.4475	3.53512
199	51.0758	1716.62	3299.07	0.00303439	1311	3.74964e-06	0.140268	-567.902				11.0955	3.92029	58.2209		26.7633		0.582209	0.267633	0	0.110955	0	0.0392029	0.117332	0.156535	45.4553	3.37262	2.32302	40.7638	7.27629	0.00810835	0.225702	0.113187	0.0122808	0.449723	0	41.0459	0	0.237043	50.0119	8.70513	0	0	0	0	0	0	56.4472	3.53872
200	51.0257	1716.55	3298.77	0.00303467	1306.34	3.75095e-06	0.140266	-567.974				11.079	3.93637	58.227		26.7576		0.58227	0.267576	0	0.11079	0	0.0393637	0.118013	0.157377	45.4564	3.37115	2.31732	40.7765	7.2698	0.00803364	0.225511	0.113036	0.0122469	0.449999	0	41.0478	0	0.23677	50.0201	8.69538	0	0	0	0	0	0	56.4472	3.54243
201	50.9756	1716.48	3298.49	0.00303493	1307.87	3.75089e-06	0.140262	-568.048				11.0643	3.93688	58.2427		26.7561		0.582427	0.267561	0	0.110643	0	0.0393688	0.118825	0.158193	45.4576	3.36937	2.31044	40.7912	7.26275	0.0079443	0.225283	0.112853	0.0122053	0.450342	0	41.0496	0	0.236494	50.0281	8.68577	0	0	0	0	0	0	56.4473	3.54612
202	50.9254	1716.38	3298.25	0.00303515	1309.11	3.75351e-06	0.140254	-568.129				11.0526	3.92181	58.2654		26.7601		0.582654	0.267601	0	0.110526	0	0.0392181	0.119636	0.158855	45.4587	3.36756	2.30354	40.8059	7.25581	0.00785547	0.225054	0.11267	0.0121635	0.450688	0	41.0514	0	0.236282	50.0359	8.67648	0	0	0	0	0	0	56.447	3.54975
203	50.8753	1716.28	3297.99	0.00303539	1310.76	3.75367e-06	0.140249	-568.207				11.0391	3.92279	58.2786		26.7595		0.582786	0.267595	0	0.110391	0	0.0392279	0.12032	0.159548	45.4599	3.36607	2.29785	40.8189	7.24903	0.00778273	0.224857	0.112517	0.01213	0.450961	0	41.0531	0	0.236063	50.0433	8.66755	0	0	0	0	0	0	56.4467	3.55333
204	50.8252	1716.19	3297.71	0.00303564	1313.92	3.75377e-06	0.140246	-568.283				11.0246	3.92788	58.2902		26.7574		0.582902	0.267574	0	0.110246	0	0.0392788	0.121007	0.160286	45.461	3.36455	2.29206	40.8318	7.24255	0.00770946	0.224657	0.112362	0.0120956	0.451242	0	41.0548	0	0.235823	50.0509	8.65854	0	0	0	0	0	0	56.4466	3.55693
205	50.7751	1716.1	3297.44	0.00303589	1310.52	3.7541e-06	0.140241	-568.359				11.0108	3.92724	58.305		26.757		0.58305	0.26757	0	0.110108	0	0.0392724	0.121734	0.161006	45.4621	3.36291	2.28591	40.8452	7.23603	0.00763213	0.224446	0.112196	0.0120586	0.451547	0	41.0566	0	0.23559	50.0588	8.64898	0	0	0	0	0	0	56.4463	3.56059
206	50.7249	1716	3297.19	0.00303612	1311.05	3.75511e-06	0.140235	-568.439				10.9978	3.92286	58.3215		26.7578		0.583215	0.267578	0	0.109978	0	0.0392286	0.122451	0.16168	45.4632	3.3613	2.27989	40.8588	7.22906	0.00755714	0.224233	0.112033	0.0120231	0.451838	0	41.0583	0	0.235371	50.0662	8.64018	0	0	0	0	0	0	56.446	3.56415
207	50.6748	1715.9	3296.93	0.00303636	1310.76	3.75814e-06	0.140231	-568.516				10.9842	3.9235	58.3351		26.7573		0.583351	0.267573	0	0.109842	0	0.039235	0.123129	0.162364	45.4643	3.35977	2.27417	40.8716	7.22268	0.00748648	0.224032	0.111878	0.0119891	0.452116	0	41.0599	0	0.235148	50.0734	8.63153	0	0	0	0	0	0	56.4457	3.56769
208	50.6247	1715.82	3296.63	0.00303663	1310.16	3.75753e-06	0.140228	-568.589				10.9683	3.93495	58.3439		26.7529		0.583439	0.267529	0	0.109683	0	0.0393495	0.123808	0.163157	45.4653	3.35821	2.26842	40.8843	7.21642	0.0074159	0.223828	0.111722	0.0119548	0.452399	0	41.0617	0	0.234879	50.0812	8.62226	0	0	0	0	0	0	56.4456	3.57132
209	50.5746	1715.74	3296.36	0.00303689	1309.77	3.75695e-06	0.140223	-568.664				10.9539	3.93399	58.36		26.7521		0.5836	0.267521	0	0.109539	0	0.0393399	0.124578	0.163918	45.4664	3.35641	2.26183	40.8985	7.20973	0.00733594	0.223595	0.111543	0.0119151	0.452728	0	41.0636	0	0.234621	50.0895	8.61228	0	0	0	0	0	0	56.4455	3.57501
210	50.5244	1715.65	3296.11	0.00303711	1310.16	3.75925e-06	0.140217	-568.742				10.9408	3.92719	58.3787		26.7533		0.583787	0.267533	0	0.109408	0	0.0392719	0.125336	0.164608	45.4676	3.35466	2.25543	40.9129	7.20244	0.00725885	0.223363	0.111367	0.0118773	0.453039	0	41.0652	0	0.234381	50.0966	8.60374	0	0	0	0	0	0	56.4452	3.57853
211	50.4743	1715.55	3295.85	0.00303736	1310.68	3.75935e-06	0.140212	-568.818				10.9268	3.92745	58.3931		26.7526		0.583931	0.267526	0	0.109268	0	0.0392745	0.126035	0.16531	45.4686	3.35301	2.24946	40.9259	7.19629	0.00718749	0.223148	0.111204	0.0118414	0.453336	0	41.0669	0	0.234142	50.1038	8.59516	0	0	0	0	0	0	56.4449	3.58206
212	50.4242	1715.46	3295.57	0.00303761	1311.12	3.75907e-06	0.140208	-568.893				10.9122	3.931	58.4061		26.7507		0.584061	0.267507	0	0.109122	0	0.03931	0.126732	0.166042	45.4696	3.35135	2.24349	40.9389	7.1901	0.00711688	0.222932	0.11104	0.0118057	0.453632	0	41.0686	0	0.233889	50.1113	8.5862	0	0	0	0	0	0	56.4447	3.58562
213	50.3741	1715.37	3295.16	0.00303799	1312.3	3.76218e-06	0.14021	-568.956				10.8883	3.97882	58.3995	0.145501	26.5879		0.583995	0.265879	0.00145501	0.108883	0	0.0397882	0.127455	0.167244	45.4707	3.34963	2.23731	40.9524	7.18363	0.00704433	0.222706	0.110869	0.0117687	0.453939	0	41.0709	0	0.233719	50.1214	8.57397	0	0	0	0	0	0	56.4454	3.59036
214	50.324	1715.28	3294.75	0.00303836	1309.95	3.7625e-06	0.140207	-569.019				10.8639	4.0084	58.4086	0.378836	26.3402		0.584086	0.263402	0.00378836	0.108639	0	0.040084	0.128565	0.168649	45.4722	3.3468	2.22774	40.9729	7.17442	0.00693416	0.222313	0.110604	0.0117158	0.454447	0	41.0735	0	0.23359	50.1328	8.56009	0	0	0	0	0	0	56.4467	3.59587
215	50.2738	1715.19	3294.39	0.0030387	1315.5	3.76146e-06	0.140198	-569.087				10.8425	4.00989	58.4351	0.615043	26.0975		0.584351	0.260975	0.00615043	0.108425	0	0.0400989	0.12991	0.170009	45.4738	3.34334	2.21602	40.9974	7.16379	0.00680103	0.221839	0.110279	0.0116501	0.455071	0	41.0761	0	0.233457	50.1442	8.54623	0	0	0	0	0	0	56.4481	3.60139
216	50.2237	1715.1	3294.03	0.00303902	1312.62	3.76481e-06	0.14019	-569.155				10.8211	4.01076	58.4621	0.853151	25.8529		0.584621	0.258529	0.00853151	0.108211	0	0.0401076	0.13126	0.171368	45.4755	3.33983	2.20422	41.022	7.15318	0.00666878	0.221356	0.109951	0.0115846	0.4557	0	41.0787	0	0.233319	50.1554	8.53263	0	0	0	0	0	0	56.4494	3.60691
217	50.1736	1715.01	3293.67	0.00303936	1305.82	3.76127e-06	0.140181	-569.223				10.7995	4.01142	58.4893	1.09324	25.6065		0.584893	0.256065	0.0109324	0.107995	0	0.0401142	0.13261	0.172724	45.4771	3.33629	2.19235	41.0466	7.14278	0.00653761	0.220869	0.10962	0.0115188	0.456333	0	41.0813	0	0.233184	50.1668	8.51871	0	0	0	0	0	0	56.4508	3.61246
218	50.1235	1714.93	3293.29	0.0030397	1306.56	3.76435e-06	0.140173	-569.289				10.7772	4.01529	58.5152	1.33958	25.3528		0.585152	0.253528	0.0133958	0.107772	0	0.0401529	0.133957	0.17411	45.4788	3.33271	2.18051	41.0714	7.13212	0.00640862	0.220368	0.109289	0.0114547	0.456964	0	41.084	0	0.233043	50.1785	8.5044	0	0	0	0	0	0	56.4522	3.61809
219	50.0733	1714.84	3292.92	0.00304004	1312.01	3.76569e-06	0.140165	-569.356				10.7546	4.01831	58.5422	1.59057	25.0943		0.585422	0.250943	0.0159057	0.107546	0	0.0401831	0.135328	0.175511	45.4805	3.32902	2.16843	41.0968	7.12116	0.00627902	0.219847	0.108951	0.0113905	0.457608	0	41.0866	0	0.23289	50.1898	8.49069	0	0	0	0	0	0	56.4536	3.62373
220	50.0232	1714.74	3292.56	0.00304037	1314.62	3.76442e-06	0.140153	-569.426				10.7345	4.00624	58.5762	1.82775	24.8553		0.585762	0.248553	0.0182775	0.107345	0	0.0400624	0.136716	0.176779	45.4821	3.32525	2.15608	41.1222	7.11069	0.00614825	0.219322	0.108605	0.0113237	0.458267	0	41.0896	0	0.232787	50.2029	8.47472	0	0	0	0	0	0	56.4547	3.62936
221	49.9731	1714.65	3292.16	0.00304074	1313.56	3.76371e-06	0.140142	-569.502				10.714	4.00018	58.6053	2.05896	24.6216		0.586053	0.246216	0.0205896	0.10714	0	0.0400018	0.137999	0.178001	45.484	3.32173	2.145	41.1477	7.09837	0.00603347	0.218778	0.10829	0.011272	0.458856	0	41.0932	0	0.23273	50.2183	8.4558	0	0	0	0	0	0	56.4556	3.63509
222	49.923	1714.56	3291.74	0.00304113	1312.36	3.76532e-06	0.140132	-569.583				10.6926	3.99969	58.6309	2.29073	24.3861		0.586309	0.243861	0.0229073	0.106926	0	0.0399969	0.139225	0.179222	45.4864	3.31833	2.13479	41.1741	7.08366	0.00593037	0.218194	0.107993	0.0112332	0.459397	0	41.097	0	0.232688	50.2348	8.43552	0	0	0	0	0	0	56.4563	3.64091
223	49.8729	1714.46	3291.3	0.00304152	1308.88	3.76826e-06	0.140121	-569.666				10.6711	3.99928	58.6563	2.5229	24.1504		0.586563	0.241504	0.025229	0.106711	0	0.0399928	0.140441	0.180434	45.4889	3.31492	2.12481	41.2013	7.06785	0.0058316	0.217582	0.107701	0.0111991	0.459926	0	41.1009	0	0.232656	50.2519	8.41455	0	0	0	0	0	0	56.457	3.64676
224	49.8227	1714.38	3290.86	0.00304194	1317.88	3.76682e-06	0.140113	-569.745				10.6473	4.01091	58.6764	2.77078	23.8946		0.586764	0.238946	0.0277078	0.106473	0	0.0401091	0.141646	0.181755	45.4915	3.3115	2.11497	41.2288	7.05147	0.00573595	0.216954	0.107411	0.0111678	0.460447	0	41.1046	0	0.232583	50.2679	8.39495	0	0	0	0	0	0	56.4581	3.65269
225	49.7726	1714.29	3290.42	0.00304233	1314.87	3.76961e-06	0.140102	-569.824				10.6248	4.0103	58.7039	3.01941	23.6417		0.587039	0.236417	0.0301941	0.106248	0	0.040103	0.142938	0.183041	45.4939	3.30781	2.10407	41.2568	7.03622	0.0056298	0.216317	0.107093	0.0111268	0.461026	0	41.1085	0	0.232522	50.2846	8.37442	0	0	0	0	0	0	56.459	3.65866
226	49.7225	1714.2	3290	0.00304272	1315.89	3.77017e-06	0.140091	-569.905				10.603	4.0056	58.733	3.26204	23.3963		0.58733	0.233963	0.0326204	0.10603	0	0.040056	0.144218	0.184274	45.4965	3.3041	2.09335	41.2852	7.02022	0.00552746	0.21566	0.106778	0.0110895	0.461595	0	41.1122	0	0.232468	50.301	8.3543	0	0	0	0	0	0	56.4598	3.66455
227	49.6724	1714.1	3289.58	0.00304311	1311.73	3.76722e-06	0.140081	-569.984				10.58	4.00952	58.7577	3.51012	23.1427		0.587577	0.231427	0.0351012	0.1058	0	0.0400952	0.145452	0.185547	45.4989	3.30049	2.08301	41.3129	7.00453	0.00543005	0.215012	0.106473	0.0110546	0.462144	0	41.1158	0	0.232396	50.3166	8.33511	0	0	0	0	0	0	56.4608	3.67044
228	49.6222	1714	3289.16	0.0030435	1316.08	3.76862e-06	0.140068	-570.066				10.5588	4.0013	58.7883	3.74839	22.9032		0.587883	0.229032	0.0374839	0.105588	0	0.040013	0.146711	0.186724	45.5013	3.29677	2.07228	41.3405	6.98961	0.00532961	0.214364	0.106158	0.0110158	0.462715	0	41.1197	0	0.232361	50.3335	8.31437	0	0	0	0	0	0	56.4615	3.6763
229	49.5721	1713.91	3288.72	0.0030439	1315.11	3.77095e-06	0.140058	-570.147				10.536	4.00461	58.8124	3.99113	22.6558		0.588124	0.226558	0.0399113	0.10536	0	0.0400461	0.147897	0.187943	45.5039	3.29322	2.06242	41.3681	6.9734	0.00523998	0.213703	0.105864	0.0109865	0.463239	0	41.1235	0	0.23231	50.3498	8.29441	0	0	0	0	0	0	56.4622	3.68217
230	49.522	1713.82	3288.24	0.00304434	1315.84	3.77389e-06	0.140051	-570.221				10.5095	4.02414	58.83	4.26252	22.3738		0.5883	0.223738	0.0426252	0.105095	0	0.0402414	0.149102	0.189343	45.5063	3.28958	2.05225	41.3956	6.95783	0.00514791	0.213041	0.105561	0.010954	0.463783	0	41.1274	0	0.232223	50.3668	8.27361	0	0	0	0	0	0	56.4634	3.68834
231	49.4719	1713.74	3287.79	0.00304475	1314.75	3.77352e-06	0.14004	-570.296				10.4844	4.02761	58.8582	4.54015	22.0897		0.588582	0.220897	0.0454015	0.104844	0	0.0402761	0.150455	0.190731	45.5088	3.28545	2.0406	41.4256	6.94162	0.0050434	0.212312	0.105217	0.0109136	0.464406	0	41.1312	0	0.23212	50.3832	8.25351	0	0	0	0	0	0	56.4647	3.69453
232	49.4218	1713.64	3287.42	0.0030451	1315.73	3.77338e-06	0.140026	-570.377				10.4637	4.00792	58.8971	4.79009	21.8412		0.588971	0.218412	0.0479009	0.104637	0	0.0400792	0.151828	0.191908	45.5112	3.28121	2.02863	41.4557	6.92598	0.00493709	0.211578	0.104863	0.0108703	0.465045	0	41.1347	0	0.23205	50.3984	8.23488	0	0	0	0	0	0	56.4655	3.70037
233	49.3716	1713.54	3286.98	0.0030455	1314.19	3.77659e-06	0.140014	-570.457				10.4415	4.0031	58.9259	5.03402	21.5955		0.589259	0.215955	0.0503402	0.104415	0	0.040031	0.153037	0.193068	45.5135	3.27744	2.01815	41.4827	6.91147	0.00484558	0.210908	0.104551	0.010835	0.465605	0	41.1387	0	0.23202	50.4156	8.21373	0	0	0	0	0	0	56.4661	3.70627
234	49.3215	1713.45	3286.5	0.00304594	1314.84	3.7742e-06	0.140006	-570.533				10.4148	4.02255	58.9433	5.30585	21.3135		0.589433	0.213135	0.0530585	0.104148	0	0.0402255	0.154201	0.194426	45.5161	3.27377	2.00838	41.5107	6.89491	0.00476314	0.210205	0.104255	0.0108094	0.46613	0	41.1425	0	0.231937	50.4324	8.19314	0	0	0	0	0	0	56.4672	3.71243
235	49.2714	1713.36	3286.05	0.00304636	1317.21	3.77371e-06	0.139995	-570.61				10.3898	4.02368	58.9722	5.58125	21.0331		0.589722	0.210331	0.0558125	0.103898	0	0.0402368	0.155511	0.195748	45.5186	3.2696	1.99699	41.5405	6.87885	0.0046667	0.209453	0.103914	0.0107727	0.466741	0	41.1465	0	0.231856	50.4494	8.17225	0	0	0	0	0	0	56.4683	3.71862
236	49.2213	1713.26	3285.64	0.00304674	1315.59	3.77532e-06	0.139982	-570.689				10.3665	4.01647	59.005	5.84616	20.7659		0.59005	0.207659	0.0584616	0.103665	0	0.0401647	0.156823	0.196987	45.5211	3.26538	1.98558	41.5705	6.86254	0.00457166	0.208685	0.103572	0.0107369	0.467353	0	41.1501	0	0.231774	50.4651	8.15309	0	0	0	0	0	0	56.4692	3.7246
237	49.1711	1713.16	3285.21	0.00304713	1319.38	3.77522e-06	0.139971	-570.764				10.3419	4.01855	59.0325	6.11429	20.4928		0.590325	0.204928	0.0611429	0.103419	0	0.0401855	0.158069	0.198255	45.5233	3.26133	1.97461	41.5988	6.84761	0.00448116	0.207957	0.103242	0.0107015	0.467941	0	41.1536	0	0.231687	50.4806	8.13403	0	0	0	0	0	0	56.4702	3.73061
238	49.121	1713.08	3284.72	0.00304759	1316.03	3.77897e-06	0.139964	-570.831				10.3125	4.04182	59.0511	6.41775	20.1768		0.590511	0.201768	0.0641775	0.103125	0	0.0404182	0.159325	0.199743	45.5256	3.2572	1.96349	41.6272	6.83276	0.00439069	0.207219	0.102908	0.0106655	0.468537	0	41.1574	0	0.231552	50.4969	8.11413	0	0	0	0	0	0	56.4717	3.73701
239	49.0709	1713	3284.26	0.00304801	1314.71	3.77806e-06	0.139953	-570.9				10.2853	4.04242	59.0838	6.7248	19.8636		0.590838	0.198636	0.067248	0.102853	0	0.0404242	0.160755	0.201179	45.5279	3.25246	1.95059	41.6587	6.81728	0.00428676	0.206392	0.102522	0.0106203	0.469227	0	41.1612	0	0.231421	50.5136	8.09372	0	0	0	0	0	0	56.4732	3.74344
240	49.0208	1712.91	3283.83	0.0030484	1313.87	3.77846e-06	0.139937	-570.978				10.2617	4.02414	59.1247	7.00656	19.5829		0.591247	0.195829	0.0700656	0.102617	0	0.0402414	0.162182	0.202423	45.5303	3.24767	1.93773	41.6906	6.80139	0.00418524	0.205546	0.102135	0.0105771	0.469916	0	41.1654	0	0.231358	50.5318	8.07142	0	0	0	0	0	0	56.4741	3.74972
241	48.9707	1712.82	3283.37	0.00304882	1317.13	3.78013e-06	0.139927	-571.053				10.2345	4.03322	59.1506	7.2999	19.2818		0.591506	0.192818	0.072999	0.102345	0	0.0403322	0.163457	0.203789	45.533	3.24333	1.92663	41.7215	6.78391	0.00410102	0.204716	0.101796	0.0105486	0.470517	0	41.1691	0	0.231241	50.5476	8.05207	0	0	0	0	0	0	56.4754	3.75597
242	48.9205	1712.73	3282.91	0.00304925	1318.23	3.77971e-06	0.139915	-571.124				10.2076	4.03467	59.1813	7.59783	18.9787		0.591813	0.189787	0.0759783	0.102076	0	0.0403467	0.164795	0.205142	45.5352	3.23875	1.91451	41.7517	6.76884	0.00400821	0.203897	0.101429	0.0105093	0.471168	0	41.1731	0	0.231144	50.5652	8.03058	0	0	0	0	0	0	56.4766	3.76236
243	48.8704	1712.64	3282.45	0.00304968	1317.88	3.78167e-06	0.139904	-571.196				10.1794	4.04141	59.2102	7.90594	18.6631		0.592102	0.186631	0.0790594	0.101794	0	0.0404141	0.166136	0.20655	45.5377	3.23409	1.90253	41.7833	6.75204	0.00391918	0.203032	0.101063	0.0104752	0.471815	0	41.1768	0	0.231008	50.5811	8.01108	0	0	0	0	0	0	56.478	3.76875
244	48.8203	1712.56	3281.99	0.0030501	1322.11	3.78162e-06	0.139893	-571.263				10.1507	4.04708	59.2407	8.22423	18.3373		0.592407	0.183373	0.0822423	0.101507	0	0.0404708	0.167521	0.207992	45.54	3.22924	1.88982	41.8145	6.73685	0.00382496	0.202168	0.100678	0.0104339	0.472497	0	41.1805	0	0.230862	50.5974	7.99125	0	0	0	0	0	0	56.4795	3.77523
245	48.7702	1712.47	3281.53	0.00305052	1318.78	3.7803e-06	0.139882	-571.33				10.1219	4.0494	59.2739	8.5474	18.0074		0.592739	0.180074	0.085474	0.101219	0	0.040494	0.168942	0.209436	45.5422	3.22421	1.87672	41.8466	6.72142	0.00372953	0.201271	0.10028	0.0103915	0.4732	0	41.1842	0	0.230708	50.6135	7.97159	0	0	0	0	0	0	56.481	3.78176
246	48.72	1712.36	3282.67	0.00304944	1316.2	3.76867e-06	0.139805	-571.521				10.2	3.56205	59.4974	8.27673	18.4638		0.594974	0.184638	0.0827673	0.102	0	0.0356205	0.170372	0.205993	45.5461	3.21921	1.86353	41.8803	6.70635	0	0.200366	0.0998804	0.010349	0.473929	0	41.1804	0	0.232071	50.5963	7.99131	0	0	0	0	0	0	56.4672	3.78337
247	48.6699	1712.26	3281.88	0.00305018	1318.23	3.77683e-06	0.139833	-571.543				10.1506	3.77659	59.4053	8.634	18.0335		0.594053	0.180335	0.08634	0.101506	0	0.0377659	0.170372	0.208138	45.5461	3.21921	1.86353	41.8803	6.70635	0	0.200366	0.0998804	0.010349	0.473929	0	41.1831	0	0.232159	50.6083	7.97639	0	0	0	0	0	0	56.4699	3.78933
248	48.6198	1712.18	3281.1	0.00305091	1316.36	3.78257e-06	0.139864	-571.559				10.0931	3.99708	59.3111	8.97544	17.6232		0.593111	0.176232	0.0897544	0.100931	0	0.0399708	0.170372	0.210343	45.5461	3.21921	1.86353	41.8803	6.70635	0	0.200366	0.0998804	0.010349	0.473929	0	41.1851	0	0.231559	50.6171	7.96618	0	0	0	0	0	0	56.4716	3.79668
249	48.5697	1712.1	3280.47	0.0030515	1314.29	3.78597e-06	0.139871	-571.583				10.0466	4.10423	59.2901	9.37433	17.1848		0.592901	0.171848	0.0937433	0.100466	0	0.0410423	0.171401	0.212443	45.5465	3.21481	1.85345	41.8984	6.70234	0	0.199766	0.0997057	0.0103011	0.474737	0	41.1881	0	0.230481	50.6305	7.95091	0	0	0	0	0	0	56.4738	3.80442
250	48.5196	1711.99	3280.22	0.00305172	1313.79	3.78564e-06	0.139849	-571.645				10.0271	4.04322	59.3624	9.70298	16.8643		0.593624	0.168643	0.0970298	0.100271	0	0.0404322	0.173249	0.213681	45.5478	3.20835	1.83515	41.9341	6.69087	0	0.198656	0.0990137	0.0102131	0.475763	0	41.19	0	0.231641	50.6382	7.94015	0	0	0	0	0	0	56.4765	3.8097
251	48.4694	1711.89	3279.7	0.00305221	1316.28	3.78639e-06	0.139847	-571.682				9.98674	4.10027	59.3712	10.1064	16.4355		0.593712	0.164355	0.101064	0.0998674	0	0.0410027	0.174616	0.215618	45.5488	3.20338	1.82123	41.9607	6.68275	0	0.197831	0.0985589	0.0101412	0.476638	0	41.1931	0	0.22994	50.6524	7.92452	0	0	0	0	0	0	56.4797	3.8154
252	48.4193	1711.8	3279.4	0.00305248	1317.51	3.78631e-06	0.139828	-571.736				9.95891	4.05636	59.4358	10.4563	16.0926		0.594358	0.160926	0.104563	0.0995891	0	0.0405636	0.176412	0.216975	45.5502	3.19634	1.80353	41.9957	6.67164	0	0.196732	0.0979539	0.0100774	0.477907	0	41.195	0	0.22992	50.6605	7.91457	0	0	0	0	0	0	56.481	3.82382
253	48.3692	1711.71	3278.93	0.00305291	1313.27	3.78769e-06	0.139824	-571.771				9.92095	4.0997	59.4541	10.8428	15.6825		0.594541	0.156825	0.108428	0.0992095	0	0.040997	0.177858	0.218855	45.5514	3.19079	1.78845	42.024	6.66324	0	0.195941	0.0975269	0.010007	0.478608	0	41.197	0	0.228981	50.6694	7.90463	0	0	0	0	0	0	56.4848	3.82921
254	48.3191	1711.61	3278.55	0.00305326	1320.77	3.78737e-06	0.139809	-571.813				9.8887	4.08376	59.5057	11.2438	15.278		0.595057	0.15278	0.112438	0.098887	0	0.0408376	0.179627	0.220465	45.5521	3.18426	1.77061	42.0567	6.65537	0	0.194839	0.0970345	0.00993493	0.479146	0	41.1996	0	0.229812	50.6805	7.89004	0	0	0	0	0	0	56.4858	3.83742
255	48.2689	1711.51	3278.25	0.00305353	1319.33	3.78781e-06	0.139792	-571.868				9.86389	4.05056	59.5624	11.5776	14.9455		0.595624	0.149455	0.115776	0.0986389	0	0.0405056	0.181262	0.221768	45.553	3.1777	1.75455	42.089	6.6451	0	0.193718	0.096514	0.00986471	0.480531	0	41.2013	0	0.229306	50.6881	7.88124	0	0	0	0	0	0	56.4886	3.84274
256	48.2188	1711.42	3277.68	0.00305406	1321.5	3.78861e-06	0.139791	-571.898				9.81831	4.12093	59.5679	12.0185	14.4743		0.595679	0.144743	0.120185	0.0981831	0	0.0412093	0.182634	0.223843	45.5538	3.17241	1.7405	42.1162	6.63698	0	0.19284	0.0961889	0.00981844	0.481214	0	41.2044	0	0.227584	50.7022	7.86578	0	0	0	0	0	0	56.4917	3.84968
257	48.1687	1711.34	3277.33	0.00305438	1314.84	3.78837e-06	0.139772	-571.946				9.79066	4.08598	59.6324	12.4425	14.0484		0.596324	0.140484	0.124425	0.0979066	0	0.0408598	0.184532	0.225392	45.5549	3.16515	1.72112	42.1545	6.62546	0	0.191424	0.095641	0.00972994	0.482065	0	41.2067	0	0.229027	50.7113	7.85297	0	0	0	0	0	0	56.4942	3.85743
258	48.1186	1711.24	3276.83	0.00305484	1320.73	3.78983e-06	0.139767	-571.977				9.74822	4.13144	59.6551	12.9069	13.5584		0.596551	0.135584	0.129069	0.0974822	0	0.0413144	0.186151	0.227465	45.5558	3.15921	1.70465	42.1871	6.61558	0	0.190238	0.0950738	0.00966387	0.48265	0	41.2093	0	0.228006	50.7233	7.83937	0	0	0	0	0	0	56.4976	3.86384
259	48.0685	1711.14	3276.53	0.00305511	1316.57	3.79065e-06	0.139743	-572.026				9.72393	4.07151	59.7318	13.2822	13.1906		0.597318	0.131906	0.132822	0.0972393	0	0.0407151	0.188103	0.228818	45.5565	3.15141	1.68468	42.2243	6.60659	0	0.188889	0.0943982	0.009585	0.483628	0	41.2121	0	0.227078	50.7357	7.82505	0	0	0	0	0	0	56.5014	3.86729
260	48.0183	1711.06	3276.01	0.0030556	1322.77	3.79393e-06	0.139739	-572.06				9.67878	4.1227	59.7499	13.7459	12.7027		0.597499	0.127027	0.137459	0.0967878	0	0.041227	0.189588	0.230815	45.5578	3.14526	1.66956	42.256	6.59543	0	0.18786	0.0940202	0.00952669	0.484498	0	41.2145	0	0.226985	50.7461	7.81235	0	0	0	0	0	0	56.5031	3.87702
261	47.9682	1710.97	3275.62	0.00305596	1322.77	3.79201e-06	0.139723	-572.094				9.64578	4.10717	59.8065	14.1848	12.2558		0.598065	0.122558	0.141848	0.0964578	0	0.0410717	0.191448	0.23252	45.5584	3.13719	1.64989	42.2928	6.58625	0	0.186495	0.0934854	0.00946317	0.485972	0	41.2171	0	0.226659	50.7575	7.79877	0	0	0	0	0	0	56.5074	3.8833
262	47.9181	1710.88	3275.26	0.00305628	1318.05	3.79148e-06	0.139702	-572.147				9.61993	4.06476	59.8714	14.5661	11.8778		0.598714	0.118778	0.145661	0.0961993	0	0.0406476	0.193179	0.233826	45.5592	3.1303	1.63146	42.3281	6.57623	0	0.185353	0.093008	0.00941205	0.486939	0	41.2201	0	0.22583	50.7707	7.78341	0	0	0	0	0	0	56.5109	3.88946
263	47.868	1710.78	3274.84	0.00305667	1316.99	3.79091e-06	0.13969	-572.202				9.58435	4.06601	59.9091	14.9266	11.5139		0.599091	0.115139	0.149266	0.0958435	0	0.0406601	0.194579	0.235239	45.561	3.12453	1.61659	42.3606	6.56352	0	0.184315	0.0926745	0.00935594	0.487419	0	41.2228	0	0.225831	50.7826	7.76877	0	0	0	0	0	0	56.5131	3.89558
264	47.8178	1710.69	3274.32	0.00305715	1321.72	3.79318e-06	0.139686	-572.241				9.53933	4.10949	59.9293	15.3685	11.0533		0.599293	0.110533	0.153685	0.0953933	0	0.0410949	0.195978	0.237073	45.5623	3.11895	1.602	42.3915	6.55251	0	0.183287	0.0921265	0.00930081	0.488016	0	41.2254	0	0.22579	50.7936	7.75518	0	0	0	0	0	0	56.5141	3.90698
265	47.7677	1710.6	3273.88	0.00305755	1320.03	3.79553e-06	0.13967	-572.281				9.50612	4.1025	59.9799	15.801	10.6104		0.599799	0.106104	0.15801	0.0950612	0	0.041025	0.197691	0.238716	45.5632	3.11184	1.58378	42.4273	6.54236	0	0.181954	0.0915582	0.00923818	0.488788	0	41.2282	0	0.22556	50.8061	7.74009	0	0	0	0	0	0	56.5171	3.91455
266	47.7176	1710.5	3273.46	0.00305794	1322.63	3.79441e-06	0.139657	-572.325				9.46691	4.10087	60.0267	16.2273	10.1782		0.600267	0.101782	0.162273	0.0946691	0	0.0410087	0.19934	0.240349	45.5645	3.10484	1.56691	42.4633	6.53013	0	0.180637	0.0910228	0.00917328	0.489475	0	41.2307	0	0.224792	50.8168	7.72776	0	0	0	0	0	0	56.519	3.92368
267	47.6675	1710.4	3273.06	0.00305831	1319.89	3.79622e-06	0.139642	-572.365				9.43093	4.09602	60.0743	16.6528	9.74587		0.600743	0.0974587	0.166528	0.0943093	0	0.0409602	0.200965	0.241925	45.5654	3.09748	1.54983	42.4974	6.52038	0	0.179362	0.0904958	0.00912163	0.490584	0	41.2331	0	0.223929	50.8276	7.71543	0	0	0	0	0	0	56.5226	3.9295
268	47.6174	1710.32	3272.54	0.00305878	1319.9	3.79756e-06	0.139632	-572.398				9.39055	4.11825	60.1093	17.1321	9.24974		0.601093	0.0924974	0.171321	0.0939055	0	0.0411825	0.202542	0.243725	45.5662	3.09049	1.53287	42.5308	6.51105	0	0.178139	0.0900086	0.00906651	0.49142	0	41.2363	0	0.223994	50.8417	7.69793	0	0	0	0	0	0	56.5275	3.9344
269	47.5672	1710.24	3272.08	0.0030592	1318.28	3.79619e-06	0.139619	-572.435				9.3486	4.12244	60.1573	17.6051	8.76661		0.601573	0.0876661	0.176051	0.093486	0	0.0412244	0.204271	0.245496	45.5674	3.08322	1.51434	42.5694	6.49843	0	0.176708	0.0894276	0.00902456	0.492117	0	41.2388	0	0.223491	50.8527	7.68502	0	0	0	0	0	0	56.5287	3.94631
270	47.5171	1710.14	3271.61	0.00305964	1319.26	3.79884e-06	0.139605	-572.466				9.30419	4.12902	60.2046	18.1009	8.2613		0.602046	0.082613	0.181009	0.0930419	0	0.0412902	0.206019	0.247309	45.5682	3.07515	1.49554	42.607	6.48812	0	0.175186	0.0889375	0.00895615	0.492891	0	41.2416	0	0.22264	50.8651	7.6706	0	0	0	0	0	0	56.5314	3.95423
271	47.467	1710.05	3271.23	0.00305999	1322.31	3.79782e-06	0.139586	-572.504				9.26627	4.10287	60.2675	18.5633	7.80011		0.602675	0.0780011	0.185633	0.0926627	0	0.0410287	0.207801	0.248829	45.5691	3.06706	1.4764	42.6455	6.47739	0	0.173641	0.0882217	0.00891086	0.493716	0	41.2438	0	0.223274	50.8742	7.65879	0	0	0	0	0	0	56.5352	3.96186
272	47.4169	1709.96	3270.7	0.00306048	1317.7	3.79848e-06	0.139579	-572.527				9.21807	4.14735	60.2947	19.0643	7.27559		0.602947	0.0727559	0.190643	0.0921807	0	0.0414735	0.209377	0.25085	45.5699	3.05961	1.45932	42.6796	6.46814	0	0.172269	0.0876464	0.0088592	0.494616	0	41.2464	0	0.221689	50.8863	7.64557	0	0	0	0	0	0	56.5359	3.97434
273	47.3667	1709.87	3270.27	0.00306087	1323.33	3.79988e-06	0.139559	-572.559				9.17904	4.12197	60.3605	19.5671	6.77145		0.603605	0.0677145	0.195671	0.0917904	0	0.0412197	0.211267	0.252487	45.5703	3.05089	1.4387	42.7196	6.45876	0	0.170568	0.0870475	0.00879907	0.495343	0	41.2495	0	0.221418	50.8998	7.6292	0	0	0	0	0	0	56.5411	3.97894
274	47.3166	1709.76	3269.85	0.00306126	1320.01	3.8012e-06	0.139541	-572.6				9.14017	4.1073	60.4166	20.0271	6.30883		0.604166	0.0630883	0.200271	0.0914017	0	0.041073	0.212957	0.25403	45.5715	3.04267	1.42067	42.7583	6.44632	0	0.16898	0.0864614	0.00875125	0.496313	0	41.2523	0	0.220982	50.9119	7.61484	0	0	0	0	0	0	56.5438	3.98668
275	47.2665	1709.65	3269.39	0.00306167	1323.57	3.80004e-06	0.139526	-572.639				9.09921	4.10913	60.4626	20.4885	5.8405		0.604626	0.058405	0.204885	0.0909921	0	0.0410913	0.214528	0.255619	45.5725	3.03496	1.40379	42.7941	6.43529	0	0.167489	0.0859121	0.00870615	0.497218	0	41.2551	0	0.220541	50.9241	7.60034	0	0	0	0	0	0	56.5466	3.99449
276	47.2164	1709.58	3268.82	0.0030622	1321.05	3.80341e-06	0.139518	-572.665				9.04938	4.14566	60.4946	21.0183	5.29204		0.604946	0.0529204	0.210183	0.0904938	0	0.0414566	0.216099	0.257556	45.5735	3.02715	1.38686	42.8303	6.42415	0	0.165966	0.0853585	0.00866185	0.498128	0	41.2582	0	0.219997	50.9378	7.58402	0	0	0	0	0	0	56.5503	4.0032
277	47.1663	1709.51	3268.32	0.00306267	1313.25	3.80156e-06	0.139502	-572.693				9.00229	4.14727	60.5491	21.5605	4.74091		0.605491	0.0474091	0.215605	0.0900229	0	0.0414727	0.217923	0.259396	45.5745	3.01797	1.3671	42.8721	6.4116	0	0.164172	0.0847106	0.00861036	0.499188	0	41.2613	0	0.219445	50.9517	7.56753	0	0	0	0	0	0	56.554	4.012
278	47.1161	1709.41	3267.87	0.00306308	1319.17	3.80171e-06	0.139482	-572.727				8.95926	4.12982	60.6117	22.0723	4.22693		0.606117	0.0422693	0.220723	0.0895926	0	0.0412982	0.219744	0.261042	45.5756	3.00867	1.34731	42.9143	6.39891	0	0.162341	0.0840589	0.00856011	0.500252	0	41.2643	0	0.218937	50.9647	7.552	0	0	0	0	0	0	56.5572	4.02041
279	47.066	1709.32	3267.38	0.00306353	1322.18	3.80412e-06	0.139466	-572.759				8.91393	4.13127	60.6628	22.584	3.70799		0.606628	0.0370799	0.22584	0.0891393	0	0.0413127	0.221425	0.262738	45.5766	2.99998	1.32902	42.9537	6.38694	0	0.160614	0.0834527	0.0085149	0.50124	0	41.2673	0	0.218424	50.978	7.53621	0	0	0	0	0	0	56.5604	4.0289
280	47.0159	1709.22	3266.92	0.00306395	1325.65	3.80535e-06	0.139449	-572.793				8.87005	4.12509	60.7173	23.0856	3.20195		0.607173	0.0320195	0.230856	0.0887005	0	0.0412509	0.223103	0.264354	45.5776	2.99118	1.31072	42.9934	6.37475	0	0.158852	0.0828431	0.0084709	0.502232	0	41.2701	0	0.217911	50.9903	7.5217	0	0	0	0	0	0	56.5636	4.03725
281	46.9658	1709.12	3266.45	0.00306439	1317.48	3.80564e-06	0.139434	-572.825				8.82485	4.12697	60.7672	23.5902	2.6908		0.607672	0.026908	0.235902	0.0882485	0	0.0412697	0.224723	0.265993	45.5784	2.9826	1.29292	43.0315	6.36358	0	0.157131	0.0822491	0.00842775	0.503192	0	41.2729	0	0.217388	51.0026	7.50712	0	0	0	0	0	0	56.5667	4.04569
282	46.9156	1709.03	3265.91	0.00306488	1322.22	3.80579e-06	0.139421	-572.851				8.77465	4.14663	60.8101	24.1336	2.13498		0.608101	0.0213498	0.241336	0.0877465	0	0.0414663	0.226343	0.26781	45.5793	2.9739	1.27507	43.0699	6.35234	0	0.155376	0.0816503	0.00838533	0.504158	0	41.2759	0	0.216805	51.0158	7.49146	0	0	0	0	0	0	56.5703	4.05468
283	46.8655	1708.95	3265.4	0.00306535	1316.5	3.80694e-06	0.139404	-572.877				8.72552	4.14813	60.8649	24.6861	1.57536		0.608649	0.0157536	0.246861	0.0872552	0	0.0414813	0.228091	0.269572	45.5801	2.9644	1.25575	43.1115	6.34026	0	0.153446	0.0809992	0.0083402	0.505203	0	41.279	0	0.216214	51.0292	7.47562	0	0	0	0	0	0	56.574	4.06376
284	46.8154	1708.85	3264.95	0.00306576	1327	3.80637e-06	0.139384	-572.908				8.68027	4.13188	60.9272	25.209	1.05163		0.609272	0.0105163	0.25209	0.0868027	0	0.0413188	0.229834	0.271153	45.581	2.95479	1.23643	43.1534	6.32802	0	0.151479	0.080344	0.00829618	0.506253	0	41.2819	0	0.215667	51.0419	7.46059	0	0	0	0	0	0	56.5772	4.07246
285	46.7653	1708.74	3264.46	0.00306621	1319.94	3.80746e-06	0.139368	-572.938				8.63247	4.13522	60.978	25.735	0.519384		0.60978	0.00519384	0.25735	0.0863247	0	0.0413522	0.231448	0.2728	45.5819	2.94578	1.21853	43.1926	6.31639	0	0.149619	0.0797326	0.00825656	0.507231	0	41.2846	0	0.215094	51.0541	7.44618	0	0	0	0	0	0	56.5805	4.08127
286	46.7152	1708.66	3263.98	0.00306665	1324.34	3.809e-06	0.139352	-572.966				8.58503	4.13309	61.0316	26.2503			0.610316	0	0.262503	0.0858503	0	0.0413309	0.233072	0.274403	45.5826	2.93661	1.20038	43.2319	6.30526	0	0.147722	0.0791116	0.00821618	0.508217	0	41.2875	0	0.214485	51.0666	7.43141	0	0	0	0	0	0
287	46.665	1708.57	3264.1	0.00306653	1321.33	3.80386e-06	0.139311	-573.045				8.58033	3.94856	61.1596	26.3115			0.611596	0	0.263115	0.0858033	0	0.0394856	0.234667	0.274152	45.5834	2.92757	1.18248	43.2711	6.29379	0	0.145855	0.078497	0.00817495	0.509181	0	41.2885	0	0.214124	51.0712	7.42612	0	0	0	0	0	0
288	46.6149	1708.47	3263.85	0.00306676	1324.15	3.80516e-06	0.139307	-573.12				8.55972	3.94688	61.1706	26.3228			0.611706	0	0.263228	0.0855972	0	0.0394688	0.23495	0.274419	45.5839	2.926	1.17942	43.2794	6.28987	0	0.145528	0.0783892	0.00816807	0.509342	0	41.2896	0	0.213788	51.0759	7.42071	0	0	0	0	0	0
289	46.5648	1708.37	3263.61	0.00306698	1324.35	3.80565e-06	0.139304	-573.194				8.53877	3.94759	61.1803	26.3333			0.611803	0	0.263333	0.0853877	0	0.0394759	0.235219	0.274695	45.5845	2.92451	1.17655	43.2875	6.28582	0	0.145219	0.0782868	0.00816162	0.509493	0	41.2905	0	0.21344	51.08	7.41609	0	0	0	0	0	0
290	46.5147	1708.28	3263.36	0.00306721	1325.88	3.8054e-06	0.139301	-573.266				8.51733	3.94925	61.1897	26.3437			0.611897	0	0.263437	0.0851733	0	0.0394925	0.23549	0.274982	45.5849	2.92299	1.17361	43.2952	6.28244	0	0.144904	0.0781823	0.00815493	0.509648	0	41.2914	0	0.213081	51.0843	7.41114	0	0	0	0	0	0
291	46.4645	1708.19	3263.11	0.00306744	1325.03	3.80604e-06	0.139297	-573.34				8.49599	3.94945	61.1999	26.3546			0.611999	0	0.263546	0.0849599	0	0.0394945	0.235769	0.275264	45.5854	2.92142	1.17058	43.3032	6.27879	0	0.144579	0.0780739	0.00814806	0.509808	0	41.2925	0	0.212728	51.089	7.40574	0	0	0	0	0	0
292	46.4144	1708.1	3262.86	0.00306767	1321.92	3.8063e-06	0.139294	-573.413				8.47444	3.95023	61.21	26.3654			0.6121	0	0.263654	0.0847444	0	0.0395023	0.236047	0.27555	45.5859	2.91986	1.1676	43.3116	6.27476	0	0.144256	0.077966	0.00814132	0.509965	0	41.2935	0	0.212365	51.0934	7.4008	0	0	0	0	0	0
293	46.3643	1708.01	3262.61	0.0030679	1324.91	3.80815e-06	0.139291	-573.486				8.4529	3.95045	61.2203	26.3764			0.612203	0	0.263764	0.084529	0	0.0395045	0.236328	0.275833	45.5864	2.91827	1.16456	43.3196	6.27112	0	0.143928	0.077856	0.00813441	0.510125	0	41.2945	0	0.212009	51.098	7.39547	0	0	0	0	0	0
294	46.3142	1707.91	3262.37	0.00306812	1318.69	3.81067e-06	0.139287	-573.56				8.43192	3.94904	61.2313	26.3877			0.612313	0	0.263877	0.0843192	0	0.0394904	0.236607	0.276098	45.5869	2.91669	1.16156	43.328	6.26715	0	0.143602	0.0777463	0.00812762	0.510283	0	41.2955	0	0.211668	51.1023	7.39062	0	0	0	0	0	0
295	46.2641	1707.81	3262.13	0.00306835	1320.5	3.80743e-06	0.139284	-573.634				8.41068	3.94954	61.2411	26.3986			0.612411	0	0.263986	0.0841068	0	0.0394954	0.236874	0.276369	45.5873	2.91518	1.15869	43.3357	6.26357	0	0.14329	0.0776409	0.00812109	0.510434	0	41.2964	0	0.211322	51.1063	7.38606	0	0	0	0	0	0
296	46.2139	1707.72	3261.88	0.00306858	1323.15	3.80853e-06	0.139281	-573.706				8.38877	3.95165	61.2504	26.4092			0.612504	0	0.264092	0.0838877	0	0.0395165	0.23714	0.276657	45.5878	2.91364	1.15579	43.3434	6.26023	0	0.142975	0.0775343	0.00811447	0.510588	0	41.2973	0	0.210961	51.1106	7.38105	0	0	0	0	0	0
297	46.1638	1707.63	3261.63	0.00306881	1325.37	3.80951e-06	0.139278	-573.779				8.36692	3.95212	61.2607	26.4203			0.612607	0	0.264203	0.0836692	0	0.0395212	0.237419	0.27694	45.5882	2.91204	1.15278	43.3515	6.25653	0	0.142646	0.0774226	0.00810761	0.510746	0	41.2983	0	0.210597	51.1148	7.37628	0	0	0	0	0	0
298	46.1137	1707.53	3261.39	0.00306903	1325.57	3.81165e-06	0.139274	-573.852				8.34568	3.95062	61.2718	26.4319			0.612718	0	0.264319	0.0834568	0	0.0395062	0.237698	0.277204	45.5887	2.91042	1.14975	43.3595	6.25303	0	0.142316	0.0773099	0.00810068	0.510907	0	41.2992	0	0.210254	51.119	7.37155	0	0	0	0	0	0
299	46.0636	1707.43	3261.15	0.00306925	1325.9	3.81183e-06	0.13927	-573.926				8.32417	3.95108	61.2818	26.4429			0.612818	0	0.264429	0.0832417	0	0.0395108	0.237964	0.277475	45.5891	2.90888	1.14688	43.3672	6.24955	0	0.142001	0.0772023	0.00809412	0.511058	0	41.3001	0	0.209908	51.123	7.36701	0	0	0	0	0	0
300	46.0134	1707.34	3260.9	0.00306949	1324.82	3.81321e-06	0.139268	-573.997				8.30175	3.95387	61.2908	26.4536			0.612908	0	0.264536	0.0830175	0	0.0395387	0.23823	0.277768	45.5895	2.90733	1.144	43.3749	6.24622	0	0.141685	0.0770938	0.00808751	0.511211	0	41.3011	0	0.209541	51.1276	7.36177	0	0	0	0	0	0
301	45.9633	1707.26	3260.65	0.00306972	1323.56	3.81309e-06	0.139264	-574.07				8.27943	3.95438	61.3014	26.4648			0.613014	0	0.264648	0.0827943	0	0.0395438	0.238512	0.278056	45.59	2.90568	1.14096	43.3832	6.24234	0	0.141349	0.0769781	0.00808057	0.511371	0	41.3021	0	0.209169	51.1319	7.35688	0	0	0	0	0	0
302	45.9132	1707.16	3260.41	0.00306994	1325.66	3.81587e-06	0.139261	-574.142				8.2575	3.95348	61.3125	26.4765			0.613125	0	0.264765	0.082575	0	0.0395348	0.238795	0.27833	45.5904	2.90402	1.13789	43.3914	6.23874	0	0.14101	0.0768613	0.00807354	0.511534	0	41.303	0	0.208809	51.136	7.35224	0	0	0	0	0	0
303	45.8631	1707.07	3260.15	0.00307018	1321.75	3.81467e-06	0.139257	-574.215				8.23549	3.95357	61.323	26.488			0.61323	0	0.26488	0.0823549	0	0.0395357	0.239069	0.278605	45.5909	2.9024	1.13492	43.3993	6.23534	0	0.140682	0.0767476	0.00806671	0.511691	0	41.304	0	0.20846	51.1406	7.34689	0	0	0	0	0	0
304	45.813	1706.97	3259.91	0.00307041	1324.66	3.81293e-06	0.139254	-574.289				8.21341	3.9539	61.3333	26.4994			0.613333	0	0.264994	0.0821341	0	0.039539	0.239341	0.27888	45.5914	2.9008	1.13201	43.4076	6.23135	0	0.140357	0.0766349	0.0080601	0.511844	0	41.305	0	0.208107	51.1449	7.34195	0	0	0	0	0	0
305	45.7628	1706.88	3259.66	0.00307064	1323.54	3.81585e-06	0.139251	-574.362				8.19125	3.95429	61.3436	26.5108			0.613436	0	0.265108	0.0819125	0	0.0395429	0.239612	0.279155	45.5918	2.89919	1.1291	43.4156	6.2277	0	0.140032	0.0765215	0.00805341	0.511999	0	41.306	0	0.207754	51.1492	7.33704	0	0	0	0	0	0
306	45.7127	1706.78	3259.41	0.00307086	1320.11	3.8171e-06	0.139247	-574.435				8.16914	3.95436	61.3541	26.5224			0.613541	0	0.265224	0.0816914	0	0.0395436	0.239883	0.279426	45.5923	2.89758	1.12618	43.4236	6.22407	0	0.139706	0.0764075	0.00804672	0.512153	0	41.3069	0	0.207404	51.1536	7.33208	0	0	0	0	0	0
307	45.6626	1706.69	3259.16	0.00307109	1323.18	3.81985e-06	0.139244	-574.508				8.14693	3.95474	61.3643	26.534			0.613643	0	0.26534	0.0814693	0	0.0395474	0.240151	0.279698	45.5928	2.89598	1.12329	43.4315	6.2204	0	0.139382	0.076294	0.00804011	0.512306	0	41.3079	0	0.207055	51.1579	7.32712	0	0	0	0	0	0
308	45.6125	1706.59	3258.91	0.00307133	1322.21	3.81831e-06	0.13924	-574.581				8.12442	3.95579	61.3744	26.5454			0.613744	0	0.265454	0.0812442	0	0.0395579	0.240419	0.279977	45.5932	2.89437	1.12041	43.4395	6.21673	0	0.139059	0.07618	0.0080335	0.512458	0	41.3089	0	0.206697	51.1622	7.32223	0	0	0	0	0	0
309	45.5623	1706.5	3258.66	0.00307156	1324.08	3.82003e-06	0.139237	-574.653				8.10191	3.95614	61.3849	26.5571			0.613849	0	0.265571	0.0810191	0	0.0395614	0.240692	0.280253	45.5937	2.89273	1.11748	43.4476	6.21312	0	0.138728	0.0760634	0.00802674	0.512614	0	41.3098	0	0.20634	51.1665	7.31728	0	0	0	0	0	0
310	45.5122	1706.4	3258.42	0.00307179	1324.13	3.81867e-06	0.139233	-574.727				8.07991	3.95486	61.396	26.5692			0.61396	0	0.265692	0.0807991	0	0.0395486	0.240964	0.280512	45.5941	2.89108	1.11455	43.4556	6.20946	0	0.138398	0.0759464	0.00802001	0.512769	0	41.3109	0	0.206004	51.1711	7.31208	0	0	0	0	0	0
311	45.4621	1706.3	3258.16	0.00307202	1327.59	3.82181e-06	0.139229	-574.802				8.05772	3.9552	61.4061	26.581			0.614061	0	0.26581	0.0805772	0	0.039552	0.241224	0.280776	45.5946	2.88951	1.11178	43.4636	6.20558	0	0.138083	0.0758344	0.00801367	0.512916	0	41.3119	0	0.20567	51.1757	7.30677	0	0	0	0	0	0
312	45.412	1706.2	3257.92	0.00307225	1322.15	3.82234e-06	0.139226	-574.876				8.03535	3.9559	61.416	26.5927			0.61416	0	0.265927	0.0803535	0	0.039559	0.241483	0.281042	45.5952	2.88794	1.10902	43.4717	6.2016	0	0.137768	0.0757222	0.00800736	0.513061	0	41.3129	0	0.205328	51.1799	7.3019	0	0	0	0	0	0
313	45.3619	1706.1	3257.67	0.00307248	1322.73	3.82104e-06	0.139222	-574.949				8.01293	3.95632	61.4262	26.6045			0.614262	0	0.266045	0.0801293	0	0.0395632	0.241745	0.281308	45.5956	2.88635	1.10621	43.4795	6.198	0	0.137448	0.075608	0.0080009	0.51321	0	41.3138	0	0.204985	51.1841	7.29712	0	0	0	0	0	0
314	45.3117	1706.02	3257.41	0.00307272	1320.45	3.8227e-06	0.13922	-575.02				7.98919	3.96016	61.4351	26.6156			0.614351	0	0.266156	0.0798919	0	0.0396016	0.242006	0.281608	45.5961	2.88474	1.1034	43.4873	6.19447	0	0.137128	0.0754931	0.00799442	0.513359	0	41.3148	0	0.204605	51.1886	7.29205	0	0	0	0	0	0
315	45.2616	1705.94	3257.15	0.00307295	1323.89	3.82392e-06	0.139217	-575.092				7.96565	3.96056	61.4462	26.6276			0.614462	0	0.266276	0.0796565	0	0.0396056	0.242291	0.281897	45.5965	2.88298	1.10033	43.4958	6.19073	0	0.136777	0.0753669	0.00798732	0.513522	0	41.3158	0	0.204223	51.1929	7.28706	0	0	0	0	0	0
316	45.2115	1705.85	3256.91	0.00307318	1324.2	3.82463e-06	0.139213	-575.164				7.94282	3.9588	61.4582	26.6402			0.614582	0	0.266402	0.0794282	0	0.039588	0.242577	0.282165	45.597	2.88121	1.09725	43.5042	6.18706	0	0.136426	0.07524	0.0079802	0.513686	0	41.3167	0	0.203864	51.1972	7.28221	0	0	0	0	0	0
317	45.1614	1705.75	3256.66	0.00307341	1329.27	3.82463e-06	0.13921	-575.236				7.91973	3.95921	61.4688	26.6523			0.614688	0	0.266523	0.0791973	0	0.0395921	0.242847	0.282439	45.5974	2.87953	1.09435	43.5122	6.18348	0	0.136093	0.0751193	0.00797348	0.51384	0	41.3177	0	0.203504	51.2014	7.27746	0	0	0	0	0	0
318	45.1112	1705.65	3256.41	0.00307364	1321.98	3.82675e-06	0.139206	-575.309				7.89701	3.95842	61.4799	26.6647			0.614799	0	0.266647	0.0789701	0	0.0395842	0.243117	0.282701	45.5978	2.87784	1.09144	43.5202	6.17999	0	0.135759	0.0749979	0.00796673	0.513995	0	41.3186	0	0.203157	51.2055	7.27276	0	0	0	0	0	0
319	45.0611	1705.55	3256.16	0.00307387	1325.26	3.82694e-06	0.139202	-575.382				7.87418	3.9586	61.4903	26.6769			0.614903	0	0.266769	0.0787418	0	0.039586	0.243378	0.282964	45.5982	2.8762	1.08863	43.528	6.17652	0	0.135435	0.0748798	0.00796022	0.514144	0	41.3196	0	0.202818	51.21	7.26754	0	0	0	0	0	0
320	45.011	1705.46	3255.91	0.0030741	1322.32	3.82869e-06	0.139199	-575.455				7.85086	3.96012	61.5002	26.6888			0.615002	0	0.266888	0.0785086	0	0.0396012	0.243638	0.283239	45.5987	2.87458	1.08586	43.5361	6.17262	0	0.135114	0.0747624	0.00795385	0.514291	0	41.3205	0	0.202459	51.2141	7.26292	0	0	0	0	0	0
321	44.9609	1705.37	3255.66	0.00307434	1323.81	3.82704e-06	0.139196	-575.528				7.82765	3.96022	61.5109	26.7012			0.615109	0	0.267012	0.0782765	0	0.0396022	0.243906	0.283508	45.5991	2.87289	1.08298	43.5439	6.16923	0	0.134781	0.0746401	0.00794715	0.514444	0	41.3216	0	0.202111	51.2187	7.25759	0	0	0	0	0	0
322	44.9108	1705.27	3255.4	0.00307458	1323.44	3.82874e-06	0.139192	-575.601				7.80433	3.96063	61.5215	26.7135			0.615215	0	0.267135	0.0780433	0	0.0396063	0.244171	0.283777	45.5997	2.87122	1.08016	43.5522	6.16525	0	0.134452	0.0745189	0.00794064	0.514594	0	41.3226	0	0.201761	51.2233	7.25238	0	0	0	0	0	0
323	44.8606	1705.18	3255.15	0.00307481	1324.39	3.82676e-06	0.139189	-575.674				7.78087	3.96127	61.532	26.7258			0.61532	0	0.267258	0.0778087	0	0.0396127	0.244436	0.284049	45.6002	2.86954	1.07733	43.5604	6.16136	0	0.134122	0.0743971	0.00793412	0.514744	0	41.3235	0	0.201401	51.2273	7.24784	0	0	0	0	0	0
324	44.8105	1705.08	3254.9	0.00307504	1328.63	3.82974e-06	0.139185	-575.746				7.75739	3.96151	61.5427	26.7384			0.615427	0	0.267384	0.0775739	0	0.0396151	0.244703	0.284318	45.6005	2.86783	1.07446	43.5682	6.15804	0	0.133788	0.0742731	0.0079274	0.514897	0	41.3245	0	0.20105	51.2319	7.2426	0	0	0	0	0	0
325	44.7604	1704.99	3254.64	0.00307528	1321.76	3.82927e-06	0.139182	-575.819				7.7338	3.96197	61.5534	26.7508			0.615534	0	0.267508	0.077338	0	0.0396197	0.244968	0.284588	45.601	2.86614	1.07163	43.5765	6.15414	0	0.133456	0.0741499	0.00792087	0.515048	0	41.3255	0	0.200696	51.2362	7.2376	0	0	0	0	0	0
326	44.7103	1704.9	3254.39	0.00307551	1324.62	3.83177e-06	0.139178	-575.892				7.71029	3.96194	61.5642	26.7635			0.615642	0	0.267635	0.0771029	0	0.0396194	0.245234	0.284854	45.6015	2.86444	1.06879	43.5846	6.15043	0	0.133123	0.0740256	0.00791427	0.515199	0	41.3265	0	0.200348	51.2407	7.23243	0	0	0	0	0	0
327	44.6601	1704.8	3254.14	0.00307575	1323.73	3.83281e-06	0.139175	-575.965				7.68667	3.96237	61.5748	26.7761			0.615748	0	0.267761	0.0768667	0	0.0396237	0.245497	0.285121	45.602	2.86275	1.06599	43.5927	6.14657	0	0.132794	0.0739023	0.0079078	0.515347	0	41.3275	0	0.199998	51.2451	7.22741	0	0	0	0	0	0
328	44.61	1704.71	3253.88	0.00307599	1321.18	3.83173e-06	0.139171	-576.038				7.66284	3.96308	61.5853	26.7887			0.615853	0	0.267887	0.0766284	0	0.0396308	0.24576	0.285391	45.6024	2.86106	1.06319	43.6008	6.14284	0	0.132463	0.0737783	0.00790129	0.515496	0	41.3285	0	0.199645	51.2497	7.22221	0	0	0	0	0	0
329	44.5599	1704.61	3253.63	0.00307622	1326.89	3.83381e-06	0.139168	-576.11				7.63894	3.96355	61.5961	26.8014			0.615961	0	0.268014	0.0763894	0	0.0396355	0.246024	0.28566	45.6029	2.85934	1.06037	43.6091	6.13897	0	0.13213	0.0736527	0.00789475	0.515646	0	41.3294	0	0.199289	51.254	7.21728	0	0	0	0	0	0
330	44.5098	1704.52	3253.38	0.00307645	1325.63	3.83473e-06	0.139164	-576.183				7.61535	3.96296	61.6073	26.8144			0.616073	0	0.268144	0.0761535	0	0.0396296	0.24629	0.285919	45.6034	2.85762	1.05754	43.6171	6.13532	0	0.131795	0.0735261	0.00788815	0.515797	0	41.3304	0	0.198943	51.2582	7.21247	0	0	0	0	0	0
331	44.4597	1704.42	3253.13	0.00307669	1329.88	3.83587e-06	0.13916	-576.256				7.5916	3.96335	61.6178	26.8272			0.616178	0	0.268272	0.075916	0	0.0396335	0.246548	0.286181	45.6038	2.85593	1.05478	43.625	6.13176	0	0.131468	0.0734022	0.00788172	0.515944	0	41.3313	0	0.198596	51.2624	7.20771	0	0	0	0	0	0
332	44.4095	1704.32	3252.87	0.00307692	1323.46	3.83751e-06	0.139157	-576.328				7.56747	3.96454	61.6281	26.8399			0.616281	0	0.268399	0.0756747	0	0.0396454	0.246806	0.286451	45.6042	2.85424	1.05202	43.6329	6.12824	0	0.131141	0.0732777	0.00787528	0.516091	0	41.3323	0	0.19824	51.2665	7.20296	0	0	0	0	0	0
333	44.3594	1704.23	3252.62	0.00307715	1325.67	3.83689e-06	0.139154	-576.4				7.54334	3.96489	61.6389	26.8528			0.616389	0	0.268528	0.0754334	0	0.0396489	0.247069	0.286718	45.6047	2.8525	1.0492	43.6408	6.12474	0	0.130806	0.0731498	0.00786869	0.516241	0	41.3332	0	0.197885	51.2708	7.19816	0	0	0	0	0	0
334	44.3093	1704.14	3252.36	0.00307739	1330	3.83694e-06	0.139151	-576.472				7.51862	3.96662	61.6492	26.8655			0.616492	0	0.268655	0.0751862	0	0.0396662	0.247332	0.286998	45.6051	2.85076	1.04639	43.6488	6.12119	0	0.130472	0.0730216	0.00786212	0.516391	0	41.3342	0	0.197515	51.2751	7.19324	0	0	0	0	0	0
335	44.2592	1704.06	3252.11	0.00307763	1325.28	3.83879e-06	0.139147	-576.543				7.4939	3.96711	61.6604	26.8786			0.616604	0	0.268786	0.074939	0	0.0396711	0.247604	0.287275	45.6055	2.84895	1.04348	43.6571	6.11756	0	0.130124	0.0728883	0.00785531	0.516547	0	41.3351	0	0.19714	51.2791	7.18866	0	0	0	0	0	0
336	44.209	1703.94	3251.87	0.00307785	1327.18	3.84245e-06	0.139143	-576.616				7.47084	3.96292	61.6734	26.8928			0.616734	0	0.268928	0.0747084	0	0.0396292	0.247876	0.287505	45.6059	2.84713	1.04055	43.6651	6.11421	0	0.129775	0.0727536	0.00784842	0.516703	0	41.3359	0	0.196817	51.283	7.18421	0	0	0	0	0	0
337	44.1589	1703.83	3251.62	0.00307808	1324.13	3.83894e-06	0.139139	-576.69				7.44743	3.96308	61.6835	26.9059			0.616835	0	0.269059	0.0744743	0	0.0396308	0.248116	0.287747	45.6063	2.84552	1.03798	43.6725	6.11094	0	0.129468	0.0726345	0.00784241	0.51684	0	41.3369	0	0.196503	51.2874	7.17914	0	0	0	0	0	0
338	44.1088	1703.74	3251.36	0.00307832	1328.53	3.84037e-06	0.139136	-576.762				7.42227	3.96785	61.6919	26.918			0.616919	0	0.26918	0.0742227	0	0.0396785	0.248355	0.288033	45.6068	2.84394	1.03547	43.6802	6.10713	0	0.129163	0.0725165	0.00783657	0.516974	0	41.3378	0	0.196133	51.2914	7.1746	0	0	0	0	0	0
339	44.0587	1703.65	3251.11	0.00307856	1323.67	3.84142e-06	0.139133	-576.833				7.39738	3.96821	61.7031	26.9313			0.617031	0	0.269313	0.0739738	0	0.0396821	0.248624	0.288306	45.6071	2.84212	1.03258	43.6882	6.10382	0	0.128817	0.0723817	0.00782977	0.517129	0	41.3387	0	0.195762	51.2954	7.17007	0	0	0	0	0	0
340	44.0086	1703.55	3250.86	0.00307879	1327.83	3.84073e-06	0.139129	-576.905				7.37329	3.96626	61.7152	26.9453			0.617152	0	0.269453	0.0737329	0	0.0396626	0.248892	0.288555	45.6075	2.8403	1.02969	43.6962	6.10051	0	0.128471	0.0722463	0.00782297	0.517283	0	41.3397	0	0.195426	51.3	7.16483	0	0	0	0	0	0
341	43.9584	1703.45	3250.6	0.00307903	1328.34	3.84268e-06	0.139125	-576.979				7.34892	3.9667	61.7258	26.9586			0.617258	0	0.269586	0.0734892	0	0.039667	0.249144	0.288811	45.608	2.8386	1.02703	43.7043	6.09658	0	0.128148	0.0721197	0.00781678	0.517424	0	41.3407	0	0.195087	51.3044	7.15974	0	0	0	0	0	0
342	43.9083	1703.36	3250.34	0.00307927	1326.3	3.84274e-06	0.139122	-577.051				7.32368	3.96915	61.7356	26.9716			0.617356	0	0.269716	0.0732368	0	0.0396915	0.249396	0.289087	45.6085	2.8369	1.02437	43.7123	6.09278	0	0.127823	0.0719921	0.00781055	0.517566	0	41.3418	0	0.194725	51.3089	7.15458	0	0	0	0	0	0
343	43.8582	1703.28	3250.07	0.00307952	1327.52	3.84729e-06	0.139119	-577.123				7.29854	3.9695	61.7468	26.9852			0.617468	0	0.269852	0.0729854	0	0.039695	0.249662	0.289357	45.609	2.83508	1.02154	43.7206	6.08894	0	0.12748	0.0718566	0.00780393	0.517717	0	41.3428	0	0.194364	51.3135	7.14938	0	0	0	0	0	0
344	43.8081	1703.18	3249.82	0.00307975	1328.65	3.84609e-06	0.139115	-577.196				7.27391	3.96834	61.7586	26.9992			0.617586	0	0.269992	0.0727391	0	0.0396834	0.249928	0.289611	45.6094	2.83327	1.01873	43.729	6.08506	0	0.127137	0.0717207	0.00779733	0.517867	0	41.3438	0	0.194019	51.3179	7.14432	0	0	0	0	0	0
345	43.7579	1703.08	3249.57	0.00307998	1324.23	3.84663e-06	0.139111	-577.269				7.24902	3.96892	61.7693	27.0127			0.617693	0	0.270127	0.0724902	0	0.0396892	0.250182	0.289872	45.6099	2.83152	1.01603	43.7371	6.08129	0	0.126807	0.0715898	0.00779101	0.518011	0	41.3447	0	0.193667	51.3219	7.13982	0	0	0	0	0	0
346	43.7078	1702.99	3249.31	0.00308023	1324.04	3.8465e-06	0.139108	-577.34				7.2236	3.97048	61.7798	27.0262			0.617798	0	0.270262	0.072236	0	0.0397048	0.250438	0.290143	45.6103	2.82975	1.01329	43.7448	6.07799	0	0.126474	0.071457	0.00778456	0.518158	0	41.3456	0	0.193305	51.3262	7.13483	0	0	0	0	0	0
347	43.6577	1702.9	3249.05	0.00308046	1322.88	3.84847e-06	0.139105	-577.411				7.19818	3.9709	61.791	27.0399			0.61791	0	0.270399	0.0719818	0	0.039709	0.250702	0.290411	45.6107	2.82793	1.01049	43.753	6.07429	0	0.126131	0.0713199	0.00777797	0.518307	0	41.3466	0	0.192941	51.3305	7.13001	0	0	0	0	0	0
348	43.6076	1702.81	3248.79	0.0030807	1329.47	3.84735e-06	0.139101	-577.483				7.17303	3.97036	61.8026	27.0541			0.618026	0	0.270541	0.0717303	0	0.0397036	0.250966	0.290669	45.6111	2.8261	1.00768	43.7612	6.07073	0	0.125788	0.0711819	0.00777134	0.518458	0	41.3476	0	0.192591	51.335	7.12485	0	0	0	0	0	0
349	43.5575	1702.72	3248.53	0.00308094	1329.34	3.84901e-06	0.139097	-577.556				7.14773	3.97075	61.8136	27.068			0.618136	0	0.27068	0.0714773	0	0.0397075	0.251223	0.29093	45.6116	2.82431	1.00496	43.7694	6.06687	0	0.125453	0.0710471	0.00776497	0.518603	0	41.3486	0	0.19224	51.3394	7.11974	0	0	0	0	0	0
350	43.5073	1702.61	3248.28	0.00308118	1327.01	3.84893e-06	0.139093	-577.629				7.12286	3.96982	61.8251	27.0822			0.618251	0	0.270822	0.0712286	0	0.0396982	0.25148	0.291178	45.6121	2.82252	1.00224	43.7776	6.06306	0	0.125118	0.0709118	0.00775858	0.518748	0	41.3496	0	0.191904	51.3437	7.11479	0	0	0	0	0	0
351	43.4572	1702.51	3248.03	0.00308141	1329.52	3.84989e-06	0.13909	-577.702				7.09779	3.97032	61.8357	27.0961			0.618357	0	0.270961	0.0709779	0	0.0397032	0.251727	0.291431	45.6125	2.82079	0.999628	43.7855	6.05937	0	0.124795	0.0707807	0.00775244	0.518887	0	41.3505	0	0.191562	51.3478	7.11019	0	0	0	0	0	0
352	43.4071	1702.41	3247.78	0.00308165	1323.99	3.8517e-06	0.139086	-577.775				7.07284	3.97019	61.8467	27.1103			0.618467	0	0.271103	0.0707284	0	0.0397019	0.251976	0.291678	45.6129	2.81904	0.996989	43.7932	6.05597	0	0.124469	0.0706484	0.00774621	0.519028	0	41.3514	0	0.191227	51.3518	7.10559	0	0	0	0	0	0
353	43.357	1702.3	3247.52	0.00308188	1322.71	3.8525e-06	0.139082	-577.848				7.04778	3.97058	61.8573	27.1243			0.618573	0	0.271243	0.0704778	0	0.0397058	0.25222	0.291926	45.6133	2.81731	0.994393	43.8008	6.05258	0	0.124149	0.0705174	0.00774008	0.519167	0	41.3523	0	0.190891	51.3558	7.10103	0	0	0	0	0	0
354	43.3068	1702.22	3247.25	0.00308213	1323.99	3.85423e-06	0.13908	-577.918				7.02097	3.97518	61.8664	27.1375			0.618664	0	0.271375	0.0702097	0	0.0397518	0.252464	0.292216	45.6137	2.81558	0.991799	43.8084	6.04921	0	0.123828	0.070386	0.00773395	0.519306	0	41.3533	0	0.19051	51.3603	7.09594	0	0	0	0	0	0
355	43.2567	1702.15	3246.99	0.00308238	1326.59	3.85331e-06	0.139077	-577.988				6.99439	3.97551	61.8782	27.1519			0.618782	0	0.271519	0.0699439	0	0.0397551	0.252737	0.292492	45.6142	2.81364	0.988901	43.817	6.04544	0	0.123468	0.0702383	0.0077271	0.519461	0	41.3543	0	0.190131	51.3648	7.09082	0	0	0	0	0	0
356	43.2066	1702.04	3246.74	0.00308261	1328.8	3.8543e-06	0.139072	-578.061				6.96925	3.97207	61.8915	27.1672			0.618915	0	0.271672	0.0696925	0	0.0397207	0.253009	0.29273	45.6146	2.81169	0.986012	43.8255	6.04164	0	0.123109	0.0700903	0.00772028	0.519615	0	41.3552	0	0.189792	51.3689	7.08613	0	0	0	0	0	0
357	43.1565	1701.94	3246.48	0.00308285	1323.63	3.85577e-06	0.139068	-578.133				6.94376	3.97242	61.9023	27.1816			0.619023	0	0.271816	0.0694376	0	0.0397242	0.253255	0.292979	45.615	2.80993	0.983408	43.8333	6.03817	0	0.122785	0.0699561	0.00771412	0.519754	0	41.3561	0	0.189454	51.3731	7.08137	0	0	0	0	0	0
358	43.1064	1701.85	3246.22	0.00308309	1326.67	3.85745e-06	0.139065	-578.205				6.91742	3.97474	61.9123	27.1955			0.619123	0	0.271955	0.0691742	0	0.0397474	0.253501	0.293248	45.6155	2.80817	0.980813	43.8411	6.03463	0	0.122461	0.0698216	0.00770799	0.519893	0	41.357	0	0.189091	51.3771	7.07675	0	0	0	0	0	0
359	43.0562	1701.76	3245.96	0.00308333	1326.01	3.85594e-06	0.139062	-578.276				6.8912	3.97494	61.9237	27.2101			0.619237	0	0.272101	0.068912	0	0.0397494	0.253759	0.293508	45.6158	2.8063	0.978061	43.849	6.03123	0	0.122118	0.0696788	0.00770146	0.520041	0	41.358	0	0.188735	51.3816	7.07167	0	0	0	0	0	0
360	43.0061	1701.66	3245.71	0.00308357	1329.31	3.85805e-06	0.139058	-578.349				6.8655	3.97378	61.9356	27.2251			0.619356	0	0.272251	0.068655	0	0.0397378	0.254016	0.293754	45.6163	2.80445	0.97535	43.8573	6.02745	0	0.121778	0.0695367	0.00769505	0.520185	0	41.359	0	0.188396	51.3859	7.06675	0	0	0	0	0	0
361	42.956	1701.56	3245.45	0.00308381	1326.73	3.85783e-06	0.139054	-578.422				6.83964	3.97406	61.9465	27.2397			0.619465	0	0.272397	0.0683964	0	0.0397406	0.254262	0.294003	45.6167	2.80267	0.972756	43.8652	6.02378	0	0.121453	0.0693999	0.00768892	0.520324	0	41.36	0	0.188061	51.3904	7.06158	0	0	0	0	0	0
362	42.9059	1701.46	3245.19	0.00308405	1324.91	3.85862e-06	0.13905	-578.495				6.81364	3.97462	61.9574	27.2544			0.619574	0	0.272544	0.0681364	0	0.0397462	0.254507	0.294254	45.6172	2.80089	0.970186	43.8733	6.0199	0	0.121128	0.0692634	0.00768287	0.520461	0	41.3609	0	0.187718	51.3945	7.05692	0	0	0	0	0	0
363	42.8557	1701.36	3244.93	0.00308429	1330.2	3.86084e-06	0.139047	-578.567				6.78755	3.97505	61.9683	27.2691			0.619683	0	0.272691	0.0678755	0	0.0397505	0.254753	0.294504	45.6176	2.79909	0.967581	43.881	6.01645	0	0.120801	0.0691251	0.00767669	0.5206	0	41.3618	0	0.187374	51.3984	7.05241	0	0	0	0	0	0
364	42.8056	1701.28	3244.66	0.00308454	1329.74	3.85978e-06	0.139044	-578.636				6.75976	3.97943	61.9779	27.283			0.619779	0	0.27283	0.0675976	0	0.0397943	0.255	0.294794	45.618	2.79728	0.964969	43.8887	6.01313	0	0.120472	0.0689859	0.00767048	0.52074	0	41.3628	0	0.186984	51.4027	7.04759	0	0	0	0	0	0
365	42.7555	1701.21	3244.39	0.00308479	1329.56	3.86248e-06	0.139041	-578.706				6.73225	3.97956	61.99	27.2981			0.6199	0	0.272981	0.0673225	0	0.0397956	0.255273	0.295069	45.6184	2.79526	0.962062	43.8972	6.00959	0	0.120107	0.0688305	0.00766356	0.520896	0	41.3638	0	0.186603	51.4074	7.0422	0	0	0	0	0	0
366	42.7054	1701.1	3244.15	0.00308501	1331.33	3.8597e-06	0.139036	-578.78				6.70696	3.97423	62.0042	27.3146			0.620042	0	0.273146	0.0670696	0	0.0397423	0.255544	0.295287	45.6189	2.79327	0.959204	43.906	6.00556	0	0.119745	0.068676	0.00765679	0.521049	0	41.3647	0	0.186282	51.4114	7.03764	0	0	0	0	0	0
367	42.6553	1700.98	3243.9	0.00308525	1327.35	3.86116e-06	0.139032	-578.853				6.68117	3.97466	62.0147	27.3295			0.620147	0	0.273295	0.0668117	0	0.0397466	0.255777	0.295523	45.6193	2.79155	0.956757	43.9134	6.00218	0	0.119435	0.0685433	0.00765098	0.521179	0	41.3656	0	0.18596	51.4153	7.03319	0	0	0	0	0	0
368	42.6051	1700.89	3243.63	0.00308549	1327.25	3.86532e-06	0.139029	-578.924				6.65405	3.97813	62.0241	27.3437			0.620241	0	0.273437	0.0665405	0	0.0397813	0.256009	0.29579	45.6197	2.78982	0.954306	43.9208	5.99888	0	0.119124	0.0684097	0.00764516	0.52131	0	41.3665	0	0.1856	51.4192	7.02873	0	0	0	0	0	0
369	42.555	1700.8	3243.37	0.00308574	1330.82	3.8644e-06	0.139026	-578.995				6.62715	3.97826	62.0356	27.359			0.620356	0	0.27359	0.0662715	0	0.0397826	0.256262	0.296044	45.62	2.78793	0.951617	43.9287	5.99561	0	0.118784	0.0682631	0.00763874	0.521455	0	41.3675	0	0.18525	51.4237	7.0236	0	0	0	0	0	0
370	42.5049	1700.7	3243.12	0.00308597	1328	3.86501e-06	0.139022	-579.068				6.6008	3.97705	62.0475	27.3746			0.620475	0	0.273746	0.066008	0	0.0397705	0.256513	0.296283	45.6205	2.78606	0.948984	43.9369	5.99178	0	0.118448	0.0681177	0.0076325	0.521595	0	41.3683	0	0.184913	51.4277	7.01909	0	0	0	0	0	0
371	42.4548	1700.59	3242.86	0.00308621	1332.6	3.8637e-06	0.139018	-579.14				6.57428	3.97737	62.0585	27.3899			0.620585	0	0.273899	0.0657428	0	0.0397737	0.256753	0.296526	45.6209	2.78426	0.946448	43.9445	5.98845	0	0.118126	0.0679777	0.00762646	0.521731	0	41.3693	0	0.184579	51.4317	7.01442	0	0	0	0	0	0
372	42.4046	1700.5	3242.6	0.00308645	1329.04	3.86608e-06	0.139015	-579.212				6.54702	3.97938	62.0688	27.4048			0.620688	0	0.274048	0.0654702	0	0.0397938	0.256992	0.296786	45.6213	2.78246	0.94393	43.9522	5.98498	0	0.117804	0.0678376	0.00762047	0.521865	0	41.3701	0	0.184222	51.4356	7.01004	0	0	0	0	0	0
373	42.3545	1700.4	3242.34	0.0030867	1327.79	3.86522e-06	0.139011	-579.283				6.51986	3.9795	62.0803	27.4204			0.620803	0	0.274204	0.0651986	0	0.039795	0.257242	0.297037	45.6216	2.78056	0.941274	43.96	5.98178	0	0.117467	0.0676899	0.00761412	0.522008	0	41.3711	0	0.183874	51.44	7.00498	0	0	0	0	0	0
374	42.3044	1700.3	3242.09	0.00308693	1330.25	3.86636e-06	0.139007	-579.356				6.49333	3.97818	62.0922	27.4363			0.620922	0	0.274363	0.0649333	0	0.0397818	0.25749	0.297272	45.6221	2.77869	0.938674	43.9681	5.97799	0	0.117133	0.0675436	0.00760794	0.522147	0	41.372	0	0.18354	51.4438	7.00065	0	0	0	0	0	0
375	42.2543	1700.19	3241.83	0.00308716	1322.95	3.86774e-06	0.139003	-579.428				6.46659	3.97858	62.1031	27.4517			0.621031	0	0.274517	0.0646659	0	0.0397858	0.257726	0.297512	45.6224	2.77689	0.936176	43.9756	5.97481	0	0.116814	0.067403	0.00760198	0.52228	0	41.3728	0	0.183206	51.4476	6.99639	0	0	0	0	0	0
376	42.2042	1700.11	3241.55	0.00308742	1325.89	3.86941e-06	0.139001	-579.498				6.43822	3.98263	62.1126	27.4665			0.621126	0	0.274665	0.0643822	0	0.0398263	0.257962	0.297788	45.6228	2.77508	0.933678	43.983	5.97168	0	0.116494	0.0672619	0.00759601	0.522414	0	41.3738	0	0.182836	51.4521	6.9912	0	0	0	0	0	0
377	42.154	1700.03	3241.27	0.00308769	1330.34	3.8717e-06	0.138997	-579.569				6.40923	3.98271	62.1245	27.4836			0.621245	0	0.274836	0.0640923	0	0.0398271	0.258223	0.29805	45.6232	2.77309	0.930942	43.9915	5.96781	0	0.116142	0.0671057	0.00758949	0.52256	0	41.3752	0	0.18223	51.4583	6.98425	0	0	0	0	0	0
378	42.1039	1699.91	3241	0.00308794	1329.24	3.86986e-06	0.138991	-579.645				6.38182	3.97889	62.1381	27.5012			0.621381	0	0.275012	0.0638182	0	0.0397889	0.258482	0.298271	45.6239	2.77145	0.928034	44.001	5.96293	0	0.115812	0.0668712	0.00761022	0.522484	0	41.3764	0	0.181741	51.4637	6.97817	0	0	0	0	0	0
379	42.0538	1699.8	3240.81	0.00308812	1324.22	3.87054e-06	0.13899	-579.719				6.35701	3.9814	62.1481	27.5135			0.621481	0	0.275135	0.0635701	0	0.039814	0.258711	0.298525	45.6245	2.77024	0.925353	44.0092	5.95824	0	0.115693	0.0665955	0.00761965	0.522486	0	41.3761	0	0.181735	51.4625	6.97962	0	0	0	0	0	0
380	42.0037	1699.72	3240.56	0.00308835	1328.78	3.87176e-06	0.138987	-579.779				6.32532	3.98031	62.1598	27.5345			0.621598	0	0.275345	0.0632532	0	0.0398031	0.258955	0.298758	45.6241	2.76773	0.92294	44.0132	5.95968	0	0.115332	0.0664238	0.00759751	0.523031	0	41.3768	0	0.181304	51.4657	6.97619	0	0	0	0	0	0
381	41.9535	1699.65	3240.28	0.00308861	1331.12	3.87202e-06	0.138984	-579.847				6.29901	3.98339	62.1701	27.5475			0.621701	0	0.275475	0.0629901	0	0.0398339	0.259188	0.299022	45.6242	2.76564	0.920262	44.0204	5.95716	0	0.11497	0.0662536	0.00759236	0.523519	0	41.3778	0	0.181042	51.4701	6.97107	0	0	0	0	0	0
382	41.9034	1699.54	3240.04	0.00308883	1331.81	3.87376e-06	0.138982	-579.919				6.2738	3.98883	62.1793	27.558			0.621793	0	0.27558	0.062738	0	0.0398883	0.25944	0.299329	45.6247	2.76424	0.917519	44.0286	5.95324	0	0.114695	0.066126	0.00757521	0.523327	0	41.3787	0	0.180852	51.4741	6.96627	0	0	0	0	0	0
383	41.8533	1699.44	3239.8	0.00308905	1325.16	3.87497e-06	0.138976	-579.987				6.2447	3.97962	62.1966	27.5791			0.621966	0	0.275791	0.062447	0	0.0397962	0.259725	0.299522	45.6245	2.76187	0.914564	44.0361	5.9516	0	0.11423	0.0660636	0.00757185	0.523471	0	41.3792	0	0.18026	51.4764	6.96409	0	0	0	0	0	0
384	41.8032	1699.34	3239.53	0.0030893	1328.37	3.87483e-06	0.138973	-580.058				6.21665	3.98292	62.2059	27.5945			0.622059	0	0.275945	0.0621665	0	0.0398292	0.259946	0.299775	45.6249	2.76015	0.91225	44.0432	5.94847	0	0.113929	0.0659276	0.00756629	0.523595	0	41.3801	0	0.179916	51.4803	6.95966	0	0	0	0	0	0
385	41.7531	1699.24	3239.27	0.00308954	1321.62	3.87794e-06	0.138969	-580.13				6.18871	3.9833	62.2172	27.6108			0.622172	0	0.276108	0.0618871	0	0.039833	0.260185	0.300018	45.6252	2.75826	0.909724	44.0509	5.94521	0	0.113602	0.0657788	0.00756022	0.52373	0	41.381	0	0.179572	51.4842	6.95526	0	0	0	0	0	0
386	41.7029	1699.14	3239.02	0.00308978	1331.01	3.87583e-06	0.138966	-580.2				6.16027	3.9863	62.2275	27.6259			0.622275	0	0.276259	0.0616027	0	0.039863	0.260425	0.300288	45.6256	2.75637	0.907201	44.0585	5.94198	0	0.113274	0.0656294	0.00755415	0.523865	0	41.3818	0	0.178747	51.488	6.95154	0	0	0	0	0	0
387	41.6528	1699.04	3238.79	0.00308999	1325.07	3.87595e-06	0.138962	-580.266				6.13052	3.98225	62.2414	27.6458			0.622414	0	0.276458	0.0613052	0	0.0398225	0.260682	0.300505	45.6258	2.75379	0.904689	44.0664	5.93943	0	0.112763	0.0654956	0.00755889	0.524032	0	41.382	0	0.178459	51.4892	6.95029	0	0	0	0	0	0
388	41.6027	1698.94	3238.51	0.00309024	1327.51	3.87753e-06	0.138959	-580.334				6.1027	3.98539	62.2511	27.6608			0.622511	0	0.276608	0.061027	0	0.0398539	0.26091	0.300763	45.6259	2.75173	0.902141	44.0723	5.93818	0	0.11247	0.0654616	0.00754025	0.524249	0	41.3831	0	0.178221	51.494	6.94466	0	0	0	0	0	0
389	41.5526	1698.85	3238.29	0.00309045	1325.65	3.8781e-06	0.138955	-580.405				6.07559	3.98047	62.2647	27.6792			0.622647	0	0.276792	0.0607559	0	0.0398047	0.261155	0.30096	45.6265	2.74937	0.899686	44.0809	5.93415	0	0.112021	0.0653304	0.00750686	0.524554	0	41.3835	0	0.178611	51.4956	6.94232	0	0	0	0	0	0
390	41.5024	1698.75	3237.99	0.00309073	1326.98	3.87806e-06	0.138952	-580.473				6.04598	3.98902	62.2719	27.6931			0.622719	0	0.276931	0.0604598	0	0.0398902	0.261365	0.301255	45.6267	2.74731	0.897359	44.0865	5.9327	0	0.111781	0.0652347	0.00748995	0.524896	0	41.3849	0	0.177734	51.5018	6.93557	0	0	0	0	0	0
391	41.4523	1698.65	3237.73	0.00309097	1321.7	3.8794e-06	0.138947	-580.547				6.01481	3.98569	62.2864	27.7131			0.622864	0	0.277131	0.0601481	0	0.0398569	0.261629	0.301486	45.6275	2.74512	0.894795	44.0961	5.92744	0	0.111439	0.0649835	0.0074697	0.525116	0	41.3854	0	0.177753	51.5043	6.93255	0	0	0	0	0	0
392	41.4022	1698.56	3237.49	0.00309119	1332.74	3.88167e-06	0.138945	-580.614				5.98354	3.9877	62.297	27.7318			0.62297	0	0.277318	0.0598354	0	0.039877	0.261869	0.301746	45.6283	2.74283	0.892296	44.1036	5.92458	0	0.11113	0.0647746	0.00742427	0.52506	0	41.3859	0	0.177132	51.5065	6.93052	0	0	0	0	0	0
393	41.3521	1698.47	3237.27	0.00309139	1334.69	3.8807e-06	0.138941	-580.679				5.95742	3.98241	62.3118	27.7484			0.623118	0	0.277484	0.0595742	0	0.0398241	0.262119	0.301943	45.6282	2.74063	0.889457	44.1098	5.92379	0	0.11076	0.0645787	0.00741044	0.525386	0	41.386	0	0.177092	51.5067	6.93021	0	0	0	0	0	0
394	41.302	1698.38	3237.01	0.00309164	1332.2	3.88258e-06	0.13894	-580.742				5.92567	3.99217	62.3184	27.7637			0.623184	0	0.277637	0.0592567	0	0.0399217	0.262331	0.302253	45.6281	2.73846	0.887361	44.1154	5.92262	0	0.110389	0.0644878	0.00740079	0.52578	0	41.3866	0	0.176392	51.5099	6.92705	0	0	0	0	0	0
395	41.2518	1698.28	3236.77	0.00309186	1333.09	3.88216e-06	0.138936	-580.805				5.89647	3.99097	62.3318	27.7808			0.623318	0	0.277808	0.0589647	0	0.0399097	0.262606	0.302516	45.6281	2.73587	0.884402	44.1225	5.92146	0	0.109946	0.0643396	0.00737967	0.525909	0	41.3873	0	0.175504	51.5133	6.92389	0	0	0	0	0	0
396	41.2017	1698.18	3236.53	0.00309208	1332.09	3.88434e-06	0.13893	-580.873				5.86796	3.98206	62.3482	27.8018			0.623482	0	0.278018	0.0586796	0	0.0398206	0.262871	0.302692	45.6283	2.7333	0.881485	44.13	5.91993	0	0.109482	0.0641805	0.00737617	0.525961	0	41.3879	0	0.175796	51.5159	6.9204	0	0	0	0	0	0
397	41.1516	1698.07	3236.26	0.00309233	1328.83	3.88645e-06	0.138927	-580.945				5.83911	3.98646	62.3567	27.8177			0.623567	0	0.278177	0.0583911	0	0.0398646	0.263073	0.302937	45.6287	2.73166	0.879386	44.1367	5.91686	0	0.109206	0.0640483	0.00737119	0.526073	0	41.3888	0	0.175464	51.5196	6.91614	0	0	0	0	0	0
398	41.1015	1697.98	3235.99	0.00309258	1331.55	3.88623e-06	0.138924	-581.015				5.80936	3.98923	62.367	27.8344			0.62367	0	0.278344	0.0580936	0	0.0398923	0.263301	0.303194	45.629	2.72979	0.876992	44.1441	5.91372	0	0.108892	0.0638975	0.0073655	0.526201	0	41.3897	0	0.175106	51.5236	6.91165	0	0	0	0	0	0
399	41.0513	1697.89	3235.73	0.00309283	1324.55	3.88617e-06	0.138921	-581.085				5.77966	3.98964	62.3788	27.8519			0.623788	0	0.278519	0.0577966	0	0.0398964	0.263546	0.303442	45.6294	2.72778	0.87443	44.152	5.91042	0	0.108556	0.0637355	0.0073594	0.526338	0	41.3905	0	0.174746	51.5274	6.90733	0	0	0	0	0	0
400	41.0012	1697.79	3235.47	0.00309307	1330.31	3.88743e-06	0.138917	-581.156				5.75065	3.98815	62.3913	27.8699			0.623913	0	0.278699	0.0575065	0	0.0398815	0.26379	0.303672	45.6297	2.72576	0.871861	44.1598	5.90726	0	0.108219	0.0635725	0.00735327	0.526475	0	41.3915	0	0.174413	51.5316	6.90247	0	0	0	0	0	0
401	40.9511	1697.69	3235.2	0.00309331	1334.43	3.88794e-06	0.138913	-581.228				5.72136	3.98873	62.4026	27.8873			0.624026	0	0.278873	0.0572136	0	0.0398873	0.264022	0.303909	45.6301	2.72386	0.869461	44.1676	5.90362	0	0.107901	0.0634183	0.00734759	0.526603	0	41.3923	0	0.174073	51.5354	6.89822	0	0	0	0	0	0
402	40.901	1697.6	3234.94	0.00309356	1333.88	3.88989e-06	0.13891	-581.298				5.69124	3.99082	62.4134	27.9046			0.624134	0	0.279046	0.0569124	0	0.0399082	0.264254	0.304162	45.6305	2.72193	0.867023	44.1751	5.90051	0	0.107581	0.063262	0.00734178	0.526733	0	41.3932	0	0.173712	51.5393	6.89386	0	0	0	0	0	0
403	40.8509	1697.51	3234.66	0.00309382	1326.92	3.88972e-06	0.138906	-581.368				5.66118	3.991	62.4253	27.9225			0.624253	0	0.279225	0.0566118	0	0.03991	0.264498	0.304408	45.6308	2.7199	0.864465	44.183	5.8973	0	0.107244	0.0630974	0.00733567	0.52687	0	41.3941	0	0.173359	51.5435	6.88898	0	0	0	0	0	0
404	40.8007	1697.4	3234.41	0.00309405	1334.11	3.89145e-06	0.138902	-581.44				5.63232	3.98845	62.4383	27.941			0.624383	0	0.27941	0.0563232	0	0.0398845	0.26474	0.304625	45.6312	2.71788	0.861947	44.1911	5.89367	0	0.10691	0.0629336	0.00732969	0.527004	0	41.395	0	0.173035	51.5473	6.88474	0	0	0	0	0	0
405	40.7506	1697.29	3234.15	0.0030943	1328.47	3.89078e-06	0.138898	-581.513				5.60325	3.98864	62.4493	27.9588			0.624493	0	0.279588	0.0560325	0	0.0398864	0.264963	0.304849	45.6316	2.71602	0.859627	44.1984	5.89054	0	0.106604	0.0627825	0.00732416	0.527127	0	41.3959	0	0.172719	51.5514	6.87993	0	0	0	0	0	0
406	40.7005	1697.2	3233.87	0.00309456	1334.72	3.89257e-06	0.138895	-581.584				5.57255	3.99249	62.459	27.9759			0.62459	0	0.279759	0.0557255	0	0.0399249	0.265183	0.305108	45.632	2.71419	0.85735	44.206	5.88693	0	0.1063	0.0626325	0.00731877	0.527248	0	41.3969	0	0.172362	51.5557	6.87505	0	0	0	0	0	0
407	40.6504	1697.12	3233.59	0.00309481	1332.83	3.88997e-06	0.138892	-581.654				5.54197	3.99281	62.4711	27.9942			0.624711	0	0.279942	0.0554197	0	0.0399281	0.265427	0.305355	45.6325	2.71214	0.854817	44.2142	5.8833	0	0.105964	0.0624655	0.00731274	0.527383	0	41.3978	0	0.172006	51.5601	6.87007	0	0	0	0	0	0
408	40.6002	1697.02	3233.32	0.00309506	1326.23	3.8933e-06	0.138888	-581.726				5.51206	3.99142	62.4837	28.0128			0.624837	0	0.280128	0.0551206	0	0.0399142	0.26567	0.305585	45.6329	2.7101	0.852297	44.2224	5.87957	0	0.105629	0.0622985	0.00730675	0.527517	0	41.3988	0	0.171671	51.5644	6.86509	0	0	0	0	0	0
409	40.5501	1696.92	3233.05	0.00309531	1331.74	3.8945e-06	0.138884	-581.798				5.48195	3.9918	62.4951	28.0311			0.624951	0	0.280311	0.0548195	0	0.039918	0.265902	0.30582	45.6334	2.70816	0.849913	44.2303	5.87584	0	0.10531	0.0621393	0.0073011	0.527644	0	41.3998	0	0.171336	51.5687	6.86016	0	0	0	0	0	0
410	40.5	1696.82	3232.79	0.00309556	1330.72	3.89515e-06	0.13888	-581.87				5.4517	3.99231	62.5066	28.0494			0.625066	0	0.280494	0.054517	0	0.0399231	0.266132	0.306055	45.6338	2.70621	0.847531	44.2383	5.87214	0	0.104992	0.0619796	0.00729544	0.52777	0	41.4006	0	0.170993	51.5724	6.85596	0	0	0	0	0	0
411	40.4499	1696.72	3232.53	0.0030958	1334	3.89605e-06	0.138877	-581.94				5.42137	3.99266	62.5182	28.0677			0.625182	0	0.280677	0.0542137	0	0.0399266	0.266364	0.30629	45.6341	2.70423	0.845112	44.2458	5.86906	0	0.104671	0.061818	0.00728966	0.527899	0	41.4014	0	0.170651	51.5762	6.85175	0	0	0	0	0	0
412	40.3998	1696.62	3232.25	0.00309606	1332.49	3.89852e-06	0.138873	-582.011				5.39108	3.99268	62.5299	28.0864			0.625299	0	0.280864	0.0539108	0	0.0399268	0.266595	0.306522	45.6345	2.70226	0.842699	44.2533	5.86597	0	0.104351	0.061656	0.00728389	0.528027	0	41.4024	0	0.170319	51.5805	6.84683	0	0	0	0	0	0
413	40.3496	1696.52	3231.99	0.0030963	1326.77	3.89783e-06	0.138869	-582.083				5.36058	3.99329	62.5413	28.1048			0.625413	0	0.281048	0.0536058	0	0.0399329	0.266823	0.306756	45.6349	2.70031	0.840347	44.2612	5.86228	0	0.104035	0.061496	0.00727831	0.528152	0	41.4032	0	0.169978	51.5842	6.84262	0	0	0	0	0	0
414	40.2995	1696.42	3231.72	0.00309656	1332.09	3.89927e-06	0.138865	-582.154				5.32981	3.99401	62.5527	28.1235			0.625527	0	0.281235	0.0532981	0	0.0399401	0.267053	0.306993	45.6353	2.69834	0.837952	44.2687	5.85919	0	0.103717	0.0613337	0.00727258	0.528279	0	41.4042	0	0.16964	51.5885	6.83766	0	0	0	0	0	0
415	40.2494	1696.33	3231.44	0.00309681	1328.8	3.89724e-06	0.138862	-582.225				5.29895	3.99443	62.5643	28.1423			0.625643	0	0.281423	0.0529895	0	0.0399443	0.267284	0.307229	45.6357	2.69635	0.835566	44.2767	5.85547	0	0.103397	0.06117	0.00726691	0.528406	0	41.4051	0	0.169299	51.5927	6.83288	0	0	0	0	0	0
416	40.1993	1696.23	3231.18	0.00309706	1324.84	3.90024e-06	0.138858	-582.297				5.26812	3.99451	62.5761	28.1612			0.625761	0	0.281612	0.0526812	0	0.0399451	0.267516	0.307461	45.6361	2.69436	0.833173	44.2846	5.8519	0	0.103076	0.0610054	0.00726121	0.528532	0	41.406	0	0.168959	51.5966	6.82842	0	0	0	0	0	0
417	40.1491	1696.13	3230.91	0.00309731	1332.09	3.90001e-06	0.138854	-582.368				5.23718	3.99488	62.5878	28.1802			0.625878	0	0.281802	0.0523718	0	0.0399488	0.267745	0.307694	45.6365	2.69237	0.830793	44.2922	5.8486	0	0.102757	0.0608414	0.00725552	0.528658	0	41.4069	0	0.16862	51.6005	6.82397	0	0	0	0	0	0
418	40.099	1696.03	3230.64	0.00309756	1331.41	3.9e-06	0.138851	-582.439				5.20634	3.99479	62.5996	28.1993			0.625996	0	0.281993	0.0520634	0	0.0399479	0.267974	0.307922	45.6369	2.69038	0.828416	44.2999	5.8453	0	0.102439	0.060677	0.00724985	0.528784	0	41.4078	0	0.168287	51.6045	6.81948	0	0	0	0	0	0
419	40.0489	1695.93	3230.37	0.00309781	1327.97	3.90295e-06	0.138847	-582.511				5.17537	3.99517	62.611	28.2184			0.62611	0	0.282184	0.0517537	0	0.0399517	0.2682	0.308152	45.6373	2.68842	0.826081	44.3075	5.84197	0	0.102126	0.0605144	0.00724428	0.528908	0	41.4087	0	0.167953	51.6084	6.81501	0	0	0	0	0	0
420	39.9988	1695.83	3230.1	0.00309806	1331.57	3.9035e-06	0.138843	-582.581				5.14405	3.99609	62.6224	28.2375			0.626224	0	0.282375	0.0514405	0	0.0399609	0.268425	0.308386	45.6376	2.68645	0.823748	44.3151	5.83865	0	0.101813	0.0603514	0.00723871	0.529032	0	41.4095	0	0.167611	51.6122	6.81074	0	0	0	0	0	0
421	39.9487	1695.73	3229.84	0.0030983	1333.65	3.90642e-06	0.13884	-582.652				5.11267	3.99646	62.6341	28.2568			0.626341	0	0.282568	0.0511267	0	0.0399646	0.268654	0.308619	45.638	2.68444	0.82137	44.3226	5.8355	0	0.101494	0.0601849	0.00723302	0.529157	0	41.4103	0	0.16727	51.6159	6.80646	0	0	0	0	0	0
422	39.8985	1695.63	3229.57	0.00309855	1322.48	3.90484e-06	0.138836	-582.723				5.08135	3.99645	62.6459	28.2763			0.626459	0	0.282763	0.0508135	0	0.0399645	0.268883	0.308847	45.6383	2.68243	0.818998	44.3302	5.83236	0	0.101176	0.060018	0.00722734	0.529283	0	41.4112	0	0.166933	51.6197	6.80221	0	0	0	0	0	0
423	39.8484	1695.53	3229.3	0.0030988	1324.61	3.90504e-06	0.138832	-582.793				5.0499	3.99682	62.6575	28.2958			0.626575	0	0.282958	0.050499	0	0.0399682	0.269108	0.309076	45.6387	2.68044	0.816657	44.3377	5.82923	0	0.100862	0.0598525	0.00722173	0.529407	0	41.412	0	0.166596	51.6234	6.79798	0	0	0	0	0	0
424	39.7983	1695.42	3229.04	0.00309904	1325.1	3.90719e-06	0.138828	-582.865				5.01873	3.99639	62.6694	28.3155			0.626694	0	0.283155	0.0501873	0	0.0399639	0.269333	0.309297	45.639	2.67844	0.814319	44.3451	5.82612	0	0.100548	0.0596866	0.00721614	0.529531	0	41.4128	0	0.166268	51.6271	6.79379	0	0	0	0	0	0
425	39.7482	1695.32	3228.77	0.00309929	1331.1	3.91039e-06	0.138824	-582.936				4.98743	3.99669	62.6808	28.3351			0.626808	0	0.283351	0.0498743	0	0.0399669	0.269553	0.30952	45.6394	2.67649	0.812044	44.3525	5.82303	0	0.100242	0.0595243	0.00721069	0.529651	0	41.4137	0	0.165944	51.631	6.78939	0	0	0	0	0	0
426	39.698	1695.23	3228.49	0.00309955	1326.07	3.91001e-06	0.138822	-583.006				4.95497	3.99935	62.6914	28.3543			0.626914	0	0.283543	0.0495497	0	0.0399935	0.269772	0.309765	45.6397	2.67455	0.809787	44.3599	5.81976	0	0.0999378	0.0593621	0.0072053	0.52977	0	41.4146	0	0.165591	51.6348	6.78507	0	0	0	0	0	0
427	39.6479	1695.14	3228.22	0.0030998	1326.69	3.90851e-06	0.138818	-583.076				4.92252	3.99971	62.7034	28.3743			0.627034	0	0.283743	0.0492252	0	0.0399971	0.270005	0.310002	45.6401	2.67246	0.807361	44.3676	5.81657	0	0.0996116	0.0591877	0.00719949	0.529898	0	41.4154	0	0.165238	51.6386	6.78075	0	0	0	0	0	0
428	39.5978	1695.04	3227.94	0.00310006	1328.95	3.90876e-06	0.138814	-583.146				4.89022	3.99947	62.7157	28.3946			0.627157	0	0.283946	0.0489022	0	0.0399947	0.270239	0.310233	45.6404	2.67036	0.804941	44.3754	5.8134	0	0.0992858	0.0590129	0.00719369	0.530026	0	41.4164	0	0.164898	51.6429	6.77579	0	0	0	0	0	0
429	39.5477	1694.95	3227.67	0.00310031	1331.8	3.91068e-06	0.138811	-583.217				4.85771	4.00004	62.7275	28.4147			0.627275	0	0.284147	0.0485771	0	0.0400004	0.270468	0.310468	45.6409	2.66832	0.802595	44.3834	5.80967	0	0.0989678	0.0588414	0.00718809	0.530149	0	41.4172	0	0.16455	51.6468	6.77145	0	0	0	0	0	0
430	39.4976	1694.85	3227.4	0.00310057	1333.08	3.91118e-06	0.138807	-583.287				4.82542	3.99968	62.7397	28.4352			0.627397	0	0.284352	0.0482542	0	0.0399968	0.270698	0.310694	45.6412	2.66624	0.800214	44.3911	5.80647	0	0.0986468	0.0586678	0.00718239	0.530274	0	41.4182	0	0.164217	51.651	6.76656	0	0	0	0	0	0
431	39.4474	1694.76	3227.12	0.00310083	1334.16	3.91436e-06	0.138803	-583.359				4.79297	4.00006	62.7514	28.4555			0.627514	0	0.284555	0.0479297	0	0.0400006	0.270922	0.310923	45.6417	2.66423	0.797913	44.399	5.8028	0	0.0983345	0.0584981	0.0071769	0.530395	0	41.4191	0	0.163882	51.6552	6.76174	0	0	0	0	0	0
432	39.3973	1694.66	3226.84	0.00310109	1332.59	3.91361e-06	0.138799	-583.43				4.76051	4.00023	62.7632	28.476			0.627632	0	0.28476	0.0476051	0	0.0400023	0.271147	0.311149	45.6421	2.6622	0.795612	44.4068	5.79918	0	0.0980222	0.0583278	0.00717141	0.530516	0	41.4201	0	0.16355	51.6594	6.75695	0	0	0	0	0	0
433	39.3472	1694.56	3226.57	0.00310134	1330.52	3.91387e-06	0.138796	-583.502				4.72793	4.0006	62.7749	28.4965			0.627749	0	0.284965	0.0472793	0	0.040006	0.27137	0.311376	45.6426	2.66019	0.79333	44.4147	5.79559	0	0.0977122	0.058158	0.00716596	0.530635	0	41.421	0	0.163218	51.6636	6.75219	0	0	0	0	0	0
434	39.2971	1694.46	3226.29	0.0031016	1329.89	3.91431e-06	0.138792	-583.574				4.69537	4.00071	62.7867	28.5172			0.627867	0	0.285172	0.0469537	0	0.0400071	0.271593	0.3116	45.643	2.65817	0.791051	44.4225	5.79202	0	0.0974025	0.0579878	0.00716052	0.530754	0	41.4219	0	0.162888	51.6676	6.74761	0	0	0	0	0	0
435	39.2469	1694.36	3226.02	0.00310185	1326.73	3.91387e-06	0.138788	-583.645				4.66268	4.0011	62.7984	28.5379			0.627984	0	0.285379	0.0466268	0	0.040011	0.271813	0.311824	45.6434	2.65616	0.788788	44.4301	5.7886	0	0.0970953	0.0578184	0.00715511	0.530873	0	41.4228	0	0.162558	51.6716	6.74309	0	0	0	0	0	0
436	39.1968	1694.25	3225.75	0.0031021	1337.67	3.91376e-06	0.138784	-583.717				4.63045	4.00025	62.8104	28.5589			0.628104	0	0.285589	0.0463045	0	0.0400025	0.272034	0.312036	45.6438	2.65415	0.786526	44.4377	5.78523	0	0.0967882	0.0576483	0.0071497	0.530991	0	41.4237	0	0.162244	51.6757	6.73838	0	0	0	0	0	0
437	39.1467	1694.14	3225.47	0.00310236	1327.59	3.9164e-06	0.13878	-583.79				4.59806	4.00062	62.8216	28.5797			0.628216	0	0.285797	0.0459806	0	0.0400062	0.272245	0.312252	45.6442	2.65221	0.784364	44.4453	5.78169	0	0.0964937	0.0574845	0.00714455	0.531104	0	41.4246	0	0.16193	51.6798	6.73364	0	0	0	0	0	0
438	39.0966	1694.04	3225.19	0.00310262	1326.62	3.91666e-06	0.138776	-583.862				4.56493	4.00229	62.8325	28.6003			0.628325	0	0.286003	0.0456493	0	0.0400229	0.272457	0.31248	45.6447	2.65028	0.782209	44.4528	5.77812	0	0.0961996	0.0573204	0.00713941	0.531216	0	41.4256	0	0.161602	51.684	6.72884	0	0	0	0	0	0
439	39.0465	1693.94	3224.91	0.00310288	1329.06	3.91891e-06	0.138773	-583.934				4.53177	4.00262	62.8441	28.6215			0.628441	0	0.286215	0.0453177	0	0.0400262	0.272677	0.312703	45.6451	2.64826	0.779967	44.4606	5.77451	0	0.0958938	0.057149	0.00713405	0.531333	0	41.4265	0	0.161275	51.6883	6.72394	0	0	0	0	0	0
440	38.9963	1693.84	3224.64	0.00310314	1334.91	3.92065e-06	0.138769	-584.006				4.49864	4.0027	62.8559	28.6428			0.628559	0	0.286428	0.0449864	0	0.040027	0.272896	0.312923	45.6456	2.64624	0.777735	44.4685	5.77082	0	0.095589	0.0569775	0.00712873	0.531449	0	41.4275	0	0.160951	51.6925	6.71911	0	0	0	0	0	0
441	38.9462	1693.74	3224.36	0.00310339	1332.72	3.91866e-06	0.138765	-584.078				4.46531	4.00326	62.8674	28.664			0.628674	0	0.28664	0.0446531	0	0.0400326	0.273113	0.313145	45.6461	2.64424	0.775526	44.4762	5.76719	0	0.0952873	0.0568071	0.00712346	0.531564	0	41.4283	0	0.16062	51.6962	6.71488	0	0	0	0	0	0
442	38.8961	1693.65	3224.08	0.00310365	1336.13	3.92173e-06	0.138762	-584.147				4.43096	4.00555	62.8785	28.685			0.628785	0	0.28685	0.0443096	0	0.0400555	0.273331	0.313386	45.6464	2.64221	0.773284	44.4836	5.76405	0	0.0949827	0.0566346	0.00711808	0.531681	0	41.4291	0	0.160266	51.6999	6.71064	0	0	0	0	0	0
443	38.846	1693.56	3223.8	0.00310391	1331.39	3.92186e-06	0.138759	-584.216				4.39661	4.00582	62.8908	28.7068			0.628908	0	0.287068	0.0439661	0	0.0400582	0.273561	0.313619	45.6467	2.64005	0.770908	44.4913	5.76094	0	0.0946604	0.0564513	0.00711238	0.531805	0	41.43	0	0.159914	51.7039	6.70618	0	0	0	0	0	0
444	38.7958	1693.44	3223.54	0.00310415	1334.45	3.92337e-06	0.138754	-584.288				4.3639	4.00254	62.9043	28.7292			0.629043	0	0.287292	0.043639	0	0.0400254	0.27379	0.313816	45.6471	2.6379	0.768551	44.4992	5.75763	0	0.0943399	0.0562683	0.00710672	0.531928	0	41.4308	0	0.159605	51.7075	6.7021	0	0	0	0	0	0
445	38.7457	1693.33	3223.27	0.0031044	1327.71	3.92447e-06	0.13875	-584.36				4.33093	4.00289	62.9154	28.7507			0.629154	0	0.287507	0.0433093	0	0.0400289	0.273995	0.314024	45.6475	2.63597	0.766449	44.5062	5.75461	0	0.0940537	0.0561042	0.00710169	0.532037	0	41.4317	0	0.159298	51.7112	6.69788	0	0	0	0	0	0
446	38.6956	1693.24	3222.99	0.00310467	1329.71	3.92299e-06	0.138747	-584.43				4.29616	4.00672	62.9254	28.7717			0.629254	0	0.287717	0.0429616	0	0.0400672	0.274199	0.314266	45.6478	2.63405	0.76436	44.5133	5.75148	0	0.0937688	0.0559402	0.00709669	0.532146	0	41.4325	0	0.15895	51.7151	6.69341	0	0	0	0	0	0
447	38.6455	1693.15	3222.71	0.00310493	1333.03	3.92412e-06	0.138744	-584.5				4.26144	4.00706	62.9376	28.7939			0.629376	0	0.287939	0.0426144	0	0.0400706	0.274426	0.314497	45.6482	2.63191	0.762033	44.5211	5.74816	0	0.0934518	0.055757	0.00709111	0.532267	0	41.4334	0	0.158603	51.7191	6.6889	0	0	0	0	0	0
448	38.5954	1693.05	3222.43	0.00310519	1330.53	3.9239e-06	0.13874	-584.57				4.22723	4.0061	62.9503	28.8164			0.629503	0	0.288164	0.0422723	0	0.040061	0.274652	0.314713	45.6486	2.62976	0.759714	44.5289	5.74481	0	0.0931356	0.0555736	0.00708555	0.532387	0	41.4343	0	0.158273	51.723	6.68442	0	0	0	0	0	0
449	38.5452	1692.95	3222.15	0.00310545	1336.78	3.9263e-06	0.138736	-584.641				4.19285	4.00648	62.9621	28.8386			0.629621	0	0.288386	0.0419285	0	0.0400648	0.27487	0.314934	45.649	2.6277	0.757495	44.5365	5.74146	0	0.0928326	0.055397	0.00708023	0.532502	0	41.4352	0	0.157942	51.7269	6.67998	0	0	0	0	0	0
450	38.4951	1692.85	3221.88	0.00310571	1335.87	3.92699e-06	0.138732	-584.712				4.1585	4.00652	62.974	28.861			0.62974	0	0.28861	0.041585	0	0.0400652	0.275087	0.315152	45.6494	2.62564	0.755278	44.5441	5.73815	0	0.0925298	0.0552199	0.00707492	0.532616	0	41.4361	0	0.157616	51.7309	6.67547	0	0	0	0	0	0
451	38.445	1692.75	3221.6	0.00310597	1327.17	3.92733e-06	0.138728	-584.784				4.12403	4.00686	62.9857	28.8834			0.629857	0	0.288834	0.0412403	0	0.0400686	0.275301	0.31537	45.6498	2.6236	0.753092	44.5517	5.73478	0	0.0922308	0.0550443	0.00706969	0.532729	0	41.437	0	0.157291	51.7349	6.67087	0	0	0	0	0	0
452	38.3949	1692.64	3221.32	0.00310622	1335.23	3.93009e-06	0.138724	-584.855				4.08976	4.00659	62.9976	28.9061			0.629976	0	0.289061	0.0408976	0	0.0400659	0.275515	0.315581	45.6502	2.62155	0.750915	44.5593	5.73133	0	0.0919329	0.0548686	0.00706448	0.532841	0	41.4379	0	0.156975	51.7389	6.66631	0	0	0	0	0	0
453	38.3447	1692.54	3221.04	0.00310648	1334.62	3.92973e-06	0.13872	-584.927				4.05534	4.00696	63.0091	28.9286			0.630091	0	0.289286	0.0405534	0	0.0400696	0.275724	0.315794	45.6507	2.61955	0.748788	44.5667	5.72791	0	0.0916414	0.054696	0.00705939	0.532951	0	41.4388	0	0.156658	51.7428	6.66175	0	0	0	0	0	0
454	38.2946	1692.43	3220.76	0.00310674	1331.39	3.93125e-06	0.138716	-584.999				4.0207	4.00754	63.0205	28.9513			0.630205	0	0.289513	0.040207	0	0.0400754	0.275933	0.316009	45.6511	2.61755	0.746666	44.5742	5.72449	0	0.0913504	0.054523	0.00705432	0.53306	0	41.4396	0	0.15634	51.7468	6.65718	0	0	0	0	0	0
455	38.2445	1692.33	3220.48	0.003107	1327.93	3.93028e-06	0.138713	-585.071				3.98596	4.00789	63.0321	28.9741			0.630321	0	0.289741	0.0398596	0	0.0400789	0.276143	0.316222	45.6515	2.61553	0.744533	44.5818	5.72106	0	0.0910581	0.0543486	0.00704922	0.533169	0	41.4406	0	0.156022	51.7509	6.65254	0	0	0	0	0	0
456	38.1944	1692.23	3220.19	0.00310727	1330.79	3.93165e-06	0.138709	-585.142				3.95026	4.00992	63.0431	28.9967			0.630431	0	0.289967	0.0395026	0	0.0400992	0.276353	0.316452	45.6519	2.61351	0.742409	44.5893	5.71757	0	0.0907666	0.0541739	0.00704414	0.533278	0	41.4415	0	0.155685	51.7551	6.64777	0	0	0	0	0	0
457	38.1443	1692.14	3219.9	0.00310754	1334.92	3.93235e-06	0.138706	-585.212				3.91452	4.01024	63.0552	29.02			0.630552	0	0.2902	0.0391452	0	0.0401024	0.276573	0.316675	45.6524	2.61138	0.740175	44.5972	5.71399	0	0.0904602	0.0539895	0.0070388	0.533393	0	41.4424	0	0.15535	51.7593	6.6429	0	0	0	0	0	0
458	38.0941	1692.04	3219.62	0.0031078	1332.22	3.93413e-06	0.138702	-585.284				3.87912	4.00967	63.0676	29.0436			0.630676	0	0.290436	0.0387912	0	0.0400967	0.276792	0.316889	45.6528	2.60925	0.737952	44.6051	5.71031	0	0.0901549	0.053805	0.00703348	0.533506	0	41.4434	0	0.155026	51.7635	6.63807	0	0	0	0	0	0
459	38.044	1691.94	3219.34	0.00310807	1334.19	3.93389e-06	0.138698	-585.356				3.84356	4.01004	63.0794	29.067			0.630794	0	0.29067	0.0384356	0	0.0401004	0.277005	0.317106	45.6533	2.60718	0.735799	44.6129	5.70667	0	0.089859	0.0536255	0.00702834	0.533616	0	41.4443	0	0.154703	51.7677	6.63322	0	0	0	0	0	0
460	37.9939	1691.84	3219.05	0.00310833	1335.29	3.93496e-06	0.138694	-585.427				3.80788	4.01041	63.0912	29.0906			0.630912	0	0.290906	0.0380788	0	0.0401041	0.277218	0.317322	45.6538	2.60511	0.733652	44.6207	5.70301	0	0.0895637	0.0534456	0.00702321	0.533726	0	41.4453	0	0.154379	51.7719	6.62839	0	0	0	0	0	0
461	37.9438	1691.74	3218.77	0.00310859	1336.09	3.93687e-06	0.138691	-585.498				3.77198	4.01101	63.1029	29.1141			0.631029	0	0.291141	0.0377198	0	0.0401101	0.27743	0.31754	45.6542	2.60304	0.731508	44.6285	5.69936	0	0.0892689	0.0532652	0.00701809	0.533835	0	41.4461	0	0.154048	51.7756	6.62428	0	0	0	0	0	0
462	37.8936	1691.65	3218.49	0.00310886	1337.52	3.9347e-06	0.138687	-585.568				3.73557	4.01213	63.1146	29.1377			0.631146	0	0.291377	0.0373557	0	0.0401213	0.277644	0.317765	45.6546	2.60093	0.729327	44.6358	5.69632	0	0.0889709	0.0530824	0.00701285	0.533946	0	41.4469	0	0.153708	51.7793	6.62007	0	0	0	0	0	0
463	37.8435	1691.56	3218.21	0.00310912	1335.68	3.93699e-06	0.138684	-585.637				3.69906	4.01252	63.1268	29.1617			0.631268	0	0.291617	0.0369906	0	0.0401252	0.277862	0.317987	45.6549	2.59878	0.7271	44.6433	5.69321	0	0.0886665	0.0528949	0.00700751	0.53406	0	41.4477	0	0.153367	51.7829	6.61597	0	0	0	0	0	0
464	37.7934	1691.46	3217.93	0.00310938	1330.88	3.93588e-06	0.13868	-585.707				3.66275	4.01222	63.1392	29.1859			0.631392	0	0.291859	0.0366275	0	0.0401222	0.27808	0.318202	45.6553	2.59661	0.724872	44.6508	5.69019	0	0.0883622	0.0527066	0.00700215	0.534174	0	41.4486	0	0.153035	51.7866	6.61179	0	0	0	0	0	0
465	37.7433	1691.36	3217.65	0.00310964	1329.59	3.93757e-06	0.138676	-585.777				3.6263	4.01256	63.1511	29.21			0.631511	0	0.2921	0.036263	0	0.0401256	0.278293	0.318418	45.6556	2.59449	0.722699	44.6582	5.68709	0	0.088065	0.052522	0.00699694	0.534284	0	41.4494	0	0.152704	51.7904	6.60755	0	0	0	0	0	0
466	37.6932	1691.25	3217.37	0.0031099	1336.38	3.94008e-06	0.138672	-585.848				3.5905	4.01137	63.1636	29.2345			0.631636	0	0.292345	0.035905	0	0.0401137	0.278506	0.318619	45.656	2.59237	0.720534	44.6657	5.68394	0	0.0877688	0.0523372	0.00699174	0.534394	0	41.4503	0	0.152395	51.7942	6.60315	0	0	0	0	0	0
467	37.643	1691.14	3217.09	0.00311016	1332.52	3.93907e-06	0.138668	-585.92				3.5545	4.01179	63.175	29.2587			0.63175	0	0.292587	0.035545	0	0.0401179	0.278708	0.318825	45.6564	2.59036	0.71849	44.673	5.68064	0	0.0874882	0.0521613	0.00698686	0.534498	0	41.4511	0	0.152084	51.798	6.59887	0	0	0	0	0	0
468	37.5929	1691.05	3216.8	0.00311043	1331.26	3.94205e-06	0.138665	-585.991				3.51734	4.01417	63.1858	29.2827			0.631858	0	0.292827	0.0351734	0	0.0401417	0.27891	0.319051	45.6568	2.58834	0.716444	44.6802	5.67745	0	0.0872074	0.0519846	0.00698196	0.534601	0	41.452	0	0.151749	51.8018	6.5945	0	0	0	0	0	0
469	37.5428	1690.95	3216.51	0.00311069	1339.47	3.94123e-06	0.138662	-586.06				3.48011	4.01454	63.1979	29.3074			0.631979	0	0.293074	0.0348011	0	0.0401454	0.279124	0.31927	45.6572	2.58619	0.714263	44.6878	5.67419	0	0.0869086	0.0517959	0.00697673	0.534712	0	41.4528	0	0.151414	51.8056	6.59016	0	0	0	0	0	0
470	37.4927	1690.85	3216.24	0.00311095	1327.9	3.94288e-06	0.138657	-586.132				3.4436	4.01327	63.2106	29.3325			0.632106	0	0.293325	0.034436	0	0.0401327	0.279339	0.319472	45.6576	2.58402	0.712084	44.6953	5.67096	0	0.0866102	0.0516066	0.0069715	0.534822	0	41.4537	0	0.151099	51.8094	6.58584	0	0	0	0	0	0
471	37.4425	1690.74	3215.95	0.00311122	1334.68	3.94461e-06	0.138653	-586.203				3.40693	4.01355	63.2222	29.3573			0.632222	0	0.293573	0.0340693	0	0.0401355	0.279542	0.319678	45.658	2.58198	0.710026	44.7026	5.66772	0	0.0863278	0.0514266	0.00696658	0.534925	0	41.4546	0	0.150789	51.8134	6.58121	0	0	0	0	0	0
472	37.3924	1690.63	3215.67	0.00311148	1330.08	3.94518e-06	0.138649	-586.276				3.3705	4.01322	63.234	29.3823			0.63234	0	0.293823	0.033705	0	0.0401322	0.279745	0.319877	45.6584	2.57994	0.70799	44.7101	5.66423	0	0.0860475	0.0512472	0.00696171	0.535028	0	41.4554	0	0.150487	51.8173	6.57676	0	0	0	0	0	0
473	37.3423	1690.51	3215.4	0.00311173	1337.79	3.94464e-06	0.138646	-586.346				3.33198	4.0173	63.2444	29.4063			0.632444	0	0.294063	0.0333198	0	0.040173	0.279942	0.320115	45.6589	2.57795	0.706002	44.7174	5.66088	0	0.085774	0.0510715	0.00695696	0.535127	0	41.4558	0	0.149816	51.8193	6.57504	0	0	0	0	0	0
474	37.2922	1690.41	3215.12	0.00311198	1337.05	3.94582e-06	0.138642	-586.412				3.29474	4.01398	63.2582	29.4331			0.632582	0	0.294331	0.0329474	0	0.0401398	0.280163	0.320303	45.659	2.57542	0.703775	44.7237	5.65975	0	0.0854521	0.0508703	0.00694538	0.535173	0	41.4567	0	0.149842	51.8229	6.57064	0	0	0	0	0	0
475	37.2421	1690.31	3214.83	0.00311225	1335.75	3.94642e-06	0.138638	-586.483				3.25706	4.01593	63.269	29.458			0.63269	0	0.29458	0.0325706	0	0.0401593	0.28036	0.32052	45.6594	2.57342	0.70179	44.7308	5.65652	0	0.0851794	0.0506935	0.00694063	0.535273	0	41.4575	0	0.14952	51.8267	6.56622	0	0	0	0	0	0
476	37.1919	1690.23	3214.54	0.00311253	1332.61	3.94796e-06	0.138635	-586.552				3.21826	4.01826	63.2802	29.4833			0.632802	0	0.294833	0.0321826	0	0.0401826	0.280567	0.32075	45.6598	2.57131	0.699701	44.7383	5.65322	0	0.0848927	0.050507	0.00693564	0.535377	0	41.4584	0	0.149174	51.8307	6.5617	0	0	0	0	0	0
477	37.1418	1690.14	3214.24	0.0031128	1331.04	3.94832e-06	0.138632	-586.621				3.17939	4.0186	63.2928	29.5092			0.632928	0	0.295092	0.0317939	0	0.040186	0.280787	0.320973	45.6602	2.56906	0.697482	44.7461	5.64984	0	0.0845886	0.0503083	0.00693033	0.535488	0	41.4593	0	0.148828	51.8347	6.55716	0	0	0	0	0	0
478	37.0917	1690.04	3213.96	0.00311306	1330	3.94917e-06	0.138628	-586.692				3.14139	4.01706	63.3059	29.5356			0.633059	0	0.295356	0.0314139	0	0.0401706	0.281006	0.321176	45.6606	2.56681	0.695269	44.754	5.64644	0	0.0842854	0.0501093	0.00692503	0.535598	0	41.4602	0	0.148507	51.8386	6.55275	0	0	0	0	0	0
479	37.0416	1689.94	3213.67	0.00311333	1336.69	3.95e-06	0.138624	-586.762				3.1032	4.01741	63.3178	29.5616			0.633178	0	0.295616	0.031032	0	0.0401741	0.281212	0.321386	45.661	2.56468	0.693191	44.7614	5.64314	0	0.0840003	0.0499215	0.00692006	0.535702	0	41.461	0	0.148186	51.8425	6.54829	0	0	0	0	0	0
480	36.9914	1689.84	3213.38	0.0031136	1336.3	3.95144e-06	0.13862	-586.833				3.06504	4.01745	63.3298	29.5877			0.633298	0	0.295877	0.0306504	0	0.0401745	0.281417	0.321592	45.6614	2.56256	0.691121	44.7689	5.63979	0	0.0837162	0.0497334	0.00691511	0.535805	0	41.4619	0	0.147869	51.8463	6.54396	0	0	0	0	0	0
481	36.9413	1689.74	3213.1	0.00311387	1334.08	3.953e-06	0.138617	-586.904				3.02675	4.01777	63.3416	29.6139			0.633416	0	0.296139	0.0302675	0	0.0401777	0.281621	0.321798	45.6618	2.56046	0.689074	44.7763	5.63654	0	0.0834356	0.0495468	0.00691022	0.535906	0	41.4628	0	0.147553	51.8502	6.53948	0	0	0	0	0	0
482	36.8912	1689.64	3212.8	0.00311414	1335.02	3.95279e-06	0.138613	-586.975				2.98772	4.01927	63.353	29.64			0.63353	0	0.2964	0.0298772	0	0.0401927	0.281823	0.322016	45.6623	2.55837	0.68704	44.7837	5.63317	0	0.0831563	0.0493604	0.00690536	0.536007	0	41.4636	0	0.147224	51.8541	6.53502	0	0	0	0	0	0
483	36.8411	1689.55	3212.51	0.00311441	1339.58	3.9542e-06	0.13861	-587.045				2.94858	4.01964	63.3651	29.6666			0.633651	0	0.296666	0.0294858	0	0.0401964	0.282033	0.322229	45.6627	2.55619	0.684931	44.7913	5.62983	0	0.0828671	0.0491665	0.00690032	0.536111	0	41.4645	0	0.146894	51.858	6.53059	0	0	0	0	0	0
484	36.791	1689.42	3212.24	0.00311467	1336.8	3.95295e-06	0.138605	-587.118				2.91129	4.01629	63.3785	29.6939			0.633785	0	0.296939	0.0291129	0	0.0401629	0.282242	0.322405	45.6631	2.554	0.682824	44.7989	5.62651	0	0.0825785	0.0489722	0.00689528	0.536215	0	41.4654	0	0.146612	51.8617	6.52631	0	0	0	0	0	0
485	36.7408	1689.3	3211.95	0.00311493	1335.55	3.95834e-06	0.1386	-587.191				2.87374	4.01671	63.3893	29.7202			0.633893	0	0.297202	0.0287374	0	0.0401671	0.282426	0.322593	45.6635	2.55208	0.680979	44.8058	5.62328	0	0.0823249	0.0488006	0.00689088	0.536305	0	41.4662	0	0.146328	51.8654	6.5221	0	0	0	0	0	0
486	36.6907	1689.2	3211.66	0.0031152	1337.98	3.95814e-06	0.138597	-587.263				2.83448	4.02001	63.3993	29.7462			0.633993	0	0.297462	0.0283448	0	0.0402001	0.282611	0.322811	45.6639	2.55016	0.679134	44.8127	5.62011	0	0.0820713	0.0486283	0.00688648	0.536396	0	41.467	0	0.14601	51.8693	6.51769	0	0	0	0	0	0
487	36.6406	1689.1	3211.37	0.00311548	1338.94	3.95888e-06	0.138594	-587.333				2.79516	4.02036	63.4112	29.7733			0.634112	0	0.297733	0.0279516	0	0.0402036	0.282814	0.323017	45.6644	2.54803	0.677095	44.8201	5.6168	0	0.0817917	0.0484377	0.00688161	0.536496	0	41.4679	0	0.145692	51.8732	6.51322	0	0	0	0	0	0
488	36.5905	1689	3211.07	0.00311575	1334.8	3.95947e-06	0.13859	-587.404				2.7555	4.0211	63.4229	29.8005			0.634229	0	0.298005	0.027555	0	0.040211	0.283016	0.323227	45.6648	2.54589	0.675064	44.8276	5.61343	0	0.0815131	0.0482468	0.00687676	0.536595	0	41.4688	0	0.14537	51.8771	6.50875	0	0	0	0	0	0
489	36.5403	1688.9	3210.78	0.00311602	1331.95	3.96072e-06	0.138586	-587.474				2.71571	4.02146	63.435	29.8279			0.63435	0	0.298279	0.0271571	0	0.0402146	0.283221	0.323436	45.6652	2.54373	0.673012	44.8351	5.61007	0	0.0812317	0.0480533	0.00687186	0.536695	0	41.4697	0	0.145049	51.881	6.50425	0	0	0	0	0	0
490	36.4902	1688.8	3210.49	0.00311629	1333.98	3.96035e-06	0.138582	-587.546				2.67641	4.02066	63.4473	29.8556			0.634473	0	0.298556	0.0267641	0	0.0402066	0.283425	0.323632	45.6657	2.54157	0.670965	44.8426	5.60668	0	0.0809512	0.0478595	0.00686698	0.536795	0	41.4705	0	0.144742	51.8849	6.49983	0	0	0	0	0	0
491	36.4401	1688.69	3210.2	0.00311656	1331.37	3.96124e-06	0.138578	-587.618				2.63693	4.02103	63.4589	29.8831			0.634589	0	0.298831	0.0263693	0	0.0402103	0.283621	0.323832	45.6661	2.5395	0.669003	44.8499	5.60335	0	0.0806821	0.0476727	0.00686229	0.536891	0	41.4714	0	0.144437	51.8888	6.49536	0	0	0	0	0	0
492	36.39	1688.61	3209.89	0.00311685	1335.9	3.96067e-06	0.138576	-587.686				2.59521	4.02523	63.4693	29.9102			0.634693	0	0.299102	0.0259521	0	0.0402523	0.283817	0.324069	45.6665	2.53742	0.667047	44.8573	5.59997	0	0.0804137	0.0474856	0.00685763	0.536985	0	41.4723	0	0.144081	51.8926	6.49105	0	0	0	0	0	0
493	36.3399	1688.54	3209.59	0.00311713	1340.12	3.96259e-06	0.138573	-587.753				2.55345	4.02556	63.4823	29.9387			0.634823	0	0.299387	0.0255345	0	0.0402556	0.284038	0.324293	45.6669	2.53505	0.664824	44.8651	5.59677	0	0.0801104	0.0472735	0.00685231	0.537093	0	41.4731	0	0.143726	51.8964	6.48673	0	0	0	0	0	0
494	36.2897	1688.42	3209.31	0.00311738	1341.34	3.96315e-06	0.138568	-587.825				2.51414	4.02119	63.4967	29.9679			0.634967	0	0.299679	0.0251414	0	0.0402119	0.284258	0.324469	45.6673	2.53269	0.662608	44.8729	5.59355	0	0.0798081	0.0470611	0.00684701	0.537201	0	41.474	0	0.143432	51.9002	6.48239	0	0	0	0	0	0
495	36.2396	1688.31	3209.02	0.00311765	1327.52	3.96451e-06	0.138564	-587.897				2.47455	4.02157	63.508	29.9959			0.63508	0	0.299959	0.0247455	0	0.0402157	0.284446	0.324662	45.6677	2.53067	0.660725	44.88	5.59028	0	0.0795501	0.0468789	0.00684252	0.537292	0	41.4748	0	0.143139	51.904	6.47803	0	0	0	0	0	0
496	36.1895	1688.19	3208.73	0.00311792	1337.85	3.96618e-06	0.13856	-587.97				2.43503	4.02154	63.5194	30.024			0.635194	0	0.30024	0.0243503	0	0.0402154	0.284635	0.32485	45.6682	2.52865	0.658848	44.8871	5.58699	0	0.0792928	0.0466963	0.00683805	0.537382	0	41.4757	0	0.142852	51.9078	6.47362	0	0	0	0	0	0
497	36.1394	1688.07	3208.44	0.00311819	1337.05	3.9652e-06	0.138556	-588.043				2.39533	4.02202	63.5305	30.0521			0.635305	0	0.300521	0.0239533	0	0.0402202	0.28482	0.32504	45.6686	2.52666	0.657006	44.8942	5.58364	0	0.07904	0.0465161	0.00683367	0.53747	0	41.4765	0	0.142562	51.9115	6.46947	0	0	0	0	0	0
498	36.0892	1687.99	3208.14	0.00311848	1342.43	3.96747e-06	0.138553	-588.112				2.35307	4.0267	63.5404	30.0799			0.635404	0	0.300799	0.0235307	0	0.040267	0.285006	0.325273	45.6691	2.52466	0.655153	44.9011	5.58052	0	0.0787865	0.0463347	0.00682925	0.537559	0	41.4774	0	0.142218	51.9153	6.46515	0	0	0	0	0	0
499	36.0391	1687.91	3207.83	0.00311876	1336.37	3.96623e-06	0.13855	-588.18				2.31078	4.02703	63.5531	30.1091			0.635531	0	0.301091	0.0231078	0	0.0402703	0.285219	0.325489	45.6695	2.52234	0.653011	44.9088	5.5773	0	0.0784945	0.0461251	0.00682413	0.537662	0	41.4782	0	0.141875	51.9191	6.46076	0	0	0	0	0	0
500	35.989	1687.79	3207.55	0.00311902	1336.92	3.96856e-06	0.138545	-588.252				2.27053	4.02345	63.567	30.1391			0.63567	0	0.301391	0.0227053	0	0.0402345	0.285432	0.325666	45.6699	2.52002	0.650879	44.9165	5.57401	0	0.0782038	0.0459154	0.00681904	0.537764	0	41.479	0	0.141583	51.9228	6.45653	0	0	0	0	0	0
501	35.9389	1687.67	3207.26	0.00311929	1335.66	3.97173e-06	0.138541	-588.324				2.23001	4.02389	63.5782	30.1679			0.635782	0	0.301679	0.0223001	0	0.0402389	0.285618	0.325857	45.6703	2.51799	0.649019	44.9235	5.57082	0	0.0779495	0.0457309	0.00681461	0.537852	0	41.4798	0	0.141289	51.9264	6.45244	0	0	0	0	0	0
502	35.8888	1687.57	3206.96	0.00311957	1335.48	3.96981e-06	0.138538	-588.395				2.18864	4.0255	63.5892	30.1967			0.635892	0	0.301967	0.0218864	0	0.040255	0.285805	0.32606	45.6707	2.51595	0.647155	44.9305	5.56775	0	0.077695	0.0455457	0.00681017	0.537941	0	41.4807	0	0.140981	51.9302	6.44816	0	0	0	0	0	0
503	35.8386	1687.46	3206.67	0.00311984	1336.68	3.97017e-06	0.138534	-588.466				2.14713	4.02591	63.6009	30.2261			0.636009	0	0.302261	0.0214713	0	0.0402591	0.285999	0.326258	45.6711	2.51383	0.645217	44.9377	5.56452	0	0.0774304	0.0453521	0.00680555	0.538033	0	41.4815	0	0.140673	51.9339	6.44396	0	0	0	0	0	0
504	35.7885	1687.38	3206.36	0.00312012	1337.07	3.97244e-06	0.138531	-588.535				2.10426	4.02839	63.612	30.2553			0.63612	0	0.302553	0.0210426	0	0.0402839	0.286194	0.326477	45.6715	2.51169	0.643278	44.9449	5.56137	0	0.077166	0.045158	0.00680093	0.538125	0	41.4823	0	0.140337	51.9376	6.43976	0	0	0	0	0	0
505	35.7384	1687.29	3206	0.00312046	1336.51	3.97201e-06	0.138529	-588.601				2.03809	4.03674	63.6175	30.3022		0.00542593	0.636175	0	0.303022	0.0203809	5.42593e-05	0.0403674	0.286401	0.326769	45.6719	2.5094	0.641198	44.9524	5.55824	0	0.0768832	0.0449494	0.00679597	0.538223	0	41.4832	0	0.139963	51.9415	6.43535	0	0	0	0	0	0
506	35.6883	1687.18	3205.41	0.00312101	1337.76	3.97451e-06	0.138528	-588.661				1.8862	4.06425	63.6031	30.4152		0.0312173	0.636031	0	0.304152	0.018862	0.000312173	0.0406425	0.28666	0.327302	45.6723	2.5065	0.638593	44.9613	5.55491	0	0.0765313	0.0446852	0.00678989	0.538365	0	41.4843	0	0.139478	51.9465	6.42969	0	0	0	0	0	0
507	35.6381	1687.07	3204.88	0.00312151	1344.15	3.97551e-06	0.13852	-588.716				1.73396	4.06499	63.6065	30.5375		0.0570631	0.636065	0	0.305375	0.0173396	0.000570631	0.0406499	0.287092	0.327742	45.6727	2.50161	0.634203	44.9755	5.55041	0	0.0759433	0.0442357	0.00677959	0.538596	0	41.4854	0	0.138988	51.9514	6.42422	0	0	0	0	0	0
508	35.588	1686.97	3204.34	0.00312201	1333.1	3.97559e-06	0.138513	-588.77				1.57889	4.06716	63.6092	30.6615		0.0832652	0.636092	0	0.306615	0.0157889	0.000832652	0.0406716	0.287524	0.328196	45.6731	2.4967	0.629803	44.9896	5.54607	0	0.0753569	0.0437775	0.00676933	0.538826	0	41.4865	0	0.138478	51.9563	6.41868	0	0	0	0	0	0
509	35.5379	1686.86	3203.8	0.00312251	1337.59	3.97659e-06	0.138505	-588.824				1.42297	4.06781	63.613	30.7868		0.109509	0.63613	0	0.307868	0.0142297	0.00109509	0.0406781	0.287967	0.328645	45.6735	2.49164	0.625304	45.004	5.54167	0	0.0747604	0.0433005	0.00675891	0.539063	0	41.4876	0	0.137965	51.9613	6.4131	0	0	0	0	0	0
510	35.4878	1686.76	3203.25	0.00312302	1339.98	3.97851e-06	0.138498	-588.877				1.26621	4.06843	63.6168	30.9128		0.135788	0.636168	0	0.309128	0.0126621	0.00135788	0.0406843	0.288409	0.329093	45.6739	2.48657	0.62081	45.0184	5.53723	0	0.0741672	0.0428151	0.00674858	0.539301	0	41.4887	0	0.137449	51.9663	6.40754	0	0	0	0	0	0
511	35.4377	1686.66	3202.7	0.00312353	1335.69	3.97833e-06	0.13849	-588.931				1.10856	4.06907	63.6206	31.0397		0.162108	0.636206	0	0.310397	0.0110856	0.00162108	0.0406907	0.288851	0.329541	45.6744	2.48148	0.61632	45.0328	5.53281	0	0.0735774	0.0423212	0.00673832	0.539539	0	41.4899	0	0.13693	51.9713	6.40189	0	0	0	0	0	0
512	35.3875	1686.56	3202.15	0.00312404	1338.41	3.97941e-06	0.138483	-588.984				0.949352	4.07022	63.6242	31.1676		0.188576	0.636242	0	0.311676	0.00949352	0.00188576	0.0407022	0.289292	0.329994	45.6748	2.47638	0.611838	45.0473	5.52831	0	0.0729912	0.0418187	0.00672816	0.539779	0	41.491	0	0.136403	51.9763	6.3963	0	0	0	0	0	0
513	35.3374	1686.46	3201.6	0.00312456	1336.79	3.98139e-06	0.138476	-589.037				0.789183	4.07091	63.6282	31.2967		0.215096	0.636282	0	0.312967	0.00789183	0.00215096	0.0407091	0.289737	0.330446	45.6753	2.47121	0.607324	45.0619	5.52385	0	0.072404	0.0413037	0.00671799	0.540022	0	41.4921	0	0.135871	51.9813	6.39072	0	0	0	0	0	0
514	35.2873	1686.35	3201.05	0.00312506	1335.85	3.98219e-06	0.138468	-589.091				0.629789	4.0703	63.6328	31.4258		0.241394	0.636328	0	0.314258	0.00629789	0.00241394	0.040703	0.290182	0.330885	45.6757	2.46602	0.602813	45.0765	5.5194	0	0.0718198	0.0407795	0.00670789	0.540265	0	41.4932	0	0.135349	51.9863	6.38518	0	0	0	0	0	0
515	35.2372	1686.24	3200.49	0.00312558	1338.99	3.97971e-06	0.13846	-589.144				0.469361	4.07104	63.6365	31.5553		0.267751	0.636365	0	0.315553	0.00469361	0.00267751	0.0407104	0.290618	0.331328	45.6762	2.46091	0.59839	45.0908	5.51497	0	0.0712497	0.040256	0.00669806	0.540505	0	41.4943	0	0.134823	51.9912	6.37973	0	0	0	0	0	0
516	35.187	1686.14	3199.93	0.0031261	1335.06	3.9842e-06	0.138453	-589.197				0.306155	4.07304	63.6397	31.6867		0.294443	0.636397	0	0.316867	0.00306155	0.00294443	0.0407304	0.291054	0.331785	45.6767	2.45577	0.593965	45.1052	5.5106	0	0.070682	0.0397229	0.00668829	0.540745	0	41.4954	0	0.13428	51.9961	6.37424	0	0	0	0	0	0
517	35.1369	1686.04	3199.37	0.00312662	1337.8	3.98455e-06	0.138445	-589.249				0.141871	4.0738	63.6437	31.8194		0.321206	0.636437	0	0.318194	0.00141871	0.00321206	0.040738	0.291499	0.332237	45.6771	2.45051	0.589456	45.1197	5.50621	0	0.0701066	0.0391701	0.00667839	0.540991	0	41.4964	0	0.133731	52.001	6.36886	0	0	0	0	0	0
518	35.0868	1685.93	3198.87	0.00312708	1340.46	3.98499e-06	0.138436	-589.304					4.06601	63.6536	31.9362		0.344159	0.636536	0	0.319362	0	0.00344159	0.0406601	0.291945	0.332605	45.6776	2.44522	0.584943	45.1343	5.50191	0	0.0695336	0.038607	0.00666855	0.541237	0	41.4975	0	0.133237	52.0056	6.36373	0	0	0	0	0	0
519	35.0367	1685.83	3198.78	0.00312717	1334.66	3.98583e-06	0.138423	-589.373					4.01912	63.6922	31.9452		0.343532	0.636922	0	0.319452	0	0.00343532	0.0401912	0.292336	0.332527	45.678	2.4406	0.580979	45.1473	5.49784	0	0.0690317	0.0381074	0.00665985	0.541447	0	41.4982	0	0.133049	52.0087	6.36011	0	0	0	0	0	0
520	34.9866	1685.71	3198.59	0.00312735	1339.91	3.98543e-06	0.13842	-589.452					4.0189	63.6996	31.9387		0.342748	0.636996	0	0.319387	0	0.00342748	0.040189	0.292426	0.332615	45.6785	2.43961	0.580112	45.1515	5.49524	0	0.068919	0.0379951	0.00665789	0.541499	0	41.4989	0	0.132868	52.0118	6.35651	0	0	0	0	0	0
521	34.9364	1685.6	3198.4	0.00312753	1340.83	3.98619e-06	0.138417	-589.531					4.01911	63.7068	31.9322		0.341963	0.637068	0	0.319322	0	0.00341963	0.0401911	0.292514	0.332705	45.6789	2.43865	0.579272	45.1556	5.49267	0	0.0688095	0.0378865	0.00665599	0.541549	0	41.4995	0	0.132686	52.0148	6.35294	0	0	0	0	0	0
522	34.8863	1685.51	3198.21	0.00312773	1336.63	3.9892e-06	0.138415	-589.608					4.02144	63.7134	31.9241		0.34112	0.637134	0	0.319241	0	0.0034112	0.0402144	0.292602	0.332816	45.6793	2.43768	0.578431	45.1598	5.49011	0	0.0686998	0.037778	0.00665409	0.5416	0	41.5003	0	0.132472	52.0181	6.3492	0	0	0	0	0	0
523	34.8362	1685.43	3198.01	0.00312792	1339.07	3.98833e-06	0.138413	-589.684					4.02159	63.7214	31.9167		0.340288	0.637214	0	0.319167	0	0.00340288	0.0402159	0.292703	0.332919	45.6797	2.43655	0.57745	45.1643	5.48745	0	0.0685721	0.0376524	0.00665188	0.541658	0	41.501	0	0.13226	52.0213	6.34538	0	0	0	0	0	0
524	34.7861	1685.31	3197.84	0.00312809	1344.15	3.99005e-06	0.13841	-589.763					4.01945	63.7301	31.9109		0.339519	0.637301	0	0.319109	0	0.00339519	0.0401945	0.292805	0.332999	45.6801	2.43542	0.576472	45.1689	5.48472	0	0.0684446	0.0375275	0.00664967	0.541716	0	41.5016	0	0.132078	52.0241	6.34213	0	0	0	0	0	0
525	34.7359	1685.19	3197.65	0.00312827	1335.31	3.98862e-06	0.138407	-589.842					4.01955	63.7373	31.9044		0.338744	0.637373	0	0.319044	0	0.00338744	0.0401955	0.292892	0.333087	45.6805	2.43446	0.575637	45.1728	5.48243	0	0.0683356	0.0374211	0.00664779	0.541765	0	41.5023	0	0.1319	52.0273	6.3385	0	0	0	0	0	0
526	34.6858	1685.09	3197.46	0.00312846	1340.43	3.99105e-06	0.138405	-589.92					4.02092	63.7441	31.8971		0.33794	0.637441	0	0.318971	0	0.0033794	0.0402092	0.292978	0.333187	45.6809	2.43351	0.574817	45.177	5.47983	0	0.0682279	0.0373164	0.00664593	0.541815	0	41.503	0	0.131703	52.0302	6.33505	0	0	0	0	0	0
527	34.6357	1684.99	3197.27	0.00312865	1336.71	3.99202e-06	0.138402	-589.997					4.02106	63.7517	31.8901		0.337141	0.637517	0	0.318901	0	0.00337141	0.0402106	0.293071	0.333282	45.6812	2.43246	0.573915	45.1812	5.47739	0	0.0681099	0.0372021	0.00664389	0.541869	0	41.5037	0	0.131507	52.0334	6.33142	0	0	0	0	0	0
528	34.5856	1684.88	3197.09	0.00312883	1338.39	3.99375e-06	0.138399	-590.075					4.02102	63.7594	31.8832		0.336349	0.637594	0	0.318832	0	0.00336349	0.0402102	0.293165	0.333375	45.6816	2.43143	0.573019	45.1855	5.47479	0	0.0679924	0.0370887	0.00664186	0.541922	0	41.5044	0	0.131313	52.0362	6.32813	0	0	0	0	0	0
529	34.5355	1684.77	3196.89	0.00312901	1337.49	3.99241e-06	0.138397	-590.153					4.02107	63.7669	31.8764		0.335561	0.637669	0	0.318764	0	0.00335561	0.0402107	0.293257	0.333467	45.682	2.43039	0.572131	45.1895	5.47249	0	0.0678762	0.036977	0.00663986	0.541975	0	41.5051	0	0.131124	52.0394	6.32433	0	0	0	0	0	0
530	34.4853	1684.69	3196.7	0.00312921	1337.3	3.99688e-06	0.138395	-590.23					4.02291	63.774	31.8684		0.334729	0.63774	0	0.318684	0	0.00334729	0.0402291	0.293348	0.333577	45.6824	2.42939	0.571265	45.1939	5.46975	0	0.0677618	0.0368674	0.00663789	0.542027	0	41.5058	0	0.130909	52.0427	6.32056	0	0	0	0	0	0
531	34.4352	1684.6	3196.51	0.0031294	1338.78	3.99529e-06	0.138393	-590.307					4.02311	63.7821	31.8609		0.333903	0.637821	0	0.318609	0	0.00333903	0.0402311	0.29345	0.333681	45.6828	2.42824	0.570287	45.1985	5.46705	0	0.0676333	0.0367448	0.00663568	0.542086	0	41.5065	0	0.130694	52.0459	6.31691	0	0	0	0	0	0
532	34.3851	1684.48	3196.32	0.00312958	1338.71	3.99576e-06	0.138389	-590.385					4.02096	63.7909	31.855		0.333141	0.637909	0	0.31855	0	0.00333141	0.0402096	0.293552	0.333761	45.6832	2.42709	0.569304	45.203	5.46447	0	0.067504	0.0366221	0.00663346	0.542144	0	41.5072	0	0.130512	52.049	6.31326	0	0	0	0	0	0
533	34.335	1684.37	3196.14	0.00312976	1337.76	3.99875e-06	0.138386	-590.464					4.02116	63.7982	31.8483		0.33237	0.637982	0	0.318483	0	0.0033237	0.0402116	0.293639	0.33385	45.6836	2.42613	0.568477	45.2072	5.46184	0	0.0673945	0.0365184	0.00663157	0.542194	0	41.508	0	0.130331	52.0521	6.30961	0	0	0	0	0	0
534	34.2848	1684.26	3195.95	0.00312995	1331.44	3.99574e-06	0.138384	-590.543					4.02204	63.8053	31.8411		0.331583	0.638053	0	0.318411	0	0.00331583	0.0402204	0.293726	0.333946	45.684	2.42516	0.56765	45.2114	5.45922	0	0.0672847	0.0364148	0.00662969	0.542245	0	41.5086	0	0.130138	52.0552	6.30604	0	0	0	0	0	0
535	34.2347	1684.15	3195.76	0.00313013	1334.89	3.9963e-06	0.138381	-590.621					4.0222	63.8129	31.8341		0.3308	0.638129	0	0.318341	0	0.003308	0.040222	0.293818	0.33404	45.6844	2.42414	0.566776	45.2156	5.45667	0	0.0671689	0.0363061	0.0066277	0.542297	0	41.5094	0	0.129947	52.0583	6.30237	0	0	0	0	0	0
536	34.1846	1684.05	3195.56	0.00313033	1339.39	3.99734e-06	0.138379	-590.699					4.02292	63.8203	31.8267		0.330003	0.638203	0	0.318267	0	0.00330003	0.0402292	0.293909	0.334138	45.6848	2.42311	0.565906	45.2199	5.45403	0	0.0670534	0.0361979	0.00662572	0.54235	0	41.5101	0	0.129749	52.0618	6.29835	0	0	0	0	0	0
537	34.1345	1683.95	3195.37	0.00313051	1335.7	4.00047e-06	0.138376	-590.777					4.02322	63.8281	31.8195		0.329206	0.638281	0	0.318195	0	0.00329206	0.0402322	0.294004	0.334236	45.6852	2.42206	0.565008	45.2245	5.45112	0	0.0669338	0.0360863	0.00662367	0.542405	0	41.5108	0	0.129547	52.0649	6.29475	0	0	0	0	0	0
538	34.0844	1683.85	3195.18	0.0031307	1339.29	4.00026e-06	0.138374	-590.854					4.02352	63.836	31.8121		0.328408	0.63836	0	0.318121	0	0.00328408	0.0402352	0.2941	0.334335	45.6856	2.42098	0.564093	45.2289	5.44855	0	0.0668123	0.0359735	0.00662159	0.54246	0	41.5115	0	0.129342	52.0678	6.29133	0	0	0	0	0	0
539	34.0342	1683.75	3194.99	0.00313088	1342.2	4.00308e-06	0.138371	-590.931					4.02364	63.8439	31.8048		0.327612	0.638439	0	0.318048	0	0.00327612	0.0402364	0.294197	0.334433	45.686	2.41988	0.563165	45.2332	5.44614	0	0.0666895	0.0358599	0.00661949	0.542515	0	41.5122	0	0.129139	52.071	6.28771	0	0	0	0	0	0
540	33.9841	1683.63	3194.81	0.00313106	1339.15	4.00066e-06	0.138368	-591.011					4.02167	63.8525	31.799		0.326874	0.638525	0	0.31799	0	0.00326874	0.0402167	0.294293	0.33451	45.6863	2.41879	0.562246	45.2376	5.44356	0	0.0665672	0.0357473	0.0066174	0.54257	0	41.5129	0	0.128967	52.074	6.2842	0	0	0	0	0	0
541	33.934	1683.5	3194.63	0.00313124	1340.27	4.00335e-06	0.138365	-591.091					4.02189	63.8595	31.7925		0.326129	0.638595	0	0.317925	0	0.00326129	0.0402189	0.294375	0.334594	45.6867	2.41787	0.561468	45.2415	5.44105	0	0.0664631	0.0356515	0.00661562	0.542618	0	41.5136	0	0.128794	52.077	6.28069	0	0	0	0	0	0
542	33.8839	1683.4	3194.44	0.00313143	1339.35	4.00523e-06	0.138363	-591.168					4.02418	63.8661	31.7844		0.325331	0.638661	0	0.317844	0	0.00325331	0.0402418	0.294458	0.3347	45.6871	2.41695	0.56069	45.2455	5.43853	0	0.0663587	0.035556	0.00661384	0.542666	0	41.5142	0	0.128589	52.0798	6.27743	0	0	0	0	0	0
543	33.8337	1683.3	3194.25	0.00313162	1341.09	4.00356e-06	0.13836	-591.245					4.02432	63.8741	31.7771		0.324542	0.638741	0	0.317771	0	0.00324542	0.0402432	0.294554	0.334797	45.6874	2.41585	0.559766	45.2497	5.43626	0	0.066236	0.0354442	0.00661175	0.54272	0	41.5149	0	0.128385	52.0827	6.27401	0	0	0	0	0	0
544	33.7836	1683.21	3194.05	0.00313181	1336.95	4.00721e-06	0.138358	-591.322					4.02518	63.8819	31.7692		0.323735	0.638819	0	0.317692	0	0.00323735	0.0402518	0.29465	0.334902	45.6878	2.41476	0.558848	45.254	5.43385	0	0.0661137	0.0353332	0.00660966	0.542774	0	41.5156	0	0.128174	52.0861	6.27011	0	0	0	0	0	0
545	33.7335	1683.12	3193.86	0.003132	1336	4.00725e-06	0.138355	-591.398					4.0254	63.8901	31.7616		0.32293	0.638901	0	0.317616	0	0.0032293	0.040254	0.29475	0.335004	45.6882	2.41362	0.557897	45.2586	5.43104	0	0.0659862	0.0352178	0.00660749	0.542832	0	41.5163	0	0.12796	52.0893	6.26639	0	0	0	0	0	0
546	33.6834	1683.01	3193.67	0.00313219	1336.77	4.00627e-06	0.138353	-591.476					4.02455	63.8987	31.7546		0.322154	0.638987	0	0.317546	0	0.00322154	0.0402455	0.294851	0.335096	45.6885	2.41247	0.556939	45.2632	5.42838	0	0.0658579	0.0351022	0.0066053	0.54289	0	41.5171	0	0.127762	52.0926	6.26259	0	0	0	0	0	0
547	33.6333	1682.91	3193.48	0.00313237	1337.65	4.00741e-06	0.13835	-591.554					4.02486	63.9065	31.7472		0.321372	0.639065	0	0.317472	0	0.00321372	0.0402486	0.294945	0.335194	45.6889	2.41141	0.55605	45.2677	5.42564	0	0.0657384	0.0349948	0.00660327	0.542944	0	41.5177	0	0.127559	52.0954	6.25928	0	0	0	0	0	0
548	33.5831	1682.81	3193.29	0.00313256	1343.59	4.00882e-06	0.138348	-591.631					4.02523	63.9145	31.7397		0.320586	0.639145	0	0.317397	0	0.00320586	0.0402523	0.29504	0.335293	45.6893	2.41032	0.555141	45.2719	5.42332	0	0.0656168	0.0348861	0.0066012	0.542998	0	41.5184	0	0.127356	52.0986	6.25557	0	0	0	0	0	0
549	33.533	1682.71	3193.1	0.00313275	1342.13	4.00993e-06	0.138345	-591.708					4.02547	63.9225	31.7322		0.3198	0.639225	0	0.317322	0	0.003198	0.0402547	0.295137	0.335391	45.6896	2.40922	0.554229	45.2763	5.42067	0	0.0654941	0.0347768	0.00659911	0.543053	0	41.5191	0	0.12715	52.1016	6.25208	0	0	0	0	0	0
550	33.4829	1682.6	3192.92	0.00313293	1336.55	4.01176e-06	0.138342	-591.786					4.02462	63.9309	31.7254		0.319043	0.639309	0	0.317254	0	0.00319043	0.0402462	0.295233	0.33548	45.69	2.40811	0.553307	45.2807	5.4182	0	0.0653704	0.0346669	0.00659701	0.543108	0	41.5198	0	0.126958	52.1045	6.24873	0	0	0	0	0	0
551	33.4328	1682.48	3192.73	0.00313311	1338.54	4.01284e-06	0.138339	-591.864					4.02474	63.9386	31.7184		0.318285	0.639386	0	0.317184	0	0.00318285	0.0402474	0.295324	0.335571	45.6903	2.40708	0.552451	45.2848	5.41583	0	0.0652552	0.0345651	0.00659506	0.54316	0	41.5205	0	0.126769	52.1076	6.24511	0	0	0	0	0	0
552	33.3826	1682.37	3192.55	0.00313329	1344.05	4.01294e-06	0.138336	-591.943					4.02514	63.9463	31.7111		0.317522	0.639463	0	0.317111	0	0.00317522	0.0402514	0.295413	0.335665	45.6907	2.40606	0.551606	45.289	5.41324	0	0.0651409	0.0344642	0.00659312	0.543211	0	41.5211	0	0.126574	52.1104	6.2419	0	0	0	0	0	0
553	33.3325	1682.26	3192.36	0.00313348	1338.73	4.01269e-06	0.138334	-592.021					4.02527	63.9541	31.7039		0.316763	0.639541	0	0.317039	0	0.00316763	0.0402527	0.295505	0.335757	45.691	2.40501	0.550737	45.293	5.41099	0	0.065024	0.0343616	0.00659113	0.543263	0	41.5218	0	0.126381	52.1134	6.23845	0	0	0	0	0	0
554	33.2824	1682.16	3192.16	0.00313367	1336.89	4.0124e-06	0.138331	-592.098					4.02644	63.9616	31.696		0.315978	0.639616	0	0.31696	0	0.00315978	0.0402644	0.295595	0.33586	45.6913	2.40397	0.549878	45.2972	5.40854	0	0.0649079	0.03426	0.00658916	0.543315	0	41.5225	0	0.126175	52.1166	6.23468	0	0	0	0	0	0
555	33.2323	1682.06	3191.98	0.00313386	1339.93	4.01512e-06	0.138329	-592.175					4.02673	63.9698	31.6883		0.315196	0.639698	0	0.316883	0	0.00315196	0.0402673	0.295693	0.33596	45.6917	2.40286	0.548961	45.3018	5.40584	0	0.0647837	0.0341517	0.00658706	0.543371	0	41.5232	0	0.125965	52.1196	6.23132	0	0	0	0	0	0
556	33.1822	1681.95	3191.79	0.00313404	1341.33	4.01752e-06	0.138326	-592.253					4.02589	63.9783	31.6814		0.31444	0.639783	0	0.316814	0	0.0031444	0.0402589	0.295791	0.33605	45.692	2.40172	0.548027	45.3061	5.40348	0	0.0646578	0.0340424	0.00658493	0.543426	0	41.5239	0	0.125772	52.1228	6.22755	0	0	0	0	0	0
557	33.132	1681.84	3191.6	0.00313423	1343.28	4.01737e-06	0.138323	-592.331					4.02614	63.9862	31.674		0.313681	0.639862	0	0.31674	0	0.00313681	0.0402614	0.295882	0.336144	45.6924	2.40068	0.54717	45.3105	5.40077	0	0.0645411	0.0339413	0.00658295	0.543479	0	41.5246	0	0.125576	52.1258	6.22401	0	0	0	0	0	0
558	33.0819	1681.74	3191.41	0.00313442	1340.65	4.01945e-06	0.138321	-592.408					4.02726	63.9938	31.666		0.312899	0.639938	0	0.31666	0	0.00312899	0.0402726	0.295974	0.336247	45.6927	2.39963	0.546304	45.3147	5.39824	0	0.0644234	0.0338398	0.00658096	0.543532	0	41.5253	0	0.125367	52.1289	6.22043	0	0	0	0	0	0
559	33.0318	1681.65	3191.21	0.00313461	1337.28	4.02131e-06	0.138318	-592.485					4.02739	64.0022	31.6583		0.312123	0.640022	0	0.316583	0	0.00312123	0.0402739	0.296072	0.336346	45.6931	2.39849	0.545377	45.3192	5.3957	0	0.0642976	0.0337317	0.00657884	0.543588	0	41.526	0	0.12516	52.1322	6.21668	0	0	0	0	0	0
560	32.9817	1681.54	3191.03	0.00313479	1340.67	4.02052e-06	0.138315	-592.563					4.02697	64.0106	31.651		0.311363	0.640106	0	0.31651	0	0.00311363	0.0402697	0.29617	0.33644	45.6934	2.39737	0.544457	45.3237	5.393	0	0.0641724	0.0336245	0.00657672	0.543644	0	41.5266	0	0.124958	52.135	6.21334	0	0	0	0	0	0
561	32.9315	1681.43	3190.84	0.00313498	1343.53	4.01909e-06	0.138313	-592.64					4.02715	64.0187	31.6435		0.310602	0.640187	0	0.316435	0	0.00310602	0.0402715	0.296264	0.336536	45.6937	2.39627	0.543566	45.3279	5.39066	0	0.0640516	0.0335214	0.00657468	0.543697	0	41.5273	0	0.124756	52.1379	6.21	0	0	0	0	0	0
562	32.8814	1681.32	3190.65	0.00313516	1340.52	4.01972e-06	0.13831	-592.718					4.02717	64.0269	31.6361		0.309845	0.640269	0	0.316361	0	0.00309845	0.0402717	0.296358	0.33663	45.694	2.39518	0.542676	45.3321	5.38831	0	0.0639306	0.0334186	0.00657263	0.543751	0	41.528	0	0.124559	52.1411	6.2063	0	0	0	0	0	0
563	32.8313	1681.22	3190.46	0.00313535	1337.59	4.02129e-06	0.138307	-592.796					4.02736	64.0349	31.6286		0.30909	0.640349	0	0.316286	0	0.0030909	0.0402736	0.296452	0.336725	45.6944	2.39411	0.541804	45.3365	5.38565	0	0.0638114	0.0333176	0.00657062	0.543804	0	41.5287	0	0.124361	52.1443	6.20262	0	0	0	0	0	0
564	32.7812	1681.12	3190.27	0.00313554	1335.79	4.02216e-06	0.138305	-592.873					4.02832	64.0428	31.6206		0.308316	0.640428	0	0.316206	0	0.00308316	0.0402832	0.296545	0.336828	45.6948	2.39304	0.540932	45.3409	5.383	0	0.063692	0.0332168	0.00656861	0.543858	0	41.5294	0	0.124151	52.1474	6.19903	0	0	0	0	0	0
565	32.7311	1681.02	3190.08	0.00313573	1341.69	4.02218e-06	0.138302	-592.95					4.0285	64.0512	31.6127		0.307545	0.640512	0	0.316127	0	0.00307545	0.040285	0.296643	0.336928	45.6951	2.3919	0.540006	45.3454	5.38046	0	0.0635658	0.0331106	0.00656648	0.543914	0	41.5301	0	0.123941	52.1505	6.19548	0	0	0	0	0	0
566	32.6809	1680.9	3189.89	0.00313591	1342.51	4.02452e-06	0.138299	-593.028					4.02743	64.06	31.6058		0.306806	0.6406	0	0.316058	0	0.00306806	0.0402743	0.296741	0.337016	45.6954	2.39075	0.53908	45.3498	5.37793	0	0.0634393	0.0330046	0.00656435	0.54397	0	41.5308	0	0.123749	52.1537	6.19175	0	0	0	0	0	0
567	32.6308	1680.79	3189.7	0.0031361	1341.38	4.02463e-06	0.138296	-593.107					4.02771	64.0679	31.5984		0.306063	0.640679	0	0.315984	0	0.00306063	0.0402771	0.296832	0.337109	45.6958	2.38971	0.538239	45.3542	5.37524	0	0.0633236	0.0329079	0.0065624	0.544023	0	41.5315	0	0.123555	52.1566	6.18834	0	0	0	0	0	0
568	32.5807	1680.68	3189.51	0.00313628	1343.44	4.02748e-06	0.138293	-593.185					4.02779	64.0759	31.591		0.305324	0.640759	0	0.31591	0	0.00305324	0.0402779	0.296923	0.337201	45.6961	2.38865	0.537383	45.3584	5.37282	0	0.0632064	0.0328105	0.00656042	0.544075	0	41.5322	0	0.123362	52.1596	6.18486	0	0	0	0	0	0
569	32.5306	1680.56	3189.33	0.00313647	1338.43	4.0276e-06	0.13829	-593.263					4.02794	64.0839	31.5836		0.304586	0.640839	0	0.315836	0	0.00304586	0.0402794	0.297014	0.337293	45.6964	2.3876	0.536537	45.3626	5.37035	0	0.0630903	0.0327141	0.00655847	0.544127	0	41.5329	0	0.12317	52.1627	6.18124	0	0	0	0	0	0
570	32.4804	1680.47	3189.13	0.00313666	1343.49	4.02926e-06	0.138288	-593.341					4.02959	64.0914	31.5752		0.303812	0.640914	0	0.315752	0	0.00303812	0.0402959	0.297104	0.3374	45.6968	2.38656	0.535697	45.3669	5.36774	0	0.0629745	0.0326184	0.00655652	0.544179	0	41.5336	0	0.122957	52.1659	6.17752	0	0	0	0	0	0
571	32.4303	1680.37	3188.94	0.00313685	1342.45	4.02941e-06	0.138285	-593.417					4.02976	64.1	31.5672		0.303045	0.641	0	0.315672	0	0.00303045	0.0402976	0.297204	0.337501	45.6971	2.3854	0.534764	45.3715	5.36508	0	0.0628463	0.0325128	0.00655436	0.544236	0	41.5343	0	0.122744	52.1691	6.17381	0	0	0	0	0	0
572	32.3802	1680.27	3188.74	0.00313705	1337.85	4.02988e-06	0.138283	-593.494					4.02989	64.1087	31.5592		0.30228	0.641087	0	0.315592	0	0.0030228	0.0402989	0.297303	0.337602	45.6974	2.38424	0.533831	45.3761	5.36243	0	0.0627179	0.0324075	0.0065522	0.544293	0	41.5351	0	0.122531	52.1723	6.17007	0	0	0	0	0	0
573	32.3301	1680.18	3188.55	0.00313724	1340.25	4.03168e-06	0.13828	-593.571					4.03005	64.1173	31.5512		0.301516	0.641173	0	0.315512	0	0.00301516	0.0403005	0.297403	0.337703	45.6978	2.38308	0.532901	45.3807	5.35975	0	0.0625899	0.0323027	0.00655005	0.54435	0	41.5358	0	0.122319	52.1756	6.16628	0	0	0	0	0	0
574	32.28	1680.06	3188.37	0.00313742	1341.85	4.03087e-06	0.138277	-593.65					4.02846	64.1264	31.5444		0.300796	0.641264	0	0.315444	0	0.00300796	0.0402846	0.297503	0.337787	45.6981	2.38191	0.531972	45.3853	5.35703	0	0.0624619	0.0321984	0.0065479	0.544407	0	41.5365	0	0.122131	52.1786	6.16275	0	0	0	0	0	0
575	32.2298	1679.94	3188.18	0.00313761	1339.04	4.03403e-06	0.138274	-593.729					4.02863	64.1343	31.537		0.300073	0.641343	0	0.31537	0	0.00300073	0.0402863	0.297591	0.337877	45.6985	2.38089	0.531152	45.3896	5.3545	0	0.0623484	0.0321063	0.00654599	0.544458	0	41.5372	0	0.121943	52.1818	6.15911	0	0	0	0	0	0
576	32.1797	1679.83	3187.99	0.00313779	1338.18	4.03296e-06	0.138271	-593.807					4.02952	64.142	31.5292		0.299333	0.64142	0	0.315292	0	0.00299333	0.0402952	0.297679	0.337975	45.6988	2.37987	0.530337	45.3938	5.35187	0	0.0622353	0.0320146	0.00654409	0.544509	0	41.5379	0	0.121745	52.1849	6.15545	0	0	0	0	0	0
577	32.1296	1679.72	3187.8	0.00313798	1338.35	4.03436e-06	0.138268	-593.886					4.02971	64.1502	31.5215		0.298597	0.641502	0	0.315215	0	0.00298597	0.0402971	0.297772	0.338069	45.6991	2.37879	0.529475	45.3982	5.34925	0	0.062116	0.0319184	0.00654209	0.544562	0	41.5386	0	0.121547	52.188	6.15181	0	0	0	0	0	0
578	32.0795	1679.62	3187.6	0.00313817	1343.38	4.03391e-06	0.138266	-593.963					4.03086	64.1582	31.5131		0.297838	0.641582	0	0.315131	0	0.00297838	0.0403086	0.297865	0.338174	45.6995	2.3777	0.528613	45.4026	5.34664	0	0.0619965	0.0318223	0.00654008	0.544616	0	41.5393	0	0.121335	52.1912	6.14817	0	0	0	0	0	0
579	32.0293	1679.52	3187.41	0.00313837	1340.29	4.03502e-06	0.138263	-594.04					4.03096	64.1669	31.5051		0.297085	0.641669	0	0.315051	0	0.00297085	0.0403096	0.297964	0.338274	45.6998	2.37654	0.527689	45.4072	5.34404	0	0.0618686	0.0317199	0.00653794	0.544672	0	41.5401	0	0.121124	52.1946	6.14425	0	0	0	0	0	0
580	31.9792	1679.41	3187.22	0.00313855	1342.88	4.0355e-06	0.13826	-594.118					4.03027	64.1758	31.4976		0.296354	0.641758	0	0.314976	0	0.00296354	0.0403027	0.298063	0.338366	45.7001	2.37539	0.526776	45.4119	5.3412	0	0.0617417	0.0316185	0.00653581	0.544729	0	41.5407	0	0.120924	52.1975	6.14083	0	0	0	0	0	0
581	31.9291	1679.3	3187.03	0.00313874	1341.1	4.03469e-06	0.138257	-594.196					4.03045	64.1841	31.4898		0.295622	0.641841	0	0.314898	0	0.00295622	0.0403045	0.298156	0.338461	45.7004	2.37429	0.525906	45.4162	5.33877	0	0.0616213	0.0315228	0.00653379	0.544783	0	41.5414	0	0.120723	52.2005	6.13739	0	0	0	0	0	0
582	31.879	1679.19	3186.84	0.00313893	1339.47	4.03795e-06	0.138254	-594.273					4.03085	64.1924	31.4819		0.294886	0.641924	0	0.314819	0	0.00294886	0.0403085	0.29825	0.338558	45.7007	2.37318	0.525037	45.4204	5.33633	0	0.0615008	0.0314272	0.00653177	0.544836	0	41.5421	0	0.120521	52.2037	6.13368	0	0	0	0	0	0
583	31.8289	1679.08	3186.65	0.00313912	1338.89	4.0398e-06	0.138251	-594.351					4.03101	64.2008	31.474		0.294151	0.642008	0	0.31474	0	0.00294151	0.0403101	0.298345	0.338655	45.701	2.37207	0.52416	45.4249	5.33367	0	0.0613788	0.0313307	0.00652972	0.54489	0	41.5429	0	0.120318	52.2069	6.1299	0	0	0	0	0	0
584	31.7787	1678.97	3186.46	0.00313931	1339.79	4.04075e-06	0.138248	-594.43					4.03068	64.2094	31.4665		0.293429	0.642094	0	0.314665	0	0.00293429	0.0403068	0.29844	0.338746	45.7014	2.37096	0.523286	45.4295	5.33094	0	0.0612569	0.0312347	0.00652768	0.544945	0	41.5436	0	0.120125	52.2104	6.12587	0	0	0	0	0	0
585	31.7286	1678.86	3186.27	0.00313949	1338.31	4.04187e-06	0.138246	-594.509					4.03107	64.2176	31.4586		0.292704	0.642176	0	0.314586	0	0.00292704	0.0403107	0.298531	0.338842	45.7018	2.36991	0.522451	45.4341	5.32798	0	0.0611397	0.0311426	0.00652572	0.544999	0	41.5443	0	0.119924	52.2132	6.12259	0	0	0	0	0	0
586	31.6785	1678.77	3186.07	0.00313969	1337.98	4.04327e-06	0.138244	-594.584					4.03329	64.2255	31.4493		0.291931	0.642255	0	0.314493	0	0.00291931	0.0403329	0.298624	0.338957	45.702	2.3688	0.521585	45.4383	5.32568	0	0.0610194	0.0310486	0.0065237	0.545052	0	41.5449	0	0.119694	52.2162	6.11915	0	0	0	0	0	0
587	31.6284	1678.68	3185.88	0.00313988	1344.53	4.04446e-06	0.138241	-594.659					4.03333	64.2348	31.4407		0.291169	0.642348	0	0.314407	0	0.00291169	0.0403333	0.29873	0.339064	45.7023	2.36753	0.520592	45.4429	5.32327	0	0.0608819	0.0309414	0.0065214	0.545111	0	41.5457	0	0.119468	52.2195	6.11531	0	0	0	0	0	0
588	31.5782	1678.57	3185.69	0.00314007	1342.12	4.04226e-06	0.138238	-594.737					4.03172	64.2445	31.4333		0.290449	0.642445	0	0.314333	0	0.00290449	0.0403172	0.298836	0.339153	45.7026	2.36628	0.519616	45.4477	5.32051	0	0.0607458	0.0308357	0.00651912	0.545171	0	41.5464	0	0.119267	52.2228	6.11151	0	0	0	0	0	0
589	31.5281	1678.46	3185.5	0.00314026	1344.97	4.04209e-06	0.138235	-594.815					4.03202	64.253	31.4253		0.289722	0.64253	0	0.314253	0	0.00289722	0.0403202	0.29893	0.33925	45.7029	2.36517	0.518752	45.4523	5.31777	0	0.0606247	0.0307419	0.00651709	0.545225	0	41.5471	0	0.119062	52.2257	6.10817	0	0	0	0	0	0
590	31.478	1678.35	3185.31	0.00314044	1339.04	4.04272e-06	0.138232	-594.892					4.03194	64.2616	31.4175		0.289004	0.642616	0	0.314175	0	0.00289004	0.0403194	0.299025	0.339344	45.7032	2.36404	0.517869	45.4565	5.31541	0	0.0605018	0.0306471	0.00651503	0.545279	0	41.5477	0	0.11886	52.2286	6.10479	0	0	0	0	0	0
591	31.4279	1678.24	3185.12	0.00314063	1340.64	4.04674e-06	0.138229	-594.97					4.03201	64.2701	31.4096		0.288288	0.642701	0	0.314096	0	0.00288288	0.0403201	0.299118	0.339438	45.7035	2.36292	0.517004	45.4608	5.31303	0	0.0603811	0.0305542	0.00651301	0.545332	0	41.5485	0	0.118663	52.2319	6.10099	0	0	0	0	0	0
592	31.3778	1678.13	3184.93	0.00314082	1339.59	4.04825e-06	0.138226	-595.048					4.03248	64.2785	31.4015		0.287566	0.642785	0	0.314015	0	0.00287566	0.0403248	0.299211	0.339536	45.7038	2.36183	0.516156	45.4653	5.31027	0	0.0602619	0.0304628	0.00651101	0.545386	0	41.5491	0	0.118458	52.2348	6.09756	0	0	0	0	0	0
593	31.3276	1678.02	3184.74	0.00314101	1338.7	4.04755e-06	0.138223	-595.126					4.03256	64.2871	31.3935		0.286848	0.642871	0	0.313935	0	0.00286848	0.0403256	0.299306	0.339632	45.7041	2.3607	0.51528	45.4696	5.30785	0	0.0601395	0.0303693	0.00650896	0.54544	0	41.5499	0	0.118258	52.2381	6.09376	0	0	0	0	0	0
594	31.2775	1677.9	3184.55	0.00314119	1340.84	4.04928e-06	0.13822	-595.205					4.03206	64.2958	31.386		0.286148	0.642958	0	0.31386	0	0.00286148	0.0403206	0.2994	0.339721	45.7044	2.35959	0.514419	45.4742	5.30509	0	0.0600184	0.030277	0.00650694	0.545494	0	41.5505	0	0.118064	52.241	6.09038	0	0	0	0	0	0
595	31.2274	1677.78	3184.36	0.00314138	1338.95	4.05174e-06	0.138217	-595.283					4.03217	64.3041	31.3783		0.285448	0.643041	0	0.313783	0	0.00285448	0.0403217	0.29949	0.339812	45.7047	2.35852	0.513592	45.4784	5.30269	0	0.0599024	0.0301889	0.006505	0.545546	0	41.5513	0	0.117873	52.2442	6.08666	0	0	0	0	0	0
596	31.1773	1677.68	3184.16	0.00314158	1339.06	4.05329e-06	0.138215	-595.361					4.03387	64.312	31.3694		0.284713	0.64312	0	0.313694	0	0.00284713	0.0403387	0.299579	0.339918	45.705	2.35747	0.512778	45.4828	5.3	0	0.0597875	0.030102	0.00650308	0.545598	0	41.552	0	0.117662	52.2477	6.08265	0	0	0	0	0	0
597	31.1271	1677.57	3183.97	0.00314177	1341.03	4.05262e-06	0.138212	-595.439					4.03407	64.3209	31.361		0.283984	0.643209	0	0.31361	0	0.00283984	0.0403407	0.299679	0.340019	45.7053	2.3563	0.511875	45.4876	5.29708	0	0.0596601	0.0300058	0.00650095	0.545655	0	41.5528	0	0.11745	52.251	6.07874	0	0	0	0	0	0
598	31.077	1677.47	3183.77	0.00314196	1340.6	4.05411e-06	0.138209	-595.516					4.03383	64.33	31.3529		0.283266	0.6433	0	0.313529	0	0.00283266	0.0403383	0.299778	0.340116	45.7057	2.35512	0.510967	45.4923	5.29425	0	0.0595321	0.0299096	0.00649881	0.545713	0	41.5535	0	0.117243	52.2544	6.07485	0	0	0	0	0	0
599	31.0269	1677.36	3183.58	0.00314216	1347.8	4.05396e-06	0.138206	-595.594					4.034	64.3388	31.3446		0.282547	0.643388	0	0.313446	0	0.00282547	0.04034	0.299875	0.340215	45.706	2.35398	0.510085	45.497	5.29142	0	0.0594076	0.0298162	0.00649673	0.545769	0	41.5543	0	0.117036	52.2577	6.07095	0	0	0	0	0	0
600	30.9768	1677.26	3183.39	0.00314235	1341.51	4.05397e-06	0.138203	-595.672					4.03436	64.3477	31.3362		0.281827	0.643477	0	0.313362	0	0.00281827	0.0403436	0.299972	0.340315	45.7063	2.35283	0.509202	45.5017	5.2886	0	0.0592829	0.029723	0.00649464	0.545825	0	41.555	0	0.116824	52.2607	6.06748	0	0	0	0	0	0
601	30.9267	1677.15	3183.19	0.00314254	1341.48	4.05561e-06	0.1382	-595.749					4.0344	64.3566	31.3279		0.281111	0.643566	0	0.313279	0	0.00281111	0.040344	0.30007	0.340414	45.7066	2.35165	0.508298	45.5062	5.28614	0	0.0591559	0.0296285	0.00649252	0.54588	0	41.5557	0	0.116616	52.2641	6.06353	0	0	0	0	0	0
602	30.8765	1677.04	3183	0.00314273	1342.11	4.05774e-06	0.138197	-595.827					4.03412	64.3656	31.3198		0.280405	0.643656	0	0.313198	0	0.00280405	0.0403412	0.300167	0.340509	45.7069	2.35049	0.507414	45.5109	5.28326	0	0.0590307	0.0295356	0.00649042	0.545937	0	41.5565	0	0.116415	52.2675	6.05955	0	0	0	0	0	0
603	30.8264	1676.93	3182.81	0.00314293	1343.52	4.05946e-06	0.138194	-595.906					4.03432	64.3743	31.3116		0.279699	0.643743	0	0.313116	0	0.00279699	0.0403432	0.300262	0.340605	45.7072	2.34937	0.506559	45.5156	5.28035	0	0.0589093	0.0294457	0.0064884	0.545992	0	41.5573	0	0.116213	52.2709	6.05563	0	0	0	0	0	0
604	30.7763	1676.83	3182.61	0.00314312	1340.07	4.05652e-06	0.138192	-595.983					4.03532	64.3829	31.3028		0.278976	0.643829	0	0.313028	0	0.00278976	0.0403532	0.300357	0.34071	45.7076	2.34825	0.5057	45.5203	5.2775	0	0.0587875	0.0293558	0.00648636	0.546047	0	41.558	0	0.115998	52.2743	6.05169	0	0	0	0	0	0
605	30.7262	1676.73	3182.41	0.00314332	1339.98	4.05796e-06	0.138189	-596.061					4.03546	64.392	31.2942		0.278257	0.64392	0	0.312942	0	0.00278257	0.0403546	0.300457	0.340812	45.7079	2.34706	0.504791	45.5251	5.27464	0	0.0586586	0.0292612	0.00648421	0.546105	0	41.5588	0	0.115785	52.2777	6.04765	0	0	0	0	0	0
606	30.676	1676.61	3182.23	0.0031435	1343.39	4.06087e-06	0.138185	-596.14					4.03363	64.4017	31.2871		0.277586	0.644017	0	0.312871	0	0.00277586	0.0403363	0.300557	0.340893	45.7082	2.34587	0.503885	45.53	5.2717	0	0.0585301	0.0291669	0.00648206	0.546163	0	41.5595	0	0.115597	52.2806	6.04428	0	0	0	0	0	0
607	30.6259	1676.48	3182.04	0.00314369	1342.56	4.05975e-06	0.138182	-596.219					4.03371	64.41	31.2794		0.276912	0.6441	0	0.312794	0	0.00276912	0.0403371	0.300645	0.340982	45.7085	2.34482	0.50309	45.5341	5.26929	0	0.0584175	0.0290847	0.00648018	0.546213	0	41.5602	0	0.115412	52.2839	6.04048	0	0	0	0	0	0
608	30.5758	1676.35	3181.85	0.00314388	1345.32	4.06241e-06	0.138178	-596.299					4.03406	64.4182	31.2715		0.276235	0.644182	0	0.312715	0	0.00276235	0.0403406	0.300731	0.341072	45.7088	2.3438	0.502312	45.5385	5.26652	0	0.0583064	0.0290038	0.00647832	0.546264	0	41.561	0	0.115226	52.2872	6.03663	0	0	0	0	0	0
609	30.5257	1676.23	3181.66	0.00314406	1344.6	4.06331e-06	0.138175	-596.379					4.03437	64.4265	31.2636		0.275558	0.644265	0	0.312636	0	0.00275558	0.0403437	0.300819	0.341163	45.7091	2.34276	0.501525	45.543	5.26371	0	0.058194	0.0289222	0.00647645	0.546316	0	41.5616	0	0.115035	52.2901	6.03322	0	0	0	0	0	0
610	30.4756	1676.05	3181.49	0.00314424	1338.15	4.0632e-06	0.138169	-596.462					4.03031	64.4358	31.2589		0.274978	0.644358	0	0.312589	0	0.00274978	0.0403031	0.300908	0.341211	45.7094	2.34169	0.500721	45.5471	5.26128	0	0.0580798	0.0288395	0.00647454	0.546366	0	41.5623	0	0.114907	52.2932	6.02954	0	0	0	0	0	0
611	30.4254	1675.87	3181.3	0.00314442	1339.78	4.06471e-06	0.138165	-596.548					4.03059	64.4423	31.2527		0.274386	0.644423	0	0.312527	0	0.00274386	0.0403059	0.300969	0.341275	45.7098	2.341	0.500191	45.5508	5.25855	0	0.0580024	0.0287835	0.00647325	0.546405	0	41.563	0	0.114778	52.2963	6.02592	0	0	0	0	0	0
612	30.3753	1675.73	3181.11	0.00314461	1344.23	4.06666e-06	0.138162	-596.63					4.03356	64.4482	31.2445		0.273734	0.644482	0	0.312445	0	0.00273734	0.0403356	0.301031	0.341366	45.7101	2.3403	0.499657	45.5545	5.25587	0	0.0579245	0.0287273	0.00647196	0.546444	0	41.5637	0	0.114609	52.2993	6.02242	0	0	0	0	0	0
613	30.3252	1675.59	3180.93	0.00314479	1342.26	4.06708e-06	0.138158	-596.711					4.03376	64.456	31.2372		0.273091	0.64456	0	0.312372	0	0.00273091	0.0403376	0.30111	0.341448	45.7104	2.33936	0.498949	45.5585	5.25333	0	0.0578231	0.0286545	0.00647027	0.54649	0	41.5644	0	0.114441	52.3023	6.01886	0	0	0	0	0	0
614	30.2751	1675.43	3180.75	0.00314497	1340.95	4.06397e-06	0.138153	-596.794					4.03261	64.4641	31.2308		0.27248	0.644641	0	0.312308	0	0.0027248	0.0403261	0.301189	0.341515	45.7107	2.33843	0.498243	45.5625	5.25075	0	0.0577217	0.0285819	0.00646858	0.546537	0	41.565	0	0.11429	52.3051	6.01558	0	0	0	0	0	0
615	30.2249	1675.26	3180.57	0.00314515	1338.38	4.06721e-06	0.138149	-596.876					4.0329	64.4712	31.224		0.271865	0.644712	0	0.31224	0	0.00271865	0.040329	0.301259	0.341589	45.711	2.3376	0.497616	45.5662	5.24838	0	0.0576314	0.0285175	0.00646708	0.546579	0	41.5656	0	0.114137	52.3078	6.01249	0	0	0	0	0	0
616	30.1748	1675.1	3180.39	0.00314533	1341.26	4.06884e-06	0.138145	-596.959					4.03285	64.4785	31.2173		0.271258	0.644785	0	0.312173	0	0.00271258	0.0403285	0.30133	0.341659	45.7112	2.33675	0.496981	45.5698	5.24618	0	0.0575403	0.0284526	0.00646556	0.54662	0	41.5662	0	0.113988	52.3104	6.00938	0	0	0	0	0	0
617	30.1247	1674.93	3180.21	0.0031455	1337.67	4.07102e-06	0.13814	-597.041					4.03311	64.4857	31.2106		0.27065	0.644857	0	0.312106	0	0.0027065	0.0403311	0.3014	0.341731	45.7115	2.33593	0.496363	45.5733	5.24396	0	0.0574514	0.0283896	0.00646408	0.546661	0	41.5668	0	0.113839	52.313	6.00631	0	0	0	0	0	0
618	30.0746	1674.76	3180.03	0.00314568	1340.78	4.0704e-06	0.138136	-597.125					4.03256	64.493	31.2044		0.27006	0.64493	0	0.312044	0	0.0027006	0.0403256	0.301469	0.341794	45.7117	2.3351	0.495743	45.5768	5.24177	0	0.0573622	0.0283265	0.0064626	0.546701	0	41.5675	0	0.113704	52.3162	6.00261	0	0	0	0	0	0
619	30.0244	1674.59	3179.85	0.00314586	1335.16	4.06989e-06	0.138131	-597.209					4.03292	64.4997	31.1979		0.269467	0.644997	0	0.311979	0	0.00269467	0.0403292	0.301533	0.341862	45.7121	2.33436	0.495187	45.5806	5.23903	0	0.0572806	0.0282688	0.00646124	0.546742	0	41.5682	0	0.113565	52.319	5.9993	0	0	0	0	0	0
620	29.9743	1674.42	3179.66	0.00314605	1338.08	4.07251e-06	0.138127	-597.293					4.03372	64.5064	31.191		0.268862	0.645064	0	0.31191	0	0.00268862	0.0403372	0.301598	0.341936	45.7124	2.3336	0.494614	45.5841	5.23662	0	0.0571973	0.0282101	0.00645986	0.546781	0	41.5689	0	0.11342	52.3221	5.99558	0	0	0	0	0	0
621	29.9242	1674.26	3179.48	0.00314623	1338.06	4.07408e-06	0.138123	-597.376					4.03414	64.5135	31.1841		0.268256	0.645135	0	0.311841	0	0.00268256	0.0403414	0.301667	0.342009	45.7127	2.3328	0.494015	45.588	5.23387	0	0.0571097	0.0281486	0.00645841	0.546823	0	41.5695	0	0.113269	52.3248	5.9925	0	0	0	0	0	0
622	29.8741	1674.07	3179.31	0.0031464	1339.62	4.07388e-06	0.138117	-597.461					4.03259	64.5212	31.1786		0.267692	0.645212	0	0.311786	0	0.00267692	0.0403259	0.301737	0.342063	45.713	2.33196	0.49339	45.5916	5.23167	0	0.0570195	0.0280855	0.00645691	0.546864	0	41.57	0	0.113143	52.3272	5.9896	0	0	0	0	0	0
623	29.824	1673.88	3179.14	0.00314657	1346.79	4.07523e-06	0.138112	-597.546					4.03275	64.5276	31.1725		0.267126	0.645276	0	0.311725	0	0.00267126	0.0403275	0.301796	0.342123	45.7132	2.33127	0.492872	45.5947	5.22961	0	0.0569443	0.028033	0.00645566	0.546899	0	41.5707	0	0.11302	52.33	5.9863	0	0	0	0	0	0
624	29.7738	1673.72	3178.95	0.00314676	1340.27	4.0749e-06	0.138109	-597.628					4.03552	64.5334	31.1645		0.266504	0.645334	0	0.311645	0	0.00266504	0.0403552	0.301854	0.342209	45.7135	2.3306	0.492369	45.5981	5.22719	0	0.0568703	0.0279814	0.00645444	0.546935	0	41.5713	0	0.112861	52.333	5.98279	0	0	0	0	0	0
625	29.7237	1673.57	3178.76	0.00314695	1345.52	4.0745e-06	0.138105	-597.711					4.03577	64.541	31.1573		0.26589	0.64541	0	0.311573	0	0.0026589	0.0403577	0.301928	0.342286	45.7138	2.32972	0.491713	45.602	5.22463	0	0.056775	0.0279153	0.00645286	0.54698	0	41.572	0	0.112702	52.336	5.97932	0	0	0	0	0	0
626	29.6736	1673.39	3178.59	0.00314712	1337.23	4.07632e-06	0.138099	-597.795					4.03417	64.549	31.1515		0.265318	0.64549	0	0.311515	0	0.00265318	0.0403417	0.302003	0.342344	45.7141	2.32883	0.491055	45.6059	5.22211	0	0.0566793	0.027849	0.00645127	0.547024	0	41.5726	0	0.112567	52.3386	5.97626	0	0	0	0	0	0
627	29.6235	1673.21	3178.41	0.0031473	1337.21	4.07818e-06	0.138095	-597.879					4.03427	64.5558	31.1452		0.264744	0.645558	0	0.311452	0	0.00264744	0.0403427	0.302065	0.342408	45.7144	2.32809	0.4905	45.6092	5.21991	0	0.0565985	0.0277932	0.00644994	0.547061	0	41.5733	0	0.112437	52.3417	5.97258	0	0	0	0	0	0
628	29.5733	1673.04	3178.23	0.00314748	1340.72	4.07644e-06	0.13809	-597.964					4.03539	64.5623	31.1381		0.264152	0.645623	0	0.311381	0	0.00264152	0.0403539	0.302127	0.342481	45.7147	2.32737	0.489969	45.6129	5.21718	0	0.0565198	0.027739	0.00644864	0.5471	0	41.5739	0	0.112291	52.3444	5.96944	0	0	0	0	0	0
629	29.5232	1672.86	3178.05	0.00314766	1344.06	4.07987e-06	0.138086	-598.047					4.03565	64.5695	31.1313		0.263564	0.645695	0	0.311313	0	0.00263564	0.0403565	0.302195	0.342551	45.715	2.32657	0.489371	45.6165	5.21492	0	0.0564328	0.0276792	0.0064472	0.547141	0	41.5745	0	0.112145	52.347	5.96633	0	0	0	0	0	0
630	29.4731	1672.68	3177.88	0.00314783	1338.83	4.08165e-06	0.138081	-598.131					4.03461	64.5769	31.1255		0.263004	0.645769	0	0.311255	0	0.00263004	0.0403461	0.302263	0.342609	45.7152	2.32575	0.488771	45.62	5.2127	0	0.0563454	0.0276194	0.00644575	0.547181	0	41.5751	0	0.112016	52.3495	5.9634	0	0	0	0	0	0
631	29.423	1672.49	3177.7	0.00314801	1339.44	4.08072e-06	0.138076	-598.216					4.03476	64.5835	31.1193		0.262444	0.645835	0	0.311193	0	0.00262444	0.0403476	0.302322	0.34267	45.7155	2.32504	0.488246	45.6232	5.2106	0	0.0562686	0.027567	0.00644448	0.547216	0	41.5757	0	0.111891	52.3524	5.95999	0	0	0	0	0	0
632	29.3729	1672.37	3177.49	0.00314821	1343.06	4.08412e-06	0.138074	-598.296					4.0405	64.5889	31.1089		0.261765	0.645889	0	0.311089	0	0.00261765	0.040405	0.302381	0.342786	45.7158	2.32436	0.487739	45.6266	5.20809	0	0.0561934	0.0275157	0.00644324	0.547253	0	41.5764	0	0.111687	52.3555	5.9564	0	0	0	0	0	0
633	29.3227	1672.25	3177.3	0.0031484	1344.43	4.08234e-06	0.138071	-598.374					4.04068	64.598	31.1002		0.261103	0.64598	0	0.311002	0	0.00261103	0.0404068	0.302475	0.342882	45.716	2.3232	0.486894	45.6311	5.20551	0	0.0560712	0.0274328	0.00644121	0.547307	0	41.5771	0	0.111483	52.3586	5.95281	0	0	0	0	0	0
634	29.2726	1672.16	3177.1	0.00314861	1341.18	4.08409e-06	0.138069	-598.45					4.04328	64.6066	31.0897		0.26039	0.646066	0	0.310897	0	0.0026039	0.0404328	0.302569	0.343002	45.7162	2.32205	0.486049	45.6356	5.20293	0	0.0559489	0.02735	0.00643918	0.547361	0	41.5779	0	0.111248	52.3622	5.94861	0	0	0	0	0	0
635	29.2225	1672.08	3176.9	0.00314881	1339.41	4.08544e-06	0.138066	-598.525					4.04352	64.617	31.0798		0.259683	0.64617	0	0.310798	0	0.00259683	0.0404352	0.302679	0.343114	45.7165	2.3207	0.485067	45.6409	5.19987	0	0.0558067	0.0272541	0.00643682	0.547424	0	41.5787	0	0.111009	52.3655	5.94479	0	0	0	0	0	0
636	29.1724	1671.98	3176.7	0.003149	1341.5	4.08593e-06	0.138063	-598.601					4.04277	64.6275	31.0707		0.258997	0.646275	0	0.310707	0	0.00258997	0.0404277	0.302789	0.343216	45.7167	2.31933	0.48407	45.646	5.19713	0	0.055663	0.0271575	0.00643443	0.547486	0	41.5794	0	0.110782	52.3688	5.94098	0	0	0	0	0	0
637	29.1222	1671.88	3176.51	0.00314919	1340.95	4.08769e-06	0.138061	-598.677					4.04304	64.6375	31.0611		0.258309	0.646375	0	0.310611	0	0.00258309	0.0404304	0.302893	0.343324	45.717	2.31803	0.483129	45.6509	5.19439	0	0.0555269	0.0270663	0.00643217	0.547545	0	41.5801	0	0.110551	52.3718	5.93759	0	0	0	0	0	0
638	29.0721	1671.79	3176.31	0.00314939	1337.27	4.0865e-06	0.138058	-598.752					4.04325	64.6476	31.0515		0.257621	0.646476	0	0.310515	0	0.00257621	0.0404325	0.302999	0.343431	45.7171	2.31671	0.482171	45.6556	5.19201	0	0.0553892	0.0269743	0.00642987	0.547604	0	41.5808	0	0.110322	52.3751	5.93371	0	0	0	0	0	0
639	29.022	1671.69	3176.12	0.00314959	1343	4.09008e-06	0.138055	-598.828					4.04339	64.6577	31.0419		0.256935	0.646577	0	0.310419	0	0.00256935	0.0404339	0.303105	0.343539	45.7174	2.3154	0.481221	45.6606	5.18921	0	0.0552517	0.0268827	0.00642758	0.547664	0	41.5816	0	0.110093	52.3785	5.9298	0	0	0	0	0	0
640	28.9719	1671.61	3175.91	0.00314979	1340.78	4.08765e-06	0.138053	-598.904					4.04426	64.6678	31.0317		0.256235	0.646678	0	0.310317	0	0.00256235	0.0404426	0.303211	0.343653	45.7176	2.31408	0.480272	45.6656	5.18638	0	0.0551142	0.0267914	0.0064253	0.547724	0	41.5824	0	0.109853	52.3819	5.92589	0	0	0	0	0	0
641	28.9218	1671.52	3175.71	0.00314999	1347.13	4.09163e-06	0.13805	-598.979					4.04438	64.6783	31.0218		0.25554	0.646783	0	0.310218	0	0.0025554	0.0404438	0.303321	0.343765	45.7178	2.31271	0.479279	45.6707	5.18357	0	0.0549706	0.0266963	0.0064229	0.547787	0	41.5832	0	0.109615	52.3854	5.92187	0	0	0	0	0	0
642	28.8716	1671.44	3175.51	0.00315018	1341.43	4.09049e-06	0.138048	-599.054					4.0445	64.6888	31.0118		0.254846	0.646888	0	0.310118	0	0.00254846	0.040445	0.303432	0.343877	45.7181	2.31133	0.47829	45.6759	5.18066	0	0.0548274	0.0266017	0.00642051	0.547849	0	41.5839	0	0.109376	52.3888	5.9179	0	0	0	0	0	0
643	28.8215	1671.35	3175.31	0.00315038	1336.67	4.09459e-06	0.138045	-599.129					4.04463	64.6994	31.0018		0.254155	0.646994	0	0.310018	0	0.00254155	0.0404463	0.303542	0.343988	45.7183	2.30996	0.477301	45.6811	5.17779	0	0.0546842	0.0265074	0.00641812	0.547912	0	41.5847	0	0.109137	52.3923	5.9139	0	0	0	0	0	0
644	28.7714	1671.25	3175.12	0.00315058	1342.37	4.09296e-06	0.138042	-599.206					4.04356	64.7102	30.9928		0.25349	0.647102	0	0.309928	0	0.0025349	0.0404356	0.303653	0.344088	45.7185	2.30858	0.476313	45.6863	5.17489	0	0.0545412	0.0264135	0.00641574	0.547975	0	41.5855	0	0.108915	52.3956	5.90998	0	0	0	0	0	0
645	28.7213	1671.15	3174.93	0.00315077	1341.58	4.09337e-06	0.138039	-599.283					4.04383	64.7202	30.9832		0.252822	0.647202	0	0.309832	0	0.00252822	0.0404383	0.303756	0.344194	45.7188	2.30731	0.475399	45.6913	5.17205	0	0.0544083	0.0263265	0.00641352	0.548034	0	41.5862	0	0.108689	52.3987	5.90645	0	0	0	0	0	0
646	28.6711	1671.06	3174.73	0.00315097	1343	4.09726e-06	0.138037	-599.357					4.04534	64.73	30.9725		0.252129	0.6473	0	0.309725	0	0.00252129	0.0404534	0.303859	0.344313	45.7189	2.306	0.474468	45.696	5.16955	0	0.0542739	0.0262388	0.00641127	0.548092	0	41.5869	0	0.108444	52.4019	5.90278	0	0	0	0	0	0
647	28.621	1670.98	3174.53	0.00315117	1342.67	4.09693e-06	0.138035	-599.431					4.04552	64.7408	30.9622		0.25144	0.647408	0	0.309622	0	0.0025144	0.0404552	0.303972	0.344427	45.7191	2.30459	0.473458	45.7011	5.16694	0	0.0541281	0.026144	0.00640883	0.548154	0	41.5876	0	0.108198	52.405	5.89924	0	0	0	0	0	0
648	28.5709	1670.89	3174.34	0.00315136	1348.24	4.09619e-06	0.138032	-599.505					4.04545	64.7517	30.9521		0.250757	0.647517	0	0.309521	0	0.00250757	0.0404545	0.304084	0.344539	45.7192	2.30316	0.472443	45.7061	5.16446	0	0.0539818	0.0260491	0.00640638	0.548217	0	41.5883	0	0.107955	52.4081	5.89564	0	0	0	0	0	0
649	28.5208	1670.8	3174.14	0.00315156	1347.99	4.09927e-06	0.13803	-599.58					4.04551	64.7625	30.9419		0.250076	0.647625	0	0.309419	0	0.00250076	0.0404551	0.304196	0.344651	45.7194	2.30175	0.471441	45.711	5.1619	0	0.0538374	0.0259557	0.00640395	0.548279	0	41.589	0	0.107714	52.4115	5.89173	0	0	0	0	0	0
650	28.4707	1670.72	3173.94	0.00315176	1341.62	4.0987e-06	0.138027	-599.655					4.04565	64.7732	30.9317		0.249398	0.647732	0	0.309317	0	0.00249398	0.0404565	0.304307	0.344764	45.7196	2.30035	0.470452	45.7162	5.15909	0	0.053694	0.0258632	0.00640155	0.548341	0	41.5898	0	0.107472	52.4147	5.88807	0	0	0	0	0	0
651	28.4205	1670.63	3173.75	0.00315195	1342.02	4.09915e-06	0.138025	-599.729					4.04586	64.784	30.9214		0.248721	0.64784	0	0.309214	0	0.00248721	0.0404586	0.304418	0.344877	45.7197	2.29895	0.469456	45.7212	5.15649	0	0.0535502	0.0257708	0.00639913	0.548403	0	41.5904	0	0.107228	52.4177	5.88463	0	0	0	0	0	0
652	28.3704	1670.53	3173.55	0.00315214	1345.02	4.10001e-06	0.138022	-599.804					4.04514	64.795	30.9118		0.248063	0.64795	0	0.309118	0	0.00248063	0.0404514	0.30453	0.344981	45.7199	2.29753	0.468452	45.7261	5.15408	0	0.0534055	0.0256781	0.0063967	0.548465	0	41.5911	0	0.106995	52.4207	5.88122	0	0	0	0	0	0
653	28.3203	1670.43	3173.35	0.00315234	1340.52	4.10368e-06	0.138019	-599.88					4.0451	64.8055	30.902		0.247406	0.648055	0	0.30902	0	0.00247406	0.040451	0.304636	0.345087	45.72	2.29617	0.467499	45.7309	5.15169	0	0.0532681	0.0255902	0.00639439	0.548524	0	41.5919	0	0.106769	52.4243	5.87708	0	0	0	0	0	0
654	28.2702	1670.34	3173.16	0.00315254	1342.1	4.10307e-06	0.138016	-599.955					4.04613	64.8157	30.8914		0.246735	0.648157	0	0.308914	0	0.00246735	0.0404613	0.304742	0.345203	45.7202	2.29487	0.466575	45.7361	5.14866	0	0.0531332	0.0255042	0.00639212	0.548584	0	41.5926	0	0.106528	52.4274	5.87345	0	0	0	0	0	0
655	28.22	1670.25	3172.96	0.00315273	1339.36	4.10413e-06	0.138014	-600.03					4.04633	64.8266	30.881		0.246067	0.648266	0	0.30881	0	0.00246067	0.0404633	0.304853	0.345316	45.7204	2.29346	0.465586	45.7411	5.14607	0	0.0529903	0.0254134	0.00638972	0.548646	0	41.5933	0	0.106284	52.4304	5.87003	0	0	0	0	0	0
656	28.1699	1670.15	3172.77	0.00315293	1345.43	4.10496e-06	0.138011	-600.105					4.04552	64.8376	30.8714		0.245419	0.648376	0	0.308714	0	0.00245419	0.0404552	0.304964	0.345419	45.7205	2.29204	0.464588	45.746	5.14369	0	0.0528465	0.0253222	0.00638729	0.548707	0	41.594	0	0.106055	52.4336	5.86641	0	0	0	0	0	0
657	28.1198	1670.05	3172.57	0.00315312	1343.5	4.10423e-06	0.138008	-600.181					4.04567	64.8481	30.8615		0.244771	0.648481	0	0.308615	0	0.00244771	0.0404567	0.30507	0.345526	45.7206	2.2907	0.463653	45.7508	5.1411	0	0.0527109	0.0252365	0.006385	0.548766	0	41.5947	0	0.105826	52.4367	5.86277	0	0	0	0	0	0
658	28.0697	1669.96	3172.38	0.00315332	1338.83	4.10734e-06	0.138005	-600.256					4.046	64.8585	30.8513		0.24412	0.648585	0	0.308513	0	0.0024412	0.04046	0.305175	0.345635	45.7208	2.28937	0.462718	45.7557	5.1385	0	0.0525754	0.0251511	0.00638272	0.548826	0	41.5955	0	0.105595	52.4401	5.85884	0	0	0	0	0	0
659	28.0196	1669.86	3172.18	0.00315352	1343.95	4.1087e-06	0.138002	-600.332					4.04623	64.8691	30.8412		0.243471	0.648691	0	0.308412	0	0.00243471	0.0404623	0.305282	0.345744	45.721	2.28803	0.461779	45.7608	5.13566	0	0.0524388	0.0250652	0.00638042	0.548886	0	41.5962	0	0.105362	52.4433	5.85519	0	0	0	0	0	0
660	27.9694	1669.78	3171.98	0.00315372	1346.12	4.10902e-06	0.138001	-600.406					4.04819	64.8794	30.8296		0.242789	0.648794	0	0.308296	0	0.00242789	0.0404819	0.30539	0.345871	45.7211	2.28666	0.460829	45.7657	5.13305	0	0.0523012	0.024979	0.00637809	0.548947	0	41.5969	0	0.105104	52.4465	5.85149	0	0	0	0	0	0
661	27.9193	1669.71	3171.77	0.00315392	1346.78	4.1084e-06	0.137998	-600.479					4.04818	64.891	30.8187		0.242115	0.64891	0	0.308187	0	0.00242115	0.0404818	0.305509	0.34599	45.7212	2.28514	0.459771	45.771	5.13044	0	0.0521484	0.0248835	0.0063755	0.549012	0	41.5977	0	0.104849	52.4501	5.8473	0	0	0	0	0	0
662	27.8692	1669.6	3171.59	0.00315411	1344.06	4.11193e-06	0.137995	-600.556					4.04586	64.9031	30.8096		0.241491	0.649031	0	0.308096	0	0.00241491	0.0404586	0.305627	0.346085	45.7214	2.28365	0.458733	45.7766	5.12739	0	0.0519975	0.0247894	0.00637295	0.549079	0	41.5984	0	0.104624	52.453	5.844	0	0	0	0	0	0
663	27.8191	1669.49	3171.39	0.0031543	1341.98	4.11028e-06	0.137991	-600.632					4.04592	64.9135	30.7997		0.240864	0.649135	0	0.307997	0	0.00240864	0.0404592	0.30573	0.346189	45.7215	2.28233	0.457821	45.7812	5.12508	0	0.0518657	0.0247076	0.00637072	0.549136	0	41.5991	0	0.104403	52.4562	5.8403	0	0	0	0	0	0
664	27.7689	1669.41	3171.19	0.00315451	1345.36	4.11135e-06	0.137989	-600.706					4.0479	64.9235	30.7884		0.240204	0.649235	0	0.307884	0	0.00240204	0.040479	0.305832	0.346311	45.7217	2.28104	0.456925	45.786	5.12242	0	0.0517354	0.0246267	0.00636851	0.549194	0	41.5998	0	0.104157	52.4596	5.83637	0	0	0	0	0	0
665	27.7188	1669.32	3170.99	0.00315471	1343.6	4.11282e-06	0.137987	-600.781					4.04806	64.9347	30.7777		0.23955	0.649347	0	0.307777	0	0.0023955	0.0404806	0.305946	0.346427	45.7218	2.2796	0.455924	45.7913	5.11959	0	0.0515901	0.024537	0.00636605	0.549258	0	41.6006	0	0.103911	52.463	5.83251	0	0	0	0	0	0
666	27.6687	1669.23	3170.79	0.0031549	1341.35	4.11301e-06	0.137984	-600.856					4.04709	64.9463	30.7677		0.238919	0.649463	0	0.307677	0	0.00238919	0.0404709	0.30606	0.346531	45.722	2.27814	0.454921	45.7966	5.11682	0	0.0514446	0.0244473	0.00636357	0.549322	0	41.6013	0	0.103678	52.4662	5.82878	0	0	0	0	0	0
667	27.6186	1669.13	3170.6	0.0031551	1344.81	4.11456e-06	0.137981	-600.932					4.04732	64.9571	30.7573		0.238286	0.649571	0	0.307573	0	0.00238286	0.0404732	0.306168	0.346641	45.7221	2.27678	0.45398	45.8015	5.11415	0	0.0513081	0.0243633	0.00636126	0.549382	0	41.602	0	0.103443	52.4692	5.82535	0	0	0	0	0	0
668	27.5685	1669.03	3170.41	0.00315529	1336.66	4.1164e-06	0.137978	-601.006					4.04786	64.9679	30.7466		0.237648	0.649679	0	0.307466	0	0.00237648	0.0404786	0.306276	0.346754	45.7222	2.27539	0.453029	45.8064	5.11173	0	0.0511705	0.024279	0.00635891	0.549441	0	41.6027	0	0.103202	52.4722	5.82198	0	0	0	0	0	0
669	27.5183	1668.94	3170.21	0.00315549	1341.14	4.11548e-06	0.137975	-601.081					4.04787	64.979	30.7361		0.237014	0.64979	0	0.307361	0	0.00237014	0.0404787	0.306386	0.346865	45.7223	2.27397	0.452052	45.8112	5.10938	0	0.0510295	0.0241928	0.00635651	0.549502	0	41.6034	0	0.102966	52.4755	5.81808	0	0	0	0	0	0
670	27.4682	1668.86	3170	0.00315569	1345.93	4.11592e-06	0.137974	-601.154					4.04976	64.9897	30.7242		0.236351	0.649897	0	0.307242	0	0.00236351	0.0404976	0.306496	0.346993	45.7224	2.27258	0.451096	45.8164	5.10656	0	0.0508904	0.024108	0.00635414	0.549564	0	41.6041	0	0.102702	52.4786	5.81458	0	0	0	0	0	0
671	27.4181	1668.79	3169.8	0.0031559	1345.56	4.11898e-06	0.137971	-601.227					4.04972	65.0017	30.7129		0.235696	0.650017	0	0.307129	0	0.00235696	0.0404972	0.306617	0.347114	45.7225	2.27101	0.450027	45.8216	5.10411	0	0.0507364	0.0240144	0.00635151	0.549629	0	41.6049	0	0.102444	52.4822	5.81049	0	0	0	0	0	0
672	27.368	1668.69	3169.61	0.00315609	1339.74	4.12158e-06	0.137968	-601.303					4.04768	65.014	30.7032		0.235084	0.65014	0	0.307032	0	0.00235084	0.0404768	0.306737	0.347214	45.7226	2.26948	0.448981	45.8272	5.10116	0	0.0505845	0.0239223	0.00634891	0.549697	0	41.6056	0	0.102213	52.4852	5.80706	0	0	0	0	0	0
673	27.3178	1668.58	3169.41	0.00315629	1345.25	4.12121e-06	0.137965	-601.378					4.04769	65.0249	30.693		0.23447	0.650249	0	0.30693	0	0.0023447	0.0404769	0.306843	0.34732	45.7227	2.26811	0.448048	45.832	5.09874	0	0.0504496	0.0238407	0.0063466	0.549755	0	41.6063	0	0.101987	52.4886	5.80308	0	0	0	0	0	0
674	27.2677	1668.48	3169.21	0.00315649	1344.74	4.12134e-06	0.137962	-601.455					4.04805	65.0356	30.6824		0.233853	0.650356	0	0.306824	0	0.00233853	0.0404805	0.306949	0.34743	45.7229	2.26678	0.447137	45.8371	5.09585	0	0.0503166	0.0237605	0.00634433	0.549816	0	41.6071	0	0.101757	52.4921	5.79907	0	0	0	0	0	0
675	27.2176	1668.38	3169.02	0.00315668	1343.95	4.12604e-06	0.137959	-601.531					4.04834	65.0466	30.6718		0.233238	0.650466	0	0.306718	0	0.00233238	0.0404834	0.307056	0.34754	45.7231	2.26542	0.446214	45.8423	5.09292	0	0.0501819	0.0236795	0.00634203	0.549877	0	41.6078	0	0.101523	52.4951	5.79555	0	0	0	0	0	0
676	27.1675	1668.31	3168.81	0.00315689	1345.51	4.12414e-06	0.137957	-601.604					4.05012	65.0573	30.66		0.232594	0.650573	0	0.3066	0	0.00232594	0.0405012	0.307164	0.347665	45.7231	2.26403	0.445271	45.8472	5.09043	0	0.0500454	0.0235976	0.00633969	0.549937	0	41.6086	0	0.101269	52.4986	5.79153	0	0	0	0	0	0
677	27.1174	1668.23	3168.61	0.00315709	1343.02	4.1216e-06	0.137955	-601.678					4.05037	65.0692	30.6485		0.231955	0.650692	0	0.306485	0	0.00231955	0.0405037	0.307283	0.347786	45.7233	2.26251	0.444244	45.8527	5.08753	0	0.0498963	0.0235084	0.00633713	0.550003	0	41.6093	0	0.101009	52.5017	5.78798	0	0	0	0	0	0
678	27.0672	1668.13	3168.41	0.00315729	1346.35	4.12508e-06	0.137951	-601.752					4.04888	65.0815	30.6383		0.231346	0.650815	0	0.306383	0	0.00231346	0.0404888	0.307402	0.347891	45.7233	2.26097	0.443199	45.8579	5.08503	0	0.0497455	0.0234184	0.00633454	0.550068	0	41.6101	0	0.100776	52.5053	5.7838	0	0	0	0	0	0
679	27.0171	1668.03	3168.22	0.00315748	1348.37	4.1273e-06	0.137948	-601.828					4.04922	65.0926	30.6274		0.230734	0.650926	0	0.306274	0	0.00230734	0.0404922	0.307511	0.348003	45.7235	2.25958	0.442263	45.8633	5.08197	0	0.0496088	0.023337	0.00633219	0.550131	0	41.6108	0	0.100537	52.5084	5.78032	0	0	0	0	0	0
680	26.967	1667.96	3168.02	0.00315769	1339.53	4.12566e-06	0.137947	-601.901					4.05103	65.1037	30.6152		0.230094	0.651037	0	0.306152	0	0.00230094	0.0405103	0.307622	0.348132	45.7235	2.25815	0.4413	45.8682	5.07952	0	0.0494696	0.0232544	0.00632979	0.550191	0	41.6115	0	0.100274	52.5115	5.77671	0	0	0	0	0	0
681	26.9169	1667.88	3167.82	0.00315789	1345.38	4.12699e-06	0.137944	-601.974					4.05114	65.1159	30.6035		0.229461	0.651159	0	0.306035	0	0.00229461	0.0405114	0.307743	0.348255	45.7236	2.25658	0.440243	45.8736	5.07698	0	0.049317	0.0231641	0.00632716	0.550257	0	41.6122	0	0.100012	52.5147	5.77307	0	0	0	0	0	0
682	26.8667	1667.78	3167.63	0.00315808	1342.86	4.12818e-06	0.13794	-602.049					4.04857	65.1286	30.5939		0.228876	0.651286	0	0.305939	0	0.00228876	0.0404857	0.307864	0.34835	45.7236	2.255	0.439187	45.8789	5.07442	0	0.0491645	0.0230741	0.00632452	0.550323	0	41.613	0	0.0997884	52.5181	5.76915	0	0	0	0	0	0
683	26.8166	1667.67	3167.43	0.00315828	1344.97	4.1318e-06	0.137937	-602.126					4.04872	65.1395	30.5835		0.228287	0.651395	0	0.305835	0	0.00228287	0.0404872	0.307969	0.348456	45.7238	2.25367	0.438295	45.884	5.07156	0	0.0490344	0.0229975	0.00632228	0.550383	0	41.6137	0	0.0995653	52.5215	5.76518	0	0	0	0	0	0
684	26.7665	1667.57	3167.23	0.00315848	1344.11	4.13122e-06	0.137935	-602.202					4.04979	65.1503	30.5722		0.227685	0.651503	0	0.305722	0	0.00227685	0.0404979	0.308073	0.348571	45.7239	2.25235	0.437404	45.8891	5.06866	0	0.0489045	0.0229211	0.00632004	0.550443	0	41.6144	0	0.0993265	52.5245	5.76171	0	0	0	0	0	0
685	26.7164	1667.47	3167.03	0.00315867	1344.35	4.13166e-06	0.137932	-602.276					4.04991	65.1617	30.5613		0.227088	0.651617	0	0.305613	0	0.00227088	0.0404991	0.308184	0.348683	45.724	2.25091	0.436449	45.894	5.06622	0	0.0487664	0.0228403	0.00631765	0.550503	0	41.6151	0	0.0990884	52.5276	5.75814	0	0	0	0	0	0
686	26.6663	1667.38	3166.83	0.00315888	1348.44	4.13157e-06	0.137929	-602.351					4.05089	65.173	30.5496		0.226478	0.65173	0	0.305496	0	0.00226478	0.0405089	0.308294	0.348803	45.724	2.24949	0.435498	45.899	5.06369	0	0.0486287	0.0227598	0.00631526	0.550564	0	41.6159	0	0.09884	52.531	5.75432	0	0	0	0	0	0
687	26.6161	1667.3	3166.63	0.00315908	1348.12	4.13469e-06	0.137926	-602.425					4.05105	65.1849	30.5382		0.225872	0.651849	0	0.305382	0	0.00225872	0.0405105	0.30841	0.34892	45.7241	2.24799	0.434504	45.9044	5.06095	0	0.0484846	0.0226758	0.00631276	0.550628	0	41.6166	0	0.0985907	52.5342	5.75058	0	0	0	0	0	0
688	26.566	1667.2	3166.43	0.00315928	1344.29	4.13373e-06	0.137923	-602.5					4.05001	65.197	30.5277		0.225287	0.65197	0	0.305277	0	0.00225287	0.0405001	0.308526	0.349026	45.7242	2.24649	0.433507	45.9096	5.05828	0	0.0483403	0.0225919	0.00631025	0.550692	0	41.6174	0	0.0983594	52.5378	5.74649	0	0	0	0	0	0
689	26.5159	1667.1	3166.23	0.00315948	1342.8	4.1338e-06	0.13792	-602.576					4.05017	65.2084	30.5167		0.224701	0.652084	0	0.305167	0	0.00224701	0.0405017	0.308634	0.349136	45.7243	2.24511	0.432586	45.9149	5.05529	0	0.0482058	0.022514	0.00630792	0.550754	0	41.6182	0	0.0981276	52.5413	5.74243	0	0	0	0	0	0
690	26.4658	1667	3166.03	0.00315968	1344.77	4.13747e-06	0.137917	-602.652					4.05085	65.2197	30.5054		0.224108	0.652197	0	0.305054	0	0.00224108	0.0405085	0.308743	0.349252	45.7244	2.24371	0.431663	45.9202	5.05232	0	0.0480713	0.0224361	0.00630558	0.550816	0	41.619	0	0.0978886	52.5448	5.73835	0	0	0	0	0	0
691	26.4156	1666.91	3165.83	0.00315989	1349.8	4.13707e-06	0.137914	-602.727					4.05099	65.2314	30.4941		0.223519	0.652314	0	0.304941	0	0.00223519	0.0405099	0.308856	0.349365	45.7246	2.24228	0.43071	45.9256	5.04935	0	0.0479326	0.0223561	0.00630317	0.55088	0	41.6198	0	0.0976494	52.5483	5.73425	0	0	0	0	0	0
692	26.3655	1666.82	3165.62	0.00316009	1341.64	4.13847e-06	0.137912	-602.802					4.05151	65.243	30.4825		0.222926	0.65243	0	0.304825	0	0.00222926	0.0405151	0.308968	0.349483	45.7247	2.24083	0.429758	45.9311	5.04636	0	0.0477939	0.0222763	0.00630076	0.550943	0	41.6206	0	0.0974054	52.5519	5.73007	0	0	0	0	0	0
693	26.3154	1666.73	3165.42	0.0031603	1345.87	4.13896e-06	0.137909	-602.878					4.05168	65.255	30.471		0.222335	0.65255	0	0.30471	0	0.00222335	0.0405168	0.309083	0.3496	45.7248	2.23936	0.428786	45.9366	5.0433	0	0.0476524	0.022195	0.00629829	0.551009	0	41.6214	0	0.09716	52.5555	5.72599	0	0	0	0	0	0
694	26.2653	1666.64	3165.22	0.0031605	1343.54	4.13926e-06	0.137906	-602.952					4.05211	65.267	30.4592		0.221742	0.65267	0	0.304592	0	0.00221742	0.0405211	0.309198	0.349719	45.7249	2.23788	0.427809	45.9421	5.04034	0	0.0475104	0.0221137	0.00629581	0.551073	0	41.6221	0	0.0969097	52.5589	5.72207	0	0	0	0	0	0
695	26.2152	1666.56	3165.02	0.0031607	1341.82	4.14407e-06	0.137904	-603.026					4.05235	65.2792	30.4473		0.221151	0.652792	0	0.304473	0	0.00221151	0.0405235	0.309315	0.349839	45.725	2.23636	0.426812	45.9475	5.03751	0	0.0473659	0.0220312	0.00629328	0.551138	0	41.6228	0	0.0966556	52.562	5.71854	0	0	0	0	0	0
696	26.165	1666.46	3164.82	0.0031609	1349.1	4.14393e-06	0.1379	-603.1					4.05143	65.2916	30.4364		0.220579	0.652916	0	0.304364	0	0.00220579	0.0405143	0.309433	0.349948	45.725	2.23481	0.425801	45.9527	5.03503	0	0.0472201	0.0219482	0.00629072	0.551203	0	41.6236	0	0.096419	52.5655	5.71441	0	0	0	0	0	0
697	26.1149	1666.36	3164.62	0.0031611	1345.86	4.14677e-06	0.137897	-603.176					4.05165	65.3034	30.425		0.220005	0.653034	0	0.30425	0	0.00220005	0.0405165	0.309545	0.350061	45.7251	2.23338	0.424863	45.9582	5.03201	0	0.0470835	0.0218706	0.00628833	0.551266	0	41.6244	0	0.09618	52.5689	5.71053	0	0	0	0	0	0
698	26.0648	1666.26	3164.42	0.0031613	1350.41	4.14304e-06	0.137894	-603.251					4.05169	65.3153	30.4136		0.219437	0.653153	0	0.304136	0	0.00219437	0.0405169	0.309657	0.350174	45.7251	2.23193	0.423916	45.9635	5.02921	0	0.0469461	0.0217926	0.00628591	0.551329	0	41.6251	0	0.0959395	52.5718	5.70715	0	0	0	0	0	0
699	26.0147	1666.16	3164.23	0.00316149	1337.82	4.14631e-06	0.137891	-603.326					4.05185	65.3271	30.4022		0.218871	0.653271	0	0.304022	0	0.00218871	0.0405185	0.309768	0.350287	45.7251	2.23047	0.422964	45.9684	5.02684	0	0.0468088	0.021715	0.00628349	0.551389	0	41.6257	0	0.0956985	52.5748	5.7038	0	0	0	0	0	0
700	25.9645	1666.07	3164.03	0.0031617	1345.59	4.14701e-06	0.137889	-603.4					4.05252	65.3389	30.3903		0.218297	0.653389	0	0.303903	0	0.00218297	0.0405252	0.30988	0.350405	45.7251	2.229	0.42201	45.9733	5.02449	0	0.0466714	0.0216376	0.00628107	0.55145	0	41.6265	0	0.0954547	52.5784	5.69964	0	0	0	0	0	0
701	25.9144	1665.98	3163.83	0.0031619	1347.65	4.1465e-06	0.137886	-603.474					4.05287	65.3511	30.3784		0.217725	0.653511	0	0.303784	0	0.00217725	0.0405287	0.309995	0.350524	45.7252	2.22752	0.421045	45.9789	5.02145	0	0.046531	0.0215585	0.0062786	0.551515	0	41.6272	0	0.0952036	52.5814	5.69624	0	0	0	0	0	0
702	25.8643	1665.9	3163.63	0.0031621	1346.28	4.14799e-06	0.137883	-603.547					4.05366	65.3633	30.3659		0.217144	0.653633	0	0.303659	0	0.00217144	0.0405366	0.310112	0.350649	45.7252	2.22598	0.42005	45.984	5.01907	0	0.0463879	0.0214783	0.00627606	0.551578	0	41.6279	0	0.0949459	52.5847	5.69239	0	0	0	0	0	0
703	25.8142	1665.82	3163.42	0.00316231	1341.35	4.14878e-06	0.137881	-603.62					4.05376	65.376	30.3537		0.216567	0.65376	0	0.303537	0	0.00216567	0.0405376	0.310233	0.35077	45.7252	2.2244	0.419029	45.9895	5.01632	0	0.0462403	0.0213957	0.00627345	0.551644	0	41.6287	0	0.094689	52.5881	5.68844	0	0	0	0	0	0
704	25.7641	1665.72	3163.23	0.0031625	1345.53	4.15208e-06	0.137878	-603.695					4.05263	65.3889	30.3424		0.216013	0.653889	0	0.303424	0	0.00216013	0.0405263	0.310354	0.35088	45.7252	2.22282	0.418011	45.9951	5.01348	0	0.0460931	0.0213135	0.00627084	0.551711	0	41.6294	0	0.0944469	52.5913	5.68487	0	0	0	0	0	0
705	25.7139	1665.62	3163.03	0.0031627	1350.14	4.15221e-06	0.137874	-603.77					4.05267	65.401	30.3308		0.215459	0.65401	0	0.303308	0	0.00215459	0.0405267	0.310467	0.350993	45.7252	2.22134	0.417056	46.0002	5.01094	0	0.0459553	0.0212367	0.00626839	0.551773	0	41.6302	0	0.0942084	52.5947	5.68088	0	0	0	0	0	0
706	25.6638	1665.53	3162.83	0.0031629	1344.34	4.15311e-06	0.137872	-603.844					4.0536	65.413	30.3185		0.214896	0.65413	0	0.303185	0	0.00214896	0.040536	0.310579	0.351115	45.7253	2.21988	0.416116	46.0056	5.00805	0	0.045819	0.0211609	0.00626597	0.551836	0	41.6309	0	0.0939569	52.5979	5.67729	0	0	0	0	0	0
707	25.6137	1665.44	3162.63	0.00316311	1340.77	4.15439e-06	0.137869	-603.918					4.05372	65.4255	30.3064		0.214338	0.654255	0	0.303064	0	0.00214338	0.0405372	0.310697	0.351234	45.7252	2.21834	0.415123	46.0109	5.0055	0	0.0456759	0.0210816	0.00626343	0.5519	0	41.6316	0	0.0937058	52.6011	5.67362	0	0	0	0	0	0
708	25.5636	1665.36	3162.42	0.00316331	1340.56	4.15351e-06	0.137867	-603.991					4.0544	65.438	30.2938		0.213772	0.65438	0	0.302938	0	0.00213772	0.040544	0.310815	0.351359	45.7252	2.21679	0.414132	46.0162	5.0029	0	0.0455332	0.0210027	0.00626088	0.551964	0	41.6324	0	0.0934502	52.6047	5.66941	0	0	0	0	0	0
709	25.5134	1665.28	3162.22	0.00316352	1344.78	4.15388e-06	0.137864	-604.064					4.05473	65.4509	30.2812		0.213208	0.654509	0	0.302812	0	0.00213208	0.0405473	0.310936	0.351483	45.7253	2.21521	0.413123	46.022	4.99983	0	0.045387	0.020922	0.00625828	0.552032	0	41.6331	0	0.0931876	52.6077	5.66596	0	0	0	0	0	0
710	25.4633	1665.16	3162.03	0.00316371	1342.93	4.15617e-06	0.13786	-604.139					4.05232	65.4643	30.2707		0.212686	0.654643	0	0.302707	0	0.00212686	0.0405232	0.311058	0.351582	45.7252	2.21359	0.412086	46.0273	4.99742	0	0.0452382	0.0208401	0.00625561	0.552098	0	41.6338	0	0.0929602	52.6109	5.66234	0	0	0	0	0	0
711	25.4132	1665.05	3161.84	0.0031639	1345.06	4.15714e-06	0.137857	-604.215					4.05253	65.476	30.2593		0.212159	0.65476	0	0.302593	0	0.00212159	0.0405253	0.311165	0.351691	45.7252	2.21219	0.411196	46.0323	4.99482	0	0.0451095	0.0207695	0.00625331	0.552157	0	41.6345	0	0.092731	52.6139	5.65888	0	0	0	0	0	0
712	25.3631	1664.96	3161.64	0.00316411	1342.16	4.15725e-06	0.137854	-604.289					4.05434	65.4875	30.2465		0.21161	0.654875	0	0.302465	0	0.0021161	0.0405434	0.311273	0.351816	45.7252	2.21078	0.410299	46.0372	4.99237	0	0.0449802	0.0206986	0.00625099	0.552216	0	41.6352	0	0.0924801	52.617	5.65527	0	0	0	0	0	0
713	25.313	1664.87	3161.43	0.00316431	1348.09	4.15857e-06	0.137851	-604.363					4.05436	65.5002	30.2343		0.211067	0.655002	0	0.302343	0	0.00211067	0.0405436	0.31139	0.351934	45.7252	2.20923	0.409313	46.0425	4.98981	0	0.0448383	0.0206211	0.00624844	0.55228	0	41.636	0	0.0922333	52.6206	5.65119	0	0	0	0	0	0
714	25.2628	1664.78	3161.23	0.00316452	1344.52	4.15983e-06	0.137848	-604.437					4.05487	65.5128	30.2218		0.210521	0.655128	0	0.302218	0	0.00210521	0.0405487	0.311508	0.352056	45.7252	2.2077	0.408343	46.0481	4.98684	0	0.044698	0.0205446	0.00624592	0.552345	0	41.6368	0	0.0919819	52.6242	5.64699	0	0	0	0	0	0
715	25.2127	1664.7	3161.03	0.00316472	1344.7	4.1618e-06	0.137846	-604.511					4.05516	65.5257	30.2091		0.209977	0.655257	0	0.302091	0	0.00209977	0.0405516	0.311627	0.352179	45.7252	2.20614	0.407355	46.0538	4.98377	0	0.044555	0.0204668	0.00624335	0.552412	0	41.6375	0	0.091725	52.6274	5.64337	0	0	0	0	0	0
716	25.1626	1664.61	3160.83	0.00316492	1344.96	4.16353e-06	0.137843	-604.584					4.05525	65.5388	30.1966		0.209438	0.655388	0	0.301966	0	0.00209438	0.0405525	0.311748	0.352301	45.7252	2.20455	0.406346	46.0592	4.98122	0	0.04441	0.0203881	0.00624074	0.552477	0	41.6382	0	0.0914676	52.6304	5.63992	0	0	0	0	0	0
717	25.1125	1664.52	3160.63	0.00316512	1346.16	4.16433e-06	0.13784	-604.657					4.05538	65.5518	30.1839		0.2089	0.655518	0	0.301839	0	0.002089	0.0405538	0.311869	0.352423	45.7251	2.20294	0.405336	46.0645	4.9788	0	0.0442653	0.0203098	0.00623812	0.552542	0	41.6389	0	0.0912103	52.6335	5.63644	0	0	0	0	0	0
718	25.0623	1664.43	3160.43	0.00316532	1347.31	4.16258e-06	0.137837	-604.73					4.05493	65.565	30.1717		0.208373	0.65565	0	0.301717	0	0.00208373	0.0405493	0.31199	0.352539	45.725	2.20134	0.404326	46.0698	4.97637	0	0.0441206	0.0202316	0.0062355	0.552607	0	41.6397	0	0.0909631	52.6369	5.63252	0	0	0	0	0	0
719	25.0122	1664.33	3160.23	0.00316553	1346.9	4.165e-06	0.137834	-604.805					4.05513	65.5778	30.1592		0.207846	0.655778	0	0.301592	0	0.00207846	0.0405513	0.312107	0.352658	45.725	2.1998	0.403358	46.0753	4.97353	0	0.0439811	0.0201564	0.00623297	0.552672	0	41.6404	0	0.0907138	52.6401	5.6288	0	0	0	0	0	0
720	24.9621	1664.24	3160.03	0.00316573	1349.39	4.16741e-06	0.137831	-604.879					4.05509	65.5907	30.1469		0.207325	0.655907	0	0.301469	0	0.00207325	0.0405509	0.312225	0.352776	45.7249	2.19824	0.402383	46.0807	4.97088	0	0.0438409	0.020081	0.00623042	0.552736	0	41.6411	0	0.0904668	52.6433	5.62508	0	0	0	0	0	0
721	24.912	1664.14	3159.83	0.00316593	1341.18	4.16751e-06	0.137828	-604.953					4.05523	65.6035	30.1345		0.206805	0.656035	0	0.301345	0	0.00206805	0.0405523	0.312342	0.352894	45.7249	2.1967	0.401417	46.086	4.96822	0	0.0437021	0.0200066	0.0062279	0.5528	0	41.6418	0	0.0902197	52.6466	5.62135	0	0	0	0	0	0
722	24.8619	1664.05	3159.63	0.00316613	1345.62	4.16856e-06	0.137825	-605.027					4.05533	65.6164	30.122		0.206289	0.656164	0	0.30122	0	0.00206289	0.0405533	0.312459	0.353012	45.7248	2.19516	0.400452	46.0914	4.96555	0	0.0435634	0.0199323	0.00622537	0.552864	0	41.6426	0	0.0899732	52.6499	5.61758	0	0	0	0	0	0
723	24.8117	1663.95	3159.43	0.00316633	1344.23	4.17034e-06	0.137822	-605.101					4.05546	65.6292	30.1095		0.205775	0.656292	0	0.301095	0	0.00205775	0.0405546	0.312576	0.35313	45.7248	2.19361	0.39949	46.0968	4.96285	0	0.043425	0.0198585	0.00622285	0.552928	0	41.6433	0	0.089727	52.6532	5.61374	0	0	0	0	0	0
724	24.7616	1663.86	3159.23	0.00316654	1348.35	4.16768e-06	0.137819	-605.175					4.05579	65.6421	30.0968		0.205261	0.656421	0	0.300968	0	0.00205261	0.0405579	0.312693	0.353251	45.7248	2.19207	0.398529	46.1023	4.96009	0	0.0432869	0.0197849	0.00622033	0.552992	0	41.644	0	0.0894769	52.6564	5.61014	0	0	0	0	0	0
725	24.7115	1663.76	3159.03	0.00316673	1347.29	4.17089e-06	0.137816	-605.249					4.05599	65.6552	30.0841		0.20475	0.656552	0	0.300841	0	0.0020475	0.0405599	0.312811	0.353371	45.7247	2.1905	0.397554	46.1076	4.95753	0	0.0431471	0.0197106	0.00621777	0.553056	0	41.6447	0	0.0892251	52.6594	5.6067	0	0	0	0	0	0
726	24.6614	1663.67	3158.83	0.00316694	1345.51	4.17268e-06	0.137813	-605.322					4.05615	65.6683	30.0713		0.20424	0.656683	0	0.300713	0	0.0020424	0.0405615	0.31293	0.353491	45.7246	2.18892	0.396572	46.1128	4.95512	0	0.0430068	0.0196362	0.0062152	0.55312	0	41.6455	0	0.0889749	52.6627	5.60287	0	0	0	0	0	0
727	24.6112	1663.58	3158.63	0.00316714	1343.25	4.17313e-06	0.13781	-605.396					4.05637	65.6814	30.0585		0.203733	0.656814	0	0.300585	0	0.00203733	0.0405637	0.313049	0.353613	45.7245	2.18734	0.395597	46.1183	4.95237	0	0.0428668	0.0195621	0.00621263	0.553185	0	41.6461	0	0.0887217	52.6658	5.59936	0	0	0	0	0	0
728	24.5611	1663.48	3158.43	0.00316734	1346.86	4.17301e-06	0.137807	-605.47					4.0563	65.6947	30.0458		0.20323	0.656947	0	0.300458	0	0.0020323	0.040563	0.313169	0.353732	45.7244	2.18574	0.39461	46.1237	4.9499	0	0.0427259	0.0194877	0.00621003	0.553249	0	41.6469	0	0.0884741	52.6693	5.5953	0	0	0	0	0	0
729	24.511	1663.39	3158.23	0.00316755	1343.21	4.17546e-06	0.137804	-605.544					4.0565	65.7079	30.0329		0.202729	0.657079	0	0.300329	0	0.00202729	0.040565	0.313287	0.353852	45.7244	2.18418	0.393647	46.1293	4.94695	0	0.0425872	0.0194146	0.00620748	0.553315	0	41.6477	0	0.0882247	52.6727	5.59142	0	0	0	0	0	0
730	24.4609	1663.29	3158.03	0.00316775	1346.41	4.17686e-06	0.137801	-605.618					4.05677	65.7211	30.0199		0.202229	0.657211	0	0.300199	0	0.00202229	0.0405677	0.313406	0.353974	45.7243	2.18261	0.392676	46.1349	4.94415	0	0.042448	0.0193414	0.00620492	0.553381	0	41.6484	0	0.0879715	52.6758	5.58788	0	0	0	0	0	0
731	24.4108	1663.2	3157.83	0.00316795	1342.58	4.17618e-06	0.137798	-605.691					4.05692	65.7345	30.0069		0.201733	0.657345	0	0.300069	0	0.00201733	0.0405692	0.313527	0.354096	45.7242	2.18101	0.391691	46.1402	4.94165	0	0.0423075	0.0192677	0.00620232	0.553445	0	41.6491	0	0.0877177	52.6788	5.58439	0	0	0	0	0	0
732	24.3606	1663.11	3157.63	0.00316816	1344.35	4.17973e-06	0.137795	-605.764					4.05676	65.7479	29.9941		0.201241	0.657479	0	0.299941	0	0.00201241	0.0405676	0.313647	0.354215	45.7241	2.1794	0.390705	46.1456	4.9392	0	0.0421668	0.0191941	0.00619971	0.55351	0	41.6498	0	0.0874701	52.6822	5.58046	0	0	0	0	0	0
733	24.3105	1663.01	3157.43	0.00316836	1348.28	4.1789e-06	0.137792	-605.839					4.05691	65.7612	29.9811		0.200752	0.657612	0	0.299811	0	0.00200752	0.0405691	0.313766	0.354335	45.724	2.17783	0.389744	46.1511	4.93636	0	0.042029	0.0191221	0.00619715	0.553575	0	41.6506	0	0.0872224	52.6856	5.57653	0	0	0	0	0	0
734	24.2604	1662.92	3157.22	0.00316857	1345.02	4.17922e-06	0.137789	-605.912					4.05769	65.7744	29.9676		0.200258	0.657744	0	0.299676	0	0.00200258	0.0405769	0.313884	0.354461	45.7239	2.17626	0.388783	46.1567	4.93352	0	0.0418912	0.0190503	0.0061946	0.55364	0	41.6514	0	0.0869663	52.6891	5.57255	0	0	0	0	0	0
735	24.2103	1662.83	3157.02	0.00316877	1345.24	4.18293e-06	0.137786	-605.986					4.0579	65.7881	29.9542		0.199767	0.657881	0	0.299542	0	0.00199767	0.040579	0.314007	0.354586	45.7239	2.17463	0.387788	46.1624	4.93064	0	0.0417488	0.0189762	0.00619195	0.553708	0	41.6521	0	0.0867076	52.6923	5.56884	0	0	0	0	0	0
736	24.1601	1662.72	3156.82	0.00316897	1345.6	4.18305e-06	0.137782	-606.061					4.05593	65.8022	29.9425		0.199304	0.658022	0	0.299425	0	0.00199304	0.0405593	0.314131	0.35469	45.7237	2.17298	0.386783	46.168	4.928	0	0.0416055	0.0189019	0.00618927	0.553774	0	41.6529	0	0.0864784	52.6959	5.56477	0	0	0	0	0	0
737	24.11	1662.61	3156.62	0.00316917	1346.01	4.18392e-06	0.137779	-606.137					4.05613	65.8149	29.9302		0.198839	0.658149	0	0.299302	0	0.00198839	0.0405613	0.314242	0.354803	45.7237	2.17152	0.3859	46.1735	4.92501	0	0.0414784	0.0188361	0.00618691	0.553837	0	41.6537	0	0.0862478	52.6993	5.56082	0	0	0	0	0	0
738	24.0599	1662.53	3156.41	0.00316939	1342.17	4.18596e-06	0.137777	-606.21					4.05926	65.8272	29.9152		0.19834	0.658272	0	0.299152	0	0.0019834	0.0405926	0.314353	0.354945	45.7237	2.17006	0.385011	46.1789	4.92213	0	0.0413508	0.0187702	0.00618453	0.553899	0	41.6545	0	0.085979	52.7028	5.55672	0	0	0	0	0	0
739	24.0098	1662.46	3156.2	0.0031696	1344.82	4.18495e-06	0.137774	-606.282					4.05936	65.8416	29.9012		0.19785	0.658416	0	0.299012	0	0.0019785	0.0405936	0.314483	0.355076	45.7236	2.16834	0.383966	46.1849	4.91918	0	0.0412015	0.0186932	0.00618173	0.553969	0	41.6553	0	0.0857105	52.7064	5.55257	0	0	0	0	0	0
740	23.9597	1662.37	3156	0.00316981	1344.38	4.18742e-06	0.137771	-606.356					4.05833	65.8563	29.888		0.197377	0.658563	0	0.29888	0	0.00197377	0.0405833	0.314612	0.355196	45.7235	2.16661	0.382923	46.1909	4.91616	0	0.0410526	0.0186166	0.00617893	0.55404	0	41.6561	0	0.0854565	52.71	5.54849	0	0	0	0	0	0
741	23.9095	1662.28	3155.79	0.00317002	1341.71	4.18773e-06	0.137768	-606.43					4.05847	65.8701	29.8745		0.196904	0.658701	0	0.298745	0	0.00196904	0.0405847	0.314735	0.35532	45.7234	2.16498	0.38194	46.1967	4.91321	0	0.0409121	0.0185445	0.00617629	0.554108	0	41.6569	0	0.0852026	52.7135	5.54439	0	0	0	0	0	0
742	23.8594	1662.18	3155.59	0.00317022	1345.75	4.18936e-06	0.137764	-606.504					4.05763	65.8841	29.8618		0.196446	0.658841	0	0.298618	0	0.00196446	0.0405763	0.314858	0.355435	45.7233	2.16335	0.380957	46.2025	4.91022	0	0.0407717	0.0184726	0.00617365	0.554176	0	41.6577	0	0.0849611	52.7171	5.54032	0	0	0	0	0	0
743	23.8093	1662.07	3155.39	0.00317043	1347.9	4.1915e-06	0.137761	-606.58					4.05779	65.8975	29.8487		0.195989	0.658975	0	0.298487	0	0.00195989	0.0405779	0.314975	0.355553	45.7233	2.16181	0.380027	46.2082	4.90724	0	0.0406386	0.0184045	0.00617114	0.554241	0	41.6585	0	0.0847193	52.7206	5.53626	0	0	0	0	0	0
744	23.7592	1661.98	3155.18	0.00317064	1346.51	4.18988e-06	0.137758	-606.654					4.0587	65.9109	29.8349		0.195525	0.659109	0	0.298349	0	0.00195525	0.040587	0.315093	0.35568	45.7232	2.16025	0.379096	46.2138	4.90428	0	0.0405054	0.0183365	0.00616863	0.554306	0	41.6593	0	0.0844679	52.7241	5.53212	0	0	0	0	0	0
745	23.709	1661.89	3154.97	0.00317085	1346.97	4.18797e-06	0.137754	-606.728					4.05883	65.9248	29.8213		0.195065	0.659248	0	0.298213	0	0.00195065	0.0405883	0.315215	0.355803	45.7231	2.15863	0.378125	46.2197	4.90126	0	0.0403668	0.018266	0.006166	0.554373	0	41.6601	0	0.0842167	52.7278	5.52795	0	0	0	0	0	0
746	23.6589	1661.79	3154.77	0.00317105	1344.88	4.19323e-06	0.137751	-606.803					4.05855	65.9388	29.808		0.194613	0.659388	0	0.29808	0	0.00194613	0.0405855	0.315337	0.355923	45.7231	2.15701	0.377156	46.2255	4.89821	0	0.0402284	0.0181956	0.00616338	0.554441	0	41.6609	0	0.0839705	52.7313	5.52381	0	0	0	0	0	0
747	23.6088	1661.69	3154.56	0.00317126	1348.28	4.19358e-06	0.137748	-606.877					4.05868	65.9525	29.7946		0.194163	0.659525	0	0.297946	0	0.00194163	0.0405868	0.315457	0.356044	45.723	2.15543	0.376208	46.2313	4.89518	0	0.040093	0.018127	0.00616081	0.554508	0	41.6617	0	0.083725	52.735	5.51957	0	0	0	0	0	0
748	23.5587	1661.61	3154.35	0.00317147	1344.29	4.19362e-06	0.137745	-606.951					4.05977	65.9662	29.7803		0.193706	0.659662	0	0.297803	0	0.00193706	0.0405977	0.315577	0.356174	45.7229	2.15384	0.375263	46.2372	4.89207	0	0.039958	0.0180587	0.00615824	0.554574	0	41.6625	0	0.0834656	52.7384	5.51561	0	0	0	0	0	0
749	23.5086	1661.52	3154.15	0.00317168	1345.98	4.19534e-06	0.137742	-607.024					4.05993	65.9806	29.7662		0.193253	0.659806	0	0.297662	0	0.00193253	0.0405993	0.315703	0.356302	45.7228	2.15216	0.374262	46.243	4.88921	0	0.0398159	0.0179869	0.00615553	0.554643	0	41.6632	0	0.0832052	52.7418	5.51174	0	0	0	0	0	0
750	23.4584	1661.42	3153.95	0.00317189	1350.81	4.19857e-06	0.137739	-607.097					4.05948	65.9951	29.7526		0.19281	0.659951	0	0.297526	0	0.0019281	0.0405948	0.315829	0.356424	45.7226	2.15046	0.373258	46.2488	4.88644	0	0.0396735	0.0179152	0.0061528	0.554711	0	41.664	0	0.082953	52.7453	5.50774	0	0	0	0	0	0
751	23.4083	1661.33	3153.75	0.00317209	1344.92	4.19984e-06	0.137736	-607.171					4.05978	66.0093	29.7386		0.192368	0.660093	0	0.297386	0	0.00192368	0.0405978	0.315952	0.35655	45.7225	2.14883	0.372288	46.2546	4.88354	0	0.0395356	0.0178459	0.00615016	0.554778	0	41.6647	0	0.0826956	52.7483	5.50429	0	0	0	0	0	0
752	23.3582	1661.24	3153.54	0.0031723	1346.29	4.19661e-06	0.137733	-607.244					4.05997	66.0235	29.7246		0.191927	0.660235	0	0.297246	0	0.00191927	0.0405997	0.316076	0.356676	45.7222	2.14715	0.371297	46.26	4.88113	0	0.039396	0.0177759	0.00614747	0.554843	0	41.6655	0	0.0824408	52.7518	5.50023	0	0	0	0	0	0
753	23.3081	1661.15	3153.34	0.0031725	1347	4.20034e-06	0.13773	-607.317					4.06027	66.0379	29.7103		0.191489	0.660379	0	0.297103	0	0.00191489	0.0406027	0.3162	0.356803	45.7221	2.14549	0.370317	46.2659	4.87817	0	0.0392569	0.0177062	0.00614479	0.554911	0	41.6662	0	0.0821807	52.7549	5.49673	0	0	0	0	0	0
754	23.2579	1661.05	3153.14	0.0031727	1347.31	4.20056e-06	0.137726	-607.389					4.05998	66.0525	29.6965		0.191059	0.660525	0	0.296965	0	0.00191059	0.0405998	0.316326	0.356926	45.7219	2.14378	0.369316	46.2714	4.87572	0	0.039116	0.0176358	0.00614207	0.554977	0	41.6669	0	0.0819265	52.7581	5.49312	0	0	0	0	0	0
755	23.2078	1660.95	3152.94	0.00317291	1347.38	4.20123e-06	0.137723	-607.462					4.06016	66.0668	29.6824		0.190631	0.660668	0	0.296824	0	0.00190631	0.0406016	0.316449	0.357051	45.7217	2.14212	0.36834	46.277	4.87316	0	0.0389784	0.0175672	0.0061394	0.555043	0	41.6676	0	0.0816712	52.7611	5.48963	0	0	0	0	0	0
756	23.1577	1660.86	3152.74	0.00317311	1350.45	4.20146e-06	0.13772	-607.535					4.06028	66.0812	29.6683		0.190205	0.660812	0	0.296683	0	0.00190205	0.0406028	0.316573	0.357176	45.7214	2.14045	0.36736	46.2825	4.87071	0	0.0388405	0.0174986	0.00613672	0.555108	0	41.6683	0	0.0814169	52.7643	5.48595	0	0	0	0	0	0
757	23.1076	1660.76	3152.54	0.00317332	1346.41	4.20352e-06	0.137716	-607.609					4.06029	66.0956	29.6543		0.189782	0.660956	0	0.296543	0	0.00189782	0.0406029	0.316697	0.3573	45.7212	2.13878	0.366384	46.2881	4.86809	0	0.0387029	0.0174303	0.00613405	0.555174	0	41.6691	0	0.0811668	52.768	5.48178	0	0	0	0	0	0
758	23.0575	1660.66	3152.33	0.00317353	1347.96	4.20513e-06	0.137713	-607.684					4.05984	66.11	29.6408		0.189368	0.6611	0	0.296408	0	0.00189368	0.0405984	0.31682	0.357418	45.7211	2.13714	0.365426	46.294	4.86504	0	0.0385671	0.0173629	0.00613141	0.555242	0	41.6699	0	0.0809246	52.7716	5.47755	0	0	0	0	0	0
759	23.0073	1660.55	3152.13	0.00317373	1348.58	4.20445e-06	0.137709	-607.758					4.06013	66.1241	29.6268		0.188956	0.661241	0	0.296268	0	0.00188956	0.0406013	0.316939	0.357541	45.721	2.13555	0.3645	46.2999	4.86193	0	0.0384355	0.0172978	0.00612885	0.555309	0	41.6707	0	0.0806778	52.7749	5.4738	0	0	0	0	0	0
760	22.9572	1660.47	3151.92	0.00317395	1347.2	4.2056e-06	0.137707	-607.831					4.06207	66.1381	29.6113		0.188528	0.661381	0	0.296113	0	0.00188528	0.0406207	0.31706	0.357681	45.7208	2.13393	0.363556	46.3054	4.85924	0	0.0383025	0.0172321	0.00612625	0.555374	0	41.6714	0	0.080408	52.7781	5.47008	0	0	0	0	0	0
761	22.9071	1660.39	3151.72	0.00317416	1345.42	4.20627e-06	0.137704	-607.902					4.06212	66.1534	29.5964		0.188108	0.661534	0	0.295964	0	0.00188108	0.0406212	0.317192	0.357813	45.7205	2.13215	0.362519	46.3113	4.85661	0	0.038157	0.0171604	0.0061234	0.555443	0	41.6722	0	0.0801405	52.7816	5.4661	0	0	0	0	0	0
762	22.857	1660.29	3151.52	0.00317435	1345.81	4.20935e-06	0.1377	-607.976					4.06048	66.1689	29.5829		0.18771	0.661689	0	0.295829	0	0.0018771	0.0406048	0.317323	0.357928	45.7203	2.13037	0.361491	46.3173	4.85374	0	0.0380124	0.0170893	0.00612056	0.555514	0	41.6728	0	0.0798924	52.7846	5.46266	0	0	0	0	0	0
763	22.8068	1660.18	3151.32	0.00317456	1348.05	4.20936e-06	0.137697	-608.049					4.06057	66.1832	29.5689		0.18731	0.661832	0	0.295689	0	0.0018731	0.0406057	0.317444	0.35805	45.7201	2.12873	0.360544	46.3227	4.85132	0	0.0378797	0.0170241	0.00611794	0.555577	0	41.6736	0	0.0796464	52.7878	5.45896	0	0	0	0	0	0
764	22.7567	1660.1	3151.11	0.00317477	1346.31	4.21036e-06	0.137694	-608.121					4.06249	66.1974	29.5533		0.186897	0.661974	0	0.295533	0	0.00186897	0.0406249	0.317565	0.35819	45.7199	2.12711	0.359605	46.3283	4.84867	0	0.0377478	0.0169595	0.00611534	0.555642	0	41.6743	0	0.0793775	52.791	5.45533	0	0	0	0	0	0
765	22.7066	1660.01	3150.91	0.00317498	1351.6	4.21279e-06	0.137691	-608.193					4.06247	66.2128	29.5383		0.186491	0.662128	0	0.295383	0	0.00186491	0.0406247	0.317697	0.358321	45.7196	2.12531	0.358574	46.3341	4.84612	0	0.0376036	0.016889	0.00611248	0.555711	0	41.6751	0	0.0791132	52.7946	5.45116	0	0	0	0	0	0
766	22.6565	1659.91	3150.71	0.00317518	1346.94	4.21243e-06	0.137687	-608.267					4.06136	66.2283	29.5242		0.1861	0.662283	0	0.295242	0	0.001861	0.0406136	0.317828	0.358441	45.7194	2.12355	0.357561	46.3403	4.84309	0	0.0374611	0.0168194	0.00610966	0.555782	0	41.6758	0	0.078862	52.7979	5.44744	0	0	0	0	0	0
767	22.6064	1659.81	3150.5	0.00317539	1348.7	4.21425e-06	0.137684	-608.34					4.0614	66.243	29.5099		0.18571	0.66243	0	0.295099	0	0.0018571	0.040614	0.317951	0.358565	45.7191	2.12188	0.356603	46.3459	4.84043	0	0.0373269	0.016754	0.006107	0.555848	0	41.6766	0	0.0786143	52.8015	5.44331	0	0	0	0	0	0
768	22.5562	1659.71	3150.3	0.0031756	1348.86	4.21522e-06	0.137681	-608.414					4.06169	66.2576	29.4953		0.185323	0.662576	0	0.294953	0	0.00185323	0.0406169	0.318074	0.358691	45.7189	2.12024	0.355658	46.3519	4.8374	0	0.0371939	0.0166894	0.00610436	0.555915	0	41.6774	0	0.0783629	52.8047	5.43953	0	0	0	0	0	0
769	22.5061	1659.61	3150.1	0.0031758	1348.7	4.21405e-06	0.137677	-608.488					4.06193	66.2725	29.4807		0.184939	0.662725	0	0.294807	0	0.00184939	0.0406193	0.318198	0.358818	45.7187	2.11856	0.3547	46.3576	4.8347	0	0.0370597	0.0166242	0.00610168	0.555982	0	41.678	0	0.0781084	52.8078	5.43607	0	0	0	0	0	0
770	22.456	1659.52	3149.89	0.00317601	1352.96	4.21552e-06	0.137674	-608.56					4.0627	66.2873	29.4655		0.184551	0.662873	0	0.294655	0	0.00184551	0.040627	0.318323	0.35895	45.7184	2.11686	0.353729	46.3631	4.83227	0	0.0369245	0.0165587	0.00609897	0.556047	0	41.6788	0	0.0778488	52.8112	5.43212	0	0	0	0	0	0
771	22.4059	1659.43	3149.69	0.00317622	1347.24	4.21655e-06	0.137671	-608.632					4.06293	66.3026	29.4503		0.184167	0.663026	0	0.294503	0	0.00184167	0.0406293	0.318452	0.359081	45.7182	2.11511	0.352738	46.3691	4.82942	0	0.0367858	0.0164917	0.00609619	0.556116	0	41.6795	0	0.0775863	52.8144	5.42847	0	0	0	0	0	0
772	22.3557	1659.34	3149.48	0.00317643	1346.69	4.21918e-06	0.137668	-608.705					4.06295	66.318	29.4352		0.183787	0.66318	0	0.294352	0	0.00183787	0.0406295	0.318582	0.359211	45.7179	2.11335	0.351735	46.3749	4.82684	0	0.0366463	0.0164243	0.00609338	0.556184	0	41.6804	0	0.0773284	52.8181	5.42417	0	0	0	0	0	0
773	22.3056	1659.25	3149.28	0.00317664	1344.74	4.22085e-06	0.137665	-608.778					4.06329	66.3335	29.4198		0.183409	0.663335	0	0.294198	0	0.00183409	0.0406329	0.318711	0.359344	45.7176	2.11162	0.350752	46.3811	4.82369	0	0.0365083	0.0163578	0.00609061	0.556255	0	41.6811	0	0.0770644	52.8213	5.42057	0	0	0	0	0	0
774	22.2555	1659.15	3149.08	0.00317684	1349.68	4.22035e-06	0.137661	-608.85					4.06305	66.3491	29.4048		0.183038	0.663491	0	0.294048	0	0.00183038	0.0406305	0.318842	0.359472	45.7173	2.10983	0.349744	46.3869	4.82115	0	0.0363683	0.0162905	0.00608778	0.556323	0	41.6818	0	0.0768063	52.8247	5.4167	0	0	0	0	0	0
775	22.2054	1659.06	3148.87	0.00317705	1348.31	4.22203e-06	0.137658	-608.922					4.06318	66.3645	29.3897		0.18267	0.663645	0	0.293897	0	0.0018267	0.0406318	0.31897	0.359602	45.717	2.10809	0.348761	46.3928	4.81837	0	0.0362313	0.0162248	0.00608501	0.556391	0	41.6826	0	0.0765488	52.8281	5.41275	0	0	0	0	0	0
776	22.1553	1658.95	3148.67	0.00317726	1348.83	4.22069e-06	0.137654	-608.996					4.06234	66.38	29.3753		0.182312	0.6638	0	0.293753	0	0.00182312	0.0406234	0.319099	0.359722	45.7168	2.10635	0.34778	46.3988	4.81552	0	0.0360947	0.0161593	0.00608224	0.55646	0	41.6834	0	0.0763032	52.8315	5.40884	0	0	0	0	0	0
777	22.1051	1658.85	3148.47	0.00317747	1345.41	4.22182e-06	0.13765	-609.071					4.0625	66.395	29.3606		0.181957	0.66395	0	0.293606	0	0.00181957	0.040625	0.319221	0.359846	45.7165	2.1047	0.346848	46.4046	4.81269	0	0.0359647	0.0160971	0.0060796	0.556526	0	41.6841	0	0.0760573	52.8349	5.40494	0	0	0	0	0	0
778	22.055	1658.77	3148.25	0.00317768	1349.64	4.22232e-06	0.137648	-609.142					4.06501	66.4097	29.3437		0.181585	0.664097	0	0.293437	0	0.00181585	0.0406501	0.319344	0.359994	45.7163	2.10303	0.345916	46.4104	4.80986	0	0.0358347	0.0160351	0.00607695	0.556593	0	41.6848	0	0.075781	52.8381	5.40126	0	0	0	0	0	0
779	22.0049	1658.69	3148.05	0.00317789	1348.69	4.22702e-06	0.137645	-609.213					4.06512	66.4261	29.3275		0.181222	0.664261	0	0.293275	0	0.00181222	0.0406512	0.319482	0.360133	45.7159	2.10115	0.34486	46.4164	4.80727	0	0.0356888	0.0159655	0.00607397	0.556664	0	41.6856	0	0.0755052	52.8414	5.39751	0	0	0	0	0	0
780	21.9548	1658.59	3147.85	0.0031781	1347.68	4.22697e-06	0.137641	-609.285					4.06335	66.4428	29.313		0.180876	0.664428	0	0.29313	0	0.00180876	0.0406335	0.31962	0.360253	45.7155	2.09926	0.343806	46.4225	4.80462	0	0.0355432	0.0158963	0.00607098	0.556735	0	41.6864	0	0.0752551	52.845	5.39331	0	0	0	0	0	0
781	21.9046	1658.49	3147.64	0.00317831	1349.52	4.2276e-06	0.137638	-609.359					4.06363	66.4582	29.2977		0.18053	0.664582	0	0.292977	0	0.0018053	0.0406363	0.319746	0.360382	45.7153	2.09756	0.342858	46.4286	4.80154	0	0.035411	0.0158335	0.00606827	0.556804	0	41.6871	0	0.075001	52.8483	5.38955	0	0	0	0	0	0
782	21.8545	1658.39	3147.44	0.00317851	1343.7	4.22815e-06	0.137634	-609.431					4.06418	66.4737	29.282		0.180185	0.664737	0	0.29282	0	0.00180185	0.0406418	0.319873	0.360515	45.715	2.09583	0.341893	46.4345	4.79886	0	0.0352774	0.0157702	0.00606552	0.556872	0	41.6878	0	0.074741	52.8515	5.38596	0	0	0	0	0	0
783	21.8044	1658.3	3147.24	0.00317872	1352.77	4.23006e-06	0.137631	-609.504					4.06426	66.4895	29.2664		0.179844	0.664895	0	0.292664	0	0.00179844	0.0406426	0.320003	0.360646	45.7146	2.09405	0.340906	46.4403	4.79632	0	0.0351412	0.0157057	0.0060627	0.556939	0	41.6886	0	0.0744831	52.8548	5.38211	0	0	0	0	0	0
784	21.7543	1658.2	3147.03	0.00317893	1350.53	4.23091e-06	0.137627	-609.577					4.06398	66.5054	29.2511		0.179508	0.665054	0	0.292511	0	0.00179508	0.0406398	0.320133	0.360773	45.7143	2.09229	0.339926	46.4462	4.79356	0	0.0350058	0.0156418	0.0060599	0.557008	0	41.6894	0	0.0742318	52.8584	5.37796	0	0	0	0	0	0
785	21.7042	1658.1	3146.82	0.00317915	1352.01	4.23224e-06	0.137624	-609.65					4.06411	66.521	29.2357		0.179175	0.66521	0	0.292357	0	0.00179175	0.0406411	0.320261	0.360902	45.714	2.09057	0.338974	46.4523	4.79053	0	0.0348737	0.0155795	0.00605717	0.557077	0	41.6902	0	0.0739813	52.8621	5.3737	0	0	0	0	0	0
786	21.654	1658.01	3146.61	0.00317936	1350.67	4.2336e-06	0.137621	-609.723					4.06584	66.5365	29.2188		0.178835	0.665365	0	0.292188	0	0.00178835	0.0406584	0.320388	0.361046	45.7138	2.08885	0.338026	46.4585	4.7874	0	0.0347419	0.0155174	0.00605443	0.557146	0	41.6909	0	0.0737078	52.8652	5.37013	0	0	0	0	0	0
787	21.6039	1657.93	3146.41	0.00317957	1348.12	4.23594e-06	0.137618	-609.793					4.06586	66.5532	29.2024		0.178502	0.665532	0	0.292024	0	0.00178502	0.0406586	0.320525	0.361184	45.7133	2.08696	0.336984	46.4645	4.7849	0	0.0345991	0.0154503	0.00605145	0.557217	0	41.6917	0	0.0734377	52.8687	5.36614	0	0	0	0	0	0
788	21.5538	1657.83	3146.2	0.00317978	1349.23	4.23496e-06	0.137614	-609.866					4.06491	66.57	29.1869		0.17818	0.6657	0	0.291869	0	0.0017818	0.0406491	0.320662	0.361312	45.713	2.08509	0.335957	46.4708	4.78204	0	0.0344577	0.015384	0.00604849	0.557289	0	41.6925	0	0.0731808	52.8722	5.36217	0	0	0	0	0	0
789	21.5037	1657.74	3146	0.00317999	1347.25	4.23508e-06	0.137611	-609.938					4.06512	66.586	29.171		0.17786	0.66586	0	0.29171	0	0.0017786	0.0406512	0.320793	0.361444	45.7126	2.08331	0.334983	46.4769	4.77916	0	0.0343234	0.0153211	0.00604568	0.557358	0	41.6932	0	0.0729219	52.8755	5.35839	0	0	0	0	0	0
790	21.4535	1657.64	3145.79	0.0031802	1354.28	4.23689e-06	0.137607	-610.011					4.06519	66.6022	29.1551		0.177543	0.666022	0	0.291551	0	0.00177543	0.0406519	0.320924	0.361576	45.7123	2.08152	0.334002	46.4828	4.77647	0	0.0341887	0.0152581	0.00604284	0.557427	0	41.694	0	0.0726642	52.8788	5.35454	0	0	0	0	0	0
791	21.4034	1657.54	3145.59	0.00318041	1347.96	4.23965e-06	0.137604	-610.083					4.06533	66.6184	29.1391		0.17723	0.666184	0	0.291391	0	0.0017723	0.0406533	0.321055	0.361708	45.7119	2.07974	0.333027	46.4888	4.7737	0	0.0340546	0.0151956	0.00604002	0.557496	0	41.6947	0	0.0724069	52.8822	5.35064	0	0	0	0	0	0
792	21.3533	1657.45	3145.38	0.00318062	1345.47	4.23992e-06	0.137601	-610.155	Boninite model: harzburgitic residue of deep hot melting				4.06639	66.6345	29.1222		0.176915	0.666345	0	0.291222	0	0.00176915	0.0406639	0.321186	0.36185	45.7115	2.07795	0.332052	46.4949	4.7709	0	0.0339208	0.0151332	0.00603719	0.557565	0	41.6955	0	0.0721368	52.8854	5.34705	0	0	0	0	0	0
793	21.3032	1657.37	3145.18	0.00318083	1349.38	4.2427e-06	0.137597	-610.225					4.06652	66.6514	29.1055		0.176606	0.666514	0	0.291055	0	0.00176606	0.0406652	0.321323	0.361988	45.7111	2.07606	0.331027	46.5009	4.76838	0	0.0337809	0.0150681	0.00603422	0.557635	0	41.6962	0	0.071867	52.8886	5.3434	0	0	0	0	0	0
794	21.2531	1657.25	3144.98	0.00318103	1349.23	4.24198e-06	0.137593	-610.298					4.06457	66.6685	29.0906		0.176313	0.666685	0	0.290906	0	0.00176313	0.0406457	0.32146	0.362105	45.7106	2.07418	0.330003	46.507	4.76581	0	0.0336413	0.0150033	0.00603125	0.557706	0	41.6969	0	0.0716231	52.8919	5.33959	0	0	0	0	0	0
795	21.2029	1657.14	3144.78	0.00318123	1345.4	4.24035e-06	0.137589	-610.372					4.06479	66.6841	29.0751		0.176019	0.666841	0	0.290751	0	0.00176019	0.0406479	0.321584	0.362232	45.7103	2.07248	0.329085	46.5128	4.76306	0	0.0335153	0.0149449	0.00602857	0.557772	0	41.6976	0	0.0713778	52.8951	5.33591	0	0	0	0	0	0
796	21.1528	1657.06	3144.56	0.00318146	1347.4	4.23958e-06	0.137587	-610.444					4.06742	66.6997	29.0572		0.175713	0.666997	0	0.290572	0	0.00175713	0.0406742	0.321709	0.362383	45.7099	2.07078	0.328161	46.5186	4.76043	0	0.0333889	0.0148864	0.00602587	0.557837	0	41.6984	0	0.0711052	52.8987	5.3318	0	0	0	0	0	0
797	21.1027	1656.98	3144.35	0.00318167	1351.92	4.24206e-06	0.137583	-610.515					4.06751	66.717	29.0401		0.175415	0.66717	0	0.290401	0	0.00175415	0.0406751	0.321849	0.362525	45.7095	2.06886	0.327126	46.525	4.75746	0	0.0332475	0.014821	0.00602284	0.557911	0	41.6993	0	0.0708338	52.9024	5.32751	0	0	0	0	0	0
798	21.0526	1656.87	3144.15	0.00318188	1348.06	4.24272e-06	0.137579	-610.588					4.06589	66.7345	29.0245		0.175132	0.667345	0	0.290245	0	0.00175132	0.0406589	0.32199	0.362649	45.7091	2.06694	0.326096	46.5316	4.75433	0	0.0331067	0.014756	0.00601981	0.557986	0	41.7001	0	0.0705821	52.9059	5.32346	0	0	0	0	0	0
799	21.0024	1656.77	3143.95	0.00318209	1343.3	4.24289e-06	0.137575	-610.661					4.06615	66.7508	29.0082		0.174849	0.667508	0	0.290082	0	0.00174849	0.0406615	0.32212	0.362781	45.7088	2.06518	0.325147	46.5378	4.75139	0	0.0329768	0.0146962	0.00601702	0.558055	0	41.7008	0	0.0703275	52.9091	5.31973	0	0	0	0	0	0
800	20.9523	1656.7	3143.73	0.00318231	1349.38	4.24356e-06	0.137573	-610.731					4.06845	66.7671	28.9899		0.174557	0.667671	0	0.289899	0	0.00174557	0.0406845	0.32225	0.362935	45.7083	2.06339	0.324187	46.5437	4.74873	0	0.0328461	0.0146361	0.0060142	0.558123	0	41.7016	0	0.0700504	52.9129	5.3154	0	0	0	0	0	0
801	20.9022	1656.62	3143.51	0.00318253	1349.41	4.24402e-06	0.13757	-610.802					4.06857	66.7849	28.9722		0.174272	0.667849	0	0.289722	0	0.00174272	0.0406857	0.322394	0.36308	45.7079	2.06142	0.323135	46.5505	4.74558	0	0.0327028	0.0145703	0.00601109	0.558199	0	41.7025	0	0.0697736	52.9167	5.31104	0	0	0	0	0	0
802	20.8521	1656.52	3143.32	0.00318274	1352.59	4.24875e-06	0.137566	-610.874					4.06698	66.803	28.956		0.174003	0.66803	0	0.28956	0	0.00174003	0.0406698	0.322538	0.363208	45.7075	2.05945	0.322084	46.5572	4.74239	0	0.0325596	0.0145047	0.00600798	0.558276	0	41.7032	0	0.0695131	52.9198	5.30746	0	0	0	0	0	0
803	20.802	1656.42	3143.11	0.00318295	1348.9	4.24833e-06	0.137562	-610.946					4.06703	66.8199	28.9393		0.173734	0.668199	0	0.289393	0	0.00173734	0.0406703	0.322672	0.363343	45.707	2.0576	0.3211	46.5632	4.73987	0	0.0324266	0.0144438	0.00600508	0.558344	0	41.704	0	0.0692557	52.9233	5.3035	0	0	0	0	0	0
804	20.7518	1656.32	3142.9	0.00318316	1342.58	4.2491e-06	0.137558	-611.019					4.06714	66.8368	28.9226		0.173469	0.668368	0	0.289226	0	0.00173469	0.0406714	0.322806	0.363477	45.7066	2.05578	0.32013	46.5694	4.73701	0	0.0322948	0.0143835	0.0060022	0.558414	0	41.7047	0	0.0689983	52.9267	5.29959	0	0	0	0	0	0
805	20.7017	1656.22	3142.7	0.00318337	1351.8	4.2516e-06	0.137555	-611.091					4.06738	66.8537	28.9057		0.173208	0.668537	0	0.289057	0	0.00173208	0.0406738	0.322939	0.363613	45.7061	2.05395	0.319159	46.5756	4.7342	0	0.0321632	0.0143235	0.00599932	0.558484	0	41.7054	0	0.0687387	52.9299	5.29593	0	0	0	0	0	0
806	20.6516	1656.14	3142.49	0.00318359	1347.04	4.25186e-06	0.137552	-611.162					4.06838	66.8707	28.888		0.172944	0.668707	0	0.28888	0	0.00172944	0.0406838	0.323073	0.363757	45.7057	2.0521	0.31818	46.5816	4.73161	0	0.0320311	0.0142633	0.00599641	0.558553	0	41.7063	0	0.0684722	52.9336	5.29167	0	0	0	0	0	0
807	20.6015	1656.05	3142.28	0.0031838	1349.12	4.25113e-06	0.137548	-611.233					4.06861	66.8883	28.8704		0.172687	0.668883	0	0.288704	0	0.00172687	0.0406861	0.323213	0.363899	45.7052	2.05019	0.317173	46.5882	4.7285	0	0.0318945	0.0142012	0.0059934	0.558627	0	41.7071	0	0.0682031	52.937	5.2877	0	0	0	0	0	0
808	20.5513	1655.94	3142.08	0.003184	1349.73	4.2531e-06	0.137544	-611.306					4.06696	66.9062	28.8544		0.172444	0.669062	0	0.288544	0	0.00172444	0.0406696	0.323354	0.364023	45.7047	2.04826	0.316155	46.5946	4.72565	0	0.0317572	0.0141388	0.00599036	0.5587	0	41.7077	0	0.0679525	52.9401	5.28418	0	0	0	0	0	0
809	20.5012	1655.82	3141.88	0.00318421	1351.09	4.25505e-06	0.13754	-611.379					4.06696	66.9229	28.8379		0.1722	0.669229	0	0.288379	0	0.001722	0.0406696	0.323483	0.364153	45.7042	2.04647	0.315214	46.6004	4.72317	0	0.0316305	0.0140814	0.00598755	0.558766	0	41.7085	0	0.0677069	52.9437	5.28006	0	0	0	0	0	0
810	20.4511	1655.74	3141.66	0.00318444	1351.68	4.25514e-06	0.137537	-611.451					4.06961	66.9394	28.8191		0.171948	0.669394	0	0.288191	0	0.00171948	0.0406961	0.323612	0.364308	45.7039	2.04471	0.314292	46.6066	4.72016	0	0.0315056	0.0140248	0.00598478	0.558835	0	41.7094	0	0.0674325	52.9473	5.27591	0	0	0	0	0	0
811	20.401	1655.66	3141.45	0.00318465	1346.57	4.25605e-06	0.137534	-611.521					4.06984	66.9577	28.8008		0.171706	0.669577	0	0.288008	0	0.00171706	0.0406984	0.323757	0.364455	45.7033	2.04273	0.313253	46.6133	4.71716	0	0.0313658	0.0139616	0.00598166	0.55891	0	41.7101	0	0.0671556	52.9507	5.27206	0	0	0	0	0	0
812	20.3509	1655.56	3141.25	0.00318486	1354.01	4.25781e-06	0.13753	-611.592					4.06834	66.9762	28.784		0.171474	0.669762	0	0.28784	0	0.00171474	0.0406834	0.323902	0.364585	45.7028	2.04072	0.312205	46.6198	4.71442	0	0.0312253	0.0138982	0.00597851	0.558985	0	41.7109	0	0.0668979	52.9541	5.26812	0	0	0	0	0	0
813	20.3007	1655.46	3141.04	0.00318508	1351.44	4.25798e-06	0.137526	-611.665					4.06841	66.9936	28.7668		0.171243	0.669936	0	0.287668	0	0.00171243	0.0406841	0.324037	0.364721	45.7023	2.03886	0.311235	46.6261	4.71159	0	0.031095	0.0138394	0.00597558	0.559055	0	41.7117	0	0.0666429	52.9578	5.26385	0	0	0	0	0	0
814	20.2506	1655.37	3140.83	0.00318529	1351.04	4.25932e-06	0.137522	-611.737					4.06915	67.011	28.7489		0.171015	0.67011	0	0.287489	0	0.00171015	0.0406915	0.324172	0.364864	45.7019	2.03701	0.310276	46.6326	4.70845	0	0.0309656	0.0137812	0.00597267	0.559127	0	41.7125	0	0.066379	52.9611	5.26001	0	0	0	0	0	0
815	20.2005	1655.27	3140.62	0.0031855	1346.68	4.25946e-06	0.137519	-611.808					4.06929	67.0288	28.7311		0.170792	0.670288	0	0.287311	0	0.00170792	0.0406929	0.324311	0.365004	45.7013	2.03509	0.309281	46.6389	4.70571	0	0.0308325	0.0137214	0.00596966	0.559199	0	41.7132	0	0.0661155	52.9646	5.2561	0	0	0	0	0	0
816	20.1504	1655.17	3140.42	0.00318571	1351.24	4.25972e-06	0.137515	-611.88					4.06884	67.0468	28.7138		0.170575	0.670468	0	0.287138	0	0.00170575	0.0406884	0.32445	0.365139	45.7008	2.03318	0.308289	46.6452	4.7029	0	0.0306997	0.0136618	0.00596665	0.55927	0	41.714	0	0.0658579	52.9678	5.25239	0	0	0	0	0	0
817	20.1002	1655.06	3140.21	0.00318593	1352.38	4.26005e-06	0.137511	-611.952					4.06884	67.0644	28.6964		0.17036	0.670644	0	0.286964	0	0.0017036	0.0406884	0.324586	0.365275	45.7002	2.0313	0.30732	46.6514	4.70027	0	0.0305704	0.0136038	0.00596371	0.55934	0	41.7148	0	0.0656051	52.9715	5.24809	0	0	0	0	0	0
818	20.0501	1654.97	3140	0.00318615	1345.21	4.26195e-06	0.137507	-612.025					4.06981	67.0819	28.6781		0.170147	0.670819	0	0.286781	0	0.00170147	0.0406981	0.324721	0.365419	45.6998	2.02946	0.30637	46.6579	4.69711	0	0.0304428	0.0135467	0.00596081	0.559412	0	41.7156	0	0.0653424	52.9752	5.24389	0	0	0	0	0	0
819	20	1654.88	3139.75	0.00318641	1352.96	4.26227e-06	0.13751	-612.098					4.09412	67.0839	28.6521		0.169905	0.670839	0	0.286521	0	0.00169905	0.0409412	0.324861	0.365802	45.6998	2.02946	0.30637	46.6579	4.69711	0	0.0304428	0.0135467	0.00596081	0.559412	0	41.7159	0	0.0650546	52.9764	5.24269	0	0	0	0	0	0
[truncated: 75 more columns]

## Sheet: 1,610°C Tp 
System										Wt.% phases								Phase Proportions						Melting		Bulk system composition											Olivine composition											Pigeonite composition
Step	P (kbar)	T (°C)	Density (kg/m3)	Volume (cm3/mol)	Heat capacity (J/kg/K)	Alpha (1/K)	Entropy (kJ/K)	Enthalpy (kJ/mol)	Used for	cm	cpx	g	liq	ol	opx	pig	spl	ol	cpxa	opx	g	splb	melt (φi)	Ei	Fi	SiO2 (wt.%)	Al2O3 (wt.%)	CaO (wt.%)	MgO (wt.%)	FeO (wt.%)	K2O (wt.%)	Na2O (wt.%)	TiO2 (wt.%)	O (wt.%)	Cr2O3 (wt.%)	H2O (wt.%)	SiO2 (wt.%)	Al2O3 (wt.%)	CaO (wt.%)	MgO (wt.%)	FeO (wt.%)	K2O (wt.%)	Na2O (wt.%)	TiO2 (wt.%)	O (wt.%)	Cr2O3 (wt.%)	H2O (wt.%)	SiO2 (wt.%)	Al2O3 (wt.%)
1	63	1743	3357.15	0.00298187	1282.07	3.52021e-06	0.140584	-549.355				13.6127	0.591111	58.4395		27.3567		0.584395	0.273567	0	0.136127	0	0.00591111	0	0.00591111	45.2359	3.5162	3.21382	38.8787	8.3319	0.0302584	0.241785	0.130921	0.0176165	0.402924	0	40.7143	0	0.254416	48.5693	10.462	0	0	0	0	0	0	56.491	2.72952
2	62.9499	1742.89	3356.88	0.00298211	1284.38	3.52281e-06	0.140591	-549.417				13.6003	0.650827	58.4069		27.3419		0.584069	0.273419	0	0.136003	0	0.00650827	0	0.00650827	45.2359	3.5162	3.21382	38.8787	8.3319	0.0302584	0.241785	0.130921	0.0176165	0.402924	0	40.7154	0	0.254435	48.5738	10.4563	0	0	0	0	0	0	56.4909	2.73258
3	62.8997	1742.78	3356.61	0.00298235	1285.37	3.52571e-06	0.140599	-549.478				13.5876	0.713298	58.373		27.3261		0.58373	0.273261	0	0.135876	0	0.00713298	0	0.00713298	45.2359	3.5162	3.21382	38.8787	8.3319	0.0302584	0.241785	0.130921	0.0176165	0.402924	0	40.7163	0	0.254442	48.5775	10.4518	0	0	0	0	0	0	56.491	2.73566
4	62.8496	1742.7	3356.29	0.00298263	1283.63	3.52822e-06	0.14061	-549.533				13.5719	0.794842	58.3286		27.3047		0.583286	0.273047	0	0.135719	0	0.00794842	0	0.00794842	45.2359	3.5162	3.21382	38.8787	8.3319	0.0302584	0.241785	0.130921	0.0176165	0.402924	0	40.7176	0	0.254421	48.5833	10.4447	0	0	0	0	0	0	56.4915	2.7391
5	62.7995	1742.62	3355.97	0.00298292	1280.99	3.53056e-06	0.140622	-549.587				13.5561	0.876344	58.2842		27.2833		0.582842	0.272833	0	0.135561	0	0.00876344	0	0.00876344	45.2359	3.5162	3.21382	38.8787	8.3319	0.0302584	0.241785	0.130921	0.0176165	0.402924	0	40.719	0	0.254399	48.5892	10.4374	0	0	0	0	0	0	56.4921	2.74254
6	62.7494	1742.54	3355.66	0.00298321	1284.11	3.53439e-06	0.140632	-549.643				13.5409	0.953992	58.242		27.2631		0.58242	0.272631	0	0.135409	0	0.00953992	0	0.00953992	45.2359	3.5162	3.21382	38.8787	8.3319	0.0302584	0.241785	0.130921	0.0176165	0.402924	0	40.7203	0	0.254384	48.5949	10.4305	0	0	0	0	0	0	56.4925	2.74592
7	62.6992	1742.46	3355.34	0.00298349	1284.84	3.5371e-06	0.140642	-549.7				13.5257	1.03117	58.2001		27.2431		0.582001	0.272431	0	0.135257	0	0.0103117	0	0.0103117	45.2359	3.5162	3.21382	38.8787	8.3319	0.0302584	0.241785	0.130921	0.0176165	0.402924	0	40.7216	0	0.25437	48.6008	10.4232	0	0	0	0	0	0	56.4929	2.7493
8	62.6491	1742.35	3355.06	0.00298374	1281.47	3.54007e-06	0.140651	-549.758				13.5118	1.10025	58.1627		27.2253		0.581627	0.272253	0	0.135118	0	0.0110025	0	0.0110025	45.2359	3.5162	3.21382	38.8787	8.3319	0.0302584	0.241785	0.130921	0.0176165	0.402924	0	40.7226	0	0.254362	48.6051	10.418	0	0	0	0	0	0	56.4932	2.75251
9	62.599	1742.25	3354.77	0.002984	1290.02	3.54461e-06	0.14066	-549.818				13.4981	1.16767	58.1262		27.2081		0.581262	0.272081	0	0.134981	0	0.0116767	0	0.0116767	45.2359	3.5162	3.21382	38.8787	8.3319	0.0302584	0.241785	0.130921	0.0176165	0.402924	0	40.7237	0	0.254362	48.61	10.412	0	0	0	0	0	0	56.4933	2.75572
10	62.5489	1742.18	3354.44	0.0029843	1281.75	3.54433e-06	0.140672	-549.872				13.4818	1.25134	58.0808		27.186		0.580808	0.27186	0	0.134818	0	0.0125134	0	0.0125134	45.2359	3.5162	3.21382	38.8787	8.3319	0.0302584	0.241785	0.130921	0.0176165	0.402924	0	40.7252	0	0.254334	48.6161	10.4044	0	0	0	0	0	0	56.4939	2.75922
11	62.4987	1742.1	3354.11	0.00298459	1286.21	3.55029e-06	0.140684	-549.925				13.4653	1.33649	58.0348		27.1634		0.580348	0.271634	0	0.134653	0	0.0133649	0	0.0133649	45.2359	3.5162	3.21382	38.8787	8.3319	0.0302584	0.241785	0.130921	0.0176165	0.402924	0	40.7265	0	0.254297	48.6219	10.3973	0	0	0	0	0	0	56.4946	2.76272
12	62.4486	1742.03	3353.77	0.00298489	1288.34	3.55196e-06	0.140695	-549.979				13.4487	1.42142	57.9889		27.1409		0.579889	0.271409	0	0.134487	0	0.0142142	0	0.0142142	45.2359	3.5162	3.21382	38.8787	8.3319	0.0302584	0.241785	0.130921	0.0176165	0.402924	0	40.7279	0	0.254265	48.6282	10.3895	0	0	0	0	0	0	56.4952	2.76625
13	62.3985	1741.95	3353.44	0.00298519	1289.28	3.55453e-06	0.140708	-550.031				13.4319	1.50866	57.9419		27.1176		0.579419	0.271176	0	0.134319	0	0.0150866	0	0.0150866	45.2359	3.5162	3.21382	38.8787	8.3319	0.0302584	0.241785	0.130921	0.0176165	0.402924	0	40.7292	0	0.254221	48.6339	10.3826	0	0	0	0	0	0	56.4959	2.76979
14	62.3484	1741.86	3353.14	0.00298546	1286.69	3.55955e-06	0.140717	-550.089				13.4172	1.5809	57.9029		27.0989		0.579029	0.270989	0	0.134172	0	0.015809	0	0.015809	45.2359	3.5162	3.21382	38.8787	8.3319	0.0302584	0.241785	0.130921	0.0176165	0.402924	0	40.7305	0	0.254209	48.6392	10.3761	0	0	0	0	0	0	56.4962	2.7731
15	62.2982	1741.76	3352.83	0.00298574	1282.5	3.56095e-06	0.140726	-550.147				13.4026	1.65257	57.8643		27.0805		0.578643	0.270805	0	0.134026	0	0.0165257	0	0.0165257	45.2359	3.5162	3.21382	38.8787	8.3319	0.0302584	0.241785	0.130921	0.0176165	0.402924	0	40.7318	0	0.2542	48.6448	10.3692	0	0	0	0	0	0	56.4965	2.77641
16	62.2481	1741.68	3352.52	0.00298602	1286.32	3.56344e-06	0.140737	-550.202				13.3868	1.73261	57.8213		27.0592		0.578213	0.270592	0	0.133868	0	0.0173261	0	0.0173261	45.2359	3.5162	3.21382	38.8787	8.3319	0.0302584	0.241785	0.130921	0.0176165	0.402924	0	40.7329	0	0.254165	48.6499	10.363	0	0	0	0	0	0	56.497	2.77982
17	62.198	1741.59	3352.2	0.0029863	1285.76	3.56867e-06	0.140748	-550.259				13.3712	1.81044	57.7795		27.0389		0.577795	0.270389	0	0.133712	0	0.0181044	0	0.0181044	45.2359	3.5162	3.21382	38.8787	8.3319	0.0302584	0.241785	0.130921	0.0176165	0.402924	0	40.7343	0	0.254141	48.6557	10.3559	0	0	0	0	0	0	56.4974	2.78324
18	62.1479	1741.5	3351.89	0.00298658	1288.94	3.56971e-06	0.140758	-550.316				13.356	1.88544	57.7392		27.0193		0.577392	0.270193	0	0.13356	0	0.0188544	0	0.0188544	45.2359	3.5162	3.21382	38.8787	8.3319	0.0302584	0.241785	0.130921	0.0176165	0.402924	0	40.7356	0	0.254121	48.6612	10.3491	0	0	0	0	0	0	56.4978	2.7866
19	62.0977	1741.41	3351.58	0.00298686	1288.84	3.57331e-06	0.140768	-550.372				13.3406	1.96193	57.6983		26.9992		0.576983	0.269992	0	0.133406	0	0.0196193	0	0.0196193	45.2359	3.5162	3.21382	38.8787	8.3319	0.0302584	0.241785	0.130921	0.0176165	0.402924	0	40.7367	0	0.254093	48.6663	10.3428	0	0	0	0	0	0	56.4982	2.78998
20	62.0476	1741.33	3351.25	0.00298716	1288.02	3.57591e-06	0.140779	-550.427				13.3241	2.04472	57.6539		26.9773		0.576539	0.269773	0	0.133241	0	0.0204472	0	0.0204472	45.2359	3.5162	3.21382	38.8787	8.3319	0.0302584	0.241785	0.130921	0.0176165	0.402924	0	40.7381	0	0.254057	48.6724	10.3354	0	0	0	0	0	0	56.4988	2.79348
21	61.9975	1741.25	3350.92	0.00298745	1283.93	3.58037e-06	0.140791	-550.48				13.3073	2.12964	57.6085		26.9545		0.576085	0.269545	0	0.133073	0	0.0212964	0	0.0212964	45.2359	3.5162	3.21382	38.8787	8.3319	0.0302584	0.241785	0.130921	0.0176165	0.402924	0	40.7394	0	0.25401	48.6779	10.3287	0	0	0	0	0	0	56.4994	2.79699
22	61.9474	1741.17	3350.59	0.00298775	1287.31	3.58081e-06	0.140803	-550.534				13.2906	2.21363	57.5636		26.9321		0.575636	0.269321	0	0.132906	0	0.0221363	0	0.0221363	45.2359	3.5162	3.21382	38.8787	8.3319	0.0302584	0.241785	0.130921	0.0176165	0.402924	0	40.7408	0	0.253969	48.684	10.3213	0	0	0	0	0	0	56.5	2.80051
23	61.8972	1741.09	3350.26	0.00298805	1287.72	3.58643e-06	0.140815	-550.587				13.2737	2.29893	57.5181		26.9093		0.575181	0.269093	0	0.132737	0	0.0229893	0	0.0229893	45.2359	3.5162	3.21382	38.8787	8.3319	0.0302584	0.241785	0.130921	0.0176165	0.402924	0	40.7421	0	0.25392	48.6897	10.3143	0	0	0	0	0	0	56.5007	2.80404
24	61.8471	1740.99	3349.96	0.00298831	1288.74	3.58886e-06	0.140823	-550.647				13.2593	2.36735	57.4817		26.8917		0.574817	0.268917	0	0.132593	0	0.0236735	0	0.0236735	45.2359	3.5162	3.21382	38.8787	8.3319	0.0302584	0.241785	0.130921	0.0176165	0.402924	0	40.7433	0	0.253907	48.6948	10.3081	0	0	0	0	0	0	56.5008	2.8073
25	61.797	1740.89	3349.66	0.00298858	1287.61	3.59106e-06	0.140832	-550.706				13.2449	2.4357	57.4453		26.8741		0.574453	0.268741	0	0.132449	0	0.024357	0	0.024357	45.2359	3.5162	3.21382	38.8787	8.3319	0.0302584	0.241785	0.130921	0.0176165	0.402924	0	40.7445	0	0.253895	48.6999	10.3017	0	0	0	0	0	0	56.501	2.81057
26	61.7469	1740.81	3349.32	0.00298889	1293.69	3.59462e-06	0.140845	-550.758				13.2272	2.52501	57.3977		26.85		0.573977	0.2685	0	0.132272	0	0.0252501	0	0.0252501	45.2359	3.5162	3.21382	38.8787	8.3319	0.0302584	0.241785	0.130921	0.0176165	0.402924	0	40.7459	0	0.253838	48.7061	10.2942	0	0	0	0	0	0	56.5017	2.81418
27	61.6967	1740.74	3348.98	0.0029892	1294.91	3.59821e-06	0.140857	-550.81				13.2094	2.61503	57.3499		26.8256		0.573499	0.268256	0	0.132094	0	0.0261503	0	0.0261503	45.2359	3.5162	3.21382	38.8787	8.3319	0.0302584	0.241785	0.130921	0.0176165	0.402924	0	40.7473	0	0.253777	48.7121	10.2868	0	0	0	0	0	0	56.5025	2.81779
28	61.6466	1740.65	3348.65	0.00298949	1290.22	3.5999e-06	0.140868	-550.865				13.1931	2.69524	57.3073		26.8044		0.573073	0.268044	0	0.131931	0	0.0269524	0	0.0269524	45.2359	3.5162	3.21382	38.8787	8.3319	0.0302584	0.241785	0.130921	0.0176165	0.402924	0	40.7486	0	0.253738	48.718	10.2797	0	0	0	0	0	0	56.503	2.82126
29	61.5965	1740.57	3348.32	0.00298979	1294.53	3.60342e-06	0.140879	-550.921				13.1767	2.77548	57.2648		26.7831		0.572648	0.267831	0	0.131767	0	0.0277548	0	0.0277548	45.2359	3.5162	3.21382	38.8787	8.3319	0.0302584	0.241785	0.130921	0.0176165	0.402924	0	40.75	0	0.253698	48.7239	10.2725	0	0	0	0	0	0	56.5035	2.82473
30	61.5464	1740.49	3347.99	0.00299008	1287.46	3.60533e-06	0.140891	-550.975				13.1597	2.85942	57.2203		26.7605		0.572203	0.267605	0	0.131597	0	0.0285942	0	0.0285942	45.2359	3.5162	3.21382	38.8787	8.3319	0.0302584	0.241785	0.130921	0.0176165	0.402924	0	40.7513	0	0.253646	48.7295	10.2656	0	0	0	0	0	0	56.5041	2.82825
31	61.4962	1740.4	3347.66	0.00299038	1288.38	3.60862e-06	0.140902	-551.029				13.1428	2.94252	57.1764		26.7383		0.571764	0.267383	0	0.131428	0	0.0294252	0	0.0294252	45.2359	3.5162	3.21382	38.8787	8.3319	0.0302584	0.241785	0.130921	0.0176165	0.402924	0	40.7526	0	0.253598	48.7354	10.2583	0	0	0	0	0	0	56.5047	2.83176
32	61.4461	1740.32	3347.33	0.00299068	1294.84	3.6121e-06	0.140913	-551.085				13.1263	3.02295	57.1339		26.7169		0.571339	0.267169	0	0.131263	0	0.0302295	0	0.0302295	45.2359	3.5162	3.21382	38.8787	8.3319	0.0302584	0.241785	0.130921	0.0176165	0.402924	0	40.754	0	0.253556	48.7415	10.251	0	0	0	0	0	0	56.5051	2.83524
33	61.396	1740.23	3347	0.00299097	1294.14	3.6178e-06	0.140924	-551.139				13.1095	3.10533	57.0904		26.6948		0.570904	0.266948	0	0.131095	0	0.0310533	0	0.0310533	45.2359	3.5162	3.21382	38.8787	8.3319	0.0302584	0.241785	0.130921	0.0176165	0.402924	0	40.7553	0	0.253504	48.7469	10.2443	0	0	0	0	0	0	56.5057	2.83873
34	61.3459	1740.13	3346.7	0.00299125	1291.43	3.6177e-06	0.140933	-551.198				13.0943	3.17642	57.053		26.6763		0.57053	0.266763	0	0.130943	0	0.0317642	0	0.0317642	45.2359	3.5162	3.21382	38.8787	8.3319	0.0302584	0.241785	0.130921	0.0176165	0.402924	0	40.7565	0	0.253478	48.7521	10.2379	0	0	0	0	0	0	56.5059	2.84205
35	61.2957	1740.03	3346.39	0.00299152	1292.73	3.62283e-06	0.140943	-551.256				13.0789	3.24941	57.0147		26.657		0.570147	0.26657	0	0.130789	0	0.0324941	0	0.0324941	45.2359	3.5162	3.21382	38.8787	8.3319	0.0302584	0.241785	0.130921	0.0176165	0.402924	0	40.7576	0	0.253442	48.7568	10.2322	0	0	0	0	0	0	56.5062	2.84538
36	61.2456	1739.96	3346.04	0.00299184	1294.16	3.6256e-06	0.140955	-551.308				13.0608	3.3389	56.9675		26.6328		0.569675	0.266328	0	0.130608	0	0.033389	0	0.033389	45.2359	3.5162	3.21382	38.8787	8.3319	0.0302584	0.241785	0.130921	0.0176165	0.402924	0	40.7591	0	0.253378	48.7634	10.2241	0	0	0	0	0	0	56.5069	2.84901
37	61.1955	1739.88	3345.69	0.00299215	1292.83	3.62834e-06	0.140968	-551.359				13.0424	3.43066	56.9193		26.6076		0.569193	0.266076	0	0.130424	0	0.0343066	0	0.0343066	45.2359	3.5162	3.21382	38.8787	8.3319	0.0302584	0.241785	0.130921	0.0176165	0.402924	0	40.7604	0	0.253302	48.7694	10.2169	0	0	0	0	0	0	56.5077	2.85266
38	61.1454	1739.8	3345.36	0.00299245	1297.55	3.63285e-06	0.140979	-551.414				13.0254	3.51262	56.8763		26.5857		0.568763	0.265857	0	0.130254	0	0.0351262	0	0.0351262	45.2359	3.5162	3.21382	38.8787	8.3319	0.0302584	0.241785	0.130921	0.0176165	0.402924	0	40.7618	0	0.253251	48.7754	10.2096	0	0	0	0	0	0	56.5082	2.85616
39	61.0952	1739.71	3345.02	0.00299276	1295.09	3.63338e-06	0.140991	-551.469				13.0083	3.59456	56.8334		26.5637		0.568334	0.265637	0	0.130083	0	0.0359456	0	0.0359456	45.2359	3.5162	3.21382	38.8787	8.3319	0.0302584	0.241785	0.130921	0.0176165	0.402924	0	40.7632	0	0.2532	48.7814	10.2022	0	0	0	0	0	0	56.5087	2.85967
40	61.0451	1739.61	3344.72	0.00299303	1297.4	3.63785e-06	0.141	-551.528				12.9931	3.6651	56.7966		26.5453		0.567966	0.265453	0	0.129931	0	0.036651	0	0.036651	45.2359	3.5162	3.21382	38.8787	8.3319	0.0302584	0.241785	0.130921	0.0176165	0.402924	0	40.7643	0	0.253167	48.7863	10.1962	0	0	0	0	0	0	56.5089	2.86297
41	60.995	1739.5	3344.42	0.0029933	1296.86	3.63922e-06	0.141008	-551.587				12.9778	3.73518	56.76		26.527		0.5676	0.26527	0	0.129778	0	0.0373518	0	0.0373518	45.2359	3.5162	3.21382	38.8787	8.3319	0.0302584	0.241785	0.130921	0.0176165	0.402924	0	40.7655	0	0.253137	48.7914	10.19	0	0	0	0	0	0	56.5091	2.86628
42	60.9449	1739.42	3344.08	0.0029936	1293.02	3.64277e-06	0.14102	-551.641				12.9601	3.82108	56.7152		26.5036		0.567152	0.265036	0	0.129601	0	0.0382108	0	0.0382108	45.2359	3.5162	3.21382	38.8787	8.3319	0.0302584	0.241785	0.130921	0.0176165	0.402924	0	40.7668	0	0.253069	48.7969	10.1832	0	0	0	0	0	0	56.5097	2.86983
43	60.8947	1739.34	3343.78	0.00299387	1298.63	3.64454e-06	0.141024	-551.714				12.9484	3.86117	56.6968		26.4937		0.566968	0.264937	0	0.129484	0	0.0386117	0.000373189	0.0389849	45.2368	3.51613	3.21157	38.8844	8.32762	0.0301671	0.241768	0.1309	0.017606	0.403055	0	40.7686	0	0.253035	48.8047	10.1737	0	0	0	0	0	0	56.5101	2.87338
44	60.8446	1739.25	3343.54	0.00299409	1299.79	3.64662e-06	0.141022	-551.802				12.9419	3.86136	56.7019		26.4948		0.567019	0.264948	0	0.129419	0	0.0386136	0.00112657	0.0397402	45.2383	3.51599	3.20672	38.8947	8.32078	0.0299734	0.241771	0.130856	0.0175785	0.403335	0	40.7704	0	0.253004	48.8126	10.164	0	0	0	0	0	0	56.5104	2.87693
45	60.7945	1739.17	3343.3	0.0029943	1300.62	3.64675e-06	0.141019	-551.888				12.9353	3.86357	56.706		26.4951		0.56706	0.264951	0	0.129353	0	0.0386357	0.00187934	0.0405151	45.2399	3.51584	3.20191	38.9052	8.3137	0.0297817	0.241767	0.130811	0.0175519	0.403614	0	40.7721	0	0.252961	48.82	10.155	0	0	0	0	0	0	56.5107	2.8805
46	60.7444	1739.1	3343.06	0.00299452	1297.63	3.64957e-06	0.141018	-551.973				12.9281	3.86877	56.7088		26.4944		0.567088	0.264944	0	0.129281	0	0.0386877	0.00265074	0.0413384	45.2413	3.51569	3.19683	38.9154	8.30724	0.0295822	0.241781	0.130764	0.0175217	0.403906	0	40.7739	0	0.252907	48.8278	10.1454	0	0	0	0	0	0	56.5113	2.88416
47	60.6942	1739.02	3342.82	0.00299474	1294.29	3.64613e-06	0.141015	-552.059				12.9215	3.8688	56.7145		26.4952		0.567145	0.264952	0	0.129215	0	0.038688	0.00346913	0.0421571	45.2428	3.51554	3.19143	38.9262	8.30038	0.0293713	0.241795	0.130713	0.0174897	0.404215	0	40.7757	0	0.252854	48.8356	10.1358	0	0	0	0	0	0	56.5118	2.88782
48	60.6441	1738.93	3342.6	0.00299493	1300.6	3.64726e-06	0.141011	-552.149				12.9166	3.85808	56.726		26.4993		0.56726	0.264993	0	0.129166	0	0.0385808	0.0042853	0.0428661	45.2444	3.51537	3.18605	38.9371	8.29345	0.0291624	0.241806	0.130662	0.017458	0.404524	0	40.7774	0	0.252824	48.8428	10.127	0	0	0	0	0	0	56.512	2.8913
49	60.594	1738.84	3342.37	0.00299514	1300.86	3.64721e-06	0.141008	-552.236				12.9102	3.85781	56.7313		26.5007		0.567313	0.265007	0	0.129102	0	0.0385781	0.00499707	0.0435751	45.2458	3.51522	3.18141	38.9468	8.28712	0.0289823	0.241809	0.130617	0.0174314	0.404792	0	40.779	0	0.252796	48.8502	10.118	0	0	0	0	0	0	56.5122	2.89478
50	60.5439	1738.74	3342.15	0.00299534	1300.93	3.64779e-06	0.141004	-552.325				12.9045	3.85342	56.7388		26.5033		0.567388	0.265033	0	0.129045	0	0.0385342	0.00570376	0.044238	45.2472	3.51506	3.17682	38.9567	8.2806	0.0288052	0.241806	0.130572	0.0174057	0.405057	0	40.7807	0	0.252777	48.8572	10.1093	0	0	0	0	0	0	56.5122	2.89819
51	60.4937	1738.65	3341.92	0.00299555	1299.02	3.64838e-06	0.141001	-552.413				12.8981	3.85338	56.7436		26.5049		0.567436	0.265049	0	0.128981	0	0.0385338	0.00636633	0.0449001	45.2486	3.5149	3.17255	38.966	8.27432	0.0286404	0.241799	0.13053	0.0173821	0.405304	0	40.7823	0	0.25276	48.8644	10.1005	0	0	0	0	0	0	56.5122	2.90161
52	60.4436	1738.57	3341.64	0.00299579	1296.8	3.64916e-06	0.141001	-552.494				12.8891	3.86977	56.7399		26.5012		0.567399	0.265012	0	0.128891	0	0.0386977	0.00702604	0.0457238	45.25	3.51474	3.16831	38.9754	8.26793	0.0284775	0.241787	0.130488	0.017359	0.40555	0	40.7843	0	0.252709	48.8729	10.0901	0	0	0	0	0	0	56.5127	2.90529
53	60.3935	1738.5	3341.39	0.00299601	1298.74	3.65179e-06	0.140999	-552.581				12.8821	3.87161	56.7449		26.5014		0.567449	0.265014	0	0.128821	0	0.0387161	0.00783864	0.0465548	45.2516	3.51454	3.16302	38.9867	8.26042	0.0282758	0.241779	0.130435	0.0173293	0.405857	0	40.7861	0	0.252648	48.8808	10.0804	0	0	0	0	0	0	56.5133	2.90899
54	60.3434	1738.4	3341.2	0.00299619	1301.17	3.64835e-06	0.140993	-552.674				12.8784	3.85181	56.7615		26.5083		0.567615	0.265083	0	0.128784	0	0.0385181	0.00866613	0.0471842	45.2532	3.51434	3.15751	38.9978	8.25342	0.0280683	0.241787	0.13038	0.0172968	0.406173	0	40.7876	0	0.25263	48.8875	10.0723	0	0	0	0	0	0	56.5132	2.91236
55	60.2932	1738.29	3340.98	0.00299639	1300.86	3.65001e-06	0.14099	-552.761				12.872	3.85193	56.7662		26.5098		0.567662	0.265098	0	0.12872	0	0.0385193	0.00930369	0.047823	45.2545	3.51417	3.15334	39.0068	8.24756	0.0279113	0.241782	0.130338	0.0172733	0.406413	0	40.7892	0	0.252612	48.8942	10.064	0	0	0	0	0	0	56.5132	2.91573
56	60.2431	1738.22	3340.7	0.00299664	1299.11	3.65274e-06	0.14099	-552.842				12.8627	3.87033	56.7614		26.5056		0.567614	0.265056	0	0.128627	0	0.0387033	0.00993992	0.0486432	45.2558	3.514	3.14918	39.0157	8.24163	0.0277553	0.241774	0.130295	0.01725	0.406653	0	40.7911	0	0.252557	48.9024	10.0539	0	0	0	0	0	0	56.5137	2.91941
57	60.193	1738.14	3340.45	0.00299686	1299.1	3.65253e-06	0.140988	-552.928				12.8557	3.87048	56.7674		26.5064		0.567674	0.265064	0	0.128557	0	0.0387048	0.0107475	0.0494523	45.2573	3.51378	3.14386	39.0269	8.23433	0.027557	0.241768	0.13024	0.0172197	0.40696	0	40.793	0	0.252502	48.9107	10.0438	0	0	0	0	0	0	56.5141	2.9231
58	60.1429	1738.05	3340.24	0.00299705	1300.46	3.65371e-06	0.140983	-553.02				12.8508	3.85784	56.7802		26.5112		0.567802	0.265112	0	0.128508	0	0.0385784	0.011554	0.0501324	45.259	3.51355	3.13855	39.0382	8.227	0.0273599	0.241759	0.130185	0.0171896	0.407268	0	40.7947	0	0.252475	48.9182	10.0346	0	0	0	0	0	0	56.5142	2.92658
59	60.0927	1737.96	3340.01	0.00299726	1297.29	3.65331e-06	0.14098	-553.107				12.8438	3.86013	56.7843		26.5117		0.567843	0.265117	0	0.128438	0	0.0386013	0.0122387	0.0508399	45.2604	3.51334	3.13411	39.0481	8.22031	0.0271953	0.24174	0.130138	0.0171656	0.407527	0	40.7963	0	0.252436	48.9251	10.0262	0	0	0	0	0	0	56.5144	2.93007
60	60.0426	1737.87	3339.76	0.00299748	1297.99	3.65466e-06	0.140978	-553.191				12.8363	3.86566	56.7869		26.5112		0.567869	0.265112	0	0.128363	0	0.0386566	0.0129423	0.0515989	45.2617	3.51314	3.12939	39.0577	8.21426	0.027023	0.241741	0.130088	0.0171379	0.407797	0	40.798	0	0.252386	48.9326	10.017	0	0	0	0	0	0	56.5147	2.93366
61	59.9925	1737.79	3339.52	0.00299769	1297.73	3.65402e-06	0.140976	-553.277				12.8294	3.86583	56.7927		26.5121		0.567927	0.265121	0	0.128294	0	0.0386583	0.0136956	0.0523539	45.2632	3.51292	3.12436	39.0681	8.20764	0.02684	0.241737	0.130035	0.0171088	0.408086	0	40.7998	0	0.252337	48.9401	10.0077	0	0	0	0	0	0	56.515	2.93725
62	59.9424	1737.7	3339.29	0.0029979	1296.51	3.65527e-06	0.140972	-553.364				12.823	3.86231	56.8005		26.5142		0.568005	0.265142	0	0.12823	0	0.0386231	0.0144479	0.053071	45.2646	3.51269	3.11934	39.0785	8.20097	0.0266582	0.24173	0.12998	0.0170798	0.408375	0	40.8015	0	0.252296	48.9476	9.99865	0	0	0	0	0	0	56.5152	2.94078
63	59.8922	1737.61	3339.06	0.00299811	1299.14	3.65504e-06	0.140969	-553.451				12.8162	3.8624	56.8061		26.5154		0.568061	0.265154	0	0.128162	0	0.038624	0.0151645	0.0537885	45.2661	3.51246	3.11459	39.0886	8.1944	0.0264866	0.241719	0.129929	0.017053	0.40865	0	40.8032	0	0.252256	48.9551	9.98947	0	0	0	0	0	0	56.5153	2.94432
64	59.8421	1737.53	3338.81	0.00299833	1299.77	3.65311e-06	0.140967	-553.536				12.8084	3.86836	56.8087		26.5145		0.568087	0.265145	0	0.128084	0	0.0386836	0.0158795	0.0545631	45.2675	3.51223	3.10985	39.0988	8.18776	0.0263164	0.241704	0.129877	0.0170264	0.408924	0	40.8049	0	0.252197	48.9624	9.9805	0	0	0	0	0	0	56.5157	2.94793
65	59.792	1737.44	3338.57	0.00299855	1300.04	3.65626e-06	0.140965	-553.621				12.8014	3.86844	56.8149		26.5153		0.568149	0.265153	0	0.128014	0	0.0386844	0.0166478	0.0553322	45.2689	3.51198	3.10464	39.1093	8.18131	0.0261312	0.241704	0.12982	0.0169954	0.409222	0	40.8066	0	0.252139	48.9698	9.97144	0	0	0	0	0	0	56.5161	2.95154
66	59.7419	1737.35	3338.36	0.00299874	1299.1	3.65749e-06	0.140961	-553.709				12.7955	3.86137	56.8247		26.5184		0.568247	0.265184	0	0.127955	0	0.0386137	0.0174143	0.056028	45.2704	3.51173	3.09944	39.1198	8.17479	0.0259477	0.241701	0.129762	0.0169647	0.40952	0	40.8082	0	0.252096	48.9768	9.96288	0	0	0	0	0	0	56.5162	2.95505
67	59.6917	1737.25	3338.12	0.00299895	1300.97	3.65678e-06	0.140958	-553.795				12.7886	3.86119	56.8305		26.5196		0.568305	0.265196	0	0.127886	0	0.0386119	0.0181119	0.0567239	45.2717	3.51149	3.09474	39.1295	8.16864	0.0257822	0.241692	0.129709	0.0169375	0.40979	0	40.8099	0	0.252056	48.984	9.95413	0	0	0	0	0	0	56.5163	2.95855
68	59.6416	1737.17	3337.88	0.00299917	1304.79	3.65754e-06	0.140956	-553.88				12.781	3.86555	56.834		26.5195		0.56834	0.265195	0	0.12781	0	0.0386555	0.0188053	0.0574608	45.2731	3.51125	3.09009	39.1393	8.16232	0.0256191	0.241678	0.129657	0.0169111	0.410058	0	40.8116	0	0.252006	48.9915	9.94493	0	0	0	0	0	0	56.5165	2.96212
69	59.5915	1737.08	3337.64	0.00299939	1299.61	3.65822e-06	0.140953	-553.967				12.7739	3.86565	56.8399		26.5205		0.568399	0.265205	0	0.127739	0	0.0386565	0.0195369	0.0581934	45.2745	3.51098	3.08518	39.1497	8.15568	0.0254476	0.241663	0.129601	0.0168832	0.410341	0	40.8133	0	0.251957	48.999	9.93566	0	0	0	0	0	0	56.5168	2.9657
70	59.5414	1737	3337.39	0.00299961	1301.34	3.65838e-06	0.14095	-554.051				12.7661	3.86998	56.8437		26.5202		0.568437	0.265202	0	0.127661	0	0.0386998	0.0202668	0.0589666	45.276	3.51071	3.08029	39.1601	8.14897	0.0252774	0.241645	0.129544	0.0168555	0.410625	0	40.8151	0	0.251898	49.0069	9.92608	0	0	0	0	0	0	56.5171	2.96934
71	59.4912	1736.91	3337.15	0.00299983	1299.1	3.66179e-06	0.140948	-554.138				12.7589	3.86987	56.8501		26.5211		0.568501	0.265211	0	0.127589	0	0.0386987	0.0210346	0.0597333	45.2775	3.51042	3.07511	39.171	8.14204	0.0250987	0.241628	0.129484	0.016826	0.410924	0	40.817	0	0.25184	49.0149	9.91632	0	0	0	0	0	0	56.5174	2.97298
72	59.4411	1736.83	3336.9	0.00300005	1300.97	3.6589e-06	0.140944	-554.225				12.7517	3.86888	56.857		26.5224		0.56857	0.265224	0	0.127517	0	0.0386888	0.0217987	0.0604876	45.279	3.51012	3.06998	39.182	8.13497	0.0249221	0.241605	0.129424	0.0167971	0.411222	0	40.8188	0	0.251784	49.0227	9.90669	0	0	0	0	0	0	56.5177	2.97661
73	59.391	1736.75	3336.66	0.00300027	1300.7	3.65841e-06	0.140942	-554.31				12.7443	3.87036	56.8626		26.5227		0.568626	0.265227	0	0.127443	0	0.0387036	0.0225511	0.0612547	45.2805	3.50982	3.06492	39.1928	8.12799	0.024749	0.241582	0.129365	0.0167687	0.411515	0	40.8205	0	0.251719	49.0302	9.89755	0	0	0	0	0	0	56.518	2.98024
74	59.3409	1736.66	3336.42	0.00300049	1301.36	3.65969e-06	0.140939	-554.395				12.7367	3.87175	56.8684		26.5231		0.568684	0.265231	0	0.127367	0	0.0387175	0.0233145	0.062032	45.2819	3.50952	3.0597	39.2035	8.1214	0.0245723	0.24157	0.129303	0.0167381	0.411816	0	40.8223	0	0.251652	49.0379	9.8882	0	0	0	0	0	0	56.5183	2.98389
75	59.2907	1736.58	3336.18	0.0030007	1298.8	3.66057e-06	0.140936	-554.481				12.7293	3.87195	56.8749		26.5238		0.568749	0.265238	0	0.127293	0	0.0387195	0.0240882	0.0628078	45.2834	3.50921	3.0544	39.2143	8.11465	0.0243942	0.241555	0.12924	0.0167073	0.41212	0	40.824	0	0.251585	49.0456	9.87881	0	0	0	0	0	0	56.5187	2.98754
76	59.2406	1736.49	3335.95	0.00300091	1299.96	3.66128e-06	0.140932	-554.569				12.7229	3.86562	56.8848		26.5267		0.568848	0.265267	0	0.127229	0	0.0386562	0.0248612	0.0635174	45.2848	3.50889	3.04911	39.2253	8.10787	0.0242172	0.241538	0.129177	0.0166766	0.412425	0	40.8258	0	0.251535	49.0531	9.86953	0	0	0	0	0	0	56.5188	2.9911
77	59.1905	1736.4	3335.71	0.00300113	1301.41	3.6634e-06	0.140929	-554.655				12.7156	3.86585	56.8908		26.5277		0.568908	0.265277	0	0.127156	0	0.0386585	0.0255727	0.0642312	45.2863	3.50858	3.04432	39.2356	8.10116	0.0240567	0.241509	0.129118	0.0166499	0.412704	0	40.8275	0	0.251485	49.0607	9.86022	0	0	0	0	0	0	56.519	2.99467
78	59.1404	1736.31	3335.47	0.00300134	1299.2	3.66341e-06	0.140927	-554.741				12.7081	3.86738	56.8963		26.5282		0.568963	0.265282	0	0.127081	0	0.0386738	0.0262837	0.0649575	45.2877	3.50826	3.03953	39.246	8.09441	0.023897	0.24148	0.129059	0.0166234	0.412984	0	40.8292	0	0.251425	49.0678	9.85155	0	0	0	0	0	0	56.5192	2.99823
79	59.0902	1736.22	3335.24	0.00300155	1297.32	3.66336e-06	0.140924	-554.826				12.7007	3.86762	56.9026		26.5291		0.569026	0.265291	0	0.127007	0	0.0386762	0.0270062	0.0656824	45.2891	3.50795	3.03454	39.2562	8.08817	0.0237332	0.241464	0.128998	0.0165942	0.41327	0	40.8308	0	0.251365	49.075	9.84284	0	0	0	0	0	0	56.5194	3.0018
80	59.0401	1736.14	3334.97	0.00300179	1303.3	3.66362e-06	0.140923	-554.908				12.6916	3.87835	56.9034		26.5266		0.569034	0.265266	0	0.126916	0	0.0387835	0.0277283	0.0665118	45.2904	3.50763	3.02956	39.2664	8.0819	0.0235702	0.241447	0.128937	0.0165651	0.413556	0	40.8327	0	0.251281	49.0829	9.83312	0	0	0	0	0	0	56.5199	3.00554
81	58.99	1736.07	3334.72	0.00300201	1299.59	3.66277e-06	0.14092	-554.993				12.684	3.87731	56.9112		26.5276		0.569112	0.265276	0	0.12684	0	0.0387731	0.0285472	0.0673203	45.2919	3.50726	3.02388	39.278	8.07488	0.0233859	0.241427	0.128866	0.0165317	0.413883	0	40.8346	0	0.251204	49.0914	9.82284	0	0	0	0	0	0	56.5203	3.00927
82	58.9398	1735.97	3334.51	0.0030022	1302.72	3.66387e-06	0.140914	-555.085				12.6789	3.86066	56.9269		26.5335		0.569269	0.265335	0	0.126789	0	0.0386066	0.0293537	0.0679603	45.2935	3.50688	3.01838	39.2897	8.06741	0.023207	0.241392	0.128797	0.0165008	0.414205	0	40.8363	0	0.251166	49.0986	9.81395	0	0	0	0	0	0	56.5202	3.01274
83	58.8897	1735.87	3334.28	0.00300241	1298.17	3.66451e-06	0.14091	-555.172				12.6716	3.86091	56.9326		26.5349		0.569326	0.265349	0	0.126716	0	0.0386091	0.0300035	0.0686127	45.2949	3.50656	3.01401	39.2995	8.06097	0.023065	0.241354	0.128741	0.0164773	0.414462	0	40.8379	0	0.251127	49.1059	9.80503	0	0	0	0	0	0	56.5201	3.01621
84	58.8396	1735.79	3334.01	0.00300266	1303.93	3.66675e-06	0.14091	-555.253				12.6619	3.87562	56.931		26.5315		0.56931	0.265315	0	0.126619	0	0.0387562	0.0306531	0.0694093	45.2962	3.50623	3.00965	39.3093	8.0545	0.0229236	0.241314	0.128684	0.0164539	0.41472	0	40.8397	0	0.251049	49.1137	9.79549	0	0	0	0	0	0	56.5205	3.0199
85	58.7895	1735.71	3333.76	0.00300288	1299.3	3.6681e-06	0.140907	-555.339				12.6542	3.87533	56.9382		26.5323		0.569382	0.265323	0	0.126542	0	0.0387533	0.0314358	0.070189	45.2977	3.50585	3.00422	39.3205	8.0476	0.0227509	0.241287	0.128615	0.0164225	0.415034	0	40.8416	0	0.250974	49.1218	9.78568	0	0	0	0	0	0	56.5208	3.02359
86	58.7393	1735.62	3333.53	0.00300309	1306.02	3.66724e-06	0.140903	-555.426				12.6471	3.87061	56.9477		26.5345		0.569477	0.265345	0	0.126471	0	0.0387061	0.0322131	0.0709192	45.2992	3.50545	2.99887	39.3319	8.0405	0.022581	0.241252	0.128545	0.0163922	0.415346	0	40.8434	0	0.250911	49.1296	9.77612	0	0	0	0	0	0	56.521	3.0272
87	58.6892	1735.53	3333.29	0.00300331	1304.87	3.66763e-06	0.1409	-555.512				12.6392	3.87248	56.9535		26.5348		0.569535	0.265348	0	0.126392	0	0.0387248	0.0329442	0.0716691	45.3007	3.50507	2.99387	39.3427	8.03356	0.0224226	0.241212	0.128479	0.0163645	0.41564	0	40.8451	0	0.250837	49.1369	9.76722	0	0	0	0	0	0	56.5213	3.03082
88	58.6391	1735.44	3333.04	0.00300353	1302.63	3.66892e-06	0.140897	-555.596				12.6313	3.87356	56.9599		26.5352		0.569599	0.265352	0	0.126313	0	0.0387356	0.0336899	0.0724255	45.3021	3.50469	2.98865	39.3533	8.02715	0.0222598	0.241187	0.128411	0.0163339	0.415941	0	40.8468	0	0.250761	49.1443	9.75811	0	0	0	0	0	0	56.5215	3.03446
89	58.589	1735.36	3332.8	0.00300374	1300.04	3.66832e-06	0.140894	-555.681				12.6235	3.87357	56.967		26.5359		0.56967	0.265359	0	0.126235	0	0.0387357	0.0344427	0.0731784	45.3035	3.5043	2.98338	39.3641	8.02058	0.0220964	0.241159	0.128342	0.0163032	0.416245	0	40.8485	0	0.250687	49.1519	9.74888	0	0	0	0	0	0	56.5218	3.03809
90	58.5388	1735.26	3332.58	0.00300394	1295.15	3.66741e-06	0.14089	-555.769				12.6171	3.86485	56.9785		26.5395		0.569785	0.265395	0	0.126171	0	0.0386485	0.0351929	0.0738415	45.3049	3.5039	2.97815	39.375	8.01391	0.0219346	0.241127	0.128272	0.0162731	0.416549	0	40.8502	0	0.250635	49.1591	9.74013	0	0	0	0	0	0	56.5218	3.0416
91	58.4887	1735.16	3332.35	0.00300415	1301.23	3.67046e-06	0.140887	-555.855				12.6095	3.86556	56.9845		26.5405		0.569845	0.265405	0	0.126095	0	0.0386556	0.0358603	0.074516	45.3062	3.50353	2.97356	39.385	8.00758	0.0217926	0.241088	0.12821	0.0162476	0.416818	0	40.8518	0	0.250579	49.1661	9.73153	0	0	0	0	0	0	56.5218	3.0451
92	58.4386	1735.07	3332.09	0.00300438	1299.88	3.67137e-06	0.140885	-555.938				12.6007	3.87256	56.9873		26.5394		0.569873	0.265394	0	0.126007	0	0.0387256	0.0365316	0.0752572	45.3075	3.50315	2.9689	39.3949	8.00138	0.0216499	0.241052	0.128147	0.0162214	0.41709	0	40.8536	0	0.250509	49.1738	9.72211	0	0	0	0	0	0	56.522	3.04872
93	58.3885	1734.99	3331.85	0.00300461	1300.62	3.67011e-06	0.140882	-556.024				12.5928	3.87261	56.9943		26.5403		0.569943	0.265403	0	0.125928	0	0.0387261	0.0372643	0.0759904	45.3089	3.50273	2.96382	39.4058	7.99454	0.0214947	0.241009	0.128078	0.016193	0.417388	0	40.8554	0	0.25044	49.1816	9.71256	0	0	0	0	0	0	56.5221	3.05234
94	58.3383	1734.91	3331.59	0.00300484	1300.27	3.67179e-06	0.14088	-556.106				12.5835	3.88117	56.997		26.5384		0.56997	0.265384	0	0.125835	0	0.0388117	0.0379948	0.0768065	45.3104	3.5023	2.95878	39.4168	7.98761	0.021341	0.240962	0.128008	0.016165	0.417686	0	40.8572	0	0.250344	49.1895	9.70301	0	0	0	0	0	0	56.5225	3.05607
95	58.2882	1734.83	3331.34	0.00300506	1299.27	3.67193e-06	0.140877	-556.19				12.5753	3.8813	57.0047		26.5387		0.570047	0.265387	0	0.125753	0	0.038813	0.0388009	0.0776139	45.3119	3.50184	2.95306	39.4283	7.98072	0.02117	0.240928	0.12793	0.0161315	0.418016	0	40.859	0	0.250248	49.1974	9.69338	0	0	0	0	0	0	56.5229	3.05981
96	58.2381	1734.74	3331.11	0.00300527	1306.44	3.67413e-06	0.140872	-556.278				12.5686	3.87167	57.0174		26.5423		0.570174	0.265423	0	0.125686	0	0.0387167	0.0396055	0.0783222	45.3133	3.50137	2.94737	39.44	7.97376	0.0210004	0.240891	0.127851	0.0160982	0.418346	0	40.8607	0	0.250179	49.205	9.68408	0	0	0	0	0	0	56.5231	3.0634
97	58.188	1734.65	3330.87	0.00300549	1301.17	3.67152e-06	0.140869	-556.363				12.5605	3.87343	57.0235		26.5426		0.570235	0.265426	0	0.125605	0	0.0387343	0.0403192	0.0790535	45.3147	3.50093	2.94241	39.4507	7.96702	0.0208522	0.240842	0.127782	0.0160707	0.418639	0	40.8624	0	0.2501	49.2121	9.6754	0	0	0	0	0	0	56.5232	3.06699
98	58.1378	1734.56	3330.63	0.0030057	1300.89	3.67315e-06	0.140867	-556.447				12.5522	3.87482	57.03		26.5429		0.5703	0.265429	0	0.125522	0	0.0387482	0.0410462	0.0797944	45.3161	3.5005	2.93724	39.4612	7.96077	0.0207002	0.240808	0.127709	0.0160404	0.418938	0	40.8641	0	0.250019	49.2195	9.66639	0	0	0	0	0	0	56.5234	3.07061
99	58.0877	1734.47	3330.39	0.00300592	1308.01	3.67498e-06	0.140863	-556.531				12.5442	3.87493	57.0373		26.5436		0.570373	0.265436	0	0.125442	0	0.0387493	0.0417832	0.0805325	45.3174	3.50004	2.93202	39.472	7.95427	0.0205472	0.240768	0.127636	0.0160103	0.419243	0	40.8658	0	0.249938	49.227	9.65728	0	0	0	0	0	0	56.5236	3.07423
100	58.0376	1734.39	3330.13	0.00300615	1301.47	3.67395e-06	0.140861	-556.614				12.5353	3.87906	57.0426		26.543		0.570426	0.26543	0	0.125353	0	0.0387906	0.0425184	0.081309	45.3188	3.49958	2.92682	39.4829	7.94769	0.0203956	0.240724	0.127561	0.0159805	0.419547	0	40.8676	0	0.249848	49.2348	9.64772	0	0	0	0	0	0	56.5239	3.07791
101	57.9875	1734.31	3329.89	0.00300638	1302.91	3.67447e-06	0.140858	-556.699				12.527	3.87946	57.0501		26.5435		0.570501	0.265435	0	0.12527	0	0.0387946	0.0432884	0.082083	45.3202	3.49908	2.92137	39.4943	7.94077	0.0202375	0.240675	0.127483	0.0159494	0.419867	0	40.8694	0	0.249756	49.2427	9.6382	0	0	0	0	0	0	56.5242	3.08159
102	57.9373	1734.22	3329.65	0.00300659	1302.85	3.67386e-06	0.140854	-556.785				12.5194	3.87463	57.0603		26.5457		0.570603	0.265457	0	0.125194	0	0.0387463	0.0440593	0.0828055	45.3217	3.49858	2.91591	39.5057	7.93388	0.0200799	0.240626	0.127404	0.0159181	0.420189	0	40.8712	0	0.24968	49.2505	9.62867	0	0	0	0	0	0	56.5243	3.0852
103	57.8872	1734.13	3329.41	0.00300681	1302.75	3.67754e-06	0.140851	-556.87				12.5109	3.87665	57.0667		26.5457		0.570667	0.265457	0	0.125109	0	0.0387665	0.0447834	0.0835499	45.3231	3.49809	2.91084	39.5168	7.92696	0.0199335	0.240566	0.12733	0.0158904	0.420492	0	40.8728	0	0.249591	49.2577	9.61989	0	0	0	0	0	0	56.5245	3.08883
104	57.8371	1734.04	3329.16	0.00300703	1301.87	3.67785e-06	0.140848	-556.953				12.5025	3.87757	57.0738		26.5461		0.570738	0.265461	0	0.125025	0	0.0387757	0.0455231	0.0842989	45.3244	3.4976	2.90553	39.5276	7.92065	0.019783	0.240526	0.127253	0.0158591	0.4208	0	40.8745	0	0.249501	49.2651	9.61085	0	0	0	0	0	0	56.5247	3.09246
105	57.787	1733.95	3328.92	0.00300725	1307.73	3.67831e-06	0.140845	-557.038				12.4942	3.87754	57.0815		26.5467		0.570815	0.265467	0	0.124942	0	0.0387754	0.0462684	0.0850438	45.3258	3.4971	2.90019	39.5386	7.91412	0.0196324	0.240479	0.127175	0.0158283	0.421112	0	40.8763	0	0.249413	49.2727	9.60165	0	0	0	0	0	0	56.5249	3.0961
106	57.7368	1733.86	3328.68	0.00300747	1302.18	3.67753e-06	0.140841	-557.123				12.4862	3.87552	57.0902		26.5481		0.570902	0.265481	0	0.124862	0	0.0387552	0.0470106	0.0857658	45.3272	3.49659	2.8949	39.5496	7.90747	0.0194835	0.240427	0.127096	0.0157981	0.421424	0	40.8781	0	0.249333	49.2804	9.5922	0	0	0	0	0	0	56.525	3.0997
107	57.6867	1733.77	3328.44	0.00300769	1299.47	3.67889e-06	0.140838	-557.207				12.4776	3.8773	57.0969		26.5482		0.570969	0.265482	0	0.124776	0	0.038773	0.0477317	0.0865047	45.3286	3.49607	2.88982	39.5607	7.90061	0.0193403	0.240363	0.12702	0.0157702	0.421729	0	40.8797	0	0.249242	49.2876	9.5834	0	0	0	0	0	0	56.5252	3.10331
108	57.6366	1733.7	3328.17	0.00300793	1303.96	3.67983e-06	0.140837	-557.287				12.4676	3.88746	57.0995		26.5455		0.570995	0.265455	0	0.124676	0	0.0388746	0.048466	0.0873406	45.3299	3.49556	2.88452	39.5715	7.89428	0.0191937	0.240316	0.126941	0.0157393	0.422038	0	40.8815	0	0.249123	49.2954	9.57393	0	0	0	0	0	0	56.5257	3.10708
109	57.5865	1733.62	3327.92	0.00300815	1300.58	3.67974e-06	0.140834	-557.37				12.4588	3.88722	57.1083		26.5457		0.571083	0.265457	0	0.124588	0	0.0388722	0.0492895	0.0881618	45.3313	3.49498	2.87853	39.5835	7.88745	0.0190295	0.240268	0.126851	0.0157037	0.422386	0	40.8834	0	0.249007	49.3034	9.56421	0	0	0	0	0	0	56.5261	3.11083
110	57.5363	1733.52	3327.72	0.00300834	1300.54	3.67966e-06	0.140827	-557.461				12.4533	3.86732	57.1269		26.5525		0.571269	0.265525	0	0.124533	0	0.0386732	0.050108	0.0887812	45.3328	3.49439	2.8726	39.5955	7.88043	0.0188676	0.240213	0.126761	0.0156692	0.422734	0	40.885	0	0.248947	49.3105	9.55559	0	0	0	0	0	0	56.5259	3.11429
111	57.4862	1733.41	3327.48	0.00300855	1298.83	3.67879e-06	0.140824	-557.546				12.4452	3.86741	57.1337		26.5537		0.571337	0.265537	0	0.124452	0	0.0386741	0.0507437	0.0894178	45.3341	3.4939	2.86813	39.6055	7.87418	0.0187443	0.240147	0.126692	0.0156452	0.423006	0	40.8866	0	0.248888	49.3177	9.54683	0	0	0	0	0	0	56.5258	3.11775
112	57.4361	1733.33	3327.21	0.0030088	1303.11	3.68161e-06	0.140823	-557.626				12.4344	3.88375	57.1324		26.5495		0.571324	0.265495	0	0.124344	0	0.0388375	0.0513775	0.090215	45.3354	3.4934	2.8637	39.6155	7.86783	0.0186221	0.240077	0.126622	0.0156217	0.423278	0	40.8884	0	0.248779	49.3252	9.53766	0	0	0	0	0	0	56.5261	3.12144
113	57.386	1733.25	3326.96	0.00300902	1302.56	3.68303e-06	0.14082	-557.709				12.4256	3.88357	57.1409		26.5499		0.571409	0.265499	0	0.124256	0	0.0388357	0.0521559	0.0909916	45.3367	3.49281	2.85802	39.627	7.86122	0.01847	0.240022	0.126535	0.0155884	0.42361	0	40.8901	0	0.248672	49.3329	9.52827	0	0	0	0	0	0	56.5263	3.12512
114	57.3358	1733.16	3326.72	0.00300924	1303.82	3.68279e-06	0.140816	-557.794				12.4174	3.8804	57.1509		26.5514		0.571509	0.265514	0	0.124174	0	0.038804	0.0529298	0.0917337	45.3381	3.49222	2.85241	39.6386	7.85443	0.0183201	0.239961	0.126448	0.0155561	0.423943	0	40.8919	0	0.248574	49.3405	9.51904	0	0	0	0	0	0	56.5265	3.12875
115	57.2857	1733.07	3326.48	0.00300946	1299.08	3.68247e-06	0.140813	-557.878				12.4086	3.88055	57.1589		26.5519		0.571589	0.265519	0	0.124086	0	0.0388055	0.0536722	0.0924777	45.3395	3.49163	2.84705	39.6498	7.84776	0.0181773	0.239895	0.126364	0.0155258	0.424263	0	40.8936	0	0.248476	49.3482	9.50973	0	0	0	0	0	0	56.5267	3.13238
116	57.2356	1732.99	3326.23	0.00300968	1301.61	3.68339e-06	0.140809	-557.962				12.3999	3.8803	57.1672		26.5526		0.571672	0.265526	0	0.123999	0	0.038803	0.0544131	0.0932161	45.3409	3.49103	2.84171	39.6611	7.84101	0.0180355	0.239825	0.126279	0.0154958	0.424584	0	40.8954	0	0.248382	49.356	9.50014	0	0	0	0	0	0	56.5268	3.136
117	57.1855	1732.9	3325.98	0.00300991	1305.06	3.68272e-06	0.140806	-558.046				12.391	3.88153	57.1747		26.5528		0.571747	0.265528	0	0.12391	0	0.0388153	0.0551489	0.0939642	45.3423	3.49042	2.83645	39.6726	7.83406	0.0178958	0.239745	0.126195	0.015467	0.424906	0	40.8972	0	0.24828	49.3636	9.49098	0	0	0	0	0	0	56.527	3.13963
118	57.1353	1732.81	3325.73	0.00301014	1303.69	3.68312e-06	0.140803	-558.128				12.3818	3.88398	57.1818		26.5525		0.571818	0.265525	0	0.123818	0	0.0388398	0.0558929	0.0947327	45.3436	3.48981	2.83105	39.6839	7.82744	0.0177545	0.239677	0.126109	0.0154362	0.42523	0	40.899	0	0.248171	49.3713	9.48158	0	0	0	0	0	0	56.5272	3.14329
119	57.0852	1732.73	3325.48	0.00301036	1304.05	3.68363e-06	0.1408	-558.212				12.3728	3.88386	57.1903		26.553		0.571903	0.26553	0	0.123728	0	0.0388386	0.056656	0.0954947	45.345	3.48917	2.8255	39.6955	7.82064	0.0176102	0.239604	0.126019	0.0154047	0.425563	0	40.9008	0	0.248065	49.3792	9.47198	0	0	0	0	0	0	56.5274	3.14694
120	57.0351	1732.63	3325.26	0.00301056	1299.15	3.68523e-06	0.140794	-558.3				12.3658	3.87245	57.2046		26.5572		0.572046	0.265572	0	0.123658	0	0.0387245	0.0574152	0.0961397	45.3464	3.48852	2.82	39.7072	7.81368	0.0174677	0.239523	0.12593	0.0153742	0.425898	0	40.9024	0	0.247991	49.3864	9.46315	0	0	0	0	0	0	56.5272	3.15042
121	56.985	1732.53	3325.02	0.00301078	1305.64	3.68528e-06	0.140791	-558.384				12.3571	3.87408	57.2113		26.5576		0.572113	0.265576	0	0.123571	0	0.0387408	0.0580692	0.09681	45.3477	3.48793	2.81534	39.7176	7.80728	0.0173462	0.239439	0.125853	0.0153493	0.426189	0	40.904	0	0.247906	49.3932	9.45494	0	0	0	0	0	0	56.5272	3.15392
122	56.9348	1732.44	3324.76	0.00301102	1301.35	3.68654e-06	0.14079	-558.463				12.3464	3.88628	57.2128		26.5545		0.572128	0.265545	0	0.123464	0	0.0388628	0.058735	0.0975978	45.3489	3.48736	2.81047	39.7277	7.80137	0.0172222	0.239375	0.125773	0.0153215	0.426481	0	40.9057	0	0.247788	49.4008	9.44573	0	0	0	0	0	0	56.5274	3.15759
123	56.8847	1732.36	3324.51	0.00301124	1304.78	3.68614e-06	0.140787	-558.546				12.3373	3.88651	57.2216		26.5546		0.572216	0.265546	0	0.123373	0	0.0388651	0.059507	0.0983721	45.3503	3.48669	2.80478	39.7394	7.79473	0.0170787	0.239303	0.12568	0.0152886	0.42682	0	40.9075	0	0.247667	49.4083	9.43656	0	0	0	0	0	0	56.5277	3.16135
124	56.8346	1732.27	3324.27	0.00301146	1298.35	3.69009e-06	0.140783	-558.63				12.3289	3.88284	57.2323		26.5559		0.572323	0.265559	0	0.123289	0	0.0388284	0.0602781	0.0991065	45.3516	3.48609	2.79906	39.751	7.7881	0.0169385	0.239254	0.125589	0.0152543	0.427125	0	40.9092	0	0.247556	49.4157	9.42757	0	0	0	0	0	0	56.5279	3.16506
125	56.7845	1732.18	3324.03	0.00301168	1303.35	3.68813e-06	0.14078	-558.713				12.3199	3.88333	57.2406		26.5561		0.572406	0.265561	0	0.123199	0	0.0388333	0.0610134	0.0998467	45.3529	3.48551	2.79363	39.7622	7.7816	0.0168062	0.239203	0.125501	0.015222	0.427412	0	40.9108	0	0.247443	49.4231	9.41865	0	0	0	0	0	0	56.5281	3.16877
126	56.7343	1732.1	3323.77	0.00301191	1299.26	3.68873e-06	0.140777	-558.796				12.3107	3.88473	57.2486		26.556		0.572486	0.26556	0	0.123107	0	0.0388473	0.0617502	0.100597	45.3542	3.48493	2.78817	39.7734	7.77515	0.0166741	0.239153	0.125412	0.0151894	0.427702	0	40.9126	0	0.247329	49.4308	9.4093	0	0	0	0	0	0	56.5283	3.17252
127	56.6842	1732.01	3323.52	0.00301213	1302.93	3.68908e-06	0.140773	-558.88				12.3016	3.88418	57.2576		26.5566		0.572576	0.265566	0	0.123016	0	0.0388418	0.0624964	0.101338	45.3556	3.48433	2.78267	39.7849	7.76836	0.0165418	0.239097	0.125322	0.015157	0.427991	0	40.9144	0	0.247219	49.4388	9.39957	0	0	0	0	0	0	56.5284	3.17629
128	56.6341	1731.94	3323.25	0.00301238	1301.32	3.68953e-06	0.140771	-558.962				12.2911	3.89211	57.2623		26.5544		0.572623	0.265544	0	0.122911	0	0.0389211	0.0632348	0.102156	45.357	3.48374	2.77728	39.7966	7.76127	0.0164131	0.239037	0.125233	0.0151259	0.428271	0	40.9164	0	0.247087	49.4473	9.38922	0	0	0	0	0	0	56.5288	3.18018
129	56.584	1731.86	3322.99	0.00301262	1303.22	3.69224e-06	0.140768	-559.045				12.2813	3.89418	57.2709		26.5536		0.572709	0.265536	0	0.122813	0	0.0389418	0.0640408	0.102983	45.3585	3.48309	2.77136	39.8093	7.75372	0.0162726	0.238972	0.125135	0.0150914	0.42858	0	40.9182	0	0.246942	49.4552	9.37964	0	0	0	0	0	0	56.5292	3.18402
130	56.5338	1731.77	3322.77	0.00301282	1297.62	3.68971e-06	0.140763	-559.132				12.274	3.88135	57.287		26.5576		0.57287	0.265576	0	0.12274	0	0.0388135	0.0648622	0.103676	45.3599	3.4824	2.76519	39.8217	7.74679	0.0161275	0.238913	0.125033	0.0150541	0.428909	0	40.9199	0	0.246835	49.4625	9.3708	0	0	0	0	0	0	56.5293	3.18769
131	56.4837	1731.67	3322.52	0.00301304	1306.03	3.69184e-06	0.140759	-559.216				12.2651	3.88082	57.2958		26.5583		0.572958	0.265583	0	0.122651	0	0.0388082	0.0655665	0.104375	45.3612	3.48181	2.75997	39.8326	7.74039	0.0160054	0.238857	0.124945	0.0150234	0.429183	0	40.9216	0	0.246733	49.4701	9.36157	0	0	0	0	0	0	56.5293	3.19139
132	56.4336	1731.57	3322.28	0.00301326	1301.61	3.69178e-06	0.140755	-559.301				12.2564	3.87899	57.3051		26.5595		0.573051	0.265595	0	0.122564	0	0.0387899	0.0662632	0.105053	45.3625	3.48123	2.75486	39.8437	7.73367	0.0158865	0.238796	0.124859	0.0149939	0.429448	0	40.9233	0	0.246635	49.4774	9.35266	0	0	0	0	0	0	56.5293	3.19504
133	56.3835	1731.48	3322.04	0.00301347	1305.53	3.69337e-06	0.140752	-559.384				12.2472	3.88057	57.3127		26.5595		0.573127	0.265595	0	0.122472	0	0.0388057	0.0669406	0.105746	45.3638	3.48065	2.74987	39.8545	7.7272	0.0157712	0.238736	0.124774	0.014965	0.429706	0	40.9249	0	0.246527	49.4843	9.3443	0	0	0	0	0	0	56.5293	3.19867
134	56.3333	1731.4	3321.76	0.00301373	1301.88	3.69247e-06	0.140751	-559.462				12.2357	3.89508	57.314		26.5553		0.57314	0.265553	0	0.122357	0	0.0389508	0.0676291	0.10658	45.365	3.48005	2.74471	39.8651	7.72116	0.0156527	0.23868	0.124687	0.0149342	0.429979	0	40.9267	0	0.246378	49.4922	9.33467	0	0	0	0	0	0	56.5297	3.20251
135	56.2832	1731.33	3321.51	0.00301396	1301.92	3.69202e-06	0.140748	-559.544				12.2259	3.89512	57.324		26.555		0.57324	0.26555	0	0.122259	0	0.0389512	0.0684431	0.107394	45.3664	3.47932	2.73857	39.8776	7.71419	0.0155129	0.238615	0.124582	0.0148973	0.430305	0	40.9286	0	0.246231	49.5003	9.32493	0	0	0	0	0	0	56.5301	3.20636
136	56.2331	1731.23	3321.29	0.00301416	1307.34	3.69338e-06	0.140741	-559.633				12.2191	3.87836	57.3422		26.5604		0.573422	0.265604	0	0.122191	0	0.0387836	0.0692544	0.108038	45.3678	3.4786	2.73247	39.8901	7.70713	0.0153748	0.238547	0.124477	0.0148608	0.430628	0	40.9302	0	0.246134	49.5076	9.31603	0	0	0	0	0	0	56.53	3.21
137	56.183	1731.12	3321.05	0.00301438	1307.54	3.69498e-06	0.140738	-559.717				12.21	3.87854	57.3504		26.5611		0.573504	0.265611	0	0.1221	0	0.0387854	0.0699145	0.1087	45.3691	3.47801	2.7276	39.9008	7.70065	0.0152654	0.238483	0.124393	0.0148329	0.430878	0	40.9319	0	0.246038	49.515	9.30704	0	0	0	0	0	0	56.5299	3.21365
138	56.1328	1731.04	3320.77	0.00301463	1303.23	3.69719e-06	0.140737	-559.797				12.1986	3.89236	57.3519		26.5572		0.573519	0.265572	0	0.121986	0	0.0389236	0.0705731	0.109497	45.3704	3.47743	2.72276	39.9115	7.6941	0.015157	0.238417	0.124308	0.0148052	0.431126	0	40.9337	0	0.245897	49.5227	9.29769	0	0	0	0	0	0	56.5302	3.21744
139	56.0827	1730.96	3320.52	0.00301486	1304.04	3.69545e-06	0.140733	-559.879				12.1889	3.89233	57.3617		26.5571		0.573617	0.265571	0	0.121889	0	0.0389233	0.0713507	0.110274	45.3717	3.4767	2.71688	39.9236	7.68733	0.0150266	0.238348	0.124206	0.0147701	0.431436	0	40.9355	0	0.245757	49.5306	9.28818	0	0	0	0	0	0	56.5305	3.22124
140	56.0326	1730.86	3320.31	0.00301505	1304.41	3.69569e-06	0.140727	-559.967				12.182	3.87652	57.3792		26.5623		0.573792	0.265623	0	0.12182	0	0.0387652	0.072125	0.11089	45.3731	3.47598	2.71105	39.9357	7.68042	0.014898	0.238277	0.124103	0.0147355	0.431743	0	40.9371	0	0.245664	49.5375	9.27974	0	0	0	0	0	0	56.5303	3.22482
141	55.9825	1730.75	3320.07	0.00301527	1308.37	3.69446e-06	0.140723	-560.052				12.173	3.87645	57.3874		26.5632		0.573874	0.265632	0	0.12173	0	0.0387645	0.072757	0.111521	45.3743	3.4754	2.70635	39.946	7.6743	0.0147951	0.238212	0.12402	0.0147084	0.431985	0	40.9387	0	0.245573	49.5446	9.2711	0	0	0	0	0	0	56.5301	3.22842
142	55.9323	1730.67	3319.79	0.00301552	1303.6	3.69827e-06	0.140722	-560.131				12.1614	3.89107	57.3883		26.5592		0.573883	0.265592	0	0.121614	0	0.0389107	0.0733853	0.112296	45.3755	3.47481	2.70171	39.9563	7.66801	0.0146939	0.238146	0.123938	0.014682	0.432221	0	40.9406	0	0.245441	49.5527	9.2612	0	0	0	0	0	0	56.5303	3.23223
143	55.8822	1730.58	3319.53	0.00301575	1303.14	3.69942e-06	0.140719	-560.214				12.1514	3.89262	57.3973		26.5587		0.573973	0.265587	0	0.121514	0	0.0389262	0.0741393	0.113066	45.3769	3.47409	2.69608	39.9685	7.66079	0.0145721	0.238067	0.123837	0.0146493	0.432512	0	40.9424	0	0.245298	49.5605	9.25187	0	0	0	0	0	0	56.5305	3.23601
144	55.8321	1730.5	3319.27	0.00301599	1303.95	3.69958e-06	0.140716	-560.295				12.141	3.89537	57.4058		26.5578		0.574058	0.265578	0	0.12141	0	0.0389537	0.0749038	0.113857	45.3782	3.47335	2.69028	39.9805	7.65402	0.0144475	0.237992	0.123733	0.0146148	0.432817	0	40.9442	0	0.24515	49.5686	9.24196	0	0	0	0	0	0	56.5307	3.23985
145	55.782	1730.43	3319.01	0.00301623	1303.18	3.7011e-06	0.140712	-560.378				12.131	3.89517	57.416		26.5577		0.57416	0.265577	0	0.12131	0	0.0389517	0.0756893	0.114641	45.3796	3.47258	2.68435	39.9931	7.6468	0.014321	0.237911	0.123626	0.01458	0.433126	0	40.9462	0	0.245004	49.577	9.23183	0	0	0	0	0	0	56.531	3.2437
146	55.7318	1730.34	3318.76	0.00301645	1305.82	3.70162e-06	0.140708	-560.462				12.1217	3.89166	57.428		26.5587		0.57428	0.265587	0	0.121217	0	0.0389166	0.07647	0.115387	45.3811	3.47181	2.67848	40.0057	7.63941	0.0141968	0.237827	0.12352	0.0145458	0.43343	0	40.9479	0	0.244864	49.5846	9.22265	0	0	0	0	0	0	56.5312	3.24745
147	55.6817	1730.25	3318.51	0.00301668	1308.19	3.70105e-06	0.140705	-560.545				12.1118	3.89162	57.4378		26.5587		0.574378	0.265587	0	0.121118	0	0.0389162	0.0772167	0.116133	45.3824	3.47105	2.6728	40.0176	7.63275	0.0140773	0.23775	0.123416	0.0145121	0.433728	0	40.9497	0	0.244725	49.5923	9.2133	0	0	0	0	0	0	56.5313	3.25121
148	55.6316	1730.16	3318.27	0.0030169	1303.41	3.69918e-06	0.1407	-560.63				12.1032	3.88438	57.4512		26.5612		0.574512	0.265612	0	0.121032	0	0.0388438	0.07796	0.116804	45.3837	3.4703	2.66716	40.0295	7.62595	0.0139596	0.23767	0.123313	0.0144789	0.434022	0	40.9514	0	0.244611	49.5999	9.20408	0	0	0	0	0	0	56.5312	3.2549
149	55.5815	1730.06	3318.03	0.00301712	1308.08	3.70133e-06	0.140696	-560.713				12.0934	3.88599	57.4595		26.5611		0.574595	0.265611	0	0.120934	0	0.0388599	0.0786369	0.117497	45.385	3.46961	2.6621	40.0407	7.61922	0.0138546	0.237591	0.123219	0.01445	0.43428	0	40.9531	0	0.244486	49.607	9.19543	0	0	0	0	0	0	56.5312	3.25856
150	55.5313	1729.97	3317.77	0.00301736	1308	3.70331e-06	0.140694	-560.793				12.0825	3.89339	57.4652		26.5589		0.574652	0.265589	0	0.120825	0	0.0389339	0.0793248	0.118259	45.3862	3.4689	2.65686	40.0517	7.61296	0.0137466	0.237514	0.123123	0.0144191	0.434553	0	40.9548	0	0.244339	49.6146	9.1863	0	0	0	0	0	0	56.5314	3.26231
151	55.4812	1729.89	3317.51	0.00301759	1299.03	3.70205e-06	0.14069	-560.875				12.0725	3.89309	57.4754		26.559		0.574754	0.26559	0	0.120725	0	0.0389309	0.0800743	0.119005	45.3875	3.46811	2.65111	40.0637	7.60635	0.013629	0.237432	0.123016	0.0143849	0.434855	0	40.9566	0	0.244195	49.6224	9.17688	0	0	0	0	0	0	56.5315	3.26607
152	55.4311	1729.81	3317.24	0.00301784	1304.75	3.70442e-06	0.140688	-560.955				12.0613	3.89935	57.4824		26.5569		0.574824	0.265569	0	0.120613	0	0.0389935	0.080818	0.119811	45.3888	3.46732	2.64545	40.0757	7.5995	0.0135138	0.237346	0.12291	0.0143516	0.43515	0	40.9585	0	0.244035	49.6308	9.16661	0	0	0	0	0	0	56.5318	3.26995
153	55.381	1729.74	3316.98	0.00301808	1304.48	3.70266e-06	0.140685	-561.037				12.0506	3.90085	57.4925		26.556		0.574925	0.26556	0	0.120506	0	0.0390085	0.0816131	0.120622	45.3902	3.46647	2.63941	40.0887	7.59199	0.0133921	0.237252	0.122796	0.0143164	0.435462	0	40.9604	0	0.243865	49.6389	9.15689	0	0	0	0	0	0	56.5321	3.2738
154	55.3308	1729.63	3316.77	0.00301826	1307.03	3.70497e-06	0.140677	-561.126				12.0439	3.88017	57.5136		26.5624		0.575136	0.265624	0	0.120439	0	0.0388017	0.0824181	0.12122	45.3916	3.46559	2.6332	40.1015	7.58494	0.0132679	0.237159	0.12268	0.0142794	0.435788	0	40.9619	0	0.24376	49.6457	9.14861	0	0	0	0	0	0	56.5318	3.27737
155	55.2807	1729.52	3316.53	0.00301848	1303.57	3.70476e-06	0.140673	-561.21				12.0346	3.87976	57.5224		26.5633		0.575224	0.265633	0	0.120346	0	0.0387976	0.08304	0.121838	45.3927	3.46492	2.62849	40.1118	7.57893	0.013174	0.237082	0.12259	0.0142521	0.43603	0	40.9636	0	0.243659	49.6528	9.13997	0	0	0	0	0	0	56.5316	3.28096
156	55.2306	1729.45	3316.22	0.00301876	1304.01	3.7046e-06	0.140674	-561.284				12.0205	3.90575	57.5184		26.5553		0.575184	0.265553	0	0.120205	0	0.0390575	0.0836552	0.122713	45.3939	3.46426	2.62387	40.1223	7.57263	0.0130826	0.237001	0.122501	0.014226	0.436264	0	40.9654	0	0.243473	49.6611	9.13002	0	0	0	0	0	0	56.532	3.28485
157	55.1805	1729.38	3315.96	0.003019	1304.37	3.7058e-06	0.140671	-561.365				12.0097	3.90558	57.5301		26.5546		0.575301	0.265546	0	0.120097	0	0.0390558	0.0844932	0.123549	45.3953	3.46331	2.61737	40.1356	7.56541	0.0129551	0.236901	0.122377	0.014187	0.436607	0	40.9674	0	0.243289	49.6695	9.11985	0	0	0	0	0	0	56.5324	3.28876
158	55.1303	1729.27	3315.76	0.00301918	1303.62	3.70625e-06	0.140663	-561.454				12.0028	3.88345	57.5525		26.5612		0.575525	0.265612	0	0.120028	0	0.0388345	0.0853265	0.124161	45.3967	3.46236	2.61093	40.1491	7.55801	0.0128297	0.236799	0.122253	0.0141488	0.436945	0	40.9689	0	0.24317	49.6761	9.1118	0	0	0	0	0	0	56.5322	3.29232
[truncated: 641 more rows]
[truncated: 86 more columns]
