# Supplementary material for: Modern arc-like water content in the source of 3.1-billion-year-old volcanic rocks
Source: Nat Commun. 2026 Jul 7;17:5630. doi: 10.1038/s41467-026-74653-1 (PMC13342610; doi:10.1038/s41467-026-74653-1)
Supplement: Supplementary file 10 — Supplementary Data 8 [file 41467_2026_74653_MOESM10_ESM.xlsx]

## Sheet: 1,400°C Tp 
Supplementary Data 8. Trace element modelling inputs and outputs for stage 1 depletion of Whundo mantle sources.
System				Phase Proportions						Melting							Mineral-melt partition coefficients
																	Olivine																						Cpx
Step	P (kbar)	T (°C)	Used for	ol	cpx	opx	g	spl	melt (φi)	Ei	Fi	1-φi	ΔEi	ϕbef,i	Si	Residue mass	Th	U	Nb	Ta	Sr	Zr	Hf	La	Ce	Pr	Nd	Sm	Eu	Gd	Tb	Dy	Y	Ho	Er	Tm	Yb	Lu	Cpx phase	Th	U	Nb	Ta	Sr	Zr	Hf	La	Ce	Pr
1	24.2068	1451.3		0.582318	0.289254	0.0756193	0.0475008	0.00530742	0	0	0	1	0	0	1	1	0.00063073	0.000355994	0.000215658	0.00151654	0.000707179	0.00535979	0.00674023	4.50371e-06	1.29154e-05	3.46361e-05	8.69973e-05	0.000378452	0.00067416	0.00115948	0.0019267	0.00309538	0.00407633	0.00465618	0.00660737	0.00890466	0.0114648	0.0141754	pig	0.00451706	0.00541595	0.00566063	0.0127148	0.0751263	0.0433152	0.0875124	0.0247763	0.0389502	0.0584453
2	24.1566	1451.18		0.58203	0.289677	0.0767094	0.0457591	0.00556661	0.000257058	0	0.000257058	0.999743	0	0.000257058	0.999743	1	0.00063073	0.000355994	0.000215658	0.00151654	0.000707179	0.00535979	0.00674023	4.50444e-06	1.29185e-05	3.46469e-05	8.70303e-05	0.000378637	0.000674517	0.00116014	0.00192787	0.00309736	0.00407902	0.00465931	0.00661197	0.00891105	0.0114733	0.014186	pig	0.00452796	0.0054191	0.00567289	0.0127459	0.0751263	0.0434093	0.0876838	0.0249394	0.0391997	0.0588091
3	24.1064	1451.07		0.581695	0.288878	0.0788377	0.0438109	0.00580682	0.000972031	0	0.000972031	0.999028	0	0.000972031	0.999028	1	0.000625892	0.000352328	0.000214365	0.00150918	0.000703703	0.00534145	0.00673088	4.50589e-06	1.29235e-05	3.46627e-05	8.70752e-05	0.000378868	0.000674955	0.00116094	0.00192926	0.00309969	0.00408215	0.00466292	0.00661726	0.00891835	0.0114828	0.0141981	pig	0.0045336	0.00541489	0.00568978	0.0127889	0.0749843	0.0435648	0.087967	0.0251676	0.0395471	0.0593122
4	24.0562	1450.95		0.581342	0.288138	0.080992	0.0417995	0.00605621	0.00167254	0	0.00167254	0.998327	0	0.00167254	0.998327	1	0.000621394	0.000348929	0.000213161	0.00150232	0.000700462	0.00532433	0.00672214	4.50648e-06	1.29261e-05	3.46718e-05	8.71033e-05	0.000379027	0.000675263	0.00116151	0.00193027	0.00310141	0.0040845	0.00466564	0.00662127	0.00892393	0.0114902	0.0142074	pig	0.00453857	0.00541011	0.00570758	0.0128341	0.0748824	0.0437334	0.088274	0.025481	0.0400207	0.0599932
5	24.006	1450.81		0.580984	0.287482	0.0830065	0.0398152	0.00631521	0.00239659	0	0.00239659	0.997603	0	0.00239659	0.997603	1	0.000616629	0.000345337	0.000211884	0.00149503	0.000697021	0.00530612	0.00671282	4.50731e-06	1.29295e-05	3.46838e-05	8.714e-05	0.000379231	0.000675658	0.00116224	0.00193156	0.0031036	0.00408747	0.00466909	0.00662635	0.00893099	0.0114995	0.0142192	pig	0.00454489	0.00540681	0.00572442	0.012877	0.0747385	0.0438914	0.0885614	0.0257129	0.0403723	0.0605007
6	23.9558	1450.68		0.580628	0.28667	0.0850259	0.0379441	0.00653659	0.0031957	0	0.0031957	0.996804	0	0.0031957	0.996804	1	0.00061231	0.00034209	0.000210725	0.00148841	0.000693893	0.00528954	0.00670432	4.50738e-06	1.29308e-05	3.469e-05	8.71621e-05	0.000379372	0.00067594	0.00116277	0.00193253	0.00310528	0.00408977	0.00467176	0.00663032	0.00893656	0.0115069	0.0142286	pig	0.00455201	0.00540441	0.00574145	0.0129203	0.0746108	0.044057	0.0888628	0.0260389	0.0408625	0.0612023
7	23.9056	1450.55		0.580259	0.285714	0.0874335	0.0357933	0.00680092	0.00399936	0	0.00399936	0.996001	0	0.00399936	0.996001	1	0.000608015	0.000338868	0.00020957	0.0014818	0.000690774	0.00527299	0.00669582	4.50843e-06	1.29349e-05	3.47033e-05	8.72013e-05	0.000379584	0.000676347	0.00116352	0.00193384	0.00310749	0.00409277	0.00467524	0.00663543	0.00894363	0.0115163	0.0142403	cpx	0.00455774	0.00539976	0.00575895	0.0129649	0.0744912	0.0442198	0.0891589	0.0868003	0.116749	0.152758
8	23.8554	1450.42		0.57987	0.284889	0.0896657	0.0336839	0.00706355	0.00482775	0	0.00482775	0.995172	0	0.00482775	0.995172	1	0.000603446	0.00033545	0.000208339	0.00147476	0.000687448	0.00525531	0.00668673	4.50875e-06	1.29368e-05	3.4711e-05	8.72266e-05	0.000379735	0.000676645	0.00116408	0.00193484	0.00310921	0.00409512	0.00467796	0.00663946	0.00894927	0.0115237	0.0142498	cpx	0.00456376	0.00539547	0.00577681	0.0130104	0.0743624	0.0443873	0.0894633	0.087078	0.117131	0.153268
9	23.8052	1450.29		0.579499	0.283759	0.0920848	0.0316246	0.00730053	0.00573154	0	0.00573154	0.994268	0	0.00573154	0.994268	1	0.000598767	0.000331958	0.000207077	0.00146752	0.000684032	0.00523713	0.00667735	4.50964e-06	1.29403e-05	3.47231e-05	8.72631e-05	0.000379935	0.000677031	0.00116479	0.0019361	0.00311134	0.00409801	0.00468131	0.00664439	0.00895611	0.0115328	0.0142612	cpx	0.00457003	0.00539071	0.00579473	0.0130561	0.0742437	0.0445626	0.0897818	0.0872638	0.117406	0.153657
10	23.755	1450.17		0.579104	0.282821	0.0943858	0.0294933	0.00755581	0.00663986	0	0.00663986	0.99336	0	0.00663986	0.99336	1	0.000594446	0.000328742	0.00020591	0.00146082	0.00068087	0.00522028	0.00666864	4.51018e-06	1.29429e-05	3.47326e-05	8.72929e-05	0.000380107	0.000677366	0.00116541	0.00193721	0.00311324	0.00410059	0.00468431	0.00664881	0.00896227	0.0115409	0.0142715	cpx	0.00457595	0.00538735	0.00581268	0.0131018	0.0741167	0.0447362	0.0900972	0.0874749	0.117709	0.154076
11	23.7048	1450.04		0.578687	0.2817	0.0969127	0.0272679	0.00782147	0.00761144	0	0.00761144	0.992389	0	0.00761144	0.992389	1	0.000590024	0.000325459	0.000204713	0.00145395	0.000677624	0.00520295	0.00665967	4.51054e-06	1.2945e-05	3.47407e-05	8.73191e-05	0.000380263	0.000677673	0.00116599	0.00193824	0.003115	0.00410299	0.0046871	0.00665295	0.00896805	0.0115486	0.0142812	cpx	0.00458331	0.00538335	0.00583155	0.0131499	0.0739987	0.0449199	0.0904308	0.0876489	0.117977	0.154465
12	23.6546	1449.91		0.578272	0.280644	0.0993299	0.0250436	0.00808435	0.00862621	0	0.00862621	0.991374	0	0.00862621	0.991374	1	0.000585651	0.000322221	0.000203527	0.00144713	0.000674406	0.00518575	0.00665075	4.51127e-06	1.29481e-05	3.47515e-05	8.73524e-05	0.000380449	0.000678034	0.00116666	0.00193942	0.00311701	0.00410572	0.00469027	0.00665762	0.00897454	0.0115572	0.014292	cpx	0.00458848	0.00537945	0.00584889	0.0131942	0.0738696	0.0450796	0.0907207	0.0880188	0.118463	0.155088
13	23.6044	1449.78		0.577846	0.279589	0.101832	0.0227369	0.00836081	0.00963487	0	0.00963487	0.990365	0	0.00963487	0.990365	1	0.0005814	0.00031908	0.000202373	0.00144048	0.000671269	0.00516896	0.00664203	4.51194e-06	1.29511e-05	3.47622e-05	8.73854e-05	0.000380637	0.000678398	0.00116733	0.00194062	0.00311906	0.00410851	0.00469349	0.00666238	0.00898117	0.0115659	0.0143031	cpx	0.00459511	0.00537505	0.00586727	0.0132411	0.0737565	0.0452591	0.0910462	0.0882033	0.118739	0.155482
14	23.5542	1449.64		0.577408	0.278315	0.104458	0.020446	0.00862465	0.0107489	0	0.0107489	0.989251	0	0.0107489	0.989251	1	0.000577329	0.000316081	0.000201266	0.0014341	0.000668258	0.00515282	0.00663362	4.51208e-06	1.29525e-05	3.47688e-05	8.74083e-05	0.00038078	0.000678684	0.00116787	0.0019416	0.00312074	0.00411081	0.00469618	0.00666637	0.00898676	0.0115733	0.0143125	cpx	0.00460165	0.0053709	0.00588515	0.0132868	0.0736417	0.0454325	0.0913608	0.0884016	0.119029	0.155887
15	23.504	1449.51		0.576973	0.277219	0.106974	0.0181382	0.0088974	0.0117979	0	0.0117979	0.988202	0	0.0117979	0.988202	1	0.000573029	0.00031292	0.000200095	0.00142734	0.000665068	0.0051357	0.00662469	4.51227e-06	1.29541e-05	3.47758e-05	8.74322e-05	0.000380927	0.000678978	0.00116843	0.0019426	0.00312246	0.00411317	0.00469892	0.00667045	0.00899246	0.0115809	0.0143221	cpx	0.00460799	0.00536596	0.00590467	0.0133366	0.0735367	0.0456188	0.0916985	0.0886895	0.119432	0.156434
16	23.4538	1449.37		0.576514	0.275878	0.109746	0.0157181	0.00917445	0.0129698	0	0.0129698	0.98703	0	0.0129698	0.98703	1	0.000568873	0.000309874	0.000198961	0.0014208	0.000661978	0.00511908	0.006616	4.51251e-06	1.29559e-05	3.47832e-05	8.74571e-05	0.00038108	0.00067928	0.001169	0.00194362	0.00312422	0.00411558	0.00470172	0.00667461	0.00899828	0.0115886	0.0143319	cpx	0.0046141	0.00536151	0.00592323	0.0133841	0.0734273	0.0458028	0.0920321	0.0888567	0.119687	0.156801
17	23.4036	1449.23		0.576066	0.274361	0.112606	0.013335	0.00943865	0.0141925	0	0.0141925	0.985807	0	0.0141925	0.985807	1	0.000565103	0.000307116	0.000197931	0.00141484	0.000659167	0.00510395	0.00660808	4.51286e-06	1.2958e-05	3.47917e-05	8.74851e-05	0.000381248	0.000679612	0.00116962	0.00194474	0.00312614	0.0041182	0.00470476	0.00667912	0.00900458	0.011597	0.0143425	cpx	0.00462112	0.00535743	0.00594199	0.013432	0.0733233	0.04598	0.092353	0.0891453	0.12009	0.157345
18	23.3534	1449.09		0.575576	0.272873	0.115578	0.0107647	0.00973693	0.0154713	0	0.0154713	0.984529	0	0.0154713	0.984529	1	0.000561028	0.000304143	0.000196816	0.00140838	0.000656122	0.00508754	0.00659947	4.51321e-06	1.29602e-05	3.48003e-05	8.75133e-05	0.000381417	0.000679945	0.00117025	0.00194586	0.00312806	0.00412083	0.00470782	0.00668365	0.00901091	0.0116054	0.0143531	cpx	0.00462699	0.00535291	0.00596103	0.0134807	0.0732139	0.0461743	0.0927048	0.0892459	0.120268	0.157629
19	23.3032	1448.96		0.575091	0.271209	0.118616	0.00825577	0.0100092	0.0168197	0	0.0168197	0.98318	0	0.0168197	0.98318	1	0.000556972	0.000301191	0.000195704	0.00140194	0.000653083	0.00507113	0.00659084	4.51316e-06	1.2961e-05	3.48051e-05	8.75316e-05	0.000381538	0.000680191	0.00117072	0.00194672	0.00312955	0.00412287	0.0047102	0.00668721	0.00901591	0.011612	0.0143615	cpx	0.00463308	0.00534768	0.00597976	0.0135286	0.0731074	0.0463502	0.0930233	0.0895862	0.120729	0.158236
20	23.253	1448.83		0.574587	0.269917	0.12135	0.00568206	0.0103049	0.0181587	0	0.0181587	0.981841	0	0.0181587	0.981841	1	0.000552809	0.000298169	0.000194561	0.00139531	0.000649954	0.00505422	0.00658194	4.51406e-06	1.29646e-05	3.48174e-05	8.75684e-05	0.000381741	0.000680581	0.00117144	0.00194799	0.0031317	0.00412579	0.00471358	0.00669218	0.00902281	0.0116212	0.014373	cpx	0.00464079	0.00534405	0.00599991	0.0135802	0.0729994	0.0465562	0.0933961	0.0896756	0.120901	0.158521
21	23.2028	1448.69		0.574075	0.268002	0.124615	0.00307623	0.0105868	0.0196455	0	0.0196455	0.980354	0	0.0196455	0.980354	1	0.000549091	0.000295476	0.000193538	0.00138938	0.000647154	0.00503906	0.00657394	4.51409e-06	1.29658e-05	3.48235e-05	8.75905e-05	0.000381884	0.000680869	0.00117198	0.00194898	0.00313342	0.00412815	0.00471633	0.00669627	0.00902855	0.0116288	0.0143827	cpx	0.004647	0.00533954	0.00601879	0.0136286	0.0729018	0.046741	0.0937303	0.0898976	0.121223	0.158969
22	23.1526	1448.55		0.573557	0.266482	0.12762	0.000412427	0.0108843	0.0210447	0	0.0210447	0.978955	0	0.0210447	0.978955	1	0.000545077	0.000292577	0.000192433	0.00138295	0.000644123	0.00502263	0.00656525	4.51365e-06	1.29657e-05	3.4826e-05	8.76034e-05	0.000381986	0.000681084	0.00117241	0.00194977	0.00313481	0.00413007	0.00471857	0.00669966	0.00903334	0.0116352	0.0143909	cpx	0.0046542	0.00533404	0.00603885	0.01368	0.0728052	0.0469398	0.0940896	0.0901055	0.121539	0.159423
23	23.1024	1448.41		0.574136	0.264255	0.129824	0	0.0108589	0.0209258	0.00109015	0.0220159	0.979074	0.00109015	0.0220159	0.977984	0.99891	0.0005429	0.000291007	0.000191833	0.00137946	0.000642475	0.00501369	0.00656051	4.51375e-06	1.29671e-05	3.48326e-05	8.76266e-05	0.000382133	0.000681379	0.00117297	0.00195078	0.00313656	0.00413246	0.00472136	0.00670381	0.00903916	0.0116429	0.0144007	cpx	0.00465421	0.00533132	0.00605128	0.0137118	0.0727713	0.0470758	0.0943354	0.0897075	0.121094	0.158946
24	23.0522	1448.27		0.574738	0.261753	0.131891	0	0.0107597	0.0208587	0.00207699	0.0229357	0.979141	0.000986842	0.0218455	0.977064	0.997923	0.000541022	0.000289654	0.000191314	0.00137644	0.000641052	0.00500596	0.00655642	4.51392e-06	1.29687e-05	3.48397e-05	8.76511e-05	0.000382286	0.000681684	0.00117355	0.00195182	0.00313835	0.00413493	0.00472423	0.00670807	0.00904512	0.0116509	0.0144108	cpx	0.00465198	0.00532739	0.006061	0.0137368	0.0727431	0.0471859	0.0945344	0.0892572	0.120576	0.158369
25	23.002	1448.14		0.575266	0.259323	0.133844	0	0.010667	0.0209001	0.00300515	0.0239052	0.9791	0.000928158	0.0218282	0.976095	0.996995	0.000538943	0.000288159	0.00019074	0.0013731	0.000639475	0.00499739	0.00655187	4.51362e-06	1.29689e-05	3.48427e-05	8.76645e-05	0.000382387	0.000681892	0.00117395	0.00195256	0.00313966	0.00413674	0.00472634	0.00671124	0.00904961	0.0116569	0.0144184	cpx	0.00465033	0.00532451	0.00607083	0.013762	0.0727167	0.0472986	0.0947379	0.0887608	0.120001	0.157724
26	22.9518	1448.01		0.575828	0.256564	0.13608	0	0.0105663	0.0209621	0.00396796	0.0249301	0.979038	0.000962804	0.0219249	0.97507	0.996032	0.00053668	0.000286534	0.000190115	0.00136945	0.000637755	0.00498803	0.0065469	4.5137e-06	1.29701e-05	3.48486e-05	8.76854e-05	0.000382519	0.000682158	0.00117446	0.00195348	0.00314124	0.0041389	0.00472886	0.006715	0.00905487	0.0116639	0.0144273	cpx	0.00464914	0.00532072	0.00608162	0.0137896	0.0726802	0.0474218	0.0949604	0.0883076	0.119483	0.157152
27	22.9016	1447.95		0.576418	0.253471	0.13851	0	0.0104398	0.0211617	0.00498299	0.0261447	0.978838	0.00101504	0.0221767	0.973855	0.995017	0.000533823	0.000284485	0.000189324	0.00136484	0.000635581	0.0049762	0.00654061	4.51581e-06	1.29767e-05	3.48674e-05	8.77357e-05	0.000382759	0.0006826	0.00117524	0.00195482	0.00314346	0.00414186	0.00473226	0.00671991	0.00906159	0.0116726	0.0144383	cpx	0.00464708	0.00531659	0.00609262	0.0138179	0.0726368	0.0475544	0.0951998	0.0877495	0.118836	0.156427
28	22.8514	1447.89		0.577099	0.2505	0.140866	0	0.0103257	0.0212092	0.00616881	0.027378	0.978791	0.00118582	0.022395	0.972622	0.993831	0.000531113	0.000282546	0.000188573	0.00136046	0.000633514	0.00496493	0.00653461	4.51766e-06	1.29825e-05	3.48843e-05	8.77813e-05	0.000382978	0.000683005	0.00117596	0.00195606	0.0031455	0.00414459	0.0047354	0.00672446	0.00906782	0.0116808	0.0144484	cpx	0.00464584	0.0053138	0.00610321	0.013845	0.0725828	0.047677	0.0954211	0.0872776	0.11829	0.155815
29	22.8012	1447.81		0.577849	0.247924	0.143027	0	0.0102183	0.0209821	0.00739433	0.0283764	0.979018	0.00122553	0.0222076	0.971624	0.992606	0.000528688	0.000280814	0.000187901	0.00135653	0.000631662	0.00495483	0.00652923	4.51881e-06	1.29865e-05	3.48967e-05	8.78162e-05	0.000383158	0.000683344	0.00117658	0.00195713	0.00314729	0.00414701	0.0047382	0.00672854	0.00907346	0.0116882	0.0144577	cpx	0.00464307	0.00530936	0.00611386	0.0138724	0.0725616	0.04781	0.0956612	0.0866224	0.117526	0.154951
30	22.751	1447.72		0.578453	0.245178	0.14521	0	0.0101151	0.0210435	0.00842424	0.0294677	0.978956	0.0010299	0.0220734	0.970532	0.991576	0.000526013	0.000278905	0.000187158	0.00135219	0.000629615	0.00494365	0.00652326	4.52036e-06	1.29916e-05	3.49121e-05	8.78589e-05	0.000383372	0.000683745	0.0011773	0.00195837	0.00314936	0.0041498	0.00474142	0.00673322	0.0090799	0.0116966	0.0144683	cpx	0.00464179	0.00530521	0.00612529	0.0139017	0.0725264	0.0479432	0.0959014	0.0861312	0.11696	0.154321
31	22.7008	1447.64		0.579072	0.242194	0.147541	0	0.00999974	0.0211933	0.009506	0.0306993	0.978807	0.00108176	0.022275	0.969301	0.990494	0.000523558	0.000277157	0.000186476	0.0013482	0.000627733	0.00493337	0.00651776	4.52167e-06	1.2996e-05	3.49257e-05	8.78973e-05	0.000383568	0.000684114	0.00117796	0.00195953	0.00315131	0.00415241	0.00474444	0.00673763	0.00908598	0.0117046	0.0144784	cpx	0.00464007	0.0053027	0.00613541	0.0139277	0.072476	0.0480667	0.0961241	0.0856044	0.116347	0.153629
32	22.6506	1447.55		0.579803	0.239566	0.149673	0	0.00989246	0.0210654	0.0107149	0.0317803	0.978935	0.00120894	0.0222743	0.96822	0.989285	0.000521139	0.000275437	0.000185803	0.00134426	0.000625875	0.00492321	0.00651233	4.52344e-06	1.30018e-05	3.4943e-05	8.79448e-05	0.000383803	0.000684554	0.00117875	0.0019609	0.00315357	0.00415546	0.00474795	0.00674273	0.009093	0.0117138	0.0144899	cpx	0.00463833	0.00529933	0.00614632	0.0139557	0.0724487	0.0482036	0.096371	0.0849677	0.115605	0.152792
33	22.6004	1447.48		0.580451	0.236374	0.152198	0	0.00976496	0.0212124	0.011814	0.0330263	0.978788	0.00109903	0.0223114	0.966974	0.988186	0.000518709	0.000273711	0.000185126	0.0013403	0.000624006	0.00491298	0.00650684	4.52495e-06	1.30067e-05	3.49578e-05	8.79855e-05	0.000384005	0.000684931	0.00117943	0.00196206	0.00315552	0.00415807	0.00475096	0.00674711	0.00909902	0.0117217	0.0144998	cpx	0.00463713	0.00529628	0.00615714	0.0139835	0.0724076	0.0483396	0.0966162	0.0843566	0.114895	0.151993
34	22.5502	1447.4		0.581178	0.233542	0.154486	0	0.00966226	0.0211322	0.0130371	0.0341693	0.978868	0.00122316	0.0223554	0.965831	0.986963	0.000515965	0.000271767	0.000184361	0.00133581	0.000621892	0.00490139	0.00650062	4.52665e-06	1.30122e-05	3.4974e-05	8.80297e-05	0.000384223	0.000685336	0.00118016	0.00196332	0.0031576	0.00416085	0.00475417	0.00675178	0.00910543	0.01173	0.0145103	cpx	0.00463483	0.00529199	0.00616822	0.014012	0.0723734	0.0484755	0.0968611	0.0838122	0.114259	0.151275
35	22.5	1447.32		0.581865	0.230704	0.15673	0	0.00954478	0.0211563	0.0141909	0.0353472	0.978844	0.00115378	0.0223101	0.964653	0.985809	0.000513647	0.000270127	0.000183714	0.00133202	0.000620103	0.00489158	0.00649535	4.52783e-06	1.30163e-05	3.49865e-05	8.80653e-05	0.000384405	0.000685681	0.00118078	0.0019644	0.00315942	0.00416331	0.00475701	0.00675592	0.00911116	0.0117376	0.0145197	cpx	0.00463445	0.00528913	0.00617896	0.0140396	0.0723345	0.0486031	0.097091	0.0833298	0.113701	0.15065
36	22.4498	1447.23		0.582568	0.227952	0.15893	0	0.0094405	0.0211095	0.0153638	0.0364733	0.978891	0.00117288	0.0222824	0.963527	0.984636	0.000511062	0.000268301	0.000182992	0.00132778	0.000618104	0.0048806	0.00648945	4.52945e-06	1.30216e-05	3.50025e-05	8.81095e-05	0.000384626	0.000686094	0.00118152	0.00196569	0.00316155	0.00416618	0.00476032	0.00676074	0.00911778	0.0117462	0.0145306	cpx	0.00463154	0.00528517	0.00618989	0.0140677	0.0722972	0.048741	0.0973393	0.0827603	0.113034	0.149895
37	22.3996	1447.15		0.583255	0.224974	0.161319	0	0.00932553	0.0211273	0.016496	0.0376232	0.978873	0.0011322	0.0222595	0.962377	0.983504	0.000508836	0.000266732	0.00018237	0.00132412	0.00061638	0.00487113	0.00648435	4.53069e-06	1.30259e-05	3.50158e-05	8.81472e-05	0.000384819	0.00068646	0.00118219	0.00196684	0.00316349	0.00416879	0.00476333	0.00676514	0.00912385	0.0117542	0.0145406	cpx	0.00462944	0.00528118	0.00620068	0.0140954	0.0722687	0.048871	0.0975734	0.0822668	0.11246	0.14925
38	22.3494	1447.06		0.583947	0.222127	0.163589	0	0.00921347	0.0211235	0.0176418	0.0387653	0.978876	0.0011458	0.0222693	0.961235	0.982358	0.000506398	0.000265015	0.000181687	0.00132011	0.000614488	0.00486072	0.00647873	4.53186e-06	1.30299e-05	3.50285e-05	8.81833e-05	0.000385006	0.000686813	0.00118283	0.00196796	0.00316536	0.00417132	0.00476626	0.00676942	0.00912977	0.011762	0.0145504	cpx	0.00462867	0.00527749	0.00621247	0.0141258	0.0722371	0.0490169	0.097836	0.0817237	0.111832	0.148547
39	22.2992	1446.99		0.584634	0.219347	0.165775	0	0.00910165	0.0211421	0.018783	0.0399252	0.978858	0.00114126	0.0222834	0.960075	0.981217	0.000504191	0.000263464	0.000181068	0.00131647	0.000612773	0.00485128	0.00647364	4.53379e-06	1.30361e-05	3.50464e-05	8.82317e-05	0.000385241	0.000687249	0.0011836	0.00196929	0.00316757	0.00417428	0.00476966	0.00677435	0.00913654	0.0117708	0.0145615	cpx	0.00462569	0.00527458	0.00622207	0.0141504	0.0722109	0.0491449	0.0980663	0.0810582	0.111043	0.147641
40	22.249	1446.92		0.585319	0.216168	0.16826	0	0.00898138	0.0212712	0.0199391	0.0412103	0.978729	0.00115606	0.0224273	0.95879	0.980061	0.000501515	0.000261586	0.000180318	0.00131205	0.00061069	0.0048398	0.00646743	4.53542e-06	1.30413e-05	3.5062e-05	8.82744e-05	0.000385451	0.000687639	0.0011843	0.0019705	0.00316957	0.00417696	0.00477276	0.00677884	0.00914271	0.0117789	0.0145716	cpx	0.00462424	0.0052707	0.00623353	0.0141799	0.0721702	0.0492922	0.0983314	0.0804856	0.110375	0.146888
41	22.1988	1446.83		0.586099	0.213402	0.170494	0	0.00886843	0.021137	0.021203	0.04234	0.978863	0.00126388	0.0224009	0.95766	0.978797	0.000499666	0.000260291	0.000179799	0.001309	0.000609249	0.00483185	0.00646313	4.53689e-06	1.30462e-05	3.5077e-05	8.83164e-05	0.000385664	0.000688039	0.00118503	0.00197175	0.00317167	0.00417978	0.00477601	0.00678359	0.00914925	0.0117875	0.0145824	cpx	0.00462229	0.00526872	0.00624358	0.0142058	0.0721553	0.0494232	0.0985671	0.0798502	0.109624	0.146027
42	22.1486	1446.74		0.586795	0.210546	0.172743	0	0.00875727	0.0211587	0.022352	0.0435107	0.978841	0.00114904	0.0223077	0.956489	0.977648	0.000497513	0.000258784	0.000179194	0.00130543	0.000607567	0.00482257	0.0064581	4.53817e-06	1.30507e-05	3.50907e-05	8.8355e-05	0.000385861	0.000688413	0.0011857	0.00197293	0.00317364	0.00418244	0.00477908	0.00678808	0.00915544	0.0117956	0.0145926	cpx	0.00462091	0.00526574	0.00625476	0.0142346	0.0721284	0.0495583	0.0988099	0.0793807	0.109077	0.145411
43	22.0984	1446.66		0.587504	0.207569	0.175097	0	0.00864638	0.0211832	0.0235179	0.0447011	0.978817	0.00116587	0.0223491	0.955299	0.976482	0.000495167	0.000257145	0.000178534	0.00130154	0.000605733	0.00481244	0.0064526	4.54e-06	1.30566e-05	3.51082e-05	8.8403e-05	0.000386098	0.000688855	0.00118649	0.0019743	0.00317591	0.00418549	0.00478259	0.00679317	0.00916244	0.0118048	0.0146041	cpx	0.0046196	0.00526228	0.00626616	0.0142639	0.0721	0.0497143	0.0990904	0.0786916	0.108268	0.144494
44	22.0482	1446.57		0.588231	0.204831	0.17724	0	0.00853139	0.021166	0.0247033	0.0458693	0.978834	0.00118537	0.0223514	0.954131	0.975297	0.000493062	0.000255677	0.000177941	0.00129804	0.000604083	0.00480332	0.00644765	4.54167e-06	1.3062e-05	3.51245e-05	8.8448e-05	0.000386322	0.000689273	0.00118724	0.00197559	0.00317807	0.00418839	0.00478593	0.00679803	0.00916913	0.0118135	0.0146151	cpx	0.00461812	0.00525969	0.0062772	0.0142924	0.0720752	0.0498551	0.0993434	0.0781369	0.107617	0.143754
45	21.998	1446.49		0.58894	0.202047	0.17946	0	0.00843139	0.0211212	0.0258729	0.0469941	0.978879	0.00116959	0.0222908	0.953006	0.974127	0.000490902	0.000254172	0.000177332	0.00129444	0.000602389	0.00479394	0.00644255	4.54279e-06	1.30659e-05	3.51368e-05	8.84828e-05	0.000386502	0.000689614	0.00118786	0.00197667	0.00317988	0.00419084	0.00478876	0.00680217	0.00917485	0.0118211	0.0146245	cpx	0.00461565	0.00525594	0.00628769	0.0143194	0.0720572	0.0594141	0.116368	0.077522	0.106891	0.142924
46	21.9478	1446.4		0.58962	0.199309	0.181627	0	0.0083406	0.021104	0.0270032	0.0481071	0.978896	0.00113029	0.0222343	0.951893	0.972997	0.000488902	0.000252781	0.000176768	0.00129111	0.000600817	0.00478523	0.00643781	4.54395e-06	1.30699e-05	3.51493e-05	8.85184e-05	0.000386686	0.000689962	0.0011885	0.00197777	0.00318173	0.00419332	0.00479164	0.00680637	0.00918065	0.0118287	0.0146341	cpx	0.00461293	0.00525234	0.00629808	0.0143462	0.0720432	0.0595283	0.11657	0.0769493	0.106213	0.142148
47	21.8976	1446.33		0.590288	0.196516	0.183811	0	0.00824555	0.0211394	0.0281174	0.0492568	0.978861	0.00111426	0.0222537	0.950743	0.971883	0.000486767	0.000251299	0.000176165	0.00128754	0.000599137	0.00477592	0.00643274	4.54539e-06	1.30747e-05	3.51635e-05	8.85578e-05	0.000386883	0.00069033	0.00118916	0.00197892	0.00318363	0.00419589	0.0047946	0.00681068	0.00918658	0.0118364	0.0146439	cpx	0.00461014	0.00524857	0.00630863	0.0143733	0.0720269	0.0596457	0.116777	0.0763755	0.105533	0.141369
48	21.8474	1446.25		0.59098	0.193715	0.186009	0	0.00814701	0.0211489	0.0292599	0.0504088	0.978851	0.00114245	0.0222914	0.949591	0.97074	0.000484638	0.000249822	0.000175563	0.00128398	0.000597459	0.00476661	0.00642766	4.54683e-06	1.30794e-05	3.51778e-05	8.85972e-05	0.00038708	0.000690699	0.00118982	0.00198007	0.00318555	0.00419846	0.00479756	0.00681499	0.00919252	0.0118442	0.0146536	cpx	0.00460747	0.00524482	0.00631933	0.0144009	0.0720109	0.0597661	0.11699	0.0758009	0.104853	0.140589
49	21.7972	1446.18		0.59168	0.190914	0.188213	0	0.00804859	0.0211451	0.0304087	0.0515537	0.978855	0.00114881	0.0222939	0.948446	0.969591	0.000482522	0.000248357	0.000174964	0.00128044	0.000595788	0.00475733	0.00642259	4.5482e-06	1.3084e-05	3.51916e-05	8.86356e-05	0.000387272	0.00069106	0.00119047	0.00198119	0.00318742	0.00420098	0.00480047	0.00681923	0.00919836	0.0118519	0.0146632	cpx	0.00460474	0.00524095	0.00633012	0.0144287	0.0719969	0.0598889	0.117207	0.0752197	0.104164	0.139799
50	21.747	1446.1		0.592376	0.188152	0.19038	0	0.0079529	0.0211398	0.0315526	0.0526924	0.97886	0.00114394	0.0222837	0.947308	0.968447	0.000480477	0.000246944	0.000174385	0.00127701	0.000594171	0.00474835	0.00641767	4.54959e-06	1.30886e-05	3.52054e-05	8.86741e-05	0.000387466	0.000691422	0.00119112	0.00198232	0.00318931	0.00420352	0.0048034	0.0068235	0.00920423	0.0118596	0.0146729	cpx	0.00460201	0.00523726	0.0063408	0.0144563	0.0719837	0.0600099	0.11742	0.0746491	0.103487	0.139022
51	21.6968	1446.01		0.593077	0.185476	0.192491	0	0.00785819	0.0210974	0.0326905	0.0537879	0.978903	0.00113787	0.0222352	0.946212	0.96731	0.000478584	0.000245636	0.000173848	0.00127382	0.000592672	0.00474001	0.00641311	4.5505e-06	1.3092e-05	3.52164e-05	8.87063e-05	0.000387637	0.000691751	0.00119173	0.00198338	0.00319109	0.00420593	0.00480619	0.00682759	0.0092099	0.0118671	0.0146823	cpx	0.00459957	0.00523377	0.00635153	0.014484	0.0719731	0.0601307	0.117633	0.0740935	0.102829	0.138267
52	21.6466	1445.92		0.593754	0.182792	0.194596	0	0.00776298	0.0210944	0.0337912	0.0548856	0.978906	0.00110073	0.0221951	0.945114	0.966209	0.000476734	0.000244361	0.000173323	0.00127071	0.000591205	0.00473185	0.00640863	4.55137e-06	1.30952e-05	3.52271e-05	8.87376e-05	0.000387805	0.000692072	0.00119231	0.00198441	0.00319284	0.0042083	0.00480893	0.00683162	0.00921548	0.0118744	0.0146916	cpx	0.00459709	0.00523024	0.00636234	0.0145118	0.0719648	0.0602535	0.11785	0.0735328	0.102164	0.137505
53	21.5964	1445.84		0.594425	0.180078	0.196704	0	0.00766733	0.0211255	0.0348877	0.0560132	0.978875	0.00109651	0.022222	0.943987	0.965112	0.000474748	0.000242994	0.000172759	0.00126736	0.000589628	0.00472306	0.00640381	4.55258e-06	1.30994e-05	3.52399e-05	8.87737e-05	0.00038799	0.000692421	0.00119295	0.00198551	0.00319468	0.00421078	0.0048118	0.0068358	0.00922125	0.011882	0.0147011	cpx	0.00459445	0.00522657	0.00637315	0.0145397	0.0719541	0.0603774	0.118068	0.0729728	0.101498	0.13674
54	21.5462	1445.75		0.595117	0.177362	0.19882	0	0.00756917	0.0211318	0.0360085	0.0571403	0.978868	0.00112075	0.0222525	0.94286	0.963992	0.000472786	0.000241644	0.000172202	0.00126405	0.000588067	0.00471436	0.00639904	4.5538e-06	1.31035e-05	3.52527e-05	8.88099e-05	0.000388175	0.00069277	0.00119358	0.00198661	0.00319652	0.00421326	0.00481466	0.00683999	0.00922703	0.0118896	0.0147106	cpx	0.0045919	0.00522294	0.0063841	0.014568	0.0719443	0.0605041	0.118292	0.0724122	0.100832	0.135974
55	21.496	1445.67		0.595818	0.174706	0.200893	0	0.00747049	0.021113	0.0371328	0.0582458	0.978887	0.00112428	0.0222373	0.941754	0.962867	0.000470916	0.000240361	0.00017167	0.00126089	0.000586578	0.00470605	0.00639447	4.5548e-06	1.31071e-05	3.52642e-05	8.8843e-05	0.00038835	0.000693103	0.00119419	0.00198768	0.00319831	0.00421568	0.00481746	0.00684409	0.00923271	0.011897	0.01472	cpx	0.00458954	0.00521944	0.00639509	0.0145964	0.0719362	0.0606302	0.118514	0.0718687	0.100186	0.135233
56	21.4458	1445.58		0.59651	0.171984	0.203005	0	0.00736521	0.0211363	0.0382397	0.059376	0.978864	0.00110691	0.0222432	0.940624	0.96176	0.000469063	0.00023909	0.000171142	0.00125775	0.0005851	0.0046978	0.00638993	4.55577e-06	1.31106e-05	3.52755e-05	8.88758e-05	0.000388523	0.000693433	0.00119479	0.00198873	0.00320009	0.00421808	0.00482024	0.00684816	0.00923835	0.0119045	0.0147294	cpx	0.00458727	0.00521592	0.00640632	0.0146254	0.07193	0.0607622	0.118747	0.0713094	0.099522	0.13447
57	21.3956	1445.5		0.597213	0.169206	0.205148	0	0.0072572	0.0211762	0.039364	0.0605402	0.978824	0.00112431	0.0223005	0.93946	0.960636	0.000467104	0.000237749	0.000170584	0.00125443	0.000583535	0.00468905	0.00638511	4.55712e-06	1.31151e-05	3.52891e-05	8.89137e-05	0.000388714	0.000693791	0.00119543	0.00198985	0.00320196	0.0042206	0.00482315	0.00685239	0.00924418	0.0119121	0.014739	cpx	0.00458486	0.00521231	0.00641767	0.0146547	0.0719228	0.0608976	0.118985	0.0707421	0.0988467	0.133693
58	21.3454	1445.42		0.597942	0.166436	0.207293	0	0.0071491	0.0211809	0.0405196	0.0617004	0.978819	0.00115557	0.0223365	0.9383	0.95948	0.000465129	0.000236399	0.000170021	0.00125108	0.000581955	0.00468022	0.00638023	4.55852e-06	1.31198e-05	3.53031e-05	8.89527e-05	0.00038891	0.000694158	0.00119609	0.001991	0.00320386	0.00422317	0.00482611	0.0068567	0.00925012	0.0119199	0.0147487	cpx	0.00458251	0.00520881	0.00642898	0.0146839	0.071913	0.0610341	0.119225	0.0701749	0.0981712	0.132916
59	21.2952	1445.34		0.598675	0.163744	0.209384	0	0.0070445	0.0211519	0.0416771	0.062829	0.978848	0.00115758	0.0223094	0.937171	0.958323	0.000463264	0.000235125	0.000169488	0.00124791	0.00058046	0.00467185	0.00637561	4.55978e-06	1.3124e-05	3.53163e-05	8.89896e-05	0.000389098	0.000694513	0.00119674	0.00199211	0.00320573	0.00422568	0.00482901	0.00686094	0.00925596	0.0119276	0.0147584	cpx	0.00458019	0.00520534	0.00644029	0.0147131	0.0719081	0.0611688	0.119463	0.0696228	0.0975129	0.132157
60	21.245	1445.26		0.599392	0.161027	0.211478	0	0.00693848	0.0211643	0.0428088	0.0639731	0.978836	0.00113166	0.0222959	0.936027	0.957191	0.000461356	0.000233824	0.000168943	0.00124466	0.00057893	0.00466328	0.00637087	4.56108e-06	1.31284e-05	3.53297e-05	8.90273e-05	0.00038929	0.000694874	0.00119739	0.00199325	0.00320763	0.00422823	0.00483196	0.00686524	0.0092619	0.0119354	0.0147682	cpx	0.00457791	0.00520195	0.0064516	0.0147424	0.0719002	0.0613061	0.119705	0.0690649	0.0968475	0.13139
61	21.1948	1445.19	Calc-alkaline umw	0.600116	0.158352	0.213539	0	0.00683433	0.0211587	0.0439489	0.0651076	0.978841	0.0011401	0.0222988	0.934892	0.956051	0.000459517	0.000232573	0.000168417	0.00124152	0.000577452	0.00465499	0.00636629	4.56249e-06	1.31331e-05	3.53438e-05	8.90664e-05	0.000389486	0.000695242	0.00119805	0.00199439	0.00320954	0.0042308	0.00483492	0.00686956	0.00926784	0.0119432	0.014778	cpx	0.00457556	0.00519856	0.00646289	0.0147716	0.0718962	0.0614418	0.119943	0.06852	0.0961963	0.130639
62	21.1446	1445.11		0.600836	0.155625	0.215632	0	0.00672823	0.0211793	0.0450825	0.0662618	0.978821	0.00113359	0.0223129	0.933738	0.954918	0.000457605	0.000231273	0.00016787	0.00123825	0.000575914	0.00464636	0.00636151	4.56393e-06	1.31378e-05	3.53581e-05	8.91061e-05	0.000389684	0.000695614	0.00119872	0.00199555	0.00321147	0.0042334	0.00483792	0.00687393	0.00927386	0.011951	0.0147878	cpx	0.00457323	0.00519515	0.00647426	0.014801	0.0718899	0.0615825	0.120191	0.0679553	0.0955212	0.129859
63	21.0944	1445.02		0.601576	0.153051	0.217631	0	0.00662851	0.021113	0.0462312	0.0673443	0.978887	0.00114873	0.0222618	0.932656	0.953769	0.00045596	0.000230156	0.000167398	0.00123544	0.000574588	0.00463892	0.00635738	4.56491e-06	1.31414e-05	3.53696e-05	8.91395e-05	0.000389861	0.000695952	0.00119934	0.00199664	0.0032133	0.00423588	0.00484078	0.00687812	0.00927967	0.0119587	0.0147975	cpx	0.00457104	0.00519209	0.00648542	0.0148298	0.0718891	0.0617171	0.120428	0.0674198	0.0948809	0.129119
64	21.0442	1444.93		0.602275	0.150459	0.219615	0	0.00652714	0.0211241	0.0473235	0.0684476	0.978876	0.00109225	0.0222164	0.931552	0.952677	0.000454258	0.000229002	0.00016691	0.00123253	0.000573215	0.0046312	0.0063531	4.56591e-06	1.3145e-05	3.53813e-05	8.91735e-05	0.000390041	0.000696295	0.00119996	0.00199773	0.00321515	0.00423838	0.00484368	0.00688237	0.00928554	0.0119664	0.0148072	cpx	0.00456898	0.0051891	0.00649676	0.0148592	0.0718863	0.0618553	0.120671	0.0668854	0.0942419	0.128381
65	20.994	1444.84		0.602981	0.147895	0.221576	0	0.00642764	0.0211206	0.048423	0.0695437	0.978879	0.00109957	0.0222202	0.930456	0.951577	0.000452604	0.000227882	0.000166436	0.00122969	0.000571878	0.00462369	0.00634892	4.56705e-06	1.3149e-05	3.53939e-05	8.92094e-05	0.000390228	0.000696648	0.00120061	0.00199886	0.00321703	0.00424092	0.00484662	0.00688667	0.00929149	0.0119742	0.0148171	cpx	0.00456681	0.00518607	0.00650796	0.0148882	0.0718863	0.0619917	0.120911	0.0663558	0.0936072	0.127647
66	20.9438	1444.75		0.603685	0.145309	0.223544	0	0.00632645	0.0211354	0.0495179	0.0706533	0.978865	0.00109487	0.0222302	0.929347	0.950482	0.000450907	0.000226734	0.000165948	0.00122677	0.000570505	0.00461596	0.00634463	4.56822e-06	1.31531e-05	3.54066e-05	8.92457e-05	0.000390416	0.000697006	0.00120126	0.00199999	0.00321894	0.00424349	0.00484959	0.00689101	0.00929749	0.0119821	0.014827	cpx	0.00456472	0.00518316	0.00651933	0.0149176	0.0718842	0.0621322	0.121158	0.0658224	0.0929679	0.126907
67	20.8936	1444.68	Tholeiite umw	0.604396	0.142715	0.225512	0	0.00622494	0.0211527	0.0506231	0.0717758	0.978847	0.00110518	0.0222579	0.928224	0.949377	0.000449183	0.00022557	0.000165453	0.00122381	0.000569109	0.0046081	0.00634025	4.56972e-06	1.3158e-05	3.54214e-05	8.92867e-05	0.000390621	0.000697389	0.00120195	0.00200118	0.00322092	0.00424616	0.00485267	0.0068955	0.00930366	0.0119902	0.0148371	cpx	0.00456247	0.00518012	0.00653065	0.0149469	0.0718835	0.062273	0.121406	0.06529	0.0923282	0.126164
68	20.8434	1444.6		0.605117	0.140161	0.227451	0	0.00612619	0.0211445	0.0517407	0.0728852	0.978855	0.00111759	0.0222621	0.927115	0.948259	0.000447625	0.000224518	0.000165004	0.00122112	0.000567844	0.00460097	0.00633628	4.57123e-06	1.3163e-05	3.54363e-05	8.93279e-05	0.000390827	0.000697774	0.00120264	0.00200238	0.00322292	0.00424884	0.00485576	0.00689999	0.00930985	0.0119983	0.0148473	cpx	0.00456023	0.00517734	0.00654182	0.0149758	0.0718877	0.0624117	0.121649	0.064761	0.0916915	0.125424
69	20.7932	1444.52		0.605832	0.13766	0.229345	0	0.00603008	0.0211331	0.0528496	0.0739827	0.978867	0.0011089	0.022242	0.926017	0.94715	0.00044616	0.000223531	0.000164583	0.0012186	0.000566655	0.00459427	0.00633254	4.57254e-06	1.31675e-05	3.545e-05	8.93664e-05	0.000391023	0.000698144	0.00120331	0.00200354	0.00322487	0.00425147	0.00485879	0.00690443	0.00931597	0.0120064	0.0148574	cpx	0.00455787	0.00517468	0.00655271	0.015004	0.071895	0.0625436	0.121881	0.0642558	0.0910824	0.124714
70	20.743	1444.43		0.606539	0.135079	0.231289	0	0.00593047	0.0211623	0.0539471	0.0751094	0.978838	0.00109755	0.0222599	0.924891	0.946053	0.000444596	0.000222479	0.000164132	0.0012159	0.000565383	0.00458709	0.00632853	4.57387e-06	1.3172e-05	3.54639e-05	8.94053e-05	0.000391221	0.000698518	0.00120398	0.00200472	0.00322683	0.00425412	0.00486185	0.00690889	0.00932213	0.0120144	0.0148676	cpx	0.00455553	0.00517199	0.00656364	0.0150323	0.0719	0.0626821	0.122125	0.0637207	0.0904369	0.123962
71	20.6928	1444.35		0.607264	0.132486	0.23324	0	0.00582955	0.0211801	0.0550665	0.0762466	0.97882	0.00111942	0.0222995	0.923753	0.944933	0.00044295	0.000221372	0.000163658	0.00121305	0.000564042	0.00457952	0.0063243	4.57533e-06	1.31768e-05	3.54785e-05	8.94461e-05	0.000391426	0.000698903	0.00120468	0.00200592	0.00322884	0.00425682	0.00486497	0.00691343	0.00932838	0.0120227	0.0148779	cpx	0.00455315	0.00516921	0.00657481	0.0150613	0.0719036	0.0628252	0.122376	0.0631862	0.0897916	0.12321
72	20.6426	1444.28		0.608002	0.129962	0.23515	0	0.00573232	0.0211531	0.0561986	0.0773517	0.978847	0.00113204	0.0222852	0.922648	0.943801	0.000441455	0.000220368	0.000163226	0.00121046	0.000562823	0.00457263	0.00632045	4.57683e-06	1.31818e-05	3.54935e-05	8.94878e-05	0.000391636	0.000699295	0.00120538	0.00200714	0.00323088	0.00425956	0.00486813	0.00691804	0.00933473	0.012031	0.0148883	cpx	0.00455096	0.00516677	0.00658578	0.0150897	0.0719093	0.0629649	0.122621	0.0626634	0.0891597	0.122472
73	20.5924	1444.19		0.608722	0.12744	0.23704	0	0.00563489	0.0211621	0.0573067	0.0784688	0.978838	0.00110815	0.0222703	0.921531	0.942693	0.00043998	0.000219379	0.0001628	0.0012079	0.000561619	0.00456583	0.00631664	4.57829e-06	1.31867e-05	3.55083e-05	8.9529e-05	0.000391844	0.000699686	0.00120609	0.00200837	0.00323292	0.00426231	0.0048713	0.00692266	0.0093411	0.0120393	0.0148988	cpx	0.00454878	0.00516445	0.00659691	0.0151186	0.0719155	0.0631073	0.122872	0.0621438	0.0885314	0.121738
74	20.5422	1444.11		0.609447	0.12495	0.238903	0	0.00553932	0.0211601	0.0584203	0.0795804	0.97884	0.00111358	0.0222737	0.92042	0.94158	0.000438482	0.000218376	0.000162368	0.00120531	0.000560395	0.0045589	0.00631276	4.57979e-06	1.31916e-05	3.55234e-05	8.95709e-05	0.000392055	0.000700082	0.0012068	0.0020096	0.00323499	0.00426509	0.00487451	0.00692734	0.00934754	0.0120478	0.0149094	cpx	0.00454662	0.00516212	0.00660796	0.0151472	0.0719215	0.0632486	0.12312	0.0616361	0.0879168	0.12102
75	20.492	1444.02		0.610175	0.122531	0.240716	0	0.00544642	0.0211309	0.0595304	0.0806613	0.978869	0.0011101	0.022241	0.919339	0.94047	0.000437036	0.000217409	0.000161949	0.00120279	0.000559212	0.0045522	0.006309	4.58104e-06	1.3196e-05	3.5537e-05	8.96097e-05	0.000392255	0.000700462	0.00120749	0.00201081	0.00323701	0.00426781	0.00487766	0.00693194	0.00935391	0.0120561	0.0149199	cpx	0.00454455	0.00515987	0.00661895	0.0151757	0.071928	0.0633869	0.123362	0.0611495	0.0873277	0.120331
76	20.4418	1443.93		0.610887	0.120123	0.242511	0	0.00535331	0.0211258	0.0606151	0.0817408	0.978874	0.00108464	0.0222104	0.918259	0.939385	0.000435618	0.000216461	0.000161539	0.00120032	0.00055805	0.00454562	0.00630531	4.58233e-06	1.32004e-05	3.55509e-05	8.96491e-05	0.000392458	0.000700846	0.00120819	0.00201203	0.00323905	0.00427057	0.00488084	0.0069366	0.00936034	0.0120646	0.0149306	cpx	0.00454264	0.0051578	0.00662997	0.0152043	0.0719341	0.063528	0.12361	0.0606572	0.0867314	0.119634
77	20.3916	1443.85		0.611592	0.117681	0.244307	0	0.00525835	0.0211618	0.0616938	0.0828556	0.978838	0.00107873	0.0222406	0.917144	0.938306	0.000434169	0.000215493	0.000161119	0.0011978	0.000556861	0.00453888	0.00630152	4.58407e-06	1.3206e-05	3.55675e-05	8.96948e-05	0.000392684	0.000701267	0.00120895	0.00201333	0.00324121	0.00427347	0.00488419	0.00694146	0.00936702	0.0120733	0.0149415	cpx	0.00454054	0.00515576	0.00664112	0.0152332	0.07194	0.0636714	0.123861	0.0601683	0.0861378	0.118938
78	20.3414	1443.78		0.61232	0.115264	0.246093	0	0.00516404	0.0211594	0.0628	0.0839594	0.978841	0.00110622	0.0222656	0.916041	0.9372	0.000432683	0.000214502	0.000160688	0.00119521	0.000555641	0.00453196	0.00629763	4.58583e-06	1.32118e-05	3.55845e-05	8.97411e-05	0.000392912	0.000701692	0.00120971	0.00201464	0.00324339	0.0042764	0.00488757	0.00694637	0.00937377	0.0120822	0.0149526	cpx	0.00453849	0.00515371	0.0066522	0.015262	0.0719451	0.0638146	0.124113	0.0596849	0.0855505	0.118248
79	20.2912	1443.7		0.613049	0.11289	0.247845	0	0.00507049	0.0211455	0.0639026	0.0850481	0.978854	0.00110258	0.0222481	0.914952	0.936097	0.000431218	0.000213527	0.000160264	0.00119265	0.000554437	0.00452513	0.00629378	4.58754e-06	1.32173e-05	3.56011e-05	8.97868e-05	0.000393139	0.000702116	0.00121047	0.00201596	0.00324558	0.00427934	0.00489096	0.0069513	0.00938056	0.0120911	0.0149637	cpx	0.00453642	0.00515171	0.00666322	0.0152906	0.071951	0.0639555	0.12436	0.0592165	0.0849806	0.117579
80	20.241	1443.62		0.613771	0.110527	0.249579	0	0.00497757	0.0211458	0.0649923	0.0861382	0.978854	0.00108977	0.0222356	0.913862	0.935008	0.000429729	0.000212536	0.000159831	0.00119005	0.000553211	0.00451816	0.00628986	4.58923e-06	1.32228e-05	3.56176e-05	8.98322e-05	0.000393365	0.000702538	0.00121123	0.00201727	0.00324776	0.00428227	0.00489433	0.00695621	0.00938731	0.0120999	0.0149748	cpx	0.00453437	0.00514976	0.00667447	0.0153198	0.0719551	0.0641008	0.124615	0.0587511	0.0844143	0.116914
81	20.1908	1443.54		0.614628	0.112836	0.249437	0	0.00506003	0.0180388	0.0660809	0.0841197	0.981961	0.0010885	0.0191273	0.91588	0.933919	0.000424442	0.000209029	0.000158294	0.00118077	0.000548845	0.00449333	0.00627584	4.59184e-06	1.3231e-05	3.5641e-05	8.98949e-05	0.000393665	0.000703091	0.00121221	0.00201895	0.00325054	0.00428598	0.00489861	0.00696238	0.00939577	0.0121109	0.0149886	cpx	0.00454082	0.00514605	0.00669355	0.0153694	0.0716168	0.0642379	0.124855	0.0591707	0.0849642	0.117614
82	20.1406	1443.47		0.614517	0.110399	0.250765	0	0.00496066	0.0193581	0.0660809	0.0854389	0.980642	0	0.0193581	0.914561	0.933919	0.000423096	0.000208138	0.000157902	0.00117841	0.000547731	0.00448698	0.00627225	4.59411e-06	1.32381e-05	3.56618e-05	8.9951e-05	0.000393935	0.000703593	0.0012131	0.00202048	0.00325307	0.00428937	0.00490251	0.00696804	0.00940353	0.0121211	0.0150013	cpx	0.00453727	0.00514428	0.00670217	0.0153917	0.0716228	0.0643533	0.125057	0.0586563	0.0843281	0.116852
83	20.0904	1443.38		0.614392	0.108052	0.251998	0	0.00486572	0.0206925	0.0660809	0.0867734	0.979307	0	0.0206925	0.913227	0.933919	0.00042189	0.000207341	0.000157551	0.00117628	0.000546731	0.00448128	0.00626902	4.595e-06	1.32414e-05	3.56725e-05	8.99825e-05	0.000394104	0.000703916	0.0012137	0.00202152	0.00325483	0.00429176	0.00490527	0.0069721	0.00940915	0.0121285	0.0150107	cpx	0.00453589	0.00514211	0.00671541	0.0154262	0.071645	0.0645072	0.125327	0.058312	0.0839164	0.116379
84	20.0402	1443.29		0.614855	0.105903	0.253454	0	0.00478072	0.0210068	0.0668162	0.087823	0.978993	0.00073531	0.0217422	0.912177	0.933184	0.000420626	0.000206507	0.000157182	0.00117406	0.000545683	0.0044753	0.00626563	4.59594e-06	1.32449e-05	3.56837e-05	9.00151e-05	0.000394278	0.000704248	0.0012143	0.00202259	0.00325663	0.0042942	0.00490809	0.00697624	0.00941488	0.0121361	0.0150202	cpx	0.00453163	0.00513899	0.0067251	0.0154513	0.0716632	0.0646252	0.125533	0.0578729	0.0833743	0.115731
85	19.99	1443.21		0.615511	0.103727	0.255014	0	0.00469388	0.0210551	0.0678029	0.0888579	0.978945	0.000986697	0.0220417	0.911142	0.932197	0.000419357	0.00020567	0.000156812	0.00146156	0.000544629	0.00446929	0.00626222	4.59732e-06	1.32495e-05	3.5698e-05	9.00551e-05	0.000394481	0.000704631	0.00121499	0.00202379	0.00325864	0.0042969	0.00491121	0.00698079	0.00942117	0.0121443	0.0150305	cpx	0.00452923	0.00513667	0.00673649	0.0154809	0.0716812	0.0647707	0.125788	0.0574351	0.0828408	0.115104
86	19.9398	1443.12		0.616182	0.101363	0.256694	0	0.00460468	0.0211552	0.0688267	0.0899819	0.978845	0.00102382	0.022179	0.910018	0.931173	0.000417922	0.000204724	0.000156393	0.00145839	0.000543435	0.00446247	0.00625835	4.59863e-06	1.3254e-05	3.57116e-05	9.00935e-05	0.000394677	0.000705	0.00121566	0.00202495	0.00326059	0.00429953	0.00491425	0.00698522	0.00942728	0.0121523	0.0150406	cpx	0.0045279	0.00513473	0.00674815	0.0155112	0.0716903	0.0649182	0.126046	0.0570214	0.0823377	0.114513
87	19.8896	1443.04		0.616933	0.0991633	0.258309	0	0.00451617	0.0210793	0.0699289	0.0910082	0.978921	0.00110227	0.0221815	0.908992	0.930071	0.000416739	0.000203946	0.000156047	0.00145579	0.000542451	0.00445685	0.00625516	4.60032e-06	1.32595e-05	3.57282e-05	9.01392e-05	0.000394905	0.000705426	0.00121643	0.00202627	0.00326279	0.00430248	0.00491766	0.00699018	0.00943411	0.0121613	0.0150519	cpx	0.00452607	0.00513305	0.00676043	0.0155432	0.0717084	0.0650809	0.126331	0.0565759	0.0817971	0.113881
88	19.8394	1442.96		0.617639	0.0970298	0.259873	0	0.00443353	0.0210251	0.0709686	0.0919937	0.978975	0.00103963	0.0220647	0.908006	0.929031	0.00041544	0.000203092	0.000155667	0.00145292	0.000541368	0.00445066	0.00625164	4.60176e-06	1.32643e-05	3.57428e-05	9.01799e-05	0.000395111	0.000705813	0.00121713	0.00202749	0.00326481	0.00430521	0.0049208	0.00699477	0.00944043	0.0121696	0.0150623	cpx	0.0045223	0.0051307	0.00676992	0.0155679	0.071719	0.0652035	0.126546	0.056139	0.0812558	0.113232
89	19.7892	1442.88		0.618308	0.0949835	0.261316	0	0.00435114	0.0210414	0.0719632	0.0930046	0.978959	0.000994637	0.022036	0.906995	0.928037	0.000414238	0.000202302	0.000155315	0.00145026	0.000540365	0.00444492	0.00624838	4.60326e-06	1.32693e-05	3.5758e-05	9.02225e-05	0.000395325	0.000706217	0.00121785	0.00202875	0.00326692	0.00430805	0.00492409	0.00699956	0.00944703	0.0121782	0.0150731	cpx	0.00452036	0.00512891	0.00678169	0.0155985	0.0717378	0.0653479	0.126799	0.0557591	0.0807931	0.112688
90	19.739	1442.79		0.618981	0.0928756	0.262796	0	0.00426989	0.0210772	0.0729694	0.0940465	0.978923	0.00100615	0.0220833	0.905953	0.927031	0.000412929	0.000201443	0.000154932	0.00144736	0.000539272	0.00443866	0.00624481	4.60504e-06	1.32751e-05	3.57755e-05	9.02706e-05	0.000395565	0.000706665	0.00121866	0.00203014	0.00326924	0.00431117	0.00492768	0.00700478	0.00945422	0.0121877	0.015085	cpx	0.00451843	0.00512743	0.00679277	0.0156273	0.071746	0.0654893	0.127046	0.0553575	0.0803013	0.112107
91	19.6888	1442.71		0.619671	0.0908649	0.264195	0	0.00418859	0.0210798	0.0740028	0.0950827	0.97892	0.00103346	0.0221133	0.904917	0.925997	0.000411738	0.000200663	0.000154583	0.00144472	0.000538276	0.00443296	0.00624156	4.60639e-06	1.32797e-05	3.57894e-05	9.03096e-05	0.000395763	0.000707038	0.00121933	0.00203132	0.0032712	0.00431381	0.00493073	0.00700923	0.00946036	0.0121957	0.0150951	cpx	0.00451607	0.00512636	0.00680334	0.0156548	0.0717564	0.0656232	0.12728	0.0549702	0.0798232	0.111536
92	19.6386	1442.63		0.620387	0.0888036	0.265692	0	0.00410845	0.0210093	0.0750367	0.096046	0.978991	0.0010339	0.0220432	0.903954	0.924963	0.000410459	0.000199825	0.000154208	0.00144189	0.000537206	0.00442682	0.00623806	4.60825e-06	1.32857e-05	3.58072e-05	9.03585e-05	0.000396005	0.000707488	0.00122014	0.00203271	0.00327352	0.00431692	0.00493432	0.00701445	0.00946753	0.0122051	0.0151069	cpx	0.00451435	0.00512393	0.00681589	0.0156875	0.0717749	0.0657828	0.127559	0.0545882	0.0793597	0.110994
93	19.5884	1442.55		0.62105	0.0868672	0.267027	0	0.00402991	0.021026	0.076013	0.097039	0.978974	0.000976245	0.0220023	0.902961	0.923987	0.000409191	0.000198995	0.000153836	0.00143907	0.000536143	0.00442073	0.00623459	4.60991e-06	1.32912e-05	3.58237e-05	9.04041e-05	0.000396233	0.000707916	0.00122091	0.00203404	0.00327574	0.00431991	0.00493777	0.00701948	0.00947446	0.0122142	0.0151183	cpx	0.00451233	0.00512191	0.00682773	0.0157183	0.0717871	0.0659262	0.12781	0.0542568	0.0789558	0.110519
94	19.5382	1442.47		0.621722	0.0848521	0.268461	0	0.00395163	0.0210137	0.0770013	0.0980151	0.978986	0.000988343	0.0220021	0.901985	0.922999	0.000408005	0.000198221	0.000153488	0.00143643	0.000535149	0.00441502	0.00623133	4.61107e-06	1.32952e-05	3.58363e-05	9.04401e-05	0.000396419	0.000708269	0.00122155	0.00203516	0.00327762	0.00432245	0.0049407	0.00702376	0.00948038	0.012222	0.015128	cpx	0.00451014	0.00512019	0.00683915	0.0157481	0.0718024	0.0660657	0.128054	0.0539064	0.0785261	0.110011
95	19.488	1442.38		0.622406	0.0831832	0.269694	0	0.00388482	0.0208318	0.0779782	0.09881	0.979168	0.000976917	0.0218087	0.90119	0.922022	0.000406757	0.000197406	0.000153121	0.00143366	0.0005341	0.004409	0.00622789	4.61225e-06	1.32993e-05	3.5849e-05	9.04761e-05	0.000396606	0.000708622	0.00122219	0.00203628	0.0032795	0.00432497	0.00494362	0.00702803	0.00948628	0.0122297	0.0151378	cpx	0.00450638	0.00511736	0.00684929	0.0157745	0.071819	0.0661848	0.128262	0.0535575	0.0780938	0.109493
96	19.4378	1442.3		0.622945	0.0810273	0.2711	0	0.00380225	0.0211256	0.0788092	0.0999348	0.978874	0.000830984	0.0219566	0.900065	0.921191	0.000405511	0.000196594	0.000152755	0.00143088	0.000533053	0.00440299	0.00622444	4.61409e-06	1.33053e-05	3.58669e-05	9.05253e-05	0.000396849	0.000709077	0.00122301	0.00203769	0.00328184	0.00432813	0.00494726	0.00703332	0.00949356	0.0122393	0.0151498	cpx	0.0045053	0.00511645	0.00686133	0.0158059	0.0718266	0.0663416	0.128536	0.0531943	0.0776498	0.108969
97	19.3876	1442.22		0.62368	0.0790768	0.272473	0	0.00372568	0.0210451	0.0798724	0.100918	0.978955	0.00106322	0.0221083	0.899082	0.920128	0.000404425	0.000195887	0.000152435	0.00142846	0.000532139	0.00439773	0.00622144	4.6158e-06	1.33109e-05	3.58838e-05	9.05723e-05	0.000397085	0.000709518	0.00122381	0.00203907	0.00328414	0.00433122	0.00495082	0.00703851	0.00950071	0.0122486	0.0151615	cpx	0.00450411	0.00511589	0.0068729	0.015836	0.0718398	0.0664859	0.128788	0.0528515	0.0772304	0.108474
98	19.3373	1442.13		0.624373	0.0773044	0.27371	0	0.00365504	0.0209572	0.0808706	0.101828	0.979043	0.00099815	0.0219554	0.898172	0.919129	0.000403411	0.000195227	0.000152137	0.00142619	0.000531285	0.00439282	0.00621862	4.61734e-06	1.3316e-05	3.58995e-05	9.06161e-05	0.000397306	0.000709935	0.00122456	0.00204037	0.00328632	0.00433415	0.00495421	0.00704345	0.00950752	0.0122576	0.0151728	cpx	0.00450145	0.00511483	0.00688317	0.0158628	0.0718549	0.0666051	0.128996	0.0525274	0.0768277	0.10799
99	19.2871	1442.06		0.625017	0.0756795	0.274839	0	0.00358848	0.0208761	0.0817977	0.102674	0.979124	0.000927142	0.0218032	0.897326	0.918202	0.000402151	0.000194407	0.000151766	0.00142338	0.000530222	0.00438671	0.00621512	4.61858e-06	1.33202e-05	3.59124e-05	9.06522e-05	0.00039749	0.000710281	0.00122518	0.00204146	0.00328814	0.00433661	0.00495705	0.0070476	0.00951324	0.0122651	0.0151822	cpx	0.00449711	0.00511134	0.00689398	0.015891	0.0718747	0.0667284	0.129212	0.0522347	0.0764633	0.107551
100	19.2369	1441.98		0.625603	0.0739806	0.275975	0	0.00351979	0.0209207	0.0826592	0.10358	0.979079	0.000861506	0.0217822	0.89642	0.917341	0.000401021	0.000193674	0.000151433	0.00142085	0.000529268	0.00438122	0.00621197	4.62009e-06	1.33252e-05	3.59273e-05	9.06936e-05	0.000397697	0.000710669	0.00122588	0.00204267	0.00329016	0.00433932	0.00496018	0.00705215	0.00951951	0.0122733	0.0151925	cpx	0.00449434	0.00510982	0.00690483	0.0159193	0.0718905	0.0668508	0.129425	0.0519415	0.0761002	0.107117
101	19.1867	1441.89		0.62623	0.0722958	0.277153	0	0.00345253	0.0208688	0.0835549	0.104424	0.979131	0.000895673	0.0217645	0.895576	0.916445	0.000399874	0.000192929	0.000151095	0.00141828	0.000528299	0.00437563	0.00620876	4.62096e-06	1.33285e-05	3.5938e-05	9.07249e-05	0.000397866	0.000710992	0.00122648	0.00204371	0.00329192	0.00434171	0.00496294	0.00705622	0.00952515	0.0122807	0.0152019	cpx	0.0044916	0.00510712	0.00691701	0.015951	0.0719138	0.0670004	0.129687	0.0516266	0.0757136	0.106658
102	19.1365	1441.8		0.626813	0.070549	0.278314	0	0.00338315	0.0209414	0.0844081	0.105349	0.979059	0.000853246	0.0217946	0.894651	0.915592	0.00039878	0.00019222	0.000150772	0.00141583	0.000527374	0.0043703	0.0062057	4.6221e-06	1.33325e-05	3.59507e-05	9.07615e-05	0.000398058	0.000711357	0.00122714	0.00204488	0.00329388	0.00434435	0.004966	0.00706069	0.00953134	0.0122889	0.0152121	cpx	0.0044892	0.00510535	0.0069285	0.015981	0.0719274	0.0671376	0.129926	0.0513374	0.075358	0.106236
103	19.0863	1441.71		0.627456	0.0689564	0.279437	0	0.00332013	0.0208304	0.0853175	0.106148	0.97917	0.000909373	0.0217398	0.893852	0.914682	0.000397568	0.000191435	0.000150414	0.00141311	0.000526348	0.00436438	0.00620229	4.62315e-06	1.33362e-05	3.59626e-05	9.07956e-05	0.000398236	0.000711696	0.00122776	0.00204596	0.0032957	0.00434681	0.00496884	0.00706486	0.00953711	0.0122965	0.0152217	cpx	0.00448526	0.00510242	0.00693904	0.0160085	0.071945	0.0672441	0.130112	0.0511001	0.075062	0.105879
104	19.0361	1441.63		0.628029	0.0672975	0.28057	0	0.00325443	0.0208488	0.0861382	0.106987	0.979151	0.000820707	0.0216695	0.893013	0.913862	0.000396497	0.000190742	0.000150097	0.0014107	0.00052544	0.00435914	0.00619928	4.6244e-06	1.33405e-05	3.59759e-05	9.08334e-05	0.000398431	0.000712064	0.00122843	0.00204712	0.00329765	0.00434945	0.00497189	0.00706931	0.00954326	0.0123046	0.0152319	cpx	0.00448288	0.00510055	0.00695063	0.0160388	0.0719656	0.0673834	0.130355	0.0507984	0.0746903	0.105437
105	18.9859	1441.55		0.628597	0.0655911	0.281671	0	0.0031851	0.0209553	0.0869724	0.107928	0.979045	0.000834196	0.0217895	0.892072	0.913028	0.000395387	0.000190025	0.000149769	0.0014082	0.000524498	0.00435371	0.00619615	4.62585e-06	1.33454e-05	3.59906e-05	9.08746e-05	0.000398639	0.000712456	0.00122913	0.00204835	0.0032997	0.0043522	0.00497507	0.00707395	0.00954966	0.0123129	0.0152424	cpx	0.00448018	0.00509909	0.00696158	0.0160674	0.071981	0.0675155	0.130585	0.0504964	0.0743147	0.104985
106	18.9357	1441.47		0.62924	0.0640182	0.282748	0	0.00312359	0.0208705	0.0878894	0.10876	0.97913	0.000917011	0.0217875	0.89124	0.912111	0.000394392	0.000189382	0.000149475	0.00140596	0.000523653	0.00434883	0.00619333	4.62726e-06	1.33501e-05	3.6005e-05	9.09147e-05	0.000398842	0.000712839	0.00122983	0.00204955	0.00330171	0.00435491	0.00497819	0.00707851	0.00955595	0.0123212	0.0152528	cpx	0.00447709	0.00509781	0.00697216	0.016095	0.0720008	0.0676349	0.130793	0.0502195	0.0739687	0.104566
107	18.8855	1441.38		0.629834	0.0622185	0.28394	0	0.00305462	0.0209526	0.0887387	0.109691	0.979047	0.000849226	0.0218018	0.890309	0.911261	0.00039334	0.000188704	0.000149164	0.00140359	0.000522759	0.00434366	0.00619035	4.62895e-06	1.33557e-05	3.6022e-05	9.09619e-05	0.00039908	0.000713284	0.00123063	0.00205094	0.00330404	0.00435804	0.00498181	0.00708378	0.0095632	0.0123307	0.0152647	cpx	0.00447505	0.00509662	0.00698306	0.0161235	0.0720114	0.0677661	0.131022	0.0499342	0.073615	0.104143
108	18.8353	1441.29		0.630486	0.0607118	0.284976	0	0.0029917	0.0208342	0.0896515	0.110486	0.979166	0.000912812	0.021747	0.889514	0.910349	0.000392395	0.000188095	0.000148884	0.00140146	0.000521955	0.00433901	0.00618767	4.63013e-06	1.33598e-05	3.6035e-05	9.09991e-05	0.000399273	0.000713652	0.0012313	0.00205211	0.003306	0.00436069	0.00498487	0.00708827	0.00956941	0.0123389	0.015275	cpx	0.0044725	0.0050955	0.00699391	0.0161518	0.0720312	0.0678847	0.131229	0.0496835	0.073304	0.10377
109	18.7851	1441.21		0.631047	0.0590228	0.286062	0	0.00292693	0.020942	0.0904705	0.111413	0.979058	0.000819056	0.021761	0.888587	0.909529	0.000391392	0.000187448	0.000148586	0.0013992	0.0005211	0.00433407	0.00618482	4.63139e-06	1.33642e-05	3.60485e-05	9.10374e-05	0.000399471	0.000714026	0.00123198	0.0020533	0.00330799	0.00436338	0.00498797	0.0070928	0.00957567	0.0123471	0.0152854	cpx	0.00447029	0.00509439	0.00700576	0.0161828	0.0720491	0.0680152	0.131456	0.0494504	0.0730161	0.103426
110	18.7349	1441.12		0.631677	0.0574728	0.287077	0	0.00286609	0.0209077	0.0913729	0.112281	0.979092	0.000902403	0.0218101	0.887719	0.908627	0.000390279	0.000186732	0.000148257	0.00139668	0.000520152	0.00432858	0.00618164	4.63262e-06	1.33684e-05	3.60618e-05	9.10751e-05	0.000399666	0.000714396	0.00123265	0.00205447	0.00330995	0.00436603	0.00499104	0.00709728	0.00958187	0.0123553	0.0152956	cpx	0.00446752	0.00509307	0.00701588	0.0162092	0.0720592	0.0681309	0.131658	0.0491805	0.072677	0.103014
111	18.6847	1441.04		0.632312	0.0560033	0.288067	0	0.00280648	0.0208114	0.0922473	0.113059	0.979189	0.00087439	0.0216858	0.886941	0.907753	0.000389218	0.00018605	0.000147942	0.00139428	0.000519247	0.00432334	0.00617861	4.63424e-06	1.33738e-05	3.60778e-05	9.11197e-05	0.00039989	0.000714814	0.0012334	0.00205577	0.00331213	0.00436896	0.00499442	0.00710221	0.00958866	0.0123642	0.0153068	cpx	0.00446514	0.00509112	0.00702752	0.0162397	0.072083	0.0682593	0.131882	0.0489446	0.0723847	0.102663
112	18.6345	1440.96		0.632875	0.0543882	0.289133	0	0.00274368	0.020861	0.0930457	0.113907	0.979139	0.000798339	0.0216594	0.886093	0.906954	0.000388179	0.000185383	0.000147633	0.00139193	0.000518359	0.00431819	0.00617564	4.63531e-06	1.33775e-05	3.60896e-05	9.11535e-05	0.000400066	0.000715149	0.00123401	0.00205684	0.00331392	0.00437138	0.00499721	0.0071063	0.00959431	0.0123716	0.0153161	cpx	0.00446148	0.00508864	0.00704004	0.0162724	0.0721042	0.0683999	0.132127	0.048725	0.0721141	0.102341
113	18.5843	1440.89		0.633457	0.0527742	0.290172	0	0.00267979	0.020917	0.0938816	0.114799	0.979083	0.000835941	0.0217529	0.885201	0.906118	0.000387201	0.000184756	0.000147343	0.00138971	0.000517524	0.00431335	0.00617283	4.6369e-06	1.33827e-05	3.61052e-05	9.11962e-05	0.000400278	0.000715545	0.00123472	0.00205807	0.00331597	0.00437413	0.00500039	0.00711092	0.00960068	0.0123799	0.0153266	cpx	0.0044589	0.00508806	0.00705023	0.016299	0.0721206	0.0685195	0.132335	0.0484458	0.0717625	0.101912
114	18.5341	1440.82		0.634096	0.0513586	0.291105	0	0.00262234	0.0208176	0.0947603	0.115578	0.979182	0.000878702	0.0216963	0.884422	0.90524	0.00038607	0.00018403	0.000147007	0.00138715	0.000516555	0.00430773	0.00616957	4.63898e-06	1.33893e-05	3.61244e-05	9.12484e-05	0.000400532	0.000716016	0.00123556	0.00205952	0.00331836	0.00437734	0.00500409	0.00711629	0.00960804	0.0123896	0.0153387	cpx	0.00445502	0.00508606	0.00706055	0.016326	0.0721319	0.0686262	0.132521	0.0482302	0.0714903	0.101579
115	18.4839	1440.72		0.634666	0.0498786	0.292055	0	0.00256396	0.020836	0.095561	0.116397	0.979164	0.000800657	0.0216366	0.883603	0.904439	0.000385168	0.000183453	0.000146739	0.0013851	0.000515783	0.00430325	0.00616698	4.6403e-06	1.33939e-05	3.61388e-05	9.12894e-05	0.000400744	0.000716419	0.0012363	0.00206079	0.00332051	0.00438024	0.00500744	0.00712119	0.00961482	0.0123985	0.0153499	cpx	0.00445262	0.00508525	0.00707135	0.0163543	0.0721471	0.0687421	0.132723	0.0480096	0.0712151	0.101247
116	18.4337	1440.63		0.63525	0.0484134	0.292999	0	0.00250623	0.0208318	0.0963752	0.117207	0.979168	0.000814268	0.0216461	0.882793	0.903625	0.000384276	0.000182882	0.000146473	0.00138307	0.000515018	0.00429881	0.0061644	4.64163e-06	1.33985e-05	3.61533e-05	9.13306e-05	0.000400958	0.000716824	0.00123703	0.00206208	0.00332267	0.00438315	0.0050108	0.00712611	0.00962162	0.0124074	0.0153611	cpx	0.00445022	0.00508448	0.00708214	0.0163825	0.0721622	0.0688569	0.132922	0.0477937	0.0709453	0.100921
117	18.3835	1440.56		0.635826	0.0468995	0.293955	0	0.00244647	0.0208728	0.0971856	0.118058	0.979127	0.000810324	0.0216831	0.881942	0.902814	0.000383271	0.000182239	0.000146174	0.00138078	0.000514156	0.0042938	0.00616149	4.6435e-06	1.34045e-05	3.6171e-05	9.13791e-05	0.000401196	0.000717268	0.00123783	0.00206345	0.00332495	0.00438621	0.00501433	0.00713124	0.00962867	0.0124167	0.0153727	cpx	0.00444755	0.00508356	0.00709299	0.0164109	0.0721761	0.0689736	0.133126	0.047575	0.0706709	0.100587
118	18.3333	1440.48		0.636431	0.0454011	0.294912	0	0.00238742	0.0208686	0.0980272	0.118896	0.979131	0.000841634	0.0217103	0.881104	0.901973	0.000382276	0.000181604	0.000145878	0.00137852	0.000513301	0.00428884	0.0061586	4.64538e-06	1.34106e-05	3.61889e-05	9.14278e-05	0.000401436	0.000717715	0.00123863	0.00206483	0.00332724	0.00438928	0.00501787	0.00713638	0.00963574	0.0124259	0.0153843	cpx	0.00444488	0.0050827	0.00710381	0.0164392	0.0721899	0.0690892	0.133327	0.0473609	0.070402	0.10026
119	18.2831	1440.39		0.637039	0.0439799	0.295832	0	0.00233171	0.020818	0.098865	0.119683	0.979182	0.000837778	0.0216558	0.880317	0.901135	0.000381404	0.000181047	0.000145618	0.00137653	0.000512551	0.00428448	0.00615607	4.6467e-06	1.34152e-05	3.62033e-05	9.14688e-05	0.000401649	0.000718118	0.00123936	0.00206611	0.00332938	0.00439218	0.00502122	0.00714129	0.00964252	0.0124348	0.0153955	cpx	0.00444242	0.00508197	0.00711457	0.0164674	0.0722051	0.0692011	0.133521	0.0471586	0.0701487	0.0999525
120	18.2329	1440.29		0.637615	0.0425665	0.296727	0	0.00227635	0.0208155	0.0996627	0.120478	0.979185	0.000797765	0.0216132	0.879522	0.900337	0.000380543	0.000180497	0.000145361	0.00137457	0.000511811	0.00428017	0.00615356	4.64805e-06	1.34199e-05	3.62178e-05	9.15104e-05	0.000401863	0.000718525	0.0012401	0.0020674	0.00333155	0.00439511	0.00502461	0.00714624	0.00964936	0.0124438	0.0154068	cpx	0.00443996	0.00508132	0.00712529	0.0164955	0.0722201	0.0693117	0.133714	0.0469602	0.0699	0.0996504
121	18.1827	1440.21		0.638187	0.041123	0.297627	0	0.00221979	0.020843	0.100458	0.121301	0.979157	0.000795175	0.0216381	0.878699	0.899542	0.000379603	0.000179899	0.000145081	0.00137242	0.000511002	0.00427546	0.00615082	4.64978e-06	1.34255e-05	3.62347e-05	9.15569e-05	0.000402096	0.000718959	0.00124088	0.00206875	0.0033338	0.00439814	0.0050281	0.00715132	0.00965636	0.012453	0.0154183	cpx	0.00443731	0.00508056	0.00713606	0.0165237	0.0722344	0.0694234	0.133908	0.0467611	0.0696495	0.099345
122	18.1325	1440.13		0.638778	0.0396939	0.298526	0	0.00216393	0.0208383	0.101274	0.122112	0.979162	0.000815952	0.0216543	0.877888	0.898726	0.000378671	0.000179305	0.000144802	0.00137029	0.000510198	0.00427078	0.00614809	4.65149e-06	1.34311e-05	3.62515e-05	9.16033e-05	0.000402327	0.000719392	0.00124166	0.0020701	0.00333605	0.00440115	0.00503158	0.00715639	0.00966333	0.0124621	0.0154298	cpx	0.00443463	0.0050798	0.00714682	0.0165519	0.0722486	0.0695341	0.134101	0.0465663	0.0694042	0.0990455
123	18.0823	1440.05		0.639369	0.0382959	0.299406	0	0.00210946	0.0208202	0.102086	0.122906	0.97918	0.000811781	0.021632	0.877094	0.897914	0.000377781	0.000178739	0.000144537	0.00136825	0.00050943	0.00426631	0.00614549	4.65303e-06	1.34362e-05	3.62672e-05	9.16473e-05	0.00040255	0.000719812	0.00124242	0.00207141	0.00333825	0.00440412	0.005035	0.00716138	0.00967023	0.0124712	0.0154412	cpx	0.004432	0.0050791	0.00715755	0.01658	0.0722633	0.069643	0.13429	0.0463777	0.0691668	0.0987558
124	18.0321	1439.96		0.639949	0.0369025	0.300274	0	0.00205523	0.0208201	0.102883	0.123703	0.97918	0.000797156	0.0216173	0.876297	0.897117	0.000376909	0.000178184	0.000144276	0.00136626	0.000508678	0.00426193	0.00614293	4.65463e-06	1.34416e-05	3.62834e-05	9.16925e-05	0.000402778	0.000720241	0.00124319	0.00207276	0.0033405	0.00440714	0.00503849	0.00716647	0.00967725	0.0124804	0.0154528	cpx	0.00442943	0.00507857	0.0071682	0.0166079	0.0722775	0.0697501	0.134476	0.046192	0.0689328	0.0984698
125	17.9819	1439.88		0.640528	0.0355015	0.301139	0	0.0020008	0.0208305	0.103679	0.12451	0.97917	0.000796591	0.0216271	0.87549	0.896321	0.000376005	0.00017761	0.000144006	0.00136419	0.000507897	0.00425737	0.00614027	4.6564e-06	1.34473e-05	3.63006e-05	9.17399e-05	0.000403014	0.000720682	0.00124398	0.00207413	0.00334278	0.00441021	0.00504203	0.00717162	0.00968433	0.0124897	0.0154644	cpx	0.00442675	0.00507799	0.00717887	0.0166359	0.0722914	0.0698571	0.134662	0.0460081	0.0687005	0.0981851
126	17.9317	1439.81		0.641116	0.0341127	0.301998	0	0.001947	0.0208262	0.104484	0.12531	0.979174	0.000804133	0.0216304	0.87469	0.895516	0.000375107	0.00017704	0.000143738	0.00136213	0.000507121	0.00425285	0.00613763	4.65815e-06	1.34531e-05	3.63178e-05	9.17871e-05	0.000403249	0.000721121	0.00124477	0.00207549	0.00334505	0.00441327	0.00504556	0.00717675	0.0096914	0.0124989	0.015476	cpx	0.00442405	0.0050774	0.00718953	0.0166638	0.0723053	0.0699632	0.134847	0.0458281	0.0684728	0.0979058
127	17.8815	1439.72		0.641704	0.0327617	0.302837	0	0.00189488	0.0208022	0.105284	0.126086	0.979198	0.00080036	0.0216026	0.873914	0.894716	0.000374265	0.000176506	0.000143486	0.00136019	0.000506392	0.00424859	0.00613514	4.65965e-06	1.34581e-05	3.63333e-05	9.18306e-05	0.000403471	0.00072154	0.00124553	0.00207681	0.00334726	0.00441624	0.00504899	0.00718177	0.00969832	0.012508	0.0154874	cpx	0.00442142	0.00507688	0.00720016	0.0166917	0.0723199	0.0700672	0.135028	0.0456546	0.0682537	0.0976373
128	17.8313	1439.63		0.642277	0.0314221	0.30366	0	0.00184335	0.0207976	0.106065	0.126863	0.979202	0.000781323	0.0215789	0.873137	0.893935	0.000373426	0.000175974	0.000143234	0.00135827	0.000505665	0.00424435	0.00613266	4.66112e-06	1.34631e-05	3.63486e-05	9.18737e-05	0.000403691	0.000721954	0.00124628	0.00207812	0.00334945	0.00441919	0.0050524	0.00718675	0.00970519	0.0125171	0.0154988	cpx	0.00441876	0.00507633	0.0072108	0.0167196	0.0723346	0.0701705	0.135207	0.0454848	0.0680391	0.097374
129	17.7811	1439.55		0.642846	0.0300489	0.304489	0	0.00179054	0.020826	0.106842	0.127668	0.979174	0.000777223	0.0216033	0.872332	0.893158	0.000372532	0.000175408	0.000142966	0.00135621	0.00050489	0.00423982	0.00613001	4.66299e-06	1.34691e-05	3.63665e-05	9.19226e-05	0.000403932	0.000722404	0.00124709	0.00207951	0.00335176	0.0044223	0.00505598	0.00719195	0.00971235	0.0125264	0.0155105	cpx	0.00441599	0.00507584	0.0072214	0.0167474	0.0723481	0.0702736	0.135386	0.0453136	0.0678218	0.0971063
130	17.7309	1439.48		0.643434	0.0286894	0.305317	0	0.00173847	0.0208207	0.107641	0.128462	0.979179	0.000798766	0.0216195	0.871538	0.892359	0.000371639	0.000174844	0.000142699	0.00135416	0.000504115	0.0042353	0.00612736	4.66483e-06	1.34751e-05	3.63841e-05	9.19709e-05	0.00040417	0.000722849	0.00124789	0.00208089	0.00335405	0.00442537	0.00505952	0.0071971	0.00971943	0.0125357	0.0155222	cpx	0.00441316	0.00507529	0.00723202	0.0167753	0.0723619	0.0703761	0.135564	0.0451462	0.0676092	0.096844
131	17.6807	1439.38		0.644024	0.0273912	0.306118	0	0.00168904	0.0207774	0.108435	0.129213	0.979223	0.000794256	0.0215716	0.870787	0.891565	0.000370863	0.000174353	0.000142466	0.00135237	0.000503442	0.00423136	0.00612505	4.66617e-06	1.34797e-05	3.63987e-05	9.20124e-05	0.000404386	0.000723258	0.00124863	0.00208218	0.00335623	0.00442831	0.00506293	0.00720208	0.00972632	0.0125448	0.0155336	cpx	0.00441058	0.00507495	0.00724255	0.0168029	0.0723765	0.0704749	0.135736	0.0449874	0.0674081	0.0965968
132	17.6305	1439.29		0.644588	0.0261005	0.306898	0	0.00164004	0.0207743	0.109196	0.12997	0.979226	0.000760413	0.0215347	0.87003	0.890804	0.000370093	0.000173867	0.000142235	0.0013506	0.000502772	0.00422744	0.00612276	4.66751e-06	1.34844e-05	3.64132e-05	9.20539e-05	0.000404601	0.000723666	0.00124937	0.00208348	0.0033584	0.00443125	0.00506632	0.00720706	0.0097332	0.0125538	0.015545	cpx	0.00440798	0.00507463	0.00725306	0.0168305	0.0723911	0.0705729	0.135906	0.0448316	0.0672107	0.0963538
133	17.5803	1439.22		0.645143	0.0247439	0.307695	0	0.00158852	0.0208287	0.109953	0.130782	0.979171	0.00075761	0.0215863	0.869218	0.890047	0.000369178	0.000173289	0.000141961	0.00134848	0.000501976	0.00422279	0.00612003	4.66954e-06	1.34908e-05	3.6432e-05	9.21048e-05	0.000404848	0.000724124	0.00125019	0.00208489	0.00336074	0.00443438	0.00506993	0.00721228	0.00974036	0.0125632	0.0155567	cpx	0.00440501	0.00507409	0.00726366	0.0168583	0.0724044	0.0706731	0.13608	0.0446713	0.0670061	0.0960999
134	17.5301	1439.16		0.645736	0.0233971	0.308503	0	0.00153762	0.0208257	0.110753	0.131578	0.979174	0.000799066	0.0216248	0.868422	0.889247	0.00036827	0.000172716	0.000141688	0.00134639	0.000501186	0.00421816	0.00611731	4.67157e-06	1.34973e-05	3.64508e-05	9.21556e-05	0.000405095	0.000724583	0.00125101	0.00208629	0.00336307	0.0044375	0.00507352	0.0072175	0.00974753	0.0125725	0.0155684	cpx	0.00440203	0.00507356	0.00727424	0.0168861	0.0724177	0.0707722	0.136252	0.044514	0.066805	0.0958503
135	17.4799	1439.06		0.646336	0.0221447	0.309273	0	0.00149069	0.0207559	0.111549	0.132305	0.979244	0.000796389	0.0215523	0.867695	0.888451	0.00036754	0.000172256	0.000141469	0.0013447	0.00050055	0.00421444	0.00611512	4.67276e-06	1.35015e-05	3.64644e-05	9.2195e-05	0.000405303	0.000724979	0.00125173	0.00208756	0.0033652	0.00444039	0.00507686	0.0072224	0.00975431	0.0125815	0.0155797	cpx	0.00439941	0.0050733	0.00728472	0.0169136	0.0724326	0.0708668	0.136416	0.0443682	0.06662	0.095622
136	17.4297	1438.96		0.64689	0.0208978	0.310015	0	0.0014441	0.0207536	0.112291	0.133045	0.979246	0.000742429	0.021496	0.866955	0.887709	0.000366815	0.0001718	0.000141251	0.00134303	0.000499918	0.00421074	0.00611295	4.67396e-06	1.35058e-05	3.6478e-05	9.22344e-05	0.00040551	0.000725374	0.00125245	0.00208883	0.00336734	0.00444328	0.0050802	0.00722729	0.00976109	0.0125904	0.0155909	cpx	0.00439679	0.00507306	0.00729518	0.0169411	0.0724475	0.0709604	0.136579	0.044225	0.0664381	0.0953974
137	17.3795	1438.88		0.64744	0.0196029	0.310769	0	0.00139574	0.0207928	0.113032	0.133824	0.979207	0.000740213	0.021533	0.866176	0.886968	0.000366014	0.000171296	0.00014101	0.00134117	0.000499219	0.00420664	0.00611054	4.67568e-06	1.35115e-05	3.6495e-05	9.22814e-05	0.000405746	0.000725815	0.00125325	0.0020902	0.00336963	0.00444636	0.00508376	0.00723247	0.00976823	0.0125998	0.0156027	cpx	0.004394	0.00507286	0.00730559	0.0169684	0.0724608	0.071054	0.136741	0.0440789	0.0662512	0.0951651
138	17.3293	1438.8		0.648017	0.0183161	0.311529	0	0.00134793	0.0207901	0.113801	0.134592	0.97921	0.000769909	0.02156	0.865408	0.886199	0.000365218	0.000170795	0.00014077	0.00133933	0.000498524	0.00420256	0.00610814	4.6774e-06	1.35171e-05	3.6512e-05	9.23283e-05	0.000405981	0.000726255	0.00125404	0.00209157	0.00337191	0.00444944	0.00508731	0.00723764	0.00977535	0.0126091	0.0156144	cpx	0.0043912	0.00507267	0.00731599	0.0169958	0.0724742	0.0711466	0.136902	0.0439354	0.0660676	0.0949365
139	17.2791	1438.72		0.648594	0.0170361	0.312282	0	0.00130059	0.0207873	0.114569	0.135356	0.979213	0.000767516	0.0215548	0.864644	0.885431	0.000364432	0.000170301	0.000140534	0.00133751	0.000497838	0.00419853	0.00610577	4.67911e-06	1.35227e-05	3.65289e-05	9.23752e-05	0.000406215	0.000726695	0.00125483	0.00209294	0.0033742	0.00445251	0.00509086	0.00724282	0.00978248	0.0126184	0.0156261	cpx	0.00438839	0.00507253	0.00732637	0.017023	0.0724875	0.071238	0.13706	0.0437944	0.065887	0.0947113
140	17.2289	1438.63		0.64917	0.0157667	0.313027	0	0.00125389	0.0207824	0.115334	0.136117	0.979218	0.000765118	0.0215475	0.863883	0.884666	0.000363644	0.000169807	0.000140297	0.00133568	0.000497149	0.00419449	0.00610339	4.68077e-06	1.35282e-05	3.65454e-05	9.24211e-05	0.000406446	0.000727127	0.00125561	0.0020943	0.00337646	0.00445555	0.00509436	0.00724792	0.00978951	0.0126277	0.0156377	cpx	0.00438552	0.0050723	0.00733678	0.0170504	0.0725011	0.0713289	0.137218	0.0436564	0.0657101	0.0944906
141	17.1787	1438.55		0.649744	0.0145023	0.313766	0	0.00120761	0.0207808	0.116095	0.136876	0.979219	0.00076104	0.0215418	0.863124	0.883905	0.000362865	0.000169317	0.000140062	0.00133387	0.000496466	0.00419049	0.00610103	4.68244e-06	1.35337e-05	3.6562e-05	9.24672e-05	0.000406677	0.000727561	0.00125639	0.00209565	0.00337872	0.00445859	0.00509787	0.00725303	0.00979656	0.0126369	0.0156493	cpx	0.00438265	0.00507212	0.00734716	0.0170777	0.0725146	0.0714188	0.137374	0.0435207	0.0655358	0.0942729
142	17.1285	1438.47		0.650318	0.0132395	0.3145	0	0.00116158	0.0207812	0.116855	0.137636	0.979219	0.000759507	0.0215408	0.862364	0.883145	0.000362099	0.000168838	0.000139831	0.00133209	0.000495796	0.00418655	0.00609871	4.68415e-06	1.35393e-05	3.6579e-05	9.2514e-05	0.000406912	0.000728001	0.00125718	0.00209702	0.00338101	0.00446167	0.00510143	0.00725822	0.0098037	0.0126463	0.0156611	cpx	0.00437981	0.00507207	0.00735747	0.0171048	0.0725277	0.0715069	0.137527	0.0433867	0.0653636	0.0940574
143	17.0783	1438.4		0.650892	0.0119631	0.315236	0	0.00111526	0.0207939	0.117614	0.138408	0.979206	0.00075958	0.0215534	0.861592	0.882386	0.000361312	0.000168344	0.000139594	0.00133026	0.000495106	0.00418249	0.00609632	4.68604e-06	1.35455e-05	3.65971e-05	9.25636e-05	0.000407156	0.000728457	0.001258	0.00209843	0.00338336	0.00446482	0.00510506	0.0072635	0.00981096	0.0126558	0.015673	cpx	0.00437691	0.00507205	0.00736774	0.0171318	0.0725403	0.0715943	0.137678	0.0432532	0.0651914	0.0938411
144	17.0281	1438.32		0.651476	0.0106969	0.315969	0	0.0010696	0.020789	0.118383	0.139172	0.979211	0.000768951	0.021558	0.860828	0.881617	0.000360522	0.00016785	0.000139355	0.00132842	0.000494413	0.00417842	0.00609392	4.68789e-06	1.35514e-05	3.66148e-05	9.26122e-05	0.000407396	0.000728906	0.00125881	0.00209982	0.00338567	0.00446793	0.00510864	0.0072687	0.00981812	0.0126652	0.0156847	cpx	0.00437394	0.00507195	0.00737806	0.017159	0.0725531	0.0716812	0.137829	0.0431224	0.0650225	0.0936289
145	16.9779	1438.22		0.652063	0.00949098	0.316677	0	0.00102648	0.0207431	0.119148	0.139891	0.979257	0.000765002	0.0215081	0.860109	0.880852	0.000359851	0.00016743	0.000139153	0.00132686	0.000493824	0.00417496	0.00609187	4.68918e-06	1.3556e-05	3.66291e-05	9.26532e-05	0.000407611	0.000729313	0.00125955	0.00210112	0.00338785	0.00447088	0.00511205	0.00727371	0.00982505	0.0126743	0.0156962	cpx	0.00437123	0.00507204	0.00738829	0.0171859	0.0725669	0.0717651	0.137975	0.0429988	0.0648638	0.0934303
146	16.9277	1438.13		0.65262	0.00828725	0.317367	0	0.000983635	0.0207426	0.119878	0.140621	0.979257	0.000729798	0.0214724	0.859379	0.880122	0.000359188	0.000167016	0.000138953	0.00132531	0.000493242	0.00417153	0.00608985	4.69049e-06	1.35605e-05	3.66435e-05	9.26946e-05	0.000407827	0.000729723	0.0012603	0.00210243	0.00339005	0.00447385	0.00511549	0.00727874	0.00983201	0.0126834	0.0157078	cpx	0.00436853	0.00507221	0.00739849	0.0172127	0.0725805	0.0718476	0.138118	0.0428769	0.064707	0.0932339
147	16.8775	1438.04		0.653175	0.00705901	0.318062	0	0.00094011	0.020764	0.120607	0.141371	0.979236	0.000729162	0.0214932	0.858629	0.879393	0.000358475	0.00016657	0.000138737	0.00132365	0.000492615	0.00416784	0.00608767	4.69208e-06	1.35659e-05	3.66598e-05	9.27399e-05	0.000408056	0.000730156	0.00126108	0.00210379	0.00339232	0.0044769	0.00511902	0.00728388	0.00983911	0.0126928	0.0157195	cpx	0.00436568	0.00507232	0.00740868	0.0172396	0.0725934	0.0719301	0.138261	0.0427543	0.0645486	0.0930345
148	16.8273	1437.96		0.653746	0.00583828	0.318758	0	0.000897159	0.0207605	0.121352	0.142113	0.979239	0.000745169	0.0215057	0.857887	0.878648	0.000357762	0.000166125	0.000138522	0.00132199	0.000491988	0.00416415	0.00608548	4.69364e-06	1.35711e-05	3.66757e-05	9.27846e-05	0.000408283	0.000730582	0.00126185	0.00210513	0.00339456	0.00447993	0.00512251	0.00728898	0.00984614	0.012702	0.0157311	cpx	0.00436279	0.00507239	0.0074189	0.0172665	0.0726065	0.0720121	0.138403	0.042634	0.064393	0.0928384
149	16.7771	1437.88		0.654316	0.0046059	0.319454	0	0.000854002	0.0207705	0.122095	0.142865	0.97923	0.000742278	0.0215127	0.857135	0.877905	0.000357046	0.000165678	0.000138305	0.00132031	0.000491357	0.00416044	0.00608328	4.69537e-06	1.35768e-05	3.66928e-05	9.28318e-05	0.00040852	0.000731026	0.00126265	0.00210651	0.00339687	0.00448303	0.00512609	0.0072942	0.00985334	0.0127114	0.0157429	cpx	0.0043599	0.00507259	0.00742903	0.0172931	0.0726189	0.0720924	0.138542	0.0425139	0.0642373	0.0926416
150	16.7269	1437.79		0.654893	0.00338199	0.320148	0	0.000811473	0.0207661	0.122844	0.14361	0.979234	0.000749627	0.0215158	0.85639	0.877156	0.000356327	0.00016523	0.000138088	0.00131863	0.000490724	0.00415671	0.00608107	4.69704e-06	1.35823e-05	3.67094e-05	9.28781e-05	0.000408752	0.000731462	0.00126343	0.00210787	0.00339914	0.00448609	0.00512963	0.00729935	0.00986043	0.0127207	0.0157546	cpx	0.00435695	0.00507271	0.0074392	0.0173199	0.0726316	0.0721725	0.138681	0.0423962	0.0640845	0.0924483
151	16.6767	1437.71		0.65547	0.0021776	0.320831	0	0.000769917	0.0207515	0.12359	0.144342	0.979249	0.000746143	0.0214976	0.855658	0.87641	0.000355655	0.000164811	0.000137885	0.00131706	0.000490132	0.00415322	0.00607901	4.69855e-06	1.35874e-05	3.67252e-05	9.29223e-05	0.000408978	0.000731888	0.00126421	0.00210922	0.0034014	0.00448913	0.00513313	0.00730447	0.00986751	0.01273	0.0157663	cpx	0.0043541	0.00507298	0.0074493	0.0173465	0.0726443	0.0722505	0.138816	0.0422816	0.0639358	0.0922602
152	16.6265	1437.62		0.656038	0.000978579	0.321506	0	0.000728839	0.0207489	0.124325	0.145074	0.979251	0.000734846	0.0214837	0.854926	0.875675	0.000354985	0.000164394	0.000137682	0.00131549	0.000489541	0.00414973	0.00607694	4.70004e-06	1.35925e-05	3.67407e-05	9.29661e-05	0.000409202	0.000732311	0.00126497	0.00211055	0.00340363	0.00449215	0.00513662	0.00730957	0.00987454	0.0127393	0.0157779	cpx	0.00435123	0.00507322	0.0074594	0.0173731	0.0726571	0.0723278	0.13895	0.0421688	0.0637894	0.0920748
153	16.5763	1437.53		0.656616	0	0.322052	0	0.00069512	0.0206371	0.125058	0.145695	0.979363	0.00073269	0.0213698	0.854305	0.874942	0.000354397	0.000164028	0.000137504	0.00131412	0.000489022	0.00414667	0.00607513	4.70167e-06	1.35979e-05	3.67572e-05	9.30123e-05	0.000409436	0.000732752	0.00126577	0.00211194	0.00340594	0.00449526	0.00514021	0.00731482	0.00988178	0.0127488	0.0157898
154	16.5261	1437.45		0.657165	0	0.322019	0	0.000692322	0.020124	0.125706	0.14583	0.979876	0.000648022	0.020772	0.85417	0.874294	0.00035415	0.000163874	0.000137429	0.00131354	0.000488803	0.00414538	0.00607436	4.70358e-06	1.36042e-05	3.6776e-05	9.30643e-05	0.000409696	0.000733238	0.00126664	0.00211345	0.00340847	0.00449865	0.00514413	0.00732051	0.00988963	0.0127591	0.0158028
155	16.4759	1437.36		0.65737	0	0.321816	0	0.000689219	0.0201246	0.125967	0.146091	0.979875	0.000260676	0.0203853	0.853909	0.874033	0.000353889	0.000163712	0.00013735	0.00131293	0.000488573	0.00414402	0.00607356	4.70551e-06	1.36105e-05	3.67949e-05	9.31162e-05	0.000409954	0.000733722	0.00126751	0.00211495	0.00341098	0.00450203	0.00514802	0.00732619	0.00989744	0.0127693	0.0158156
156	16.4257	1437.28		0.657577	0	0.321613	0	0.000686186	0.0201247	0.126227	0.146352	0.979875	0.00026089	0.0203856	0.853648	0.873773	0.000353631	0.000163551	0.000137271	0.00131232	0.000488345	0.00414268	0.00607276	4.70744e-06	1.36168e-05	3.68137e-05	9.31683e-05	0.000410214	0.000734207	0.00126839	0.00211647	0.00341349	0.00450541	0.00515193	0.00733187	0.00990527	0.0127796	0.0158285
157	16.3755	1437.19		0.657783	0	0.321407	0	0.000683188	0.020127	0.126488	0.146615	0.979873	0.000260749	0.0203878	0.853385	0.873512	0.000353368	0.000163388	0.000137192	0.0013117	0.000488112	0.0041413	0.00607194	4.70948e-06	1.36234e-05	3.68333e-05	9.32219e-05	0.000410479	0.000734703	0.00126928	0.002118	0.00341605	0.00450885	0.00515588	0.00733763	0.00991319	0.0127899	0.0158415
158	16.3253	1437.11		0.657991	0	0.321202	0	0.000680267	0.0201268	0.126751	0.146877	0.979873	0.000262303	0.0203891	0.853123	0.873249	0.000353102	0.000163222	0.000137111	0.00131108	0.000487877	0.00413992	0.00607112	4.7115e-06	1.36299e-05	3.68527e-05	9.32752e-05	0.000410743	0.000735196	0.00127016	0.00211953	0.0034186	0.00451227	0.00515983	0.00734337	0.00992109	0.0128003	0.0158545
159	16.2751	1437.03		0.6582	0	0.320996	0	0.000677426	0.0201264	0.127012	0.147139	0.979874	0.000261902	0.0203883	0.852861	0.872988	0.000352849	0.000163065	0.000137034	0.00131049	0.000487653	0.0041386	0.00607033	4.71352e-06	1.36364e-05	3.68722e-05	9.33288e-05	0.000411009	0.000735693	0.00127105	0.00212107	0.00342116	0.00451571	0.0051638	0.00734915	0.00992904	0.0128107	0.0158676
160	16.2249	1436.94		0.658409	0	0.320791	0	0.000674663	0.0201257	0.127274	0.1474	0.979874	0.000261433	0.0203871	0.8526	0.872726	0.000352586	0.000162902	0.000136955	0.00130987	0.000487421	0.00413722	0.00606952	4.71549e-06	1.36429e-05	3.68914e-05	9.33815e-05	0.000411271	0.000736182	0.00127193	0.00212259	0.00342369	0.00451912	0.00516773	0.00735487	0.00993691	0.012821	0.0158805
161	16.1747	1436.87		0.658617	0	0.320582	0	0.000671925	0.0201288	0.127535	0.147663	0.979871	0.000260653	0.0203895	0.852337	0.872465	0.000352308	0.000162729	0.00013687	0.00130922	0.000487175	0.00413577	0.00606866	4.71759e-06	1.36496e-05	3.69113e-05	9.3436e-05	0.000411539	0.000736682	0.00127283	0.00212414	0.00342626	0.00452257	0.00517171	0.00736064	0.00994486	0.0128314	0.0158935
162	16.1245	1436.79		0.658828	0	0.320374	0	0.000669258	0.0201293	0.127797	0.147927	0.979871	0.000262825	0.0203922	0.852073	0.872203	0.000352038	0.000162562	0.000136789	0.00130858	0.000486936	0.00413436	0.00606782	4.71973e-06	1.36565e-05	3.69316e-05	9.34912e-05	0.00041181	0.000737188	0.00127373	0.0021257	0.00342886	0.00452605	0.00517572	0.00736648	0.00995288	0.0128419	0.0159067
163	16.0743	1436.7		0.65904	0	0.320171	0	0.000666758	0.0201226	0.12806	0.148183	0.979877	0.000263022	0.0203857	0.851817	0.87194	0.000351796	0.000162412	0.000136715	0.00130802	0.000486722	0.0041331	0.00606707	4.72159e-06	1.36626e-05	3.695e-05	9.35424e-05	0.000412067	0.00073767	0.0012746	0.00212721	0.00343137	0.00452943	0.00517962	0.00737217	0.00996071	0.0128522	0.0159196
164	16.0241	1436.61		0.659248	0	0.319965	0	0.000664321	0.0201229	0.128318	0.148441	0.979877	0.000257753	0.0203807	0.851559	0.871682	0.000351559	0.000162264	0.000136643	0.00130746	0.000486512	0.00413185	0.00606633	4.72347e-06	1.36688e-05	3.69686e-05	9.3594e-05	0.000412326	0.000738154	0.00127548	0.00212872	0.0034339	0.00453283	0.00518354	0.00737788	0.00996859	0.0128625	0.0159326
165	15.9739	1436.54		0.659455	0	0.319751	0	0.000661828	0.0201322	0.128576	0.148708	0.979868	0.000257765	0.02039	0.851292	0.871424	0.000351278	0.00016209	0.000136558	0.0013068	0.000486263	0.00413038	0.00606545	4.72573e-06	1.36759e-05	3.69896e-05	9.3651e-05	0.000412603	0.000738671	0.0012764	0.00213031	0.00343653	0.00453636	0.00518761	0.00738379	0.0099767	0.0128732	0.0159459
166	15.9237	1436.46		0.659669	0	0.31954	0	0.000659423	0.0201312	0.12884	0.148972	0.979869	0.000264562	0.0203957	0.851028	0.87116	0.000350983	0.000161908	0.000136469	0.00130611	0.000486002	0.00412884	0.00606454	4.72792e-06	1.36829e-05	3.70101e-05	9.37068e-05	0.000412876	0.000739178	0.00127731	0.00213187	0.00343912	0.00453984	0.00519162	0.0073896	0.00998469	0.0128836	0.015959
167	15.8735	1436.36		0.659885	0	0.319343	0	0.000657333	0.0201142	0.129104	0.149218	0.979886	0.000263616	0.0203778	0.850782	0.870896	0.000350811	0.000161801	0.000136416	0.0013057	0.00048585	0.00412794	0.006064	4.72947e-06	1.36883e-05	3.70268e-05	9.37541e-05	0.000413121	0.000739641	0.00127815	0.00213334	0.00344159	0.00454317	0.00519547	0.00739524	0.00999249	0.0128939	0.0159719
168	15.8233	1436.26		0.66009	0	0.31914	0	0.000655302	0.0201141	0.129355	0.149469	0.979886	0.000250619	0.0203647	0.850531	0.870645	0.000350637	0.000161693	0.000136363	0.00130529	0.000485695	0.00412703	0.00606346	4.73102e-06	1.36936e-05	3.70434e-05	9.38012e-05	0.000413365	0.000740103	0.00127899	0.0021348	0.00344405	0.0045465	0.00519932	0.00740087	0.0100003	0.0129041	0.0159848
169	15.7731	1436.17		0.660294	0	0.318929	0	0.000653218	0.020123	0.129605	0.149728	0.979877	0.000250339	0.0203734	0.850272	0.870395	0.000350409	0.000161551	0.000136294	0.00130475	0.000485493	0.00412583	0.00606275	4.7329e-06	1.36998e-05	3.70621e-05	9.38531e-05	0.000413625	0.000740591	0.00127987	0.00213633	0.0034466	0.00454992	0.00520327	0.00740663	0.0100082	0.0129145	0.0159978
170	15.7229	1436.08		0.660505	0	0.318721	0	0.00065121	0.0201231	0.129862	0.149985	0.979877	0.000256822	0.02038	0.850015	0.870138	0.000350182	0.000161411	0.000136225	0.00130422	0.000485292	0.00412464	0.00606204	4.7348e-06	1.37061e-05	3.70808e-05	9.39051e-05	0.000413886	0.000741081	0.00128075	0.00213786	0.00344915	0.00455335	0.00520723	0.0074124	0.0100162	0.0129249	0.0160109
171	15.6727	1436		0.660715	0	0.318509	0	0.000649223	0.0201266	0.130119	0.150245	0.979873	0.000256711	0.0203833	0.849755	0.869881	0.000349918	0.000161247	0.000136145	0.0013036	0.000485058	0.00412326	0.00606122	4.73681e-06	1.37126e-05	3.71003e-05	9.39584e-05	0.00041415	0.000741575	0.00128164	0.00213939	0.0034517	0.00455678	0.00521119	0.00741816	0.0100241	0.0129353	0.016024
172	15.6225	1435.92		0.660928	0	0.318297	0	0.000647305	0.0201275	0.130378	0.150505	0.979872	0.000259134	0.0203867	0.849495	0.869622	0.000349668	0.000161092	0.000136069	0.00130301	0.000484836	0.00412195	0.00606043	4.73888e-06	1.37193e-05	3.71201e-05	9.40129e-05	0.00041442	0.000742078	0.00128254	0.00214095	0.0034543	0.00456027	0.00521521	0.00742401	0.0100321	0.0129459	0.0160372
173	15.5723	1435.83		0.661143	0	0.318086	0	0.00064549	0.0201252	0.130637	0.150763	0.979875	0.000259645	0.0203848	0.849237	0.869363	0.000349429	0.000160944	0.000135996	0.00130245	0.000484623	0.00412069	0.00605969	4.74085e-06	1.37257e-05	3.71394e-05	9.4066e-05	0.000414684	0.000742573	0.00128343	0.00214249	0.00345687	0.00456373	0.0052192	0.00742982	0.0100401	0.0129564	0.0160504
174	15.5221	1435.75		0.661356	0	0.317874	0	0.000643744	0.0201255	0.130895	0.15102	0.979875	0.000257697	0.0203832	0.84898	0.869105	0.000349194	0.000160799	0.000135925	0.00130189	0.000484415	0.00411946	0.00605895	4.74284e-06	1.37322e-05	3.71587e-05	9.41194e-05	0.00041495	0.000743071	0.00128433	0.00214404	0.00345945	0.0045672	0.0052232	0.00743565	0.0100482	0.0129669	0.0160636
175	15.4719	1435.66		0.66157	0	0.317663	0	0.000642071	0.0201251	0.131153	0.151278	0.979875	0.000257739	0.0203828	0.848722	0.868847	0.000348948	0.000160647	0.00013585	0.00130132	0.000484197	0.00411817	0.00605818	4.7448e-06	1.37386e-05	3.71779e-05	9.41722e-05	0.000415214	0.000743564	0.00128521	0.00214558	0.00346201	0.00457064	0.00522717	0.00744143	0.0100561	0.0129773	0.0160767
176	15.4217	1435.58		0.661784	0	0.31745	0	0.000640467	0.0201257	0.13141	0.151536	0.979874	0.00025725	0.020383	0.848464	0.86859	0.000348713	0.000160501	0.000135779	0.00130076	0.000483988	0.00411693	0.00605745	4.7468e-06	1.37451e-05	3.71973e-05	9.42257e-05	0.00041548	0.000744063	0.00128611	0.00214713	0.00346459	0.00457412	0.00523118	0.00744727	0.0100642	0.0129879	0.0160899
177	15.3715	1435.51		0.661998	0	0.31723	0	0.000638852	0.0201326	0.131668	0.1518	0.979867	0.000257568	0.0203901	0.8482	0.868332	0.000348429	0.000160326	0.000135693	0.00130009	0.000483736	0.00411544	0.00605656	4.74906e-06	1.37523e-05	3.72184e-05	9.42829e-05	0.000415759	0.000744581	0.00128704	0.00214872	0.00346724	0.00457766	0.00523527	0.0074532	0.0100723	0.0129985	0.0161032
178	15.3213	1435.43		0.662217	0	0.317014	0	0.000637318	0.0201321	0.13193	0.152062	0.979868	0.000262554	0.0203946	0.847938	0.86807	0.000348141	0.000160147	0.000135605	0.00129941	0.000483479	0.00411392	0.00605565	4.7513e-06	1.37594e-05	3.72392e-05	9.43395e-05	0.000416035	0.000745095	0.00128795	0.0021503	0.00346986	0.00458118	0.00523932	0.00745909	0.0100804	0.0130091	0.0161165
179	15.2711	1435.35		0.662437	0	0.316801	0	0.000635935	0.0201262	0.132192	0.152318	0.979874	0.000262049	0.0203882	0.847682	0.867808	0.000347904	0.000160001	0.000135533	0.00129885	0.000483269	0.00411267	0.00605491	4.75332e-06	1.3766e-05	3.72588e-05	9.43935e-05	0.000416304	0.000745596	0.00128886	0.00215186	0.00347246	0.00458467	0.00524335	0.00746495	0.0100885	0.0130197	0.0161298
180	15.2209	1435.26		0.662654	0	0.316586	0	0.000634621	0.0201259	0.13245	0.152576	0.979874	0.000257471	0.0203833	0.847424	0.86755	0.000347663	0.000159852	0.000135459	0.00129828	0.000483055	0.00411141	0.00605416	4.75532e-06	1.37725e-05	3.72783e-05	9.4447e-05	0.00041657	0.000746095	0.00128975	0.00215341	0.00347504	0.00458814	0.00524736	0.00747078	0.0100965	0.0130302	0.016143
181	15.1707	1435.17		0.662871	0	0.316376	0	0.000633455	0.0201194	0.132707	0.152826	0.979881	0.000257068	0.0203765	0.847174	0.867293	0.000347464	0.000159729	0.000135399	0.00129782	0.000482878	0.00411036	0.00605353	4.75706e-06	1.37783e-05	3.72961e-05	9.4497e-05	0.000416824	0.000746574	0.00129062	0.00215492	0.00347757	0.00459155	0.00525129	0.00747653	0.0101044	0.0130406	0.0161561
182	15.1205	1435.08		0.663084	0	0.316164	0	0.000632355	0.0201193	0.132959	0.153078	0.979881	0.000252051	0.0203714	0.846922	0.867041	0.000347264	0.000159605	0.000135338	0.00129734	0.0004827	0.00410931	0.0060529	4.75879e-06	1.37841e-05	3.73138e-05	9.45468e-05	0.000417078	0.000747052	0.00129148	0.00215643	0.00348009	0.00459495	0.00525521	0.00748226	0.0101123	0.013051	0.0161692
183	15.0703	1435		0.663297	0	0.315941	0	0.000631203	0.0201311	0.133211	0.153342	0.979869	0.000251805	0.020383	0.846658	0.866789	0.000347002	0.000159444	0.000135258	0.00129672	0.000482467	0.00410793	0.00605208	4.761e-06	1.37912e-05	3.73347e-05	9.46035e-05	0.000417356	0.00074757	0.00129241	0.00215802	0.00348274	0.00459851	0.00525931	0.00748822	0.0101205	0.0130617	0.0161826
184	15.0201	1434.92		0.663518	0	0.315721	0	0.000630135	0.0201305	0.133471	0.153602	0.979869	0.000260512	0.020391	0.846398	0.866529	0.000346732	0.000159277	0.000135176	0.00129609	0.000482227	0.0041065	0.00605123	4.76318e-06	1.37982e-05	3.73552e-05	9.46595e-05	0.000417631	0.000748082	0.00129333	0.0021596	0.00348536	0.00460203	0.00526338	0.00749412	0.0101287	0.0130724	0.0161959
185	14.9699	1434.82		0.663741	0	0.315515	0	0.000629309	0.0201147	0.133731	0.153846	0.979885	0.000259913	0.0203746	0.846154	0.866269	0.000346562	0.000159172	0.000135125	0.00129569	0.000482075	0.00410561	0.0060507	4.76472e-06	1.38035e-05	3.73718e-05	9.47067e-05	0.000417875	0.000748546	0.00129417	0.00216108	0.00348784	0.00460538	0.00526725	0.00749978	0.0101365	0.0130827	0.0162089
186	14.9197	1434.72		0.663953	0	0.315304	0	0.000628541	0.0201144	0.133979	0.154093	0.979886	0.000247884	0.0203623	0.845907	0.866021	0.000346386	0.000159063	0.000135071	0.00129527	0.000481919	0.00410468	0.00605014	4.76622e-06	1.38087e-05	3.73881e-05	9.47533e-05	0.000418118	0.000749005	0.00129501	0.00216254	0.0034903	0.0046087	0.00527109	0.00750541	0.0101443	0.0130929	0.0162218
187	14.8695	1434.66		0.664163	0	0.31507	0	0.000627597	0.0201396	0.134226	0.154366	0.97986	0.000247467	0.020387	0.845634	0.865774	0.000346074	0.000158871	0.000134976	0.00129453	0.000481641	0.00410303	0.00604916	4.76877e-06	1.38166e-05	3.74111e-05	9.48147e-05	0.000418412	0.000749549	0.00129597	0.0021642	0.00349303	0.00461236	0.0052753	0.0075115	0.0101526	0.0131038	0.0162354
188	14.8193	1434.59		0.664391	0	0.314842	0	0.000626749	0.0201397	0.134493	0.154632	0.97986	0.000266141	0.0204059	0.845368	0.865507	0.000345767	0.000158681	0.000134882	0.00129381	0.000481367	0.00410141	0.00604819	4.77134e-06	1.38246e-05	3.74341e-05	9.48765e-05	0.000418708	0.000750095	0.00129695	0.00216586	0.00349578	0.00461603	0.00527953	0.00751763	0.010161	0.0131148	0.0162491
189	14.7691	1434.5		0.664622	0	0.314632	0	0.000626173	0.0201197	0.134759	0.154878	0.97988	0.00026619	0.0203859	0.845122	0.865241	0.000345578	0.000158564	0.000134825	0.00129336	0.000481199	0.00410041	0.0060476	4.77308e-06	1.38305e-05	3.7452e-05	9.49267e-05	0.000418964	0.000750577	0.00129782	0.00216738	0.00349833	0.00461946	0.00528349	0.00752342	0.010169	0.0131253	0.0162623
190	14.7189	1434.41		0.664839	0	0.314416	0	0.000625655	0.0201195	0.13501	0.155129	0.979881	0.000251072	0.0203706	0.844871	0.86499	0.000345385	0.000158446	0.000134766	0.0012929	0.000481027	0.00409939	0.00604699	4.77481e-06	1.38363e-05	3.74698e-05	9.49765e-05	0.000419218	0.000751057	0.00129869	0.00216889	0.00350086	0.00462288	0.00528743	0.00752918	0.010177	0.0131357	0.0162755
191	14.6687	1434.32		0.665056	0	0.314193	0	0.000625153	0.0201256	0.135261	0.155386	0.979874	0.000250752	0.0203764	0.844614	0.864739	0.000345157	0.000158305	0.000134697	0.00129236	0.000480824	0.00409819	0.00604627	4.77678e-06	1.38427e-05	3.74891e-05	9.50298e-05	0.000419484	0.000751556	0.00129959	0.00217045	0.00350345	0.00462637	0.00529146	0.00753505	0.0101851	0.0131463	0.0162888
192	14.6185	1434.24		0.665278	0	0.313972	0	0.000624728	0.0201256	0.135516	0.155641	0.979874	0.000255177	0.0203808	0.844359	0.864484	0.000344929	0.000158164	0.000134627	0.00129182	0.00048062	0.00409698	0.00604555	4.77874e-06	1.38492e-05	3.75083e-05	9.50831e-05	0.00041975	0.000752055	0.00130048	0.002172	0.00350604	0.00462985	0.00529548	0.00754091	0.0101931	0.0131569	0.0163021
193	14.5683	1434.15		0.6655	0	0.31375	0	0.000624375	0.0201258	0.135771	0.155896	0.979874	0.000255018	0.0203808	0.844104	0.864229	0.000344697	0.000158022	0.000134557	0.00129128	0.000480414	0.00409576	0.00604482	4.78071e-06	1.38556e-05	3.75276e-05	9.51363e-05	0.000420016	0.000752553	0.00130138	0.00217355	0.00350863	0.00463334	0.0052995	0.00754676	0.0102012	0.0131675	0.0163154
194	14.5181	1434.07		0.665722	0	0.313528	0	0.000624095	0.0201257	0.136026	0.156151	0.979874	0.000255023	0.0203807	0.843849	0.863974	0.000344465	0.000157878	0.000134486	0.00129073	0.000480206	0.00409453	0.00604408	4.78267e-06	1.3862e-05	3.75468e-05	9.51894e-05	0.000420281	0.00075305	0.00130227	0.0021751	0.00351122	0.00463681	0.00530352	0.00755261	0.0102092	0.0131781	0.0163286
195	14.4679	1433.99		0.665945	0	0.3133	0	0.000623835	0.0201319	0.136281	0.156412	0.979868	0.000254824	0.0203867	0.843588	0.863719	0.000344194	0.000157712	0.000134403	0.00129009	0.000479965	0.0040931	0.00604323	4.78488e-06	1.38691e-05	3.75676e-05	9.5246e-05	0.000420559	0.000753566	0.0013032	0.0021767	0.00351386	0.00464036	0.00530761	0.00755856	0.0102174	0.0131888	0.016342
196	14.4177	1433.92		0.666172	0	0.313071	0	0.000623661	0.0201329	0.13654	0.156673	0.979867	0.000259339	0.0203922	0.843327	0.86346	0.000343939	0.000157555	0.000134326	0.00128948	0.000479738	0.00409175	0.00604242	4.78716e-06	1.38763e-05	3.75889e-05	9.53039e-05	0.000420842	0.000754093	0.00130414	0.00217832	0.00351656	0.00464398	0.00531178	0.00756461	0.0102257	0.0131996	0.0163557
197	14.3675	1433.82		0.666403	0	0.312853	0	0.000623735	0.0201204	0.1368	0.15692	0.97988	0.000259976	0.0203804	0.84308	0.8632	0.000343774	0.000157453	0.000134275	0.00128909	0.00047959	0.00409087	0.0060419	4.78879e-06	1.38819e-05	3.76061e-05	9.53525e-05	0.000421092	0.000754567	0.001305	0.00217982	0.00351908	0.00464738	0.0053157	0.00757035	0.0102337	0.0132101	0.0163688
198	14.3173	1433.72		0.666631	0	0.312578	0	0.00062479	0.0201666	0.13705	0.157217	0.979833	0.000250516	0.0204171	0.842783	0.86295	0.000343754	0.000157441	0.000134269	0.00128904	0.000479572	0.00409077	0.00604183	4.79037e-06	1.38873e-05	3.76229e-05	9.54003e-05	0.000421339	0.000755034	0.00130585	0.0021813	0.00352157	0.00465074	0.00531959	0.00757604	0.0102415	0.0132204	0.0163818
199	14.2671	1433.64		0.666891	0	0.3123	0	0.00062601	0.020183	0.137335	0.157518	0.979817	0.000284501	0.0204675	0.842482	0.862665	0.000343696	0.000157405	0.000134251	0.00128891	0.000479521	0.00409046	0.00604165	4.79236e-06	1.38938e-05	3.76423e-05	9.54538e-05	0.000421606	0.000755533	0.00130675	0.00218286	0.00352416	0.00465422	0.00532361	0.0075819	0.0102496	0.013231	0.0163951
200	14.2169	1433.56		0.667164	0	0.312023	0	0.000627379	0.0201861	0.137631	0.157817	0.979814	0.000296251	0.0204823	0.842183	0.862369	0.000343658	0.000157381	0.00013424	0.00128882	0.000479486	0.00409025	0.00604153	4.79441e-06	1.39005e-05	3.76622e-05	9.55085e-05	0.000421877	0.000756041	0.00130766	0.00218444	0.00352679	0.00465776	0.00532769	0.00758784	0.0102578	0.0132417	0.0164086
201	14.1667	1433.48		0.667439	0	0.311746	0	0.000628846	0.0201861	0.137929	0.158115	0.979814	0.00029816	0.0204843	0.841885	0.862071	0.000343615	0.000157355	0.000134227	0.00128871	0.000479448	0.00409003	0.00604139	4.79643e-06	1.3907e-05	3.76818e-05	9.55626e-05	0.000422147	0.000756545	0.00130857	0.002186	0.0035294	0.00466128	0.00533175	0.00759375	0.0102659	0.0132524	0.016422
202	14.1165	1433.39		0.667714	0	0.31147	0	0.000630396	0.0201856	0.138227	0.158413	0.979814	0.0002978	0.0204834	0.841587	0.861773	0.000343565	0.000157325	0.000134211	0.0012886	0.000479404	0.00408976	0.00604123	4.79843e-06	1.39135e-05	3.77013e-05	9.56162e-05	0.000422414	0.000757046	0.00130947	0.00218756	0.003532	0.00466477	0.00533578	0.00759962	0.010274	0.013263	0.0164353
203	14.0663	1433.31		0.667991	0	0.311193	0	0.00063205	0.0201842	0.138524	0.158708	0.979816	0.000297032	0.0204812	0.841292	0.861476	0.000343539	0.000157309	0.000134204	0.00128853	0.000479381	0.00408963	0.00604115	4.80039e-06	1.392e-05	3.77206e-05	9.56697e-05	0.000422682	0.000757548	0.00131037	0.00218913	0.00353462	0.00466829	0.00533984	0.00760554	0.0102822	0.0132737	0.0164487
204	14.0161	1433.22		0.668266	0	0.310917	0	0.000633784	0.0201836	0.13882	0.159003	0.979816	0.000295574	0.0204792	0.840997	0.86118	0.000343506	0.000157288	0.000134193	0.00128846	0.000479351	0.00408945	0.00604105	4.80233e-06	1.39263e-05	3.77397e-05	9.57226e-05	0.000422947	0.000758045	0.00131127	0.00219068	0.00353721	0.00467179	0.00534387	0.00761142	0.0102903	0.0132843	0.0164621
205	13.9659	1433.14		0.668541	0	0.310639	0	0.000635592	0.0201837	0.139114	0.159298	0.979816	0.00029475	0.0204785	0.840702	0.860886	0.000343461	0.00015726	0.00013418	0.00128835	0.00047931	0.00408921	0.0060409	4.80426e-06	1.39327e-05	3.77588e-05	9.57754e-05	0.000423211	0.000758541	0.00131216	0.00219223	0.0035398	0.00467526	0.00534789	0.00761727	0.0102983	0.0132949	0.0164753
206	13.9157	1433.05		0.668817	0	0.310361	0	0.000637491	0.0201844	0.139409	0.159593	0.979816	0.000294469	0.0204788	0.840407	0.860591	0.000343426	0.000157239	0.000134169	0.00128826	0.000479279	0.00408902	0.00604079	4.80625e-06	1.39392e-05	3.77782e-05	9.58292e-05	0.00042348	0.000759045	0.00131307	0.0021938	0.00354242	0.00467879	0.00535196	0.0076232	0.0103065	0.0133056	0.0164888
207	13.8655	1432.97		0.669094	0	0.310081	0	0.000639469	0.020185	0.139704	0.159888	0.979815	0.000294569	0.0204795	0.840112	0.860296	0.000343376	0.000157208	0.000134154	0.00128815	0.000479235	0.00408876	0.00604063	4.80824e-06	1.39457e-05	3.77977e-05	9.58828e-05	0.000423748	0.000759546	0.00131397	0.00219537	0.00354502	0.00468229	0.005356	0.00762908	0.0103146	0.0133163	0.0165022
208	13.8153	1432.89		0.669372	0	0.309801	0	0.00064154	0.0201856	0.139998	0.160184	0.979814	0.000294628	0.0204803	0.839816	0.860002	0.000343337	0.000157184	0.000134142	0.00128805	0.0004792	0.00408855	0.00604051	4.81028e-06	1.39523e-05	3.78175e-05	9.59374e-05	0.00042402	0.000760055	0.00131489	0.00219695	0.00354766	0.00468585	0.0053601	0.00763505	0.0103228	0.0133271	0.0165157
209	13.7651	1432.81		0.669651	0	0.309519	0	0.000643689	0.0201867	0.140293	0.16048	0.979813	0.000294774	0.0204815	0.83952	0.859707	0.000343281	0.000157149	0.000134125	0.00128792	0.00047915	0.00408826	0.00604033	4.81235e-06	1.3959e-05	3.78374e-05	9.59923e-05	0.000424292	0.000760564	0.0013158	0.00219853	0.0035503	0.00468938	0.00536418	0.007641	0.010331	0.0133378	0.0165291
210	13.7149	1432.73		0.669931	0	0.309237	0	0.000645923	0.0201864	0.140588	0.160775	0.979814	0.000295253	0.0204817	0.839225	0.859412	0.000343218	0.000157111	0.000134106	0.00128777	0.000479094	0.00408793	0.00604013	4.81439e-06	1.39656e-05	3.78572e-05	9.60466e-05	0.000424562	0.000761069	0.00131671	0.0022001	0.00355291	0.0046929	0.00536823	0.0076469	0.0103392	0.0133484	0.0165425
211	13.6647	1432.64		0.670212	0	0.308958	0	0.000648269	0.0201822	0.140883	0.161065	0.979818	0.000294636	0.0204768	0.838935	0.859117	0.000343189	0.000157093	0.000134097	0.0012877	0.000479068	0.00408777	0.00604004	4.81626e-06	1.39718e-05	3.78759e-05	9.60986e-05	0.000424824	0.000761562	0.0013176	0.00220165	0.0035555	0.00469638	0.00537225	0.00765277	0.0103473	0.0133591	0.0165559
212	13.6145	1432.55		0.67049	0	0.308677	0	0.000650693	0.0201824	0.141174	0.161356	0.979818	0.000291151	0.0204735	0.838644	0.858826	0.000343168	0.00015708	0.00013409	0.00128765	0.000479049	0.00408766	0.00603997	4.81817e-06	1.39781e-05	3.7895e-05	9.61517e-05	0.000425091	0.000762064	0.00131851	0.00220322	0.00355812	0.00469991	0.00537633	0.00765871	0.0103555	0.0133698	0.0165694
213	13.5643	1432.47		0.670769	0	0.308392	0	0.000653177	0.0201857	0.141465	0.161651	0.979814	0.00029094	0.0204766	0.838349	0.858535	0.000343111	0.000157045	0.000134073	0.00128752	0.000478998	0.00408736	0.00603979	4.82022e-06	1.39848e-05	3.79148e-05	9.62062e-05	0.000425363	0.000762571	0.00131942	0.0022048	0.00356075	0.00470345	0.00538041	0.00766466	0.0103636	0.0133806	0.0165829
214	13.5141	1432.39		0.671051	0	0.308107	0	0.000655764	0.0201867	0.141758	0.161945	0.979813	0.000293084	0.0204798	0.838055	0.858242	0.000343066	0.000157017	0.000134059	0.00128741	0.000478958	0.00408712	0.00603965	4.8223e-06	1.39915e-05	3.79349e-05	9.62616e-05	0.000425638	0.000763086	0.00132034	0.0022064	0.00356342	0.00470703	0.00538455	0.00767068	0.0103719	0.0133914	0.0165965
215	13.4639	1432.28		0.671335	0	0.307838	0	0.000658524	0.0201682	0.142051	0.16222	0.979832	0.000293523	0.0204618	0.83778	0.857949	0.000343119	0.00015705	0.000134075	0.00128754	0.000479006	0.0040874	0.00603982	4.82352e-06	1.3996e-05	3.79496e-05	9.63046e-05	0.000425869	0.000763528	0.00132116	0.00220783	0.00356584	0.00471032	0.00538835	0.00767627	0.0103797	0.0134017	0.0166094
216	13.4137	1432.17		0.671607	0	0.307566	0	0.000661293	0.0201662	0.142331	0.162497	0.979834	0.00027944	0.0204456	0.837503	0.857669	0.000343172	0.000157082	0.000134091	0.00128766	0.000479053	0.00408768	0.00603999	4.82479e-06	1.40007e-05	3.79646e-05	9.63483e-05	0.000426103	0.000763977	0.00132198	0.00220928	0.00356829	0.00471364	0.0053922	0.00768193	0.0103875	0.013412	0.0166225
217	13.3635	1432.1		0.671876	0	0.307271	0	0.000664021	0.0201894	0.142608	0.162798	0.979811	0.000277553	0.0204669	0.837202	0.857392	0.000343069	0.000157019	0.00013406	0.00128742	0.000478961	0.00408714	0.00603966	4.82709e-06	1.4008e-05	3.7986e-05	9.64066e-05	0.000426388	0.000764506	0.00132293	0.00221091	0.00357099	0.00471727	0.00539638	0.00768799	0.0103959	0.0134229	0.0166362
218	13.3133	1432.02		0.672162	0	0.306978	0	0.000666938	0.0201932	0.142903	0.163096	0.979807	0.00029441	0.0204876	0.836904	0.857097	0.000342988	0.000156969	0.000134035	0.00128723	0.000478888	0.0040867	0.0060394	4.82945e-06	1.40155e-05	3.80078e-05	9.64658e-05	0.000426676	0.000765042	0.00132388	0.00221255	0.00357373	0.00472094	0.0054006	0.00769413	0.0104043	0.013434	0.01665
219	13.2631	1431.94		0.672452	0	0.306693	0	0.000669993	0.0201843	0.1432	0.163384	0.979816	0.000297004	0.0204813	0.836616	0.8568	0.000342955	0.000156949	0.000134025	0.00128715	0.000478858	0.00408653	0.0060393	4.83134e-06	1.40217e-05	3.80267e-05	9.65183e-05	0.00042694	0.000765539	0.00132478	0.00221411	0.00357633	0.00472444	0.00540465	0.00770003	0.0104124	0.0134446	0.0166634
220	13.2129	1431.85		0.672737	0	0.306406	0	0.000673102	0.0201835	0.14349	0.163673	0.979816	0.00029006	0.0204736	0.836327	0.85651	0.000342926	0.000156931	0.000134017	0.00128708	0.000478833	0.00408638	0.00603921	4.83328e-06	1.40281e-05	3.8046e-05	9.65717e-05	0.000427209	0.000766043	0.00132569	0.00221569	0.00357896	0.00472799	0.00540874	0.007706	0.0104207	0.0134555	0.016677
221	13.1627	1431.78		0.673021	0	0.306111	0	0.000676254	0.0201919	0.143779	0.163971	0.979808	0.000289224	0.0204812	0.836029	0.856221	0.000342833	0.000156874	0.000133988	0.00128686	0.00047875	0.00408588	0.00603891	4.83559e-06	1.40354e-05	3.80675e-05	9.66301e-05	0.000427494	0.000766574	0.00132664	0.00221732	0.00358167	0.00473162	0.00541293	0.00771209	0.010429	0.0134664	0.0166907
222	13.1124	1431.71		0.673312	0	0.305815	0	0.000679537	0.0201936	0.144074	0.164268	0.979806	0.00029516	0.0204888	0.835732	0.855926	0.000342753	0.000156825	0.000133964	0.00128667	0.000478678	0.00408546	0.00603866	4.83795e-06	1.40429e-05	3.80893e-05	9.66894e-05	0.000427783	0.000767111	0.0013276	0.00221897	0.00358442	0.0047353	0.00541717	0.00771825	0.0104375	0.0134775	0.0167046
223	13.0622	1431.61		0.673606	0	0.305535	0	0.000682966	0.0201764	0.144371	0.164547	0.979824	0.000296175	0.0204726	0.835453	0.855629	0.000342768	0.000156834	0.000133968	0.0012867	0.000478691	0.00408553	0.0060387	4.83946e-06	1.40482e-05	3.81059e-05	9.67366e-05	0.000428029	0.000767578	0.00132845	0.00222046	0.00358692	0.00473869	0.00542109	0.00772399	0.0104455	0.0134879	0.0167177
224	13.012	1431.51		0.673888	0	0.305252	0	0.000686406	0.0201743	0.144654	0.164828	0.979826	0.000283137	0.0204574	0.835172	0.855346	0.000342779	0.000156841	0.000133972	0.00128673	0.000478701	0.00408559	0.00603874	4.84101e-06	1.40535e-05	3.81226e-05	9.67843e-05	0.000428278	0.00076805	0.00132931	0.00222197	0.00358945	0.0047421	0.00542504	0.00772977	0.0104535	0.0134985	0.016731
225	12.9618	1431.41		0.674169	0	0.304962	0	0.000689916	0.0201788	0.144935	0.165114	0.979821	0.000281241	0.0204601	0.834886	0.855065	0.000342772	0.000156837	0.00013397	0.00128672	0.000478695	0.00408556	0.00603872	4.84278e-06	1.40595e-05	3.81409e-05	9.68356e-05	0.000428539	0.000768543	0.0013302	0.00222352	0.00359206	0.00474562	0.0054291	0.00773571	0.0104617	0.0135093	0.0167446
226	12.9116	1431.32		0.674454	0	0.304673	0	0.000693528	0.0201794	0.145219	0.165399	0.979821	0.000284311	0.0204637	0.834601	0.854781	0.000342763	0.000156831	0.000133967	0.00128669	0.000478687	0.00408551	0.00603869	4.84453e-06	1.40654e-05	3.81589e-05	9.68864e-05	0.000428798	0.000769033	0.00133109	0.00222507	0.00359465	0.00474911	0.00543314	0.00774161	0.0104698	0.01352	0.016758
227	12.8614	1431.25		0.674739	0	0.304372	0	0.000697183	0.0201916	0.145504	0.165695	0.979808	0.000284426	0.020476	0.834305	0.854496	0.000342666	0.000156771	0.000133937	0.00128646	0.000478601	0.004085	0.00603838	4.84684e-06	1.40727e-05	3.81804e-05	9.69448e-05	0.000429084	0.000769564	0.00133204	0.0022267	0.00359736	0.00475276	0.00543734	0.00774771	0.0104782	0.0135309	0.0167718
228	12.8112	1431.18		0.675034	0	0.304071	0	0.000700986	0.0201938	0.145797	0.165991	0.979806	0.000293221	0.020487	0.834009	0.854203	0.000342583	0.00015672	0.000133912	0.00128627	0.000478526	0.00408455	0.00603812	4.84918e-06	1.40802e-05	3.82022e-05	9.70039e-05	0.000429373	0.0007701	0.001333	0.00222836	0.00360011	0.00475644	0.00544158	0.00775387	0.0104867	0.013542	0.0167857
229	12.761	1431.09		0.675332	0	0.30378	0	0.000704922	0.0201835	0.146091	0.166275	0.979816	0.000294637	0.0204781	0.833725	0.853909	0.000342578	0.000156717	0.00013391	0.00128625	0.000478522	0.00408453	0.0060381	4.85102e-06	1.40863e-05	3.82209e-05	9.70561e-05	0.000429638	0.000770599	0.0013339	0.00222993	0.00360273	0.00475998	0.00544567	0.00775985	0.0104949	0.0135529	0.0167993
230	12.7108	1431		0.675623	0	0.303487	0	0.000708889	0.0201814	0.146378	0.16656	0.979819	0.000286784	0.0204682	0.83344	0.853622	0.000342556	0.000156704	0.000133904	0.0012862	0.000478502	0.00408441	0.00603803	4.85281e-06	1.40923e-05	3.82392e-05	9.71073e-05	0.000429898	0.000771091	0.00133479	0.00223147	0.00360533	0.00476348	0.00544971	0.00776575	0.0105031	0.0135636	0.0168128
231	12.6606	1430.91		0.675913	0	0.30319	0	0.000712932	0.0201843	0.146663	0.166848	0.979816	0.000285003	0.0204693	0.833152	0.853337	0.000342525	0.000156684	0.000133894	0.00128613	0.000478474	0.00408425	0.00603793	4.85475e-06	1.40987e-05	3.82585e-05	9.7161e-05	0.000430168	0.000771598	0.00133571	0.00223306	0.00360798	0.00476705	0.00545383	0.00777176	0.0105114	0.0135744	0.0168264
232	12.6104	1430.83		0.676206	0	0.302893	0	0.000717067	0.0201843	0.14695	0.167134	0.979816	0.000286851	0.0204712	0.832866	0.85305	0.000342486	0.00015666	0.000133882	0.00128604	0.000478439	0.00408404	0.00603781	4.85666e-06	1.4105e-05	3.82775e-05	9.72138e-05	0.000430434	0.000772098	0.00133661	0.00223463	0.0036106	0.00477058	0.00545791	0.00777771	0.0105196	0.0135852	0.01684
233	12.5602	1430.74		0.676499	0	0.302593	0	0.000721291	0.020186	0.147237	0.167423	0.979814	0.000286625	0.0204726	0.832577	0.852763	0.000342447	0.000156637	0.00013387	0.00128594	0.000478405	0.00408383	0.00603769	4.85866e-06	1.41115e-05	3.82972e-05	9.72682e-05	0.000430707	0.000772609	0.00133753	0.00223622	0.00361326	0.00477416	0.00546205	0.00778374	0.0105279	0.0135961	0.0168537
234	12.51	1430.66		0.676795	0	0.302292	0	0.000725622	0.020187	0.147524	0.167711	0.979813	0.000287661	0.0204747	0.832289	0.852476	0.000342418	0.000156619	0.000133862	0.00128588	0.000478379	0.00408368	0.00603759	4.86069e-06	1.41182e-05	3.83171e-05	9.73234e-05	0.000430983	0.000773126	0.00133846	0.00223784	0.00361596	0.00477779	0.00546623	0.00778984	0.0105363	0.0136072	0.0168675
235	12.4598	1430.56		0.677093	0	0.301995	0	0.000730062	0.0201821	0.147813	0.167995	0.979818	0.00028819	0.0204703	0.832005	0.852187	0.000342433	0.000156628	0.000133866	0.00128591	0.000478392	0.00408376	0.00603764	4.86249e-06	1.41242e-05	3.83356e-05	9.73753e-05	0.000431248	0.000773627	0.00133937	0.00223942	0.00361861	0.00478136	0.00547036	0.00779588	0.0105446	0.0136181	0.0168813
236	12.4096	1430.47		0.677389	0	0.301694	0	0.000734581	0.0201824	0.148097	0.168279	0.979818	0.000284418	0.0204668	0.831721	0.851903	0.000342458	0.000156643	0.000133874	0.00128597	0.000478414	0.00408389	0.00603772	4.86434e-06	1.41304e-05	3.83545e-05	9.74284e-05	0.000431519	0.000774137	0.00134029	0.00224103	0.0036213	0.00478499	0.00547456	0.007802	0.0105531	0.0136292	0.0168953
237	12.3594	1430.38		0.677685	0	0.301387	0	0.000739202	0.0201887	0.148381	0.16857	0.979811	0.000284431	0.0204731	0.83143	0.851619	0.000342465	0.000156647	0.000133876	0.00128599	0.00047842	0.00408393	0.00603774	4.86651e-06	1.41375e-05	3.83756e-05	9.74864e-05	0.000431807	0.000774678	0.00134126	0.00224271	0.00362411	0.00478877	0.00547891	0.00780835	0.0105618	0.0136407	0.0169097
238	12.3092	1430.3		0.677989	0	0.301076	0	0.000743978	0.0201916	0.14867	0.168862	0.979808	0.000288938	0.0204805	0.831138	0.85133	0.000342504	0.000156671	0.000133888	0.00128608	0.000478455	0.00408413	0.00603787	4.8688e-06	1.41449e-05	3.83976e-05	9.7547e-05	0.000432108	0.000775239	0.00134227	0.00224445	0.00362701	0.00479267	0.00548342	0.00781491	0.0105709	0.0136525	0.0169246
239	12.259	1430.21		0.678295	0	0.300763	0	0.000748886	0.0201928	0.148961	0.169154	0.979807	0.000290997	0.0204838	0.830846	0.851039	0.000342563	0.000156708	0.000133906	0.00128622	0.000478509	0.00408445	0.00603806	4.87115e-06	1.41525e-05	3.84201e-05	9.76086e-05	0.000432413	0.00077581	0.0013433	0.00224623	0.00362996	0.00479664	0.005488	0.00782158	0.01058	0.0136646	0.0169396
240	12.2088	1430.13		0.678605	0	0.300447	0	0.000753931	0.0201949	0.149253	0.169448	0.979805	0.000291842	0.0204867	0.830552	0.850747	0.000342654	0.000156764	0.000133933	0.00128644	0.00047859	0.00408493	0.00603834	4.87363e-06	1.41604e-05	3.84437e-05	9.7673e-05	0.000432731	0.000776403	0.00134436	0.00224806	0.00363302	0.00480075	0.00549273	0.00782846	0.0105895	0.013677	0.0169552
241	12.1586	1430.05		0.678918	0	0.300123	0	0.000759126	0.0202	0.149547	0.169747	0.9798	0.000293446	0.0204934	0.830253	0.850453	0.000342762	0.000156831	0.000133967	0.00128669	0.000478687	0.00408551	0.00603869	4.87638e-06	1.41692e-05	3.84692e-05	9.77422e-05	0.000433068	0.00077703	0.00134548	0.00224999	0.00363622	0.00480504	0.00549768	0.00783565	0.0105994	0.0136899	0.0169714
242	12.1084	1429.97		0.679234	0	0.299803	0	0.000764404	0.0201981	0.149844	0.170042	0.979802	0.000297269	0.0204954	0.829958	0.850156	0.000342831	0.000156873	0.000133988	0.00128686	0.000478748	0.00408587	0.00603891	4.87893e-06	1.41773e-05	3.84931e-05	9.78073e-05	0.000433387	0.000777624	0.00134655	0.00225183	0.00363927	0.00480914	0.0055024	0.00784251	0.0106088	0.0137023	0.0169869
243	12.0582	1429.87		0.679552	0	0.299483	0	0.000769813	0.0201947	0.15014	0.170335	0.979805	0.000295971	0.0204907	0.829665	0.84986	0.000342985	0.000156967	0.000134034	0.00128722	0.000478886	0.00408669	0.00603939	4.88142e-06	1.41853e-05	3.8517e-05	9.7873e-05	0.000433713	0.000778233	0.00134764	0.00225372	0.00364242	0.00481337	0.00550729	0.00784962	0.0106186	0.0137151	0.017003
244	12.008	1429.78		0.679868	0	0.299165	0	0.000775276	0.0201925	0.150433	0.170626	0.979808	0.000293569	0.020486	0.829374	0.849567	0.000343105	0.000157041	0.000134071	0.0012875	0.000478993	0.00408732	0.00603977	4.88376e-06	1.41929e-05	3.85397e-05	9.79356e-05	0.000434025	0.000778817	0.00134869	0.00225554	0.00364546	0.00481746	0.005512	0.00785649	0.0106281	0.0137275	0.0170186
245	11.9578	1429.69		0.680843	0	0.299879	0	0	0.0192779	0.150725	0.170003	0.980722	0.000291964	0.0195699	0.829997	0.849275	0.000345386	0.000158446	0.000134766	0.00129291	0.000481028	0.0040994	0.00604699	4.8862e-06	1.42009e-05	3.85633e-05	9.80004e-05	0.000434347	0.000779419	0.00134977	0.00225741	0.00364858	0.00482165	0.00551683	0.00786353	0.0106378	0.0137402	0.0170345
246	11.9076	1429.6		0.680864	0	0.299536	0	0	0.0196	0.150725	0.170325	0.9804	0	0.0196	0.829675	0.849275	0.000345116	0.00015828	0.000134684	0.00129227	0.000480788	0.00409797	0.00604614	4.88785e-06	1.42065e-05	3.85805e-05	9.80491e-05	0.000434597	0.000779893	0.00135064	0.00225891	0.0036511	0.00482505	0.00552077	0.00786928	0.0106457	0.0137507	0.0170477
247	11.8574	1429.52		0.680886	0	0.299186	0	0	0.0199282	0.150725	0.170654	0.980072	0	0.0199282	0.829346	0.849275	0.000344819	0.000158097	0.000134594	0.00129156	0.000480523	0.0040964	0.0060452	4.88973e-06	1.42127e-05	3.85993e-05	9.81012e-05	0.00043486	0.000780386	0.00135153	0.00226046	0.00365368	0.00482853	0.00552478	0.00787514	0.0106538	0.0137613	0.0170611
248	11.8072	1429.44		0.681006	0	0.298845	0	0	0.0201491	0.150821	0.17097	0.979851	9.56391e-05	0.0202447	0.82903	0.849179	0.000344639	0.000157986	0.000134539	0.00129114	0.000480362	0.00409545	0.00604463	4.89179e-06	1.42194e-05	3.86194e-05	9.81568e-05	0.000435138	0.000780907	0.00135246	0.00226209	0.00365639	0.00483218	0.005529	0.00788129	0.0106623	0.0137724	0.017075
249	11.757	1429.35		0.681288	0	0.298531	0	0	0.0201807	0.151078	0.171259	0.979819	0.00025727	0.020438	0.828741	0.848922	0.000344595	0.000157959	0.000134525	0.00129103	0.000480323	0.00409522	0.00604449	4.89374e-06	1.42258e-05	3.86389e-05	9.82109e-05	0.00043541	0.00078142	0.00135339	0.00226369	0.00365908	0.0048358	0.00553318	0.00788739	0.0106707	0.0137834	0.0170889
250	11.7068	1429.26		0.681595	0	0.29822	0	0	0.0201856	0.151359	0.171544	0.979814	0.000280296	0.0204659	0.828456	0.848641	0.000344571	0.000157944	0.000134518	0.00129098	0.000480301	0.00409509	0.00604442	4.8957e-06	1.42323e-05	3.86583e-05	9.8265e-05	0.000435683	0.000781932	0.00135431	0.0022653	0.00366177	0.00483942	0.00553735	0.00789349	0.0106791	0.0137945	0.0171028
251	11.6566	1429.18		0.681906	0	0.297906	0	0	0.0201881	0.151642	0.17183	0.979812	0.000283679	0.0204718	0.82817	0.848358	0.000344542	0.000157926	0.000134509	0.00129091	0.000480275	0.00409493	0.00604432	4.89774e-06	1.4239e-05	3.86784e-05	9.83204e-05	0.000435961	0.000782453	0.00135525	0.00226693	0.00366448	0.00484307	0.00554157	0.00789963	0.0106876	0.0138056	0.0171167
252	11.6064	1429.1		0.682219	0	0.297592	0	0	0.0201886	0.151928	0.172116	0.979811	0.00028533	0.0204739	0.827884	0.848072	0.000344516	0.00015791	0.000134501	0.00129085	0.000480252	0.0040948	0.00604424	4.89978e-06	1.42457e-05	3.86984e-05	9.8376e-05	0.000436239	0.000782974	0.00135619	0.00226855	0.0036672	0.00484673	0.0055458	0.00790579	0.0106961	0.0138168	0.0171307
253	11.5562	1429.01		0.682534	0	0.29728	0	0	0.0201854	0.152213	0.172399	0.979815	0.000285538	0.020471	0.827601	0.847787	0.000344514	0.000157909	0.000134501	0.00129084	0.000480251	0.00409479	0.00604424	4.90166e-06	1.42519e-05	3.87175e-05	9.84291e-05	0.000436509	0.000783483	0.00135711	0.00227015	0.00366988	0.00485034	0.00554996	0.00791188	0.0107045	0.0138278	0.0171446
254	11.506	1428.92		0.682848	0	0.296967	0	0	0.0201851	0.152496	0.172681	0.979815	0.000283051	0.0204682	0.827319	0.847504	0.000344513	0.000157908	0.0001345	0.00129084	0.00048025	0.00409478	0.00604423	4.90354e-06	1.42582e-05	3.87365e-05	9.84824e-05	0.000436779	0.000783992	0.00135803	0.00227176	0.00367256	0.00485396	0.00555414	0.00791799	0.0107129	0.0138389	0.0171585
255	11.4558	1428.84		0.683163	0	0.296647	0	0	0.0201902	0.152779	0.172969	0.97981	0.000282669	0.0204728	0.827031	0.847221	0.000344481	0.000157888	0.000134491	0.00129076	0.000480221	0.00409461	0.00604413	4.90568e-06	1.42651e-05	3.87572e-05	9.85393e-05	0.000437062	0.000784522	0.00135899	0.00227341	0.00367531	0.00485766	0.00555841	0.00792421	0.0107215	0.0138501	0.0171727
256	11.4056	1428.76		0.683482	0	0.296327	0	0	0.020191	0.153065	0.173256	0.979809	0.000286216	0.0204773	0.826744	0.846935	0.000344453	0.000157871	0.000134482	0.0012907	0.000480196	0.00409447	0.00604405	4.90782e-06	1.42721e-05	3.87779e-05	9.85963e-05	0.000437346	0.000785053	0.00135994	0.00227506	0.00367807	0.00486137	0.00556269	0.00793044	0.0107301	0.0138614	0.0171868
257	11.3554	1428.67		0.683803	0	0.296008	0	0	0.0201891	0.153352	0.173541	0.979811	0.000286737	0.0204758	0.826459	0.846648	0.000344443	0.000157865	0.000134479	0.00129068	0.000480187	0.00409441	0.00604401	4.90985e-06	1.42787e-05	3.87979e-05	9.86518e-05	0.000437624	0.000785576	0.00136088	0.00227669	0.0036808	0.00486505	0.00556694	0.00793663	0.0107386	0.0138726	0.0172009
258	11.3052	1428.59		0.684124	0	0.295687	0	0	0.0201887	0.153637	0.173826	0.979811	0.000285176	0.0204739	0.826174	0.846363	0.000344431	0.000157858	0.000134475	0.00129065	0.000480176	0.00409435	0.00604397	4.91187e-06	1.42853e-05	3.88178e-05	9.8707e-05	0.000437902	0.000786096	0.00136182	0.00227832	0.00368352	0.00486871	0.00557117	0.0079428	0.0107471	0.0138838	0.0172149
259	11.255	1428.5		0.684445	0	0.295366	0	0	0.0201888	0.153922	0.174111	0.979811	0.000284793	0.0204736	0.825889	0.846078	0.00034442	0.000157851	0.000134472	0.00129062	0.000480167	0.00409429	0.00604394	4.91389e-06	1.4292e-05	3.88378e-05	9.87623e-05	0.000438179	0.000786618	0.00136276	0.00227996	0.00368625	0.00487238	0.00557541	0.00794899	0.0107556	0.013895	0.017229
260	11.2048	1428.42		0.684768	0	0.295043	0	0	0.020189	0.154207	0.174396	0.979811	0.000284731	0.0204737	0.825604	0.845793	0.000344411	0.000157846	0.000134469	0.0012906	0.000480159	0.00409425	0.00604391	4.91591e-06	1.42986e-05	3.88578e-05	9.88177e-05	0.000438458	0.00078714	0.00136371	0.00228159	0.00368898	0.00487606	0.00557965	0.00795518	0.0107642	0.0139062	0.0172431
261	11.1546	1428.32		0.685092	0	0.294728	0	0	0.0201802	0.154491	0.174671	0.97982	0.000284747	0.0204649	0.825329	0.845509	0.000344466	0.000157879	0.000134486	0.00129073	0.000480208	0.00409454	0.00604409	4.91747e-06	1.4304e-05	3.88748e-05	9.88665e-05	0.000438713	0.000787626	0.00136459	0.00228314	0.00369159	0.00487959	0.00558374	0.00796117	0.0107725	0.0139171	0.0172568
262	11.1044	1428.22		0.68541	0	0.294411	0	0	0.0201791	0.154769	0.174949	0.979821	0.000278153	0.0204572	0.825051	0.845231	0.000344518	0.000157911	0.000134502	0.00129085	0.000480254	0.00409481	0.00604425	4.91902e-06	1.43095e-05	3.88919e-05	9.89154e-05	0.000438968	0.000788112	0.00136548	0.00228469	0.00369421	0.00488313	0.00558783	0.00796718	0.0107808	0.0139281	0.0172706
263	11.0542	1428.14		0.685728	0	0.294079	0	0	0.0201926	0.155047	0.175239	0.979807	0.000277222	0.0204698	0.824761	0.844953	0.000344458	0.000157875	0.000134484	0.00129071	0.000480201	0.00409449	0.00604406	4.92126e-06	1.43167e-05	3.89131e-05	9.89735e-05	0.000439255	0.000788647	0.00136644	0.00228635	0.00369697	0.00488684	0.00559211	0.0079734	0.0107894	0.0139393	0.0172847
264	11.004	1428.07		0.686058	0	0.293748	0	0	0.0201947	0.155334	0.175528	0.979805	0.000286929	0.0204816	0.824472	0.844666	0.00034441	0.000157845	0.000134469	0.0012906	0.000480157	0.00409424	0.00604391	4.9235e-06	1.43239e-05	3.89344e-05	9.90317e-05	0.000439543	0.000789183	0.0013674	0.00228802	0.00369973	0.00489056	0.0055964	0.00797964	0.010798	0.0139505	0.0172988
265	10.9538	1427.97		0.686389	0	0.293427	0	0	0.0201839	0.155622	0.175806	0.979816	0.000288384	0.0204723	0.824194	0.844378	0.000344443	0.000157865	0.000134479	0.00129067	0.000480187	0.00409441	0.00604401	4.92516e-06	1.43295e-05	3.8952e-05	9.90817e-05	0.000439801	0.000789673	0.00136829	0.00228957	0.00370235	0.00489409	0.00560049	0.00798563	0.0108062	0.0139614	0.0173126
266	10.9036	1427.88		0.686714	0	0.293103	0	0	0.0201826	0.155902	0.176085	0.979817	0.000280383	0.020463	0.823915	0.844098	0.000344473	0.000157884	0.000134488	0.00129075	0.000480214	0.00409457	0.00604411	4.92682e-06	1.43352e-05	3.89697e-05	9.91318e-05	0.00044006	0.000790164	0.00136919	0.00229113	0.00370498	0.00489764	0.00560459	0.00799164	0.0108146	0.0139724	0.0173264
267	10.8534	1427.79		0.68704	0	0.292772	0	0	0.0201886	0.156182	0.17637	0.979811	0.000279305	0.0204679	0.82363	0.843818	0.000344465	0.000157879	0.000134486	0.00129073	0.000480207	0.00409453	0.00604408	4.9288e-06	1.43417e-05	3.89893e-05	9.91865e-05	0.000440336	0.000790682	0.00137012	0.00229276	0.00370769	0.0049013	0.00560881	0.0079978	0.0108231	0.0139835	0.0173404
268	10.8032	1427.71		0.687371	0	0.292439	0	0	0.02019	0.156465	0.176655	0.97981	0.000283594	0.0204736	0.823345	0.843535	0.000344467	0.00015788	0.000134487	0.00129073	0.000480209	0.00409454	0.00604409	4.93079e-06	1.43483e-05	3.90092e-05	9.92416e-05	0.000440613	0.000791204	0.00137106	0.00229439	0.00371042	0.00490498	0.00561306	0.00800399	0.0108316	0.0139948	0.0173545
269	10.753	1427.62		0.687704	0	0.292107	0	0	0.0201884	0.15675	0.176938	0.979812	0.000284506	0.0204729	0.823062	0.84325	0.000344489	0.000157893	0.000134493	0.00129078	0.000480228	0.00409466	0.00604416	4.93269e-06	1.43546e-05	3.90284e-05	9.92952e-05	0.000440886	0.000791717	0.00137199	0.00229601	0.00371313	0.00490863	0.00561728	0.00801016	0.0108401	0.014006	0.0173686
270	10.7028	1427.53		0.688037	0	0.291774	0	0	0.0201885	0.157033	0.177222	0.979812	0.000283242	0.0204717	0.822778	0.842967	0.000344514	0.000157908	0.000134501	0.00129084	0.00048025	0.00409479	0.00604424	4.93459e-06	1.4361e-05	3.90477e-05	9.93491e-05	0.000441159	0.000792233	0.00137292	0.00229763	0.00371585	0.00491229	0.00562151	0.00801635	0.0108487	0.0140172	0.0173827
271	10.6526	1427.44		0.688372	0	0.291439	0	0	0.0201893	0.157316	0.177506	0.979811	0.00028324	0.0204725	0.822494	0.842684	0.000344539	0.000157924	0.000134508	0.0012909	0.000480273	0.00409492	0.00604432	4.93653e-06	1.43674e-05	3.90672e-05	9.94036e-05	0.000441435	0.000792753	0.00137386	0.00229926	0.00371858	0.00491598	0.00562577	0.00802256	0.0108573	0.0140285	0.0173969
272	10.6024	1427.35		0.688708	0	0.291103	0	0	0.0201888	0.1576	0.177789	0.979811	0.000283765	0.0204725	0.822211	0.8424	0.000344552	0.000157932	0.000134512	0.00129093	0.000480285	0.00409499	0.00604436	4.93839e-06	1.43736e-05	3.90861e-05	9.94566e-05	0.000441705	0.000793261	0.00137478	0.00230087	0.00372126	0.0049196	0.00562994	0.00802867	0.0108657	0.0140395	0.0174108
273	10.5522	1427.26		0.689045	0	0.290766	0	0	0.0201887	0.157883	0.178072	0.979811	0.000283292	0.020472	0.821928	0.842117	0.000344569	0.000157943	0.000134518	0.00129097	0.0004803	0.00409508	0.00604441	4.94025e-06	1.43798e-05	3.91051e-05	9.95096e-05	0.000441975	0.000793769	0.0013757	0.00230247	0.00372395	0.00492322	0.00563413	0.00803478	0.0108741	0.0140506	0.0174247
274	10.502	1427.18		0.689383	0	0.290428	0	0	0.020189	0.158166	0.178355	0.979811	0.000283125	0.0204721	0.821645	0.841834	0.000344589	0.000157955	0.000134524	0.00129102	0.000480317	0.00409518	0.00604447	4.94212e-06	1.43861e-05	3.9124e-05	9.95627e-05	0.000442245	0.000794279	0.00137663	0.00230407	0.00372664	0.00492684	0.00563832	0.00804091	0.0108826	0.0140618	0.0174387
275	10.4518	1427.09		0.689722	0	0.290088	0	0	0.0201892	0.15845	0.178639	0.979811	0.000283271	0.0204725	0.821361	0.84155	0.000344614	0.00015797	0.000134531	0.00129108	0.00048034	0.00409532	0.00604455	4.94398e-06	1.43923e-05	3.9143e-05	9.96159e-05	0.000442515	0.000794789	0.00137755	0.00230568	0.00372933	0.00493048	0.00564252	0.00804704	0.0108911	0.0140729	0.0174527
276	10.4016	1427		0.690063	0	0.289747	0	0	0.0201896	0.158733	0.178923	0.97981	0.000283335	0.0204729	0.821077	0.841267	0.000344643	0.000157988	0.00013454	0.00129115	0.000480365	0.00409547	0.00604464	4.94585e-06	1.43985e-05	3.9162e-05	9.96692e-05	0.000442786	0.0007953	0.00137848	0.00230729	0.00373204	0.00493412	0.00564673	0.0080532	0.0108996	0.0140841	0.0174668
277	10.3514	1426.91		0.690406	0	0.289403	0	0	0.0201912	0.159017	0.179208	0.979809	0.000283558	0.0204748	0.820792	0.840983	0.000344665	0.000158002	0.000134547	0.0012912	0.000480385	0.00409559	0.00604471	4.94779e-06	1.4405e-05	3.91815e-05	9.97234e-05	0.000443061	0.000795817	0.00137941	0.00230892	0.00373476	0.00493779	0.00565096	0.00805938	0.0109081	0.0140953	0.0174809
278	10.3012	1426.83		0.690751	0	0.289057	0	0	0.0201918	0.159301	0.179493	0.979808	0.000284673	0.0204765	0.820507	0.840699	0.000344692	0.000158019	0.000134555	0.00129126	0.000480409	0.00409573	0.0060448	4.94974e-06	1.44114e-05	3.9201e-05	9.97779e-05	0.000443337	0.000796336	0.00138035	0.00231055	0.00373749	0.00494147	0.00565521	0.00806559	0.0109167	0.0141066	0.0174951
279	10.251	1426.75		0.691098	0	0.288703	0	0	0.0201985	0.159586	0.179785	0.979802	0.000285081	0.0204835	0.820215	0.840414	0.000344681	0.000158012	0.000134552	0.00129124	0.000480399	0.00409567	0.00604477	4.95203e-06	1.44188e-05	3.92228e-05	9.98374e-05	0.00044363	0.000796884	0.00138133	0.00231225	0.00374031	0.00494527	0.00565959	0.00807196	0.0109255	0.014118	0.0175095
280	10.2008	1426.68		0.691452	0	0.288348	0	0	0.0201998	0.159876	0.180076	0.9798	0.000289885	0.0204897	0.819924	0.840124	0.000344679	0.00015801	0.000134551	0.00129123	0.000480397	0.00409566	0.00604476	4.95433e-06	1.44262e-05	3.92446e-05	9.98971e-05	0.000443925	0.000797434	0.00138232	0.00231395	0.00374315	0.00494908	0.00566399	0.00807836	0.0109343	0.0141296	0.017524
281	10.1506	1426.58		0.691807	0	0.288003	0	0	0.0201898	0.160167	0.180357	0.97981	0.000290879	0.0204807	0.819643	0.839833	0.000344755	0.000158057	0.000134574	0.00129141	0.000480465	0.00409606	0.006045	4.95606e-06	1.44321e-05	3.92629e-05	9.99488e-05	0.000444191	0.000797939	0.00138324	0.00231555	0.00374584	0.00495271	0.00566819	0.00808451	0.0109428	0.0141408	0.0175381
282	10.1004	1426.49		0.692156	0	0.287656	0	0	0.0201878	0.160451	0.180639	0.979812	0.000283578	0.0204714	0.819361	0.839549	0.000344814	0.000158093	0.000134592	0.00129155	0.000480518	0.00409637	0.00604518	4.95773e-06	1.44378e-05	3.92806e-05	9.99991e-05	0.000444452	0.000798433	0.00138414	0.00231713	0.00374848	0.00495628	0.00567232	0.00809056	0.0109511	0.0141518	0.0175519
283	10.0502	1426.39		0.692505	0	0.287311	0	0	0.0201846	0.160733	0.180917	0.979815	0.000282028	0.0204667	0.819083	0.839267	0.000344897	0.000158145	0.000134617	0.00129175	0.000480592	0.00409681	0.00604545	4.95923e-06	1.44431e-05	3.92973e-05	0.000100047	0.000444705	0.000798914	0.00138502	0.00231867	0.00375109	0.00495981	0.0056764	0.00809655	0.0109594	0.0141628	0.0175657
284	10	1426.28		0.692559	0	0.286931	0	0	0.0205095	0.161012	0.181522	0.97949	0.000279661	0.0207892	0.818478	0.838988	0.000344703	0.000158025	0.000134558	0.00129129	0.000480419	0.00409579	0.00604483	4.9606e-06	1.4448e-05	3.9313e-05	0.000100093	0.000444946	0.000799376	0.00138586	0.00232016	0.0037536	0.00496321	0.00568034	0.00810235	0.0109675	0.0141734	0.0175791
[truncated: 158 more columns]

## Sheet: 1,605°C Tp 
System				Phase Proportions						Melting							Mineral-melt partition coefficients
																	Olivine																						Cpx
Step	P (kbar)	T (°C)	Used for	ol	cpx	opx	g	spl	melt (φi)	Ei	Fi	1-φi	ΔEi	ϕbef,i	Si	Residue mass	Th	U	Nb	Ta	Sr	Zr	Hf	La	Ce	Pr	Nd	Sm	Eu	Gd	Tb	Dy	Y	Ho	Er	Tm	Yb	Lu	Cpx phase	Th	U	Nb	Ta	Sr	Zr	Hf	La	Ce	Pr
1	61	1734.1		0.586967	0.276243	0	0.135597	0	0.00119341	0	0.00119341	0.998807	0	0.00119341	0.998807	1	3.73739e-05	7.97516e-06	2.37483e-05	0.000181537	0.00011593	0.00152338	0.00405034	9.52996e-06	2.35595e-05	5.49831e-05	0.000121298	0.000428946	0.000704412	0.0011224	0.00173631	0.00260926	0.00330544	0.00370554	0.00500537	0.00646796	0.00803627	0.00964354	pig	0.00228147	0.00382457	0.00290413	0.00597606	0.0458595	0.0192644	0.0421462	0.012679	0.0192408	0.0280062
2	60.9499	1734.02		0.586515	0.276031	0	0.135425	0	0.00202946	0	0.00202946	0.997971	0	0.00202946	0.997971	1	3.73637e-05	7.97223e-06	2.37433e-05	0.000181506	0.00011591	0.0015232	0.00405014	9.5344e-06	2.35713e-05	5.50125e-05	0.000121367	0.000429209	0.000704858	0.00112313	0.00173747	0.00261105	0.00330773	0.00370813	0.00500892	0.00647261	0.00804212	0.00965063	pig	0.00228223	0.00382442	0.00290722	0.00598325	0.0458516	0.0192735	0.0421642	0.0126027	0.019134	0.027863
3	60.8998	1733.94		0.58606	0.275817	0	0.135252	0	0.00287143	0	0.00287143	0.997129	0	0.00287143	0.997129	1	3.73538e-05	7.9694e-06	2.37384e-05	0.000181476	0.00011589	0.00152302	0.00404995	9.53887e-06	2.35832e-05	5.5042e-05	0.000121436	0.000429474	0.000705306	0.00112387	0.00173863	0.00261284	0.00331003	0.00371072	0.00501248	0.00647728	0.00804799	0.00965774	pig	0.00228299	0.00382429	0.0029103	0.00599041	0.0458435	0.0192825	0.0421818	0.012526	0.0190264	0.0277188
4	60.8496	1733.87		0.585599	0.275599	0	0.135076	0	0.00372562	0	0.00372562	0.996274	0	0.00372562	0.996274	1	3.73416e-05	7.96589e-06	2.37323e-05	0.000181438	0.000115866	0.00152279	0.00404971	9.54337e-06	2.35951e-05	5.50715e-05	0.000121504	0.000429737	0.000705752	0.0011246	0.00173979	0.00261462	0.00331231	0.0037133	0.00501601	0.0064819	0.0080538	0.00966478	pig	0.00228374	0.00382409	0.0029134	0.00599765	0.0458353	0.0192915	0.0421995	0.0124494	0.018919	0.0275747
5	60.7995	1733.8		0.585136	0.275381	0	0.1349	0	0.00458294	0	0.00458294	0.995417	0	0.00458294	0.995417	1	3.73295e-05	7.96242e-06	2.37263e-05	0.000181401	0.000115842	0.00152257	0.00404947	9.54787e-06	2.3607e-05	5.51011e-05	0.000121573	0.000430001	0.000706197	0.00112533	0.00174095	0.00261639	0.00331459	0.00371587	0.00501955	0.00648653	0.00805962	0.00967183	pig	0.00228449	0.0038239	0.00291651	0.00600489	0.0458271	0.0193004	0.0422171	0.0123729	0.0188117	0.0274306
6	60.7494	1733.71		0.584725	0.27519	0	0.134738	0	0.00534717	0	0.00534717	0.994653	0	0.00534717	0.994653	1	3.73275e-05	7.96185e-06	2.37253e-05	0.000181395	0.000115838	0.00152254	0.00404943	9.55188e-06	2.36179e-05	5.51286e-05	0.000121638	0.000430255	0.000706631	0.00112604	0.00174209	0.00261815	0.00331685	0.00371843	0.00502307	0.00649116	0.00806544	0.0096789	pig	0.00228529	0.00382384	0.00291966	0.00601223	0.0458225	0.0193105	0.0422372	0.0123047	0.0187161	0.0273024
7	60.6993	1733.61		0.584305	0.274992	0	0.134574	0	0.00612871	0	0.00612871	0.993871	0	0.00612871	0.993871	1	3.73264e-05	7.96152e-06	2.37247e-05	0.000181391	0.000115836	0.00152252	0.00404941	9.55599e-06	2.3629e-05	5.51566e-05	0.000121704	0.000430514	0.000707071	0.00112677	0.00174324	0.00261994	0.00331915	0.00372103	0.00502664	0.00649585	0.00807136	0.00968607	pig	0.0022861	0.00382384	0.00292276	0.00601943	0.045817	0.0193201	0.042256	0.0122341	0.018617	0.0271692
8	60.6491	1733.52		0.583906	0.274807	0	0.134416	0	0.00687177	0	0.00687177	0.993128	0	0.00687177	0.993128	1	3.73273e-05	7.96179e-06	2.37252e-05	0.000181394	0.000115837	0.00152254	0.00404943	9.55986e-06	2.36396e-05	5.51835e-05	0.000121768	0.000430765	0.000707501	0.00112748	0.00174438	0.0026217	0.00332141	0.00372358	0.00503017	0.00650048	0.00807719	0.00969316	pig	0.00228692	0.00382382	0.00292592	0.0060268	0.0458134	0.0193305	0.0422765	0.0121682	0.0185246	0.0270452
9	60.599	1733.43		0.583506	0.274621	0	0.134257	0	0.00761696	0	0.00761696	0.992383	0	0.00761696	0.992383	1	3.73283e-05	7.96207e-06	2.37257e-05	0.000181397	0.000115839	0.00152255	0.00404945	9.56373e-06	2.36502e-05	5.52104e-05	0.000121832	0.000431017	0.000707931	0.00112819	0.00174551	0.00262345	0.00332368	0.00372614	0.00503369	0.00650512	0.00808303	0.00970025	pig	0.00228773	0.0038238	0.00292908	0.00603418	0.0458098	0.0193408	0.0422969	0.0121025	0.0184323	0.0269213
10	60.5489	1733.35		0.58304	0.274398	0	0.134077	0	0.0084851	0	0.0084851	0.991515	0	0.0084851	0.991515	1	3.73169e-05	7.95882e-06	2.372e-05	0.000181362	0.000115817	0.00152235	0.00404922	9.56822e-06	2.36621e-05	5.52399e-05	0.000121901	0.000431281	0.000708377	0.00112892	0.00174667	0.00262523	0.00332596	0.00372871	0.00503723	0.00650975	0.00808886	0.00970731	pig	0.0022885	0.00382362	0.0029322	0.00604144	0.0458016	0.0193495	0.0423139	0.0120267	0.0183257	0.026778
11	60.4988	1733.28		0.582564	0.274168	0	0.133894	0	0.00937342	0	0.00937342	0.990627	0	0.00937342	0.990627	1	3.73066e-05	7.95586e-06	2.37149e-05	0.000181331	0.000115796	0.00152216	0.00404902	9.57281e-06	2.36743e-05	5.52701e-05	0.000121971	0.000431549	0.000708832	0.00112966	0.00174785	0.00262705	0.00332829	0.00373134	0.00504083	0.00651447	0.00809478	0.00971449	pig	0.00228927	0.00382349	0.00293525	0.00604854	0.0457922	0.0193574	0.0423295	0.0119482	0.0182152	0.026629
12	60.4487	1733.18		0.582157	0.273977	0	0.133731	0	0.0101345	0	0.0101345	0.989866	0	0.0101345	0.989866	1	3.73072e-05	7.95602e-06	2.37152e-05	0.000181332	0.000115797	0.00152217	0.00404903	9.57673e-06	2.36849e-05	5.52972e-05	0.000122036	0.000431802	0.000709264	0.00113038	0.00174899	0.00262881	0.00333056	0.0037339	0.00504436	0.00651911	0.00810064	0.00972159	pig	0.00229009	0.00382347	0.00293841	0.00605591	0.0457881	0.0193674	0.0423493	0.011882	0.018122	0.0265037
13	60.3985	1733.09		0.581753	0.273788	0	0.133569	0	0.0108909	0	0.0108909	0.989109	0	0.0108909	0.989109	1	3.73074e-05	7.95609e-06	2.37153e-05	0.000181333	0.000115798	0.00152217	0.00404904	9.5806e-06	2.36955e-05	5.53241e-05	0.000122099	0.000432053	0.000709693	0.00113108	0.00175012	0.00263056	0.00333281	0.00373645	0.00504787	0.00652373	0.00810645	0.00972865	pig	0.00229091	0.00382343	0.0029416	0.00606335	0.0457845	0.0193777	0.0423696	0.011817	0.0180306	0.0263807
14	60.3484	1733		0.581326	0.273585	0	0.133399	0	0.0116903	0	0.0116903	0.98831	0	0.0116903	0.98831	1	3.73039e-05	7.95508e-06	2.37136e-05	0.000181322	0.000115791	0.00152211	0.00404897	9.58467e-06	2.37065e-05	5.53518e-05	0.000122165	0.000432309	0.000710127	0.0011318	0.00175126	0.00263232	0.00333507	0.003739	0.0050514	0.00652835	0.00811227	0.00973572	pig	0.00229172	0.00382333	0.00294477	0.00607074	0.0457793	0.0193873	0.0423885	0.0117486	0.0179343	0.026251
15	60.2983	1732.91		0.58089	0.273376	0	0.133226	0	0.0125083	0	0.0125083	0.987492	0	0.0125083	0.987492	1	3.73013e-05	7.95435e-06	2.37123e-05	0.000181315	0.000115786	0.00152206	0.00404892	9.58885e-06	2.37178e-05	5.53802e-05	0.000122232	0.000432569	0.00071057	0.00113253	0.00175242	0.00263411	0.00333738	0.00374161	0.00505498	0.00653305	0.00811819	0.0097429	pig	0.00229253	0.0038233	0.00294787	0.00607798	0.045773	0.0193962	0.0424061	0.0116776	0.0178343	0.0261162
16	60.2482	1732.83		0.580454	0.273165	0	0.133053	0	0.0133282	0	0.0133282	0.986672	0	0.0133282	0.986672	1	3.72992e-05	7.95375e-06	2.37113e-05	0.000181308	0.000115782	0.00152203	0.00404888	9.59304e-06	2.37291e-05	5.54086e-05	0.000122298	0.00043283	0.000711013	0.00113326	0.00175358	0.0026359	0.00333969	0.00374421	0.00505856	0.00653776	0.00812412	0.00975009	pig	0.00229335	0.00382328	0.00295097	0.00608521	0.0457666	0.019405	0.0424235	0.0116067	0.0177343	0.0259813
17	60.198	1732.74		0.580025	0.272961	0	0.132881	0	0.0141331	0	0.0141331	0.985867	0	0.0141331	0.985867	1	3.72962e-05	7.95289e-06	2.37098e-05	0.000181299	0.000115776	0.00152197	0.00404882	9.5971e-06	2.37401e-05	5.54363e-05	0.000122364	0.000433085	0.000711448	0.00113397	0.00175473	0.00263767	0.00334195	0.00374677	0.00506209	0.00654239	0.00812995	0.00975717	pig	0.00229416	0.0038232	0.00295414	0.00609261	0.0457614	0.0194145	0.0424421	0.0115388	0.0176385	0.0258521
18	60.1479	1732.66		0.579553	0.27273	0	0.132696	0	0.0150221	0	0.0150221	0.984978	0	0.0150221	0.984978	1	3.72872e-05	7.95031e-06	2.37053e-05	0.000181271	0.000115758	0.00152181	0.00404864	9.6016e-06	2.3752e-05	5.5466e-05	0.000122433	0.000433351	0.000711899	0.00113471	0.0017559	0.00263947	0.00334427	0.00374938	0.00506568	0.00654709	0.00813586	0.00976432	pig	0.00229496	0.00382307	0.00295723	0.00609981	0.0457526	0.0194224	0.0424577	0.0114633	0.0175319	0.0257081
19	60.0978	1732.59		0.579085	0.272503	0	0.132511	0	0.0159011	0	0.0159011	0.984099	0	0.0159011	0.984099	1	3.72776e-05	7.94756e-06	2.37006e-05	0.000181242	0.000115739	0.00152163	0.00404846	9.60602e-06	2.37638e-05	5.54952e-05	0.000122501	0.000433613	0.000712343	0.00113544	0.00175705	0.00264125	0.00334655	0.00375196	0.00506922	0.00655173	0.00814169	0.0097714	pig	0.00229575	0.0038229	0.00296037	0.00610713	0.0457447	0.0194307	0.0424742	0.0113901	0.0174284	0.0255683
20	60.0477	1732.49		0.578678	0.272309	0	0.132344	0	0.016669	0	0.016669	0.983331	0	0.016669	0.983331	1	3.72785e-05	7.9478e-06	2.3701e-05	0.000181244	0.00011574	0.00152165	0.00404847	9.60985e-06	2.37743e-05	5.5522e-05	0.000122565	0.000433864	0.000712771	0.00113615	0.00175818	0.002643	0.00334881	0.00375451	0.00507273	0.00655635	0.00814751	0.00977847	pig	0.00229658	0.00382285	0.00296358	0.00611463	0.0457411	0.0194408	0.042494	0.0113265	0.0173387	0.0254472
21	59.9976	1732.4		0.578258	0.272105	0	0.132173	0	0.0174636	0	0.0174636	0.982536	0	0.0174636	0.982536	1	3.72809e-05	7.94848e-06	2.37021e-05	0.000181252	0.000115745	0.00152169	0.00404852	9.61385e-06	2.37852e-05	5.55496e-05	0.00012263	0.000434122	0.000713211	0.00113687	0.00175934	0.00264479	0.00335112	0.00375712	0.00507633	0.00656108	0.00815347	0.0097857	pig	0.00229743	0.0038229	0.00296669	0.0061219	0.0457359	0.0194498	0.0425117	0.011259	0.0172434	0.0253184
22	59.9474	1732.31		0.577817	0.271892	0	0.131995	0	0.0182959	0	0.0182959	0.981704	0	0.0182959	0.981704	1	3.72757e-05	7.947e-06	2.36996e-05	0.000181236	0.000115735	0.0015216	0.00404842	9.61798e-06	2.37963e-05	5.55776e-05	0.000122696	0.000434378	0.000713647	0.00113759	0.00176048	0.00264655	0.00335338	0.00375967	0.00507984	0.00656569	0.00815928	0.00979275	pig	0.00229824	0.00382277	0.00296988	0.00612935	0.0457301	0.0194589	0.0425297	0.0111911	0.0171473	0.0251885
23	59.8973	1732.23		0.577362	0.271667	0	0.131812	0	0.0191584	0	0.0191584	0.980842	0	0.0191584	0.980842	1	3.72723e-05	7.94602e-06	2.36979e-05	0.000181225	0.000115728	0.00152154	0.00404835	9.6223e-06	2.38079e-05	5.56066e-05	0.000122764	0.000434642	0.000714096	0.00113833	0.00176166	0.00264836	0.00335571	0.0037623	0.00508346	0.00657043	0.00816525	0.00979998	pig	0.00229907	0.00382274	0.00297296	0.00613654	0.0457224	0.0194668	0.0425454	0.0111189	0.0170451	0.0250501
24	59.8472	1732.15		0.576918	0.271451	0	0.131632	0	0.0199984	0	0.0199984	0.980002	0	0.0199984	0.980002	1	3.72675e-05	7.94464e-06	2.36955e-05	0.00018121	0.000115719	0.00152145	0.00404826	9.62645e-06	2.38191e-05	5.56347e-05	0.00012283	0.000434899	0.000714533	0.00113905	0.0017628	0.00265013	0.00335798	0.00376487	0.00508699	0.00657507	0.00817108	0.00980706	pig	0.00229989	0.00382262	0.00297615	0.00614398	0.0457163	0.0194757	0.0425629	0.0110508	0.0169488	0.0249197
25	59.7971	1732.06		0.576468	0.271229	0	0.131449	0	0.0208537	0	0.0208537	0.979146	0	0.0208537	0.979146	1	3.72635e-05	7.94351e-06	2.36935e-05	0.000181198	0.000115711	0.00152138	0.00404818	9.63069e-06	2.38304e-05	5.56633e-05	0.000122898	0.00043516	0.000714976	0.00113978	0.00176396	0.00265192	0.00336028	0.00376747	0.00509056	0.00657976	0.00817699	0.00981422	pig	0.00230071	0.00382255	0.00297928	0.00615129	0.0457094	0.0194841	0.0425793	0.0109809	0.0168496	0.0247854
26	59.7469	1731.97		0.576042	0.271021	0	0.131274	0	0.0216628	0	0.0216628	0.978337	0	0.0216628	0.978337	1	3.72645e-05	7.94379e-06	2.3694e-05	0.000181201	0.000115713	0.00152139	0.0040482	9.63469e-06	2.38413e-05	5.56909e-05	0.000122963	0.000435416	0.000715414	0.0011405	0.00176512	0.0026537	0.00336258	0.00377006	0.00509414	0.00658446	0.00818291	0.00982141	pig	0.00230157	0.00382255	0.00298243	0.00615865	0.0457041	0.019493	0.0425968	0.0109147	0.0167559	0.0246584
27	59.6968	1731.88		0.575621	0.270816	0	0.1311	0	0.0224627	0	0.0224627	0.977537	0	0.0224627	0.977537	1	3.72649e-05	7.94391e-06	2.36942e-05	0.000181203	0.000115713	0.0015214	0.00404821	9.63862e-06	2.3852e-05	5.5718e-05	0.000123027	0.00043567	0.000715847	0.00114121	0.00176626	0.00265547	0.00336485	0.00377263	0.00509768	0.00658911	0.00818877	0.00982853	pig	0.00230241	0.00382251	0.00298563	0.00616612	0.0456995	0.0195023	0.0426152	0.0108504	0.0166649	0.0245351
28	59.6467	1731.79		0.575187	0.270604	0	0.13092	0	0.0232888	0	0.0232888	0.976711	0	0.0232888	0.976711	1	3.72625e-05	7.94322e-06	2.3693e-05	0.000181195	0.000115709	0.00152136	0.00404816	9.64265e-06	2.3863e-05	5.57456e-05	0.000123093	0.000435925	0.000716282	0.00114193	0.0017674	0.00265723	0.00336712	0.00377519	0.00510121	0.00659375	0.00819462	0.00983563	pig	0.00230325	0.00382242	0.00298883	0.0061736	0.0456941	0.0195113	0.042633	0.0107848	0.0165718	0.0244089
29	59.5966	1731.7		0.574742	0.270382	0	0.130737	0	0.0241383	0	0.0241383	0.975862	0	0.0241383	0.975862	1	3.72615e-05	7.94294e-06	2.36925e-05	0.000181192	0.000115707	0.00152134	0.00404814	9.64683e-06	2.38742e-05	5.57741e-05	0.00012316	0.000436186	0.000716727	0.00114266	0.00176857	0.00265903	0.00336944	0.00377781	0.00510482	0.00659849	0.00820058	0.00984286	pig	0.0023041	0.00382242	0.00299194	0.00618087	0.0456873	0.0195194	0.042649	0.010716	0.0164742	0.0242764
30	59.5465	1731.61		0.574335	0.270184	0	0.130565	0	0.0249161	0	0.0249161	0.975084	0	0.0249161	0.975084	1	3.72639e-05	7.94361e-06	2.36937e-05	0.000181199	0.000115711	0.00152138	0.00404819	9.65061e-06	2.38846e-05	5.58005e-05	0.000123223	0.000436436	0.000717154	0.00114337	0.0017697	0.00266079	0.0033717	0.00378036	0.00510834	0.00660312	0.00820642	0.00984996	pig	0.00230496	0.00382239	0.00299518	0.00618844	0.0456838	0.0195292	0.0426682	0.0106549	0.0163874	0.0241588
31	59.4963	1731.51		0.573916	0.269977	0	0.13039	0	0.0257178	0	0.0257178	0.974282	0	0.0257178	0.974282	1	3.72676e-05	7.94469e-06	2.36956e-05	0.000181211	0.000115719	0.00152145	0.00404826	9.65452e-06	2.38953e-05	5.58278e-05	0.000123288	0.000436692	0.000717592	0.00114409	0.00177086	0.00266258	0.003374	0.00378297	0.00511194	0.00660785	0.00821239	0.0098572	pig	0.00230583	0.00382244	0.00299833	0.0061958	0.0456789	0.019538	0.0426855	0.0105905	0.0162961	0.0240347
32	59.4462	1731.44		0.57342	0.269727	0	0.130188	0	0.0266654	0	0.0266654	0.973335	0	0.0266654	0.973335	1	3.72553e-05	7.94115e-06	2.36895e-05	0.000181173	0.000115694	0.00152123	0.00404802	9.65913e-06	2.39075e-05	5.58579e-05	0.000123358	0.000436959	0.000718043	0.00114483	0.00177202	0.00266437	0.00337631	0.00378557	0.0051155	0.00661252	0.00821825	0.0098643	pig	0.00230664	0.00382223	0.00300147	0.00620315	0.0456692	0.0195451	0.0426995	0.0105169	0.0161914	0.0238924
33	59.3961	1731.37		0.572913	0.269468	0	0.129984	0	0.0276364	0	0.0276364	0.972364	0	0.0276364	0.972364	1	3.72444e-05	7.93802e-06	2.3684e-05	0.00018114	0.000115673	0.00152103	0.0040478	9.66387e-06	2.392e-05	5.58887e-05	0.000123429	0.000437232	0.000718504	0.00114558	0.00177322	0.0026662	0.00337866	0.00378822	0.00511914	0.00661728	0.00822423	0.00987154	pig	0.00230746	0.00382209	0.00300452	0.00621028	0.0456581	0.0195513	0.0427117	0.0104405	0.0160825	0.0237441
34	59.346	1731.28		0.572491	0.269259	0	0.129805	0	0.0284458	0	0.0284458	0.971554	0	0.0284458	0.971554	1	3.72449e-05	7.93818e-06	2.36843e-05	0.000181141	0.000115674	0.00152104	0.00404781	9.66776e-06	2.39306e-05	5.59157e-05	0.000123493	0.000437484	0.000718935	0.00114629	0.00177436	0.00266796	0.00338093	0.00379078	0.00512267	0.00662192	0.00823008	0.00987865	pig	0.00230832	0.00382204	0.00300775	0.00621784	0.0456536	0.0195604	0.0427298	0.0103782	0.0159941	0.0236239
35	59.2958	1731.19		0.572069	0.269051	0	0.129625	0	0.0292555	0	0.0292555	0.970745	0	0.0292555	0.970745	1	3.72454e-05	7.93831e-06	2.36845e-05	0.000181143	0.000115675	0.00152105	0.00404782	9.67164e-06	2.39412e-05	5.59427e-05	0.000123557	0.000437736	0.000719365	0.00114701	0.00177549	0.00266972	0.00338319	0.00379334	0.0051262	0.00662656	0.00823593	0.00988575	pig	0.00230918	0.00382199	0.00301099	0.00622541	0.0456491	0.0195697	0.0427479	0.0103164	0.0159062	0.0235044
36	59.2457	1731.1		0.571632	0.26883	0	0.129441	0	0.0300972	0	0.0300972	0.969903	0	0.0300972	0.969903	1	3.72471e-05	7.9388e-06	2.36854e-05	0.000181148	0.000115678	0.00152108	0.00404786	9.6757e-06	2.39523e-05	5.59707e-05	0.000123623	0.000437996	0.000719809	0.00114774	0.00177666	0.00267153	0.00338551	0.00379596	0.00512981	0.00663131	0.00824192	0.00989302	pig	0.00231006	0.00382202	0.00301412	0.00623274	0.0456429	0.0195777	0.0427638	0.0102507	0.0158126	0.0233769
37	59.1956	1731.01		0.571207	0.268619	0	0.129259	0	0.0309152	0	0.0309152	0.969085	0	0.0309152	0.969085	1	3.72472e-05	7.93882e-06	2.36854e-05	0.000181148	0.000115678	0.00152108	0.00404786	9.6796e-06	2.39629e-05	5.59977e-05	0.000123688	0.000438249	0.00072024	0.00114845	0.0017778	0.00267329	0.00338778	0.00379852	0.00513334	0.00663595	0.00824777	0.00990012	pig	0.00231092	0.00382195	0.00301737	0.00624033	0.0456382	0.0195868	0.0427817	0.010189	0.0157248	0.0232574
38	59.1455	1730.93		0.570727	0.268372	0	0.12906	0	0.0318413	0	0.0318413	0.968159	0	0.0318413	0.968159	1	3.72423e-05	7.93742e-06	2.3683e-05	0.000181133	0.000115668	0.00152099	0.00404776	9.68407e-06	2.39748e-05	5.60274e-05	0.000123757	0.000438517	0.000720695	0.0011492	0.00177898	0.00267512	0.00339013	0.00380118	0.00513699	0.00664073	0.00825378	0.00990741	pig	0.00231178	0.00382191	0.00302044	0.00624753	0.0456288	0.0195934	0.0427948	0.0101176	0.0156229	0.0231184
39	59.0954	1730.85		0.570253	0.268129	0	0.128862	0	0.0327556	0	0.0327556	0.967244	0	0.0327556	0.967244	1	3.72366e-05	7.93579e-06	2.36802e-05	0.000181116	0.000115657	0.00152089	0.00404765	9.68845e-06	2.39865e-05	5.60567e-05	0.000123826	0.000438782	0.000721144	0.00114993	0.00178016	0.00267692	0.00339245	0.0038038	0.00514059	0.00664545	0.00825972	0.00991461	pig	0.00231264	0.00382182	0.00302358	0.00625487	0.0456203	0.0196006	0.0428089	0.0100486	0.0155243	0.0229838
40	59.0452	1730.74		0.569873	0.267943	0	0.128693	0	0.033492	0	0.033492	0.966508	0	0.033492	0.966508	1	3.72447e-05	7.93811e-06	2.36842e-05	0.00018114	0.000115673	0.00152103	0.00404781	9.69192e-06	2.39963e-05	5.60819e-05	0.000123886	0.000439026	0.000721564	0.00115063	0.00178128	0.00267866	0.0033947	0.00380634	0.00514411	0.00665009	0.00826558	0.00992174	pig	0.00231354	0.00382186	0.00302688	0.00626258	0.0456186	0.0196109	0.0428291	0.00999375	0.0154462	0.0228776
41	58.9951	1730.64		0.569481	0.267747	0	0.12852	0	0.0342519	0	0.0342519	0.965748	0	0.0342519	0.965748	1	3.72542e-05	7.94085e-06	2.36889e-05	0.00018117	0.000115692	0.00152121	0.004048	9.69552e-06	2.40063e-05	5.61078e-05	0.000123949	0.000439276	0.000721995	0.00115135	0.00178242	0.00268044	0.003397	0.00380894	0.0051477	0.00665483	0.00827156	0.00992901	pig	0.00231446	0.00382198	0.00303009	0.00627009	0.0456156	0.0196202	0.0428474	0.00993595	0.0153638	0.0227652
42	58.945	1730.56		0.569006	0.267502	0	0.12832	0	0.0351718	0	0.0351718	0.964828	0	0.0351718	0.964828	1	3.72475e-05	7.93893e-06	2.36856e-05	0.000181149	0.000115679	0.00152109	0.00404787	9.6999e-06	2.4018e-05	5.6137e-05	0.000124017	0.00043954	0.000722442	0.00115208	0.00178359	0.00268224	0.0033993	0.00381155	0.00515128	0.00665952	0.00827746	0.00993617	pig	0.00231531	0.00382186	0.00303325	0.00627751	0.0456072	0.0196274	0.0428616	0.0098681	0.0152668	0.0226328
43	58.8949	1730.48		0.568534	0.26726	0	0.128119	0	0.0360869	0	0.0360869	0.963913	0	0.0360869	0.963913	1	3.72404e-05	7.93689e-06	2.36821e-05	0.000181127	0.000115665	0.00152096	0.00404773	9.70422e-06	2.40295e-05	5.61659e-05	0.000124085	0.000439801	0.000722885	0.00115281	0.00178475	0.00268403	0.0034016	0.00381413	0.00515484	0.00666419	0.00828334	0.0099433	pig	0.00231616	0.00382171	0.00303646	0.006285	0.0455991	0.0196349	0.0428763	0.00980149	0.0151716	0.0225027
44	58.8447	1730.4		0.568082	0.267027	0	0.127926	0	0.0369655	0	0.0369655	0.963035	0	0.0369655	0.963035	1	3.72409e-05	7.93703e-06	2.36823e-05	0.000181129	0.000115666	0.00152097	0.00404774	9.7084e-06	2.40408e-05	5.61944e-05	0.000124152	0.000440064	0.000723333	0.00115355	0.00178592	0.00268584	0.00340394	0.00381677	0.00515848	0.00666897	0.00828935	0.0099506	pig	0.00231706	0.00382173	0.00303958	0.00629233	0.0455917	0.0196422	0.0428907	0.009736	0.0150779	0.0223745
45	58.7946	1730.31		0.567639	0.2668	0	0.127734	0	0.0378265	0	0.0378265	0.962174	0	0.0378265	0.962174	1	3.72401e-05	7.9368e-06	2.36819e-05	0.000181126	0.000115664	0.00152095	0.00404772	9.71245e-06	2.40518e-05	5.62221e-05	0.000124218	0.000440321	0.000723772	0.00115427	0.00178708	0.00268763	0.00340623	0.00381937	0.00516205	0.00667366	0.00829527	0.00995778	pig	0.00231794	0.00382168	0.0030428	0.00629985	0.0455855	0.0196503	0.0429066	0.00967347	0.0149885	0.0222523
46	58.7445	1730.21		0.567222	0.266589	0	0.127549	0	0.0386404	0	0.0386404	0.96136	0	0.0386404	0.96136	1	3.72425e-05	7.93748e-06	2.36831e-05	0.000181134	0.000115669	0.00152099	0.00404777	9.71624e-06	2.40622e-05	5.62488e-05	0.000124281	0.000440572	0.000724201	0.00115498	0.00178821	0.00268939	0.0034085	0.00382193	0.0051656	0.00667832	0.00830114	0.00996492	pig	0.00231884	0.00382165	0.00304607	0.00630751	0.0455811	0.0196592	0.0429243	0.0096151	0.0149051	0.0221383
47	58.6944	1730.12		0.567224	0.26658	0	0.127459	0	0.0387372	0.000652622	0.0393898	0.961263	0.000652622	0.0393898	0.96061	0.999347	3.7243e-05	7.93764e-06	2.36834e-05	0.000181135	0.00011567	0.001521	0.00404778	9.71984e-06	2.40722e-05	5.62742e-05	0.000124342	0.000440815	0.000724617	0.00115567	0.00178932	0.00269109	0.00341071	0.00382442	0.00516904	0.00668285	0.00830686	0.00997186	pig	0.00231971	0.0038215	0.00304947	0.00631549	0.0455787	0.0196695	0.0429445	0.00956121	0.0148281	0.0220332
48	58.6443	1730.04		0.567216	0.266557	0	0.127359	0	0.0388683	0.00139469	0.040263	0.961132	0.000742068	0.0396104	0.959737	0.998605	3.72321e-05	7.93451e-06	2.36779e-05	0.000181102	0.000115648	0.00152081	0.00404756	9.72408e-06	2.40835e-05	5.63025e-05	0.000124408	0.00044107	0.000725049	0.00115638	0.00179044	0.00269283	0.00341294	0.00382694	0.0051725	0.00668739	0.00831257	0.00997878	pig	0.00232054	0.00382121	0.0030528	0.0063233	0.0455716	0.0196778	0.0429608	0.00949886	0.0147389	0.0219112
49	58.5941	1729.97		0.567285	0.266571	0	0.127276	0	0.038869	0.00225871	0.0411277	0.961131	0.00086402	0.0397331	0.958872	0.997741	3.72211e-05	7.93135e-06	2.36725e-05	0.000181068	0.000115626	0.00152061	0.00404735	9.72831e-06	2.40948e-05	5.63306e-05	0.000124474	0.000441324	0.000725481	0.00115708	0.00179157	0.00269457	0.00341517	0.00382946	0.00517596	0.00669193	0.00831827	0.0099857	pig	0.00232138	0.00382091	0.00305615	0.00633114	0.0455646	0.0196861	0.0429772	0.00943713	0.0146505	0.0217903
50	58.544	1729.88		0.567424	0.266628	0	0.127215	0	0.0387335	0.00312072	0.0418542	0.961267	0.000862009	0.0395955	0.958146	0.996879	3.72208e-05	7.93126e-06	2.36723e-05	0.000181067	0.000115626	0.0015206	0.00404734	9.73183e-06	2.41045e-05	5.63557e-05	0.000124534	0.000441563	0.00072589	0.00115776	0.00179266	0.00269626	0.00341734	0.00383192	0.00517936	0.00669641	0.00832393	0.00999257	pig	0.00232225	0.00382072	0.00305962	0.00633927	0.0455628	0.0196968	0.0429984	0.00938573	0.0145771	0.02169
51	58.4939	1729.78		0.567483	0.266646	0	0.127136	0	0.0387352	0.00385144	0.0425866	0.961265	0.000730727	0.0394659	0.957413	0.996149	3.72203e-05	7.93113e-06	2.36721e-05	0.000181066	0.000115625	0.00152059	0.00404733	9.73534e-06	2.41143e-05	5.63807e-05	0.000124594	0.000441802	0.0007263	0.00115844	0.00179374	0.00269794	0.00341952	0.00383438	0.00518276	0.00670088	0.00832957	0.00999944	pig	0.00232312	0.00382052	0.0030631	0.00634742	0.0455611	0.0197076	0.0430196	0.00933474	0.0145042	0.0215905
52	58.4438	1729.7		0.56751	0.266647	0	0.127045	0	0.0387979	0.00458111	0.043379	0.961202	0.000729663	0.0395276	0.956621	0.995419	3.72143e-05	7.92941e-06	2.36691e-05	0.000181047	0.000115613	0.00152048	0.00404721	9.73915e-06	2.41246e-05	5.64069e-05	0.000124656	0.000442046	0.000726716	0.00115913	0.00179484	0.00269964	0.00342171	0.00383685	0.00518616	0.00670536	0.00833521	0.0100063	pig	0.00232397	0.00382025	0.00306655	0.00635552	0.0455572	0.0197175	0.043039	0.0092801	0.014426	0.0214835
53	58.3936	1729.61		0.567574	0.266664	0	0.126963	0	0.0387989	0.00536758	0.0441665	0.961201	0.000786472	0.0395854	0.955834	0.994632	3.72082e-05	7.92765e-06	2.36661e-05	0.000181028	0.000115601	0.00152037	0.00404709	9.74295e-06	2.4135e-05	5.64331e-05	0.000124718	0.000442289	0.000727132	0.00115982	0.00179594	0.00270133	0.00342389	0.00383932	0.00518956	0.00670983	0.00834084	0.0100131	pig	0.00232482	0.00381996	0.00307001	0.00636364	0.0455534	0.0197275	0.0430586	0.00922598	0.0143485	0.0213775
54	58.3435	1729.52		0.567645	0.266684	0	0.126883	0	0.0387879	0.00615228	0.0449402	0.961212	0.000784705	0.0395726	0.95506	0.993848	3.72055e-05	7.92689e-06	2.36647e-05	0.00018102	0.000115595	0.00152032	0.00404704	9.74669e-06	2.41452e-05	5.64592e-05	0.00012478	0.000442535	0.000727551	0.00116051	0.00179705	0.00270305	0.0034261	0.00384182	0.00519301	0.00671436	0.00834656	0.0100201	pig	0.0023257	0.00381977	0.00307344	0.00637167	0.0455496	0.0197372	0.0430779	0.00917207	0.0142713	0.0212717
55	58.2934	1729.43		0.567709	0.2667	0	0.126801	0	0.0387892	0.00692392	0.0457131	0.961211	0.000771639	0.0395609	0.954287	0.993076	3.72027e-05	7.92609e-06	2.36634e-05	0.000181012	0.00011559	0.00152027	0.00404699	9.75042e-06	2.41554e-05	5.64852e-05	0.000124842	0.000442779	0.00072797	0.0011612	0.00179815	0.00270476	0.0034283	0.00384431	0.00519645	0.00671888	0.00835226	0.010027	pig	0.00232657	0.00381957	0.00307687	0.00637972	0.045546	0.019747	0.0430972	0.00911863	0.0141947	0.0211668
56	58.2433	1729.35		0.567757	0.266707	0	0.126714	0	0.0388222	0.00769407	0.0465163	0.961178	0.000770146	0.0395923	0.953484	0.992306	3.71972e-05	7.92451e-06	2.36606e-05	0.000180995	0.000115579	0.00152017	0.00404688	9.75431e-06	2.4166e-05	5.65119e-05	0.000124905	0.000443027	0.000728392	0.0011619	0.00179926	0.00270648	0.00343052	0.00384681	0.00519989	0.00672341	0.00835797	0.0100339	pig	0.00232744	0.00381933	0.00308029	0.00638775	0.0455412	0.0197564	0.0431156	0.00906354	0.0141156	0.0210584
57	58.1932	1729.27		0.567826	0.266725	0	0.126631	0	0.0388176	0.00849265	0.0473103	0.961182	0.000798581	0.0396162	0.95269	0.991507	3.71911e-05	7.92277e-06	2.36576e-05	0.000180976	0.000115567	0.00152006	0.00404676	9.75814e-06	2.41764e-05	5.65383e-05	0.000124968	0.000443272	0.000728811	0.00116259	0.00180037	0.00270819	0.00343271	0.00384929	0.00520331	0.0067279	0.00836363	0.0100408	pig	0.0023283	0.00381906	0.00308375	0.00639586	0.0455368	0.0197661	0.0431346	0.00900972	0.0140384	0.0209526
58	58.143	1729.18		0.567909	0.266751	0	0.126552	0	0.0387877	0.0092842	0.0480719	0.961212	0.000791552	0.0395792	0.951928	0.990716	3.71888e-05	7.92212e-06	2.36565e-05	0.000180969	0.000115562	0.00152002	0.00404672	9.76182e-06	2.41865e-05	5.65641e-05	0.000125029	0.000443515	0.000729227	0.00116328	0.00180147	0.00270989	0.00343491	0.00385178	0.00520674	0.00673242	0.00836933	0.0100477	pig	0.00232918	0.00381885	0.00308721	0.00640398	0.0455335	0.0197761	0.0431544	0.00895791	0.0139641	0.0208506
59	58.0929	1729.09		0.567976	0.26677	0	0.12647	0	0.038784	0.0100448	0.0488288	0.961216	0.000760612	0.0395446	0.951171	0.989955	3.71861e-05	7.92132e-06	2.36551e-05	0.00018096	0.000115557	0.00151997	0.00404666	9.76545e-06	2.41965e-05	5.65896e-05	0.00012509	0.000443757	0.00072964	0.00116396	0.00180256	0.00271159	0.0034371	0.00385425	0.00521016	0.00673691	0.00837499	0.0100546	pig	0.00233006	0.00381862	0.00309071	0.00641218	0.0455306	0.0197864	0.0431746	0.00890723	0.0138913	0.0207509
60	58.0428	1729.01		0.567978	0.266748	0	0.126366	0	0.0389074	0.0107993	0.0497067	0.961093	0.000754472	0.0396619	0.950293	0.989201	3.71756e-05	7.91834e-06	2.36499e-05	0.000180928	0.000115536	0.00151978	0.00404646	9.76972e-06	2.42079e-05	5.6618e-05	0.000125157	0.000444014	0.000730076	0.00116468	0.0018037	0.00271334	0.00343935	0.00385679	0.00521365	0.0067415	0.00838076	0.0100616	pig	0.00233092	0.00381835	0.00309406	0.00642005	0.0455227	0.0197943	0.0431901	0.00884786	0.0138059	0.0206334
61	57.9927	1728.94		0.568055	0.266762	0	0.126279	0	0.0389035	0.0116671	0.0505706	0.961096	0.000867821	0.0397714	0.949429	0.988333	3.71648e-05	7.91522e-06	2.36445e-05	0.000180895	0.000115514	0.00151958	0.00404624	9.77394e-06	2.42192e-05	5.66462e-05	0.000125223	0.000444269	0.00073051	0.00116539	0.00180483	0.00271509	0.00344159	0.00385932	0.00521713	0.00674606	0.0083865	0.0100686	pig	0.00233178	0.00381805	0.00309745	0.006428	0.0455152	0.0198024	0.0432062	0.00878971	0.0137222	0.0205183
62	57.9425	1728.83		0.568227	0.266834	0	0.126223	0	0.0387151	0.0125285	0.0512435	0.961285	0.000861363	0.0395764	0.948756	0.987472	3.71703e-05	7.91679e-06	2.36472e-05	0.000180912	0.000115525	0.00151968	0.00404635	9.77719e-06	2.42283e-05	5.66702e-05	0.000125281	0.000444504	0.000730915	0.00116606	0.00180592	0.00271678	0.00344378	0.0038618	0.00522056	0.00675058	0.00839221	0.0100755	pig	0.0023327	0.00381795	0.00310096	0.00643626	0.0455147	0.0198137	0.0432283	0.00874414	0.0136568	0.0204285
63	57.8924	1728.73		0.568288	0.266854	0	0.126143	0	0.0387156	0.0132101	0.0519257	0.961284	0.000681622	0.0393972	0.948074	0.98679	3.71755e-05	7.9183e-06	2.36498e-05	0.000180928	0.000115536	0.00151978	0.00404645	9.78041e-06	2.42375e-05	5.6694e-05	0.000125339	0.000444739	0.000731319	0.00116673	0.001807	0.00271846	0.00344596	0.00386426	0.00522398	0.00675509	0.00839791	0.0100824	pig	0.00233361	0.00381784	0.0031045	0.00644456	0.0455144	0.019825	0.0432506	0.00869911	0.0135921	0.0203398
64	57.8423	1728.65		0.568267	0.266825	0	0.126034	0	0.0388742	0.0138895	0.0527636	0.961126	0.000679372	0.0395536	0.947236	0.986111	3.71667e-05	7.91579e-06	2.36455e-05	0.000180901	0.000115518	0.00151962	0.00404628	9.78443e-06	2.42483e-05	5.67213e-05	0.000125403	0.000444989	0.000731745	0.00116744	0.00180812	0.00272019	0.00344818	0.00386677	0.00522742	0.00675961	0.00840361	0.0100894	pig	0.00233448	0.00381754	0.00310795	0.00645267	0.0455084	0.0198339	0.0432681	0.00864468	0.0135137	0.020232
65	57.7922	1728.57		0.568331	0.266833	0	0.125944	0	0.0388927	0.0147148	0.0536075	0.961107	0.000825358	0.0397181	0.946392	0.985285	3.71592e-05	7.91362e-06	2.36417e-05	0.000180878	0.000115503	0.00151948	0.00404613	9.78855e-06	2.42594e-05	5.67491e-05	0.000125468	0.000445243	0.000732178	0.00116815	0.00180925	0.00272194	0.00345043	0.00386931	0.00523093	0.00676421	0.0084094	0.0100964	pig	0.00233537	0.00381731	0.00311133	0.00646061	0.0455013	0.0198422	0.0432843	0.00858856	0.0134328	0.0201204
66	57.7421	1728.49		0.568411	0.266849	0	0.125857	0	0.0388828	0.0155547	0.0544375	0.961117	0.00083989	0.0397226	0.945563	0.984445	3.71523e-05	7.91165e-06	2.36383e-05	0.000180856	0.00011549	0.00151935	0.004046	9.7926e-06	2.42703e-05	5.67766e-05	0.000125533	0.000445496	0.000732609	0.00116886	0.00181038	0.00272369	0.00345268	0.00387185	0.00523442	0.0067688	0.00841518	0.0101034	pig	0.00233626	0.00381708	0.00311474	0.00646861	0.0454948	0.0198506	0.043301	0.00853372	0.0133537	0.0200114
67	57.6919	1728.41		0.568486	0.266862	0	0.125769	0	0.0388836	0.0163825	0.0552661	0.961116	0.000827775	0.0397113	0.944734	0.983618	3.71453e-05	7.90964e-06	2.36348e-05	0.000180835	0.000115476	0.00151923	0.00404586	9.79664e-06	2.42812e-05	5.68041e-05	0.000125598	0.000445749	0.000733039	0.00116957	0.00181151	0.00272543	0.00345492	0.00387438	0.00523791	0.00677338	0.00842095	0.0101104	pig	0.00233715	0.00381684	0.00311815	0.00647664	0.0454883	0.0198592	0.0433178	0.00847944	0.0132754	0.0199035
68	57.6418	1728.31		0.568626	0.266916	0	0.125702	0	0.0387567	0.0172082	0.0559649	0.961243	0.000825718	0.0395825	0.944035	0.982792	3.71483e-05	7.91051e-06	2.36363e-05	0.000180844	0.000115482	0.00151928	0.00404592	9.79999e-06	2.42906e-05	5.68285e-05	0.000125657	0.000445986	0.000733447	0.00117024	0.0018126	0.00272713	0.00345711	0.00387686	0.00524134	0.0067779	0.00842667	0.0101174	pig	0.00233806	0.0038167	0.00312169	0.00648495	0.0454868	0.01987	0.0433392	0.00843391	0.0132098	0.0198133
69	57.5917	1728.21		0.56869	0.266935	0	0.125618	0	0.0387567	0.0179126	0.0566693	0.961243	0.000704441	0.0394611	0.943331	0.982087	3.7151e-05	7.9113e-06	2.36377e-05	0.000180853	0.000115487	0.00151933	0.00404597	9.80332e-06	2.43e-05	5.68528e-05	0.000125716	0.000446223	0.000733854	0.00117092	0.00181369	0.00272882	0.0034593	0.00387934	0.00524476	0.00678242	0.00843237	0.0101243	pig	0.00233898	0.00381655	0.00312524	0.0064933	0.0454854	0.019881	0.0433608	0.00838899	0.0131451	0.0197242
70	57.5416	1728.13		0.56869	0.266913	0	0.125512	0	0.0388851	0.0186143	0.0574994	0.961115	0.000701641	0.0395867	0.942501	0.981386	3.71455e-05	7.90972e-06	2.3635e-05	0.000180836	0.000115476	0.00151923	0.00404587	9.80733e-06	2.43108e-05	5.68802e-05	0.00012578	0.000446475	0.000734285	0.00117163	0.00181482	0.00273057	0.00346155	0.00388188	0.00524827	0.00678702	0.00843817	0.0101313	pig	0.00233988	0.00381634	0.00312866	0.00650132	0.045479	0.0198895	0.0433775	0.00833562	0.013068	0.0196178
71	57.4914	1728.04		0.56877	0.266929	0	0.125424	0	0.0388773	0.0194329	0.0583102	0.961123	0.000818617	0.0396959	0.94169	0.980567	3.71392e-05	7.90791e-06	2.36318e-05	0.000180816	0.000115464	0.00151912	0.00404574	9.81126e-06	2.43215e-05	5.69071e-05	0.000125844	0.000446725	0.000734711	0.00117233	0.00181594	0.0027323	0.00346378	0.0038844	0.00525174	0.00679158	0.00844391	0.0101383	pig	0.00234078	0.00381609	0.00313212	0.00650947	0.0454732	0.0198985	0.0433951	0.00828388	0.0129932	0.0195146
72	57.4413	1727.95		0.568865	0.266957	0	0.125341	0	0.0388371	0.0202415	0.0590786	0.961163	0.000808554	0.0396457	0.940921	0.979759	3.71362e-05	7.90705e-06	2.36303e-05	0.000180807	0.000115458	0.00151906	0.00404568	9.81497e-06	2.43316e-05	5.6933e-05	0.000125906	0.00044697	0.000735129	0.00117303	0.00181705	0.00273402	0.00346599	0.0038869	0.00525519	0.00679612	0.00844964	0.0101453	pig	0.00234169	0.00381588	0.00313563	0.00651772	0.045469	0.0199082	0.0434142	0.00823518	0.0129229	0.0194175
73	57.3912	1727.87		0.568938	0.266974	0	0.125253	0	0.0388355	0.0210097	0.0598453	0.961164	0.000768279	0.0396038	0.940155	0.97899	3.71328e-05	7.90609e-06	2.36286e-05	0.000180797	0.000115451	0.001519	0.00404562	9.81864e-06	2.43417e-05	5.69588e-05	0.000125967	0.000447213	0.000735546	0.00117371	0.00181815	0.00273572	0.00346819	0.00388939	0.00525862	0.00680065	0.00845535	0.0101522	pig	0.00234259	0.00381564	0.00313916	0.00652603	0.045465	0.0199181	0.0434337	0.0081873	0.0128537	0.0193221
74	57.3411	1727.78		0.568983	0.266972	0	0.125155	0	0.0388902	0.0217738	0.0606639	0.96111	0.000764031	0.0396542	0.939336	0.978226	3.71277e-05	7.90461e-06	2.36261e-05	0.000180781	0.000115441	0.0015189	0.00404552	9.8226e-06	2.43525e-05	5.6986e-05	0.000126031	0.000447465	0.000735976	0.00117442	0.00181928	0.00273747	0.00347045	0.00389193	0.00526213	0.00680525	0.00846115	0.0101593	pig	0.0023435	0.00381544	0.0031426	0.00653411	0.0454587	0.0199267	0.0434505	0.00813557	0.0127788	0.0192186
75	57.291	1727.7		0.569059	0.266985	0	0.125064	0	0.0388914	0.0225857	0.0614772	0.961109	0.000811971	0.0397034	0.938523	0.977414	3.71224e-05	7.90309e-06	2.36235e-05	0.000180764	0.00011543	0.00151881	0.00404541	9.82656e-06	2.43632e-05	5.70131e-05	0.000126096	0.000447716	0.000736405	0.00117513	0.00182041	0.00273922	0.00347269	0.00389447	0.00526563	0.00680985	0.00846695	0.0101663	pig	0.00234442	0.00381522	0.00314605	0.00654222	0.0454524	0.0199353	0.0434675	0.00808433	0.0127046	0.0191159
76	57.2408	1727.61		0.569152	0.267008	0	0.124978	0	0.0388618	0.023396	0.0622579	0.961138	0.00081028	0.0396721	0.937742	0.976604	3.71187e-05	7.90204e-06	2.36216e-05	0.000180753	0.000115423	0.00151874	0.00404534	9.83033e-06	2.43735e-05	5.70394e-05	0.000126158	0.000447963	0.000736826	0.00117583	0.00182153	0.00274095	0.00347492	0.00389699	0.0052691	0.00681442	0.0084727	0.0101733	pig	0.00234533	0.00381501	0.00314955	0.00655046	0.0454475	0.0199447	0.043486	0.00803574	0.0126343	0.0190187
77	57.1907	1727.52		0.569227	0.267024	0	0.124888	0	0.0388615	0.024176	0.0630375	0.961138	0.000779971	0.0396415	0.936962	0.975824	3.71147e-05	7.90091e-06	2.36197e-05	0.000180741	0.000115415	0.00151867	0.00404526	9.83408e-06	2.43838e-05	5.70655e-05	0.00012622	0.000448209	0.000737247	0.00117652	0.00182264	0.00274267	0.00347714	0.00389949	0.00527256	0.00681896	0.00847844	0.0101802	pig	0.00234625	0.00381478	0.00315308	0.00655876	0.0454428	0.0199542	0.0435047	0.00798783	0.0125649	0.0189227
78	57.1406	1727.45		0.569253	0.267007	0	0.12478	0	0.0389598	0.0249529	0.0639126	0.96104	0.000776861	0.0397367	0.936087	0.975047	3.7105e-05	7.89811e-06	2.36148e-05	0.000180711	0.000115395	0.00151849	0.00404507	9.83835e-06	2.43952e-05	5.70941e-05	0.000126287	0.000448468	0.000737686	0.00117724	0.00182379	0.00274444	0.00347941	0.00390206	0.00527609	0.0068236	0.00848427	0.0101873	pig	0.00234716	0.00381453	0.00315648	0.00656676	0.045434	0.0199617	0.0435194	0.00793373	0.0124864	0.0188139
79	57.0905	1727.37		0.569336	0.267018	0	0.124686	0	0.0389603	0.0258178	0.0647781	0.96104	0.000864987	0.0398253	0.935222	0.974182	3.70951e-05	7.89528e-06	2.36099e-05	0.00018068	0.000115376	0.00151831	0.00404487	9.84261e-06	2.44066e-05	5.71226e-05	0.000126354	0.000448726	0.000738125	0.00117797	0.00182493	0.0027462	0.00348168	0.00390463	0.00527962	0.00682823	0.0084901	0.0101944	pig	0.00234807	0.00381426	0.00315989	0.0065748	0.0454254	0.0199693	0.0435344	0.00788025	0.0124087	0.0187062
80	57.0403	1727.27		0.569507	0.267082	0	0.124621	0	0.0387904	0.0266804	0.0654707	0.96121	0.000862524	0.0396529	0.934529	0.97332	3.71003e-05	7.89676e-06	2.36125e-05	0.000180696	0.000115386	0.00151841	0.00404498	9.84595e-06	2.4416e-05	5.71471e-05	0.000126413	0.000448966	0.000738538	0.00117865	0.00182604	0.00274793	0.00348391	0.00390714	0.0052831	0.00683283	0.00849591	0.0102015	pig	0.00234903	0.00381419	0.00316343	0.00658312	0.0454232	0.0199797	0.0435548	0.00783692	0.012346	0.0186193
81	56.9902	1727.17		0.569578	0.2671	0	0.124533	0	0.0387891	0.0273829	0.066172	0.961211	0.000702516	0.0394916	0.933828	0.972617	3.7105e-05	7.89813e-06	2.36148e-05	0.000180711	0.000115396	0.00151849	0.00404507	9.84926e-06	2.44254e-05	5.71714e-05	0.000126472	0.000449204	0.000738949	0.00117934	0.00182714	0.00274964	0.00348612	0.00390965	0.00528657	0.0068374	0.00850169	0.0102085	pig	0.00234998	0.00381409	0.00316699	0.0065915	0.0454212	0.0199903	0.0435756	0.00779433	0.0122842	0.0185339
82	56.9401	1727.08		0.569589	0.267081	0	0.124425	0	0.0389049	0.0280814	0.0669863	0.961095	0.000698501	0.0396034	0.933014	0.971919	3.71e-05	7.8967e-06	2.36123e-05	0.000180696	0.000115386	0.0015184	0.00404497	9.85317e-06	2.4436e-05	5.71983e-05	0.000126536	0.000449455	0.000739377	0.00118004	0.00182827	0.00275138	0.00348837	0.00391219	0.00529007	0.006842	0.00850749	0.0102155	pig	0.00235091	0.00381387	0.00317048	0.00659972	0.045415	0.019999	0.0435928	0.00774559	0.0122134	0.0184357
83	56.89	1727		0.569665	0.267091	0	0.12433	0	0.0389138	0.0288839	0.0677978	0.961086	0.00080257	0.0397164	0.932202	0.971116	3.70955e-05	7.8954e-06	2.36101e-05	0.000180682	0.000115377	0.00151832	0.00404488	9.85711e-06	2.44467e-05	5.72255e-05	0.0001266	0.000449707	0.000739808	0.00118075	0.0018294	0.00275314	0.00349063	0.00391475	0.0052936	0.00684664	0.00851333	0.0102226	pig	0.00235185	0.00381368	0.00317394	0.00660787	0.0454083	0.0200075	0.0436094	0.00769642	0.012142	0.0183365
84	56.8399	1726.92		0.569741	0.2671	0	0.124234	0	0.0389239	0.0296918	0.0686156	0.961076	0.00080784	0.0397317	0.931384	0.970308	3.70899e-05	7.89379e-06	2.36073e-05	0.000180664	0.000115365	0.00151822	0.00404477	9.8611e-06	2.44575e-05	5.72528e-05	0.000126665	0.00044996	0.000740239	0.00118146	0.00183054	0.00275489	0.00349289	0.0039173	0.00529711	0.00685126	0.00851915	0.0102297	pig	0.00235278	0.00381347	0.00317741	0.00661605	0.0454014	0.0200159	0.0436259	0.00764733	0.0120706	0.0182373
85	56.7897	1726.83		0.569823	0.267113	0	0.124139	0	0.0389246	0.030506	0.0694306	0.961075	0.000814182	0.0397388	0.930569	0.969494	3.70841e-05	7.89213e-06	2.36044e-05	0.000180647	0.000115354	0.00151811	0.00404466	9.86506e-06	2.44683e-05	5.728e-05	0.000126729	0.000450212	0.000740669	0.00118217	0.00183167	0.00275665	0.00349514	0.00391984	0.00530062	0.00685587	0.00852496	0.0102368	pig	0.00235372	0.00381325	0.0031809	0.00662427	0.0453946	0.0200244	0.0436426	0.00759879	0.012	0.0181392
86	56.7396	1726.74		0.569952	0.267155	0	0.12406	0	0.0388334	0.0313179	0.0701513	0.961167	0.000811921	0.0396453	0.929849	0.968682	3.70852e-05	7.89246e-06	2.3605e-05	0.00018065	0.000115356	0.00151813	0.00404468	9.86851e-06	2.44779e-05	5.73049e-05	0.000126789	0.000450453	0.000741083	0.00118286	0.00183277	0.00275836	0.00349736	0.00392235	0.00530409	0.00686043	0.00853073	0.0102438	pig	0.00235467	0.00381309	0.00318449	0.00663272	0.0453915	0.0200346	0.0436628	0.00755614	0.011938	0.0180533
87	56.6895	1726.64		0.570026	0.267172	0	0.123968	0	0.0388335	0.0320431	0.0708766	0.961166	0.000725174	0.0395587	0.929123	0.967957	3.70861e-05	7.89271e-06	2.36054e-05	0.000180653	0.000115358	0.00151815	0.0040447	9.87193e-06	2.44875e-05	5.73296e-05	0.000126849	0.000450692	0.000741494	0.00118354	0.00183387	0.00276007	0.00349956	0.00392484	0.00530754	0.00686498	0.00853647	0.0102508	pig	0.00235562	0.00381291	0.00318809	0.00664122	0.0453886	0.020045	0.0436832	0.00751406	0.0118769	0.0179685
88	56.6394	1726.56		0.570066	0.267168	0	0.123864	0	0.0389018	0.0327655	0.0716673	0.961098	0.000722406	0.0396242	0.928333	0.967235	3.70814e-05	7.89136e-06	2.36031e-05	0.000180638	0.000115348	0.00151806	0.00404461	9.87571e-06	2.44978e-05	5.73559e-05	0.000126911	0.000450939	0.000741916	0.00118424	0.00183499	0.00276179	0.00350179	0.00392736	0.00531101	0.00686955	0.00854223	0.0102578	pig	0.00235656	0.00381268	0.00319166	0.00664962	0.0453831	0.0200543	0.0437015	0.00746863	0.0118107	0.0178766
89	56.5892	1726.47		0.570137	0.267174	0	0.123766	0	0.0389222	0.0335477	0.0724699	0.961078	0.000782208	0.0397044	0.92753	0.966452	3.70782e-05	7.89044e-06	2.36015e-05	0.000180628	0.000115342	0.001518	0.00404454	9.87961e-06	2.45084e-05	5.73829e-05	0.000126975	0.000451191	0.000742347	0.00118495	0.00183613	0.00276356	0.00350406	0.00392992	0.00531455	0.0068742	0.0085481	0.0102649	pig	0.00235752	0.00381251	0.00319514	0.00665782	0.0453765	0.0200628	0.0437181	0.00742144	0.0117419	0.0177808
90	56.5391	1726.37		0.570247	0.267203	0	0.123679	0	0.03887	0.0343457	0.0732157	0.96113	0.000797984	0.039668	0.926784	0.965654	3.70788e-05	7.89063e-06	2.36018e-05	0.00018063	0.000115343	0.00151801	0.00404456	9.88319e-06	2.45184e-05	5.74085e-05	0.000127037	0.000451437	0.000742768	0.00118565	0.00183724	0.00276529	0.0035063	0.00393246	0.00531805	0.00687882	0.00855393	0.010272	pig	0.00235849	0.00381237	0.00319868	0.00666618	0.0453721	0.0200723	0.0437368	0.00737782	0.0116784	0.0176925
91	56.489	1726.28		0.570326	0.267218	0	0.123586	0	0.0388707	0.0350929	0.0739635	0.961129	0.0007472	0.0396179	0.926036	0.964907	3.70792e-05	7.89074e-06	2.3602e-05	0.000180632	0.000115344	0.00151802	0.00404456	9.88676e-06	2.45283e-05	5.7434e-05	0.000127098	0.000451681	0.000743187	0.00118635	0.00183836	0.00276703	0.00350854	0.00393499	0.00532155	0.00688342	0.00855974	0.010279	pig	0.00235945	0.00381223	0.00320225	0.00667458	0.0453677	0.0200819	0.0437557	0.00733472	0.0116156	0.0176051
92	56.4389	1726.21		0.570343	0.267195	0	0.123469	0	0.0389921	0.0358377	0.0748298	0.961008	0.000744883	0.039737	0.92517	0.964162	3.70683e-05	7.88763e-06	2.35966e-05	0.000180598	0.000115322	0.00151782	0.00404435	9.89097e-06	2.45395e-05	5.74622e-05	0.000127164	0.000451937	0.000743623	0.00118706	0.0018395	0.00276878	0.0035108	0.00393754	0.00532506	0.00688803	0.00856554	0.0102861	pig	0.00236039	0.00381193	0.00320576	0.00668286	0.045359	0.0200897	0.0437711	0.00728591	0.0115443	0.0175058
93	56.3888	1726.13		0.570426	0.267201	0	0.123367	0	0.0390063	0.0366908	0.0756971	0.960994	0.000853067	0.0398593	0.924303	0.963309	3.70585e-05	7.88481e-06	2.35917e-05	0.000180568	0.000115303	0.00151764	0.00404416	9.89525e-06	2.4551e-05	5.74908e-05	0.000127231	0.000452198	0.000744065	0.00118779	0.00184066	0.00277057	0.00351309	0.00394013	0.00532862	0.0068927	0.00857142	0.0102932	pig	0.00236134	0.00381168	0.00320921	0.006691	0.0453495	0.020097	0.0437853	0.00723611	0.0114716	0.0174042
94	56.3386	1726.04		0.570579	0.267249	0	0.123287	0	0.0388843	0.0375538	0.0764382	0.961116	0.000863015	0.0397474	0.923562	0.962446	3.70584e-05	7.88479e-06	2.35917e-05	0.000180568	0.000115303	0.00151764	0.00404415	9.89884e-06	2.45609e-05	5.75164e-05	0.000127293	0.000452442	0.000744485	0.00118849	0.00184177	0.0027723	0.00351533	0.00394266	0.00533212	0.00689731	0.00857724	0.0103003	pig	0.00236231	0.00381152	0.00321278	0.00669942	0.0453449	0.0201065	0.043804	0.00719358	0.0114095	0.0173177
95	56.2885	1725.94		0.570661	0.267265	0	0.123191	0	0.038883	0.0383025	0.0771855	0.961117	0.000748643	0.0396317	0.922814	0.961698	3.70579e-05	7.88463e-06	2.35914e-05	0.000180566	0.000115302	0.00151763	0.00404414	9.9024e-06	2.45708e-05	5.75418e-05	0.000127354	0.000452686	0.000744903	0.00118918	0.00184289	0.00277403	0.00351755	0.00394518	0.0053356	0.0069019	0.00858303	0.0103073	pig	0.00236328	0.00381135	0.00321638	0.00670792	0.0453405	0.0201163	0.0438232	0.00715178	0.0113485	0.0172328
96	56.2384	1725.85		0.570753	0.267287	0	0.123099	0	0.0388607	0.039047	0.0779077	0.961139	0.000744507	0.0396052	0.922092	0.960953	3.70598e-05	7.88519e-06	2.35924e-05	0.000180572	0.000115306	0.00151767	0.00404418	9.90582e-06	2.45804e-05	5.75666e-05	0.000127413	0.000452927	0.000745318	0.00118987	0.00184399	0.00277575	0.00351978	0.0039477	0.00533908	0.00690649	0.00858883	0.0103144	pig	0.00236426	0.00381121	0.00322	0.00671646	0.045337	0.0201264	0.0438431	0.00711143	0.0112896	0.0171507
97	56.1883	1725.75		0.570826	0.267298	0	0.123003	0	0.0388734	0.0397682	0.0786416	0.961127	0.000721245	0.0395946	0.921358	0.960232	3.70626e-05	7.886e-06	2.35938e-05	0.000180581	0.000115311	0.00151772	0.00404424	9.9093e-06	2.45901e-05	5.75918e-05	0.000127474	0.000453171	0.000745738	0.00119057	0.00184511	0.00277749	0.00352203	0.00395024	0.0053426	0.00691113	0.0085947	0.0103215	pig	0.00236526	0.00381111	0.00322357	0.00672488	0.0453329	0.020136	0.043862	0.00707022	0.0112294	0.0170667
98	56.1381	1725.67		0.570862	0.267285	0	0.122892	0	0.0389607	0.0404981	0.0794588	0.961039	0.000729827	0.0396906	0.920541	0.959502	3.70578e-05	7.88461e-06	2.35913e-05	0.000180566	0.000115301	0.00151763	0.00404414	9.91325e-06	2.46009e-05	5.7619e-05	0.000127539	0.000453424	0.00074617	0.00119128	0.00184625	0.00277925	0.0035243	0.00395281	0.00534614	0.00691579	0.00860056	0.0103286	pig	0.00236623	0.00381091	0.00322709	0.00673319	0.0453255	0.0201443	0.0438782	0.00702503	0.0111632	0.0169743
99	56.088	1725.58		0.570952	0.267298	0	0.122791	0	0.0389592	0.0413044	0.0802636	0.961041	0.000806351	0.0397655	0.919736	0.958696	3.70525e-05	7.88309e-06	2.35887e-05	0.000180549	0.000115291	0.00151753	0.00404404	9.91716e-06	2.46115e-05	5.7646e-05	0.000127603	0.000453676	0.0007466	0.00119199	0.00184739	0.00278101	0.00352656	0.00395536	0.00534967	0.00692042	0.00860641	0.0103357	pig	0.00236721	0.0038107	0.00323064	0.00674157	0.0453183	0.0201528	0.0438948	0.00698063	0.0110983	0.0168835
100	56.0379	1725.5		0.571037	0.267308	0	0.122689	0	0.0389655	0.0421063	0.0810718	0.961035	0.000801946	0.0397674	0.918928	0.957894	3.70461e-05	7.88127e-06	2.35855e-05	0.00018053	0.000115278	0.00151742	0.00404391	9.92108e-06	2.46222e-05	5.7673e-05	0.000127667	0.000453927	0.000747029	0.0011927	0.00184852	0.00278276	0.00352881	0.00395791	0.00535318	0.00692503	0.00861222	0.0103428	pig	0.00236818	0.00381046	0.00323422	0.00675001	0.0453111	0.0201613	0.0439117	0.0069366	0.0110338	0.0167934
101	55.9878	1725.42		0.571119	0.267313	0	0.122585	0	0.0389828	0.042911	0.0818938	0.961017	0.000804676	0.0397875	0.918106	0.957089	3.70411e-05	7.87985e-06	2.35831e-05	0.000180514	0.000115268	0.00151733	0.00404381	9.92511e-06	2.46331e-05	5.77007e-05	0.000127732	0.000454183	0.000747466	0.00119342	0.00184967	0.00278454	0.00353111	0.0039605	0.00535675	0.00692972	0.00861813	0.01035	pig	0.00236916	0.00381028	0.00323771	0.00675827	0.045303	0.0201691	0.043927	0.00689124	0.0109673	0.0167003
102	55.9377	1725.32		0.571243	0.267344	0	0.122495	0	0.0389183	0.0437283	0.0826466	0.961082	0.000817325	0.0397356	0.917353	0.956272	3.70414e-05	7.87992e-06	2.35832e-05	0.000180515	0.000115269	0.00151733	0.00404382	9.92875e-06	2.46432e-05	5.77266e-05	0.000127794	0.000454431	0.000747891	0.00119412	0.0018508	0.00278629	0.00353337	0.00396306	0.00536028	0.00693438	0.00862401	0.0103571	pig	0.00237016	0.00381016	0.00324128	0.00676669	0.0452974	0.0201782	0.0439448	0.00684976	0.0109065	0.0166153
103	55.8875	1725.23		0.571327	0.267356	0	0.122396	0	0.0389206	0.0444841	0.0834047	0.961079	0.0007558	0.0396764	0.916595	0.955516	3.70415e-05	7.87995e-06	2.35832e-05	0.000180515	0.000115269	0.00151733	0.00404382	9.93239e-06	2.46532e-05	5.77524e-05	0.000127856	0.000454678	0.000748315	0.00119483	0.00185193	0.00278804	0.00353563	0.00396561	0.00536382	0.00693904	0.00862989	0.0103643	pig	0.00237117	0.00381003	0.00324486	0.00677514	0.0452919	0.0201873	0.0439627	0.00680862	0.0108462	0.0165309
104	55.8374	1725.14		0.571407	0.267367	0	0.122294	0	0.0389318	0.045239	0.0841708	0.961068	0.000754868	0.0396866	0.915829	0.954761	3.70401e-05	7.87954e-06	2.35825e-05	0.000180511	0.000115266	0.00151731	0.00404379	9.93606e-06	2.46634e-05	5.77784e-05	0.000127918	0.000454926	0.000748739	0.00119553	0.00185305	0.00278979	0.00353788	0.00396816	0.00536734	0.00694367	0.00863574	0.0103714	pig	0.00237216	0.00380986	0.00324845	0.00678364	0.0452862	0.0201964	0.0439806	0.00676758	0.010786	0.0164467
105	55.7873	1725.05		0.571489	0.267374	0	0.122192	0	0.0389451	0.046001	0.0849461	0.961055	0.000761985	0.0397071	0.915054	0.953999	3.70397e-05	7.87944e-06	2.35824e-05	0.00018051	0.000115265	0.0015173	0.00404379	9.93981e-06	2.46737e-05	5.78049e-05	0.000127981	0.000455177	0.000749169	0.00119624	0.00185419	0.00279156	0.00354017	0.00397074	0.0053709	0.00694837	0.00864166	0.0103786	pig	0.00237317	0.00380975	0.003252	0.00679201	0.0452797	0.020205	0.0439974	0.00672564	0.0107244	0.0163604
106	55.7372	1724.95		0.571606	0.267404	0	0.122102	0	0.038889	0.046772	0.0856611	0.961111	0.000771025	0.0396601	0.914339	0.953228	3.70443e-05	7.88075e-06	2.35846e-05	0.000180524	0.000115275	0.00151739	0.00404388	9.94322e-06	2.46833e-05	5.78298e-05	0.000128042	0.00045542	0.000749589	0.00119694	0.00185532	0.00279331	0.00354243	0.0039733	0.00537444	0.00695304	0.00864757	0.0103858	pig	0.0023742	0.00380969	0.00325559	0.0068005	0.0452755	0.0202146	0.0440163	0.0066869	0.0106676	0.0162808
107	55.687	1724.85		0.571689	0.267417	0	0.122004	0	0.0388905	0.0474893	0.0863799	0.961109	0.000717323	0.0396078	0.91362	0.952511	3.70487e-05	7.88202e-06	2.35868e-05	0.000180538	0.000115283	0.00151747	0.00404396	9.94662e-06	2.46929e-05	5.78547e-05	0.000128102	0.000455664	0.000750009	0.00119764	0.00185644	0.00279506	0.00354468	0.00397586	0.00537798	0.00695771	0.00865347	0.010393	pig	0.00237522	0.00380962	0.0032592	0.00680903	0.0452714	0.0202243	0.0440353	0.00664856	0.0106113	0.016202
108	55.6369	1724.77		0.571692	0.267382	0	0.121875	0	0.0390519	0.048205	0.0872569	0.960948	0.000715627	0.0397675	0.912743	0.951795	3.70374e-05	7.87877e-06	2.35812e-05	0.000180503	0.000115261	0.00151726	0.00404374	9.95089e-06	2.47043e-05	5.78833e-05	0.000128169	0.000455923	0.000750449	0.00119836	0.00185759	0.00279684	0.00354697	0.00397844	0.00538153	0.00696237	0.00865934	0.0104001	pig	0.00237621	0.00380933	0.00326275	0.00681741	0.0452613	0.0202316	0.0440497	0.00660344	0.0105449	0.0161088
109	55.5868	1724.7		0.571783	0.267382	0	0.121764	0	0.0390706	0.0490632	0.0881338	0.960929	0.000858267	0.0399289	0.911866	0.950937	3.70278e-05	7.87604e-06	2.35764e-05	0.000180473	0.000115242	0.00151708	0.00404355	9.95527e-06	2.4716e-05	5.79125e-05	0.000128238	0.000456188	0.0007509	0.0011991	0.00185877	0.00279865	0.0035493	0.00398107	0.00538515	0.00696711	0.00866531	0.0104073	pig	0.00237722	0.00380913	0.0032662	0.00682558	0.0452501	0.020238	0.0440623	0.00655686	0.0104763	0.0160123
110	55.5367	1724.6		0.571953	0.267433	0	0.12168	0	0.0389335	0.0499352	0.0888687	0.961067	0.000871959	0.0398054	0.911131	0.950065	3.70292e-05	7.87643e-06	2.35771e-05	0.000180478	0.000115244	0.00151711	0.00404358	9.95886e-06	2.4726e-05	5.79382e-05	0.000128299	0.000456436	0.000751324	0.00119981	0.0018599	0.00280041	0.00355157	0.00398364	0.0053887	0.00697179	0.00867122	0.0104145	pig	0.00237824	0.00380902	0.0032698	0.00683408	0.0452445	0.0202471	0.0440801	0.00651768	0.0104187	0.0159314
111	55.4866	1724.51		0.572041	0.267445	0	0.121578	0	0.0389355	0.0506805	0.0896161	0.961064	0.000745333	0.0396809	0.910384	0.949319	3.70303e-05	7.87676e-06	2.35777e-05	0.000180481	0.000115247	0.00151713	0.0040436	9.96243e-06	2.47359e-05	5.79639e-05	0.000128361	0.000456682	0.000751749	0.00120051	0.00186103	0.00280216	0.00355384	0.0039862	0.00539225	0.00697647	0.00867712	0.0104217	pig	0.00237927	0.00380891	0.00327341	0.00684262	0.0452389	0.0202563	0.0440981	0.00647885	0.0103616	0.0158513
112	55.4364	1724.44		0.572063	0.267415	0	0.121451	0	0.0390696	0.0514247	0.0904943	0.96093	0.000744141	0.0398138	0.909506	0.948575	3.70196e-05	7.8737e-06	2.35724e-05	0.000180448	0.000115226	0.00151694	0.00404339	9.96674e-06	2.47474e-05	5.79927e-05	0.000128429	0.000456944	0.000752193	0.00120124	0.00186219	0.00280396	0.00355614	0.0039888	0.00539583	0.00698117	0.00868304	0.0104289	pig	0.00238028	0.00380866	0.00327693	0.00685095	0.0452282	0.0202632	0.0441118	0.00643426	0.0102958	0.0157588
113	55.3863	1724.36		0.57216	0.267417	0	0.12134	0	0.0390833	0.0522863	0.0913696	0.960917	0.000861646	0.0399449	0.90863	0.947714	3.70102e-05	7.871e-06	2.35677e-05	0.000180419	0.000115207	0.00151676	0.0040432	9.97114e-06	2.47592e-05	5.80221e-05	0.000128497	0.00045721	0.000752645	0.00120198	0.00186337	0.00280578	0.00355848	0.00399144	0.00539946	0.00698593	0.00868903	0.0104361	pig	0.0023813	0.00380846	0.0032804	0.00685915	0.0452167	0.0202696	0.0441242	0.00638879	0.0102287	0.0156642
114	55.3362	1724.27		0.572337	0.26747	0	0.121256	0	0.038937	0.0531571	0.092094	0.961063	0.000870742	0.0398077	0.907906	0.946843	3.70129e-05	7.87177e-06	2.3569e-05	0.000180427	0.000115212	0.00151681	0.00404326	9.97468e-06	2.47691e-05	5.80476e-05	0.000128559	0.000457457	0.00075307	0.00120269	0.00186451	0.00280754	0.00356076	0.00399402	0.00540303	0.00699063	0.00869497	0.0104434	pig	0.00238234	0.00380839	0.003284	0.00686767	0.0452112	0.0202787	0.044142	0.00635082	0.0101728	0.0155856
115	55.2861	1724.17		0.572428	0.267484	0	0.121154	0	0.0389337	0.0538934	0.0928271	0.961066	0.000736292	0.03967	0.907173	0.946107	3.70148e-05	7.87231e-06	2.357e-05	0.000180433	0.000115216	0.00151685	0.0040433	9.97816e-06	2.47788e-05	5.80728e-05	0.00012862	0.000457702	0.000753491	0.00120339	0.00186563	0.00280929	0.00356302	0.00399658	0.00540656	0.00699529	0.00870086	0.0104505	pig	0.00238338	0.00380828	0.00328765	0.00687631	0.0452061	0.0202881	0.0441606	0.00631379	0.0101182	0.0155089
116	55.2359	1724.09		0.572466	0.267465	0	0.121031	0	0.0390373	0.0546237	0.093661	0.960963	0.000730315	0.0397676	0.906339	0.945376	3.70076e-05	7.87026e-06	2.35664e-05	0.000180411	0.000115202	0.00151672	0.00404315	9.98221e-06	2.47898e-05	5.81005e-05	0.000128685	0.000457958	0.000753928	0.00120411	0.00186678	0.00281107	0.00356531	0.00399916	0.00541013	0.00699998	0.00870677	0.0104577	pig	0.00238441	0.00380807	0.00329124	0.00688479	0.0451969	0.0202959	0.0441758	0.00627247	0.0100572	0.015423
117	55.1858	1724.01		0.572566	0.267474	0	0.120921	0	0.0390388	0.0554438	0.0944825	0.960961	0.000820078	0.0398589	0.905517	0.944556	3.70002e-05	7.86815e-06	2.35627e-05	0.000180388	0.000115187	0.00151658	0.00404301	9.98625e-06	2.48007e-05	5.81282e-05	0.00012875	0.000458214	0.000754365	0.00120483	0.00186793	0.00281284	0.0035676	0.00400175	0.00541369	0.00700466	0.00871267	0.0104649	pig	0.00238543	0.00380785	0.00329483	0.00689331	0.0451878	0.0203037	0.0441912	0.00623159	0.00999687	0.015338
118	55.1357	1723.91		0.572704	0.267507	0	0.120826	0	0.0389629	0.056262	0.0952249	0.961037	0.000818266	0.0397811	0.904775	0.943738	3.70012e-05	7.86845e-06	2.35632e-05	0.000180392	0.000115189	0.0015166	0.00404303	9.98985e-06	2.48107e-05	5.8154e-05	0.000128812	0.000458462	0.000754791	0.00120554	0.00186907	0.00281461	0.00356988	0.00400433	0.00541726	0.00700936	0.0087186	0.0104721	pig	0.00238648	0.00380775	0.00329846	0.00690188	0.0451816	0.0203126	0.0442086	0.00619409	0.00994151	0.01526
119	55.0856	1723.82		0.572796	0.267518	0	0.12072	0	0.0389661	0.0570093	0.0959754	0.961034	0.000747243	0.0397134	0.904025	0.942991	3.70024e-05	7.86877e-06	2.35638e-05	0.000180395	0.000115191	0.00151662	0.00404305	9.99345e-06	2.48207e-05	5.81798e-05	0.000128874	0.000458711	0.000755218	0.00120625	0.00187021	0.00281638	0.00357216	0.00400691	0.00542083	0.00701407	0.00872455	0.0104793	pig	0.00238754	0.00380765	0.00330208	0.00691046	0.0451754	0.0203215	0.044226	0.00615677	0.00988639	0.0151823
120	55.0355	1723.73		0.572864	0.267513	0	0.120605	0	0.0390176	0.0577563	0.096774	0.960982	0.000747065	0.0397647	0.903226	0.942244	3.69988e-05	7.86775e-06	2.3562e-05	0.000180384	0.000115184	0.00151656	0.00404298	9.99733e-06	2.48313e-05	5.82068e-05	0.000128939	0.000458965	0.000755652	0.00120696	0.00187135	0.00281816	0.00357445	0.0040095	0.00542441	0.00701878	0.00873049	0.0104865	pig	0.00238859	0.0038075	0.00330568	0.00691899	0.0451672	0.0203296	0.0442419	0.00611765	0.00982856	0.0151008
121	54.9853	1723.65		0.572958	0.267518	0	0.120494	0	0.0390303	0.0585463	0.0975766	0.96097	0.000789941	0.0398203	0.902423	0.941454	3.69964e-05	7.86706e-06	2.35608e-05	0.000180377	0.000115179	0.00151651	0.00404293	1.00013e-05	2.48421e-05	5.82342e-05	0.000129004	0.000459222	0.000756092	0.00120769	0.00187252	0.00281996	0.00357677	0.00401213	0.00542803	0.00702354	0.0087365	0.0104938	pig	0.00238965	0.00380739	0.00330923	0.00692738	0.0451583	0.0203371	0.0442567	0.00607777	0.00976953	0.0150174
122	54.9352	1723.56		0.57306	0.267527	0	0.120385	0	0.0390275	0.0593444	0.0983718	0.960973	0.000798102	0.0398256	0.901628	0.940656	3.69937e-05	7.8663e-06	2.35595e-05	0.000180368	0.000115174	0.00151646	0.00404288	1.00052e-05	2.48528e-05	5.82615e-05	0.000129069	0.000459478	0.00075653	0.00120842	0.00187368	0.00282175	0.00357909	0.00401474	0.00543164	0.00702829	0.00874248	0.0105011	pig	0.00239071	0.00380727	0.0033128	0.00693584	0.0451496	0.0203449	0.044272	0.00603864	0.00971158	0.0149355
123	54.8851	1723.47		0.573162	0.267537	0	0.120275	0	0.0390261	0.0601368	0.0991628	0.960974	0.000792403	0.0398185	0.900837	0.939863	3.69904e-05	7.86536e-06	2.35579e-05	0.000180358	0.000115167	0.0015164	0.00404282	1.00091e-05	2.48634e-05	5.82885e-05	0.000129133	0.000459732	0.000756965	0.00120914	0.00187483	0.00282354	0.00358139	0.00401734	0.00543523	0.00703301	0.00874844	0.0105083	pig	0.00239177	0.00380713	0.00331641	0.00694439	0.0451413	0.0203529	0.0442877	0.00600026	0.00965476	0.0148553
124	54.835	1723.38		0.573289	0.267561	0	0.120177	0	0.0389743	0.0609248	0.0998991	0.961026	0.000787995	0.0397623	0.900101	0.939075	3.69943e-05	7.86646e-06	2.35598e-05	0.00018037	0.000115175	0.00151647	0.00404289	1.00126e-05	2.48734e-05	5.83143e-05	0.000129195	0.000459982	0.000757394	0.00120985	0.00187597	0.00282532	0.00358369	0.00401994	0.00543883	0.00703776	0.00875444	0.0105156	pig	0.00239285	0.00380708	0.00332	0.00695291	0.045135	0.0203615	0.0443045	0.00596385	0.0096008	0.014779
125	54.7848	1723.28		0.573385	0.26757	0	0.120071	0	0.0389733	0.0616635	0.100637	0.961027	0.00073877	0.0397121	0.899363	0.938336	3.69979e-05	7.8675e-06	2.35616e-05	0.000180381	0.000115182	0.00151654	0.00404296	1.00162e-05	2.48833e-05	5.834e-05	0.000129257	0.00046023	0.000757822	0.00121056	0.00187711	0.00282709	0.00358598	0.00402254	0.00544241	0.00704249	0.00876042	0.0105229	pig	0.00239392	0.00380701	0.00332362	0.00696148	0.045129	0.0203702	0.0443217	0.00592798	0.00954764	0.0147039
126	54.7347	1723.19		0.573458	0.267566	0	0.119957	0	0.039019	0.0623983	0.101417	0.960981	0.000734721	0.0397537	0.898583	0.937602	3.69967e-05	7.86716e-06	2.3561e-05	0.000180378	0.00011518	0.00151652	0.00404294	1.002e-05	2.48938e-05	5.83666e-05	0.000129321	0.000460483	0.000758254	0.00121127	0.00187826	0.00282887	0.00358827	0.00402513	0.00544599	0.0070472	0.00876636	0.0105301	pig	0.00239498	0.00380687	0.00332724	0.00697005	0.0451215	0.0203783	0.0443377	0.00589082	0.00949251	0.0146258
127	54.6846	1723.1		0.573559	0.267574	0	0.119848	0	0.0390178	0.0631703	0.102188	0.960982	0.00077207	0.0397898	0.897812	0.93683	3.69953e-05	7.86674e-06	2.35603e-05	0.000180373	0.000115177	0.00151649	0.00404291	1.00238e-05	2.49041e-05	5.83931e-05	0.000129384	0.000460734	0.000758684	0.00121199	0.0018794	0.00283064	0.00359055	0.00402771	0.00544956	0.00705189	0.00877228	0.0105373	pig	0.00239604	0.0038067	0.00333088	0.00697869	0.0451142	0.0203867	0.0443541	0.00585427	0.00943827	0.0145491
128	54.6345	1723.02		0.573637	0.267566	0	0.119731	0	0.039066	0.0639381	0.103004	0.960934	0.00076776	0.0398338	0.896996	0.936062	3.69918e-05	7.86575e-06	2.35586e-05	0.000180362	0.00011517	0.00151643	0.00404284	1.00278e-05	2.49151e-05	5.8421e-05	0.00012945	0.000460993	0.000759127	0.00121272	0.00188057	0.00283244	0.00359288	0.00403034	0.00545318	0.00705666	0.00877829	0.0105446	pig	0.00239712	0.00380656	0.00333444	0.00698712	0.0451047	0.0203939	0.0443682	0.0058155	0.00938065	0.0144674
129	54.5844	1722.94		0.573746	0.267574	0	0.119619	0	0.0390608	0.0647454	0.103806	0.960939	0.000807286	0.0398681	0.896194	0.935255	3.69878e-05	7.8646e-06	2.35565e-05	0.00018035	0.000115162	0.00151635	0.00404276	1.00318e-05	2.4926e-05	5.84485e-05	0.000129515	0.00046125	0.000759565	0.00121344	0.00188172	0.00283423	0.00359518	0.00403294	0.00545678	0.00706138	0.00878425	0.0105519	pig	0.00239818	0.00380638	0.00333804	0.00699566	0.0450957	0.0204014	0.044383	0.0057777	0.00932447	0.0143877
130	54.5342	1722.84		0.573906	0.267617	0	0.119528	0	0.0389488	0.0655448	0.104494	0.961051	0.000799391	0.0397482	0.895506	0.934455	3.69931e-05	7.86611e-06	2.35592e-05	0.000180366	0.000115173	0.00151645	0.00404287	1.00351e-05	2.49353e-05	5.84729e-05	0.000129574	0.000461491	0.000759981	0.00121413	0.00188284	0.00283598	0.00359744	0.00403549	0.00546031	0.00706605	0.00879015	0.0105591	pig	0.00239926	0.00380629	0.00334177	0.00700449	0.0450915	0.0204112	0.0444021	0.00574517	0.00927619	0.0143194
131	54.4841	1722.74		0.573992	0.267623	0	0.11942	0	0.0389649	0.0662419	0.105207	0.961035	0.000697134	0.039662	0.894793	0.933758	3.69993e-05	7.86789e-06	2.35623e-05	0.000180386	0.000115185	0.00151656	0.00404299	1.00385e-05	2.49449e-05	5.84979e-05	0.000129635	0.000461736	0.000760404	0.00121484	0.00188398	0.00283775	0.00359973	0.00403808	0.0054639	0.00707079	0.00879614	0.0105664	pig	0.00240036	0.00380626	0.00334543	0.00701317	0.0450863	0.0204203	0.04442	0.00571174	0.00922653	0.0142491
132	54.434	1722.66		0.574008	0.267579	0	0.119283	0	0.0391295	0.06695	0.106079	0.960871	0.000708118	0.0398376	0.893921	0.93305	3.6991e-05	7.86552e-06	2.35582e-05	0.00018036	0.000115168	0.00151641	0.00404283	1.00428e-05	2.49565e-05	5.8527e-05	0.000129703	0.000462001	0.000760855	0.00121558	0.00188516	0.00283957	0.00360207	0.00404073	0.00546754	0.00707557	0.00880216	0.0105737	pig	0.00240143	0.00380606	0.00334897	0.00702157	0.0450746	0.0204266	0.0444323	0.00567195	0.00916725	0.0141648
133	54.3839	1722.59		0.574117	0.267577	0	0.119164	0	0.0391425	0.0678002	0.106943	0.960858	0.000850223	0.0399927	0.893057	0.9322	3.69835e-05	7.86337e-06	2.35544e-05	0.000180337	0.000115153	0.00151628	0.00404268	1.00472e-05	2.49684e-05	5.85566e-05	0.000129773	0.00046227	0.000761312	0.00121633	0.00188635	0.00284141	0.00360444	0.0040434	0.00547122	0.0070804	0.00880824	0.010581	pig	0.00240253	0.00380591	0.00335246	0.00702985	0.0450621	0.0204324	0.0444437	0.00563159	0.00910707	0.0140792
134	54.3337	1722.49		0.574291	0.267617	0	0.119069	0	0.0390229	0.0686586	0.107682	0.960977	0.000858372	0.0398813	0.892318	0.931341	3.69861e-05	7.86413e-06	2.35557e-05	0.000180345	0.000115159	0.00151632	0.00404273	1.00509e-05	2.49786e-05	5.85829e-05	0.000129836	0.000462523	0.000761746	0.00121705	0.00188751	0.00284321	0.00360676	0.00404603	0.00547485	0.00708518	0.00881427	0.0105884	pig	0.00240363	0.00380585	0.00335607	0.00703841	0.0450547	0.0204405	0.0444595	0.00559669	0.00905508	0.0140054
135	54.2836	1722.4		0.574395	0.267626	0	0.118959	0	0.0390193	0.0694082	0.108428	0.960981	0.000749631	0.0397689	0.891572	0.930592	3.69883e-05	7.86476e-06	2.35568e-05	0.000180352	0.000115163	0.00151636	0.00404277	1.00546e-05	2.49887e-05	5.86089e-05	0.000129898	0.000462773	0.000762176	0.00121777	0.00188865	0.00284499	0.00360906	0.00404863	0.00547845	0.00708992	0.00882027	0.0105957	pig	0.00240473	0.00380576	0.00335972	0.00704708	0.0450477	0.0204489	0.044476	0.00556256	0.00900425	0.0139332
136	54.2335	1722.3		0.574504	0.267639	0	0.118851	0	0.0390067	0.0701515	0.109158	0.960993	0.000743216	0.0397499	0.890842	0.929849	3.69913e-05	7.86559e-06	2.35583e-05	0.000180361	0.000115169	0.00151642	0.00404283	1.00581e-05	2.49985e-05	5.86344e-05	0.00012996	0.000463021	0.000762602	0.00121847	0.00188979	0.00284676	0.00361134	0.00405122	0.00548203	0.00709464	0.00882623	0.0106029	pig	0.00240583	0.00380567	0.00336341	0.00705582	0.0450415	0.0204577	0.0444933	0.00552945	0.00895494	0.0138631
137	54.1834	1722.21		0.574599	0.267642	0	0.118739	0	0.0390209	0.0708803	0.109901	0.960979	0.000728873	0.0397498	0.890099	0.92912	3.6995e-05	7.86666e-06	2.35601e-05	0.000180372	0.000115176	0.00151649	0.00404291	1.00617e-05	2.50086e-05	5.86604e-05	0.000130023	0.000463272	0.000763034	0.00121919	0.00189095	0.00284855	0.00361366	0.00405384	0.00548565	0.00709942	0.00883227	0.0106103	pig	0.00240695	0.00380563	0.00336704	0.00706444	0.0450344	0.0204659	0.0445095	0.00549566	0.00890454	0.0137915
138	54.1333	1722.13		0.574661	0.267622	0	0.118612	0	0.0391043	0.0716184	0.110723	0.960896	0.000738116	0.0398424	0.889277	0.928382	3.69908e-05	7.86546e-06	2.35581e-05	0.000180359	0.000115168	0.00151641	0.00404282	1.00658e-05	2.50197e-05	5.86885e-05	0.000130089	0.000463532	0.000763479	0.00121993	0.00189212	0.00285036	0.00361599	0.00405647	0.00548929	0.0071042	0.0088383	0.0106176	pig	0.00240805	0.00380548	0.00337063	0.00707297	0.0450241	0.0204729	0.0445231	0.00545911	0.00884997	0.0137138
139	54.0831	1722.05		0.574775	0.267627	0	0.118495	0	0.0391029	0.0724265	0.111529	0.960897	0.000808038	0.0399109	0.888471	0.927574	3.69863e-05	7.86418e-06	2.35558e-05	0.000180346	0.000115159	0.00151633	0.00404274	1.00698e-05	2.50307e-05	5.87163e-05	0.000130155	0.000463792	0.000763921	0.00122066	0.00189328	0.00285217	0.00361832	0.0040591	0.00549291	0.00710896	0.0088443	0.0106249	pig	0.00240915	0.00380531	0.00337425	0.00708156	0.0450141	0.02048	0.0445372	0.00542318	0.0087963	0.0136373
140	54.033	1721.95		0.574937	0.267664	0	0.118398	0	0.0390005	0.07323	0.11223	0.960999	0.00080348	0.039804	0.88777	0.92677	3.69928e-05	7.86602e-06	2.3559e-05	0.000180365	0.000115172	0.00151645	0.00404286	1.00733e-05	2.50404e-05	5.87416e-05	0.000130216	0.000464039	0.000764348	0.00122137	0.00189443	0.00285395	0.00362062	0.00406171	0.00549653	0.00711374	0.00885034	0.0106322	pig	0.00241028	0.0038053	0.00337792	0.00709027	0.0450081	0.0204888	0.0445543	0.00539122	0.00874859	0.0135694
141	53.9829	1721.84		0.57504	0.267674	0	0.118289	0	0.0389975	0.0739404	0.112938	0.961002	0.000710455	0.039708	0.887062	0.92606	3.69987e-05	7.86773e-06	2.3562e-05	0.000180384	0.000115184	0.00151655	0.00404298	1.00766e-05	2.50499e-05	5.87665e-05	0.000130277	0.000464284	0.000764772	0.00122207	0.00189556	0.00285572	0.00362291	0.00406431	0.00550012	0.00711848	0.00885634	0.0106395	pig	0.00241141	0.00380526	0.00338163	0.00709907	0.0450025	0.0204979	0.0445721	0.00535996	0.00870193	0.013503
142	53.9328	1721.76		0.575085	0.267646	0	0.118157	0	0.0391123	0.074645	0.113757	0.960888	0.000704562	0.0398169	0.886243	0.925355	3.69943e-05	7.86647e-06	2.35598e-05	0.00018037	0.000115175	0.00151647	0.00404289	1.00807e-05	2.50609e-05	5.87944e-05	0.000130343	0.000464544	0.000765214	0.0012228	0.00189673	0.00285753	0.00362524	0.00406693	0.00550375	0.00712325	0.00886235	0.0106468	pig	0.00241252	0.00380509	0.00338525	0.00710769	0.0449924	0.020505	0.0445861	0.0053247	0.00864919	0.0134278
143	53.8826	1721.68		0.575193	0.267644	0	0.118036	0	0.039127	0.0754467	0.114574	0.960873	0.000801734	0.0399287	0.885426	0.924553	3.69908e-05	7.86546e-06	2.35581e-05	0.000180359	0.000115168	0.00151641	0.00404282	1.00848e-05	2.50721e-05	5.88227e-05	0.00013041	0.000464807	0.000765664	0.00122354	0.00189792	0.00285936	0.0036276	0.0040696	0.00550743	0.00712808	0.00886844	0.0106542	pig	0.00241365	0.00380499	0.00338882	0.00711617	0.0449813	0.0205115	0.0445989	0.00528877	0.00859539	0.013351
144	53.8325	1721.6		0.575325	0.267657	0	0.117923	0	0.0390952	0.0762579	0.115353	0.960905	0.000811215	0.0399064	0.884647	0.923742	3.69892e-05	7.865e-06	2.35573e-05	0.000180354	0.000115165	0.00151638	0.00404279	1.00888e-05	2.50829e-05	5.88501e-05	0.000130475	0.000465065	0.000766104	0.00122427	0.00189908	0.00286117	0.00362993	0.00407223	0.00551106	0.00713287	0.00887448	0.0106616	pig	0.00241478	0.00380487	0.00339246	0.00712481	0.0449719	0.0205189	0.0446133	0.00525472	0.00854442	0.0132782
145	53.7824	1721.51		0.575439	0.267663	0	0.117807	0	0.0390914	0.077038	0.116129	0.960909	0.000780115	0.0398715	0.883871	0.922962	3.69871e-05	7.8644e-06	2.35562e-05	0.000180348	0.000115161	0.00151634	0.00404275	1.00926e-05	2.50935e-05	5.88771e-05	0.000130539	0.00046532	0.000766541	0.001225	0.00190024	0.00286296	0.00363224	0.00407485	0.00551467	0.00713762	0.00888047	0.0106689	pig	0.0024159	0.00380472	0.00339614	0.00713354	0.044963	0.0205266	0.0446284	0.00522144	0.00849459	0.0132071
146	53.7323	1721.4		0.575604	0.267702	0	0.117711	0	0.0389837	0.0778114	0.116795	0.961016	0.000773388	0.0397571	0.883205	0.922189	3.69972e-05	7.8673e-06	2.35613e-05	0.000180379	0.000115181	0.00151653	0.00404295	1.00958e-05	2.51026e-05	5.89014e-05	0.000130599	0.000465563	0.000766963	0.0012257	0.00190138	0.00286474	0.00363455	0.00407746	0.00551829	0.00714241	0.00888653	0.0106762	pig	0.00241706	0.00380476	0.00339985	0.00714236	0.0449581	0.0205359	0.0446466	0.00519197	0.00845051	0.0131443
147	53.6822	1721.29		0.575705	0.267713	0	0.117601	0	0.038981	0.0784876	0.117469	0.961019	0.000676187	0.0396572	0.882531	0.921512	3.70069e-05	7.87006e-06	2.35661e-05	0.000180409	0.0001152	0.0015167	0.00404314	1.0099e-05	2.51117e-05	5.89253e-05	0.000130657	0.000465805	0.000767381	0.0012264	0.00190251	0.00286651	0.00363683	0.00408005	0.00552189	0.00714716	0.00889256	0.0106836	pig	0.00241821	0.00380477	0.00340359	0.00715126	0.0449537	0.0205455	0.0446654	0.00516315	0.00840739	0.0130828
148	53.632	1721.22		0.575714	0.267661	0	0.117455	0	0.0391686	0.0791582	0.118327	0.960831	0.00067062	0.0398393	0.881673	0.920842	3.69991e-05	7.86784e-06	2.35622e-05	0.000180385	0.000115185	0.00151656	0.00404299	1.01033e-05	2.51232e-05	5.89542e-05	0.000130725	0.000466069	0.000767831	0.00122714	0.00190369	0.00286833	0.00363918	0.0040827	0.00552554	0.00715195	0.00889859	0.0106909	pig	0.00241934	0.00380457	0.00340721	0.00715987	0.0449417	0.0205518	0.0446779	0.0051279	0.00835449	0.0130071
149	53.5819	1721.15		0.57583	0.267656	0	0.11733	0	0.0391845	0.0799889	0.119173	0.960816	0.000830615	0.0400151	0.880827	0.920011	3.69924e-05	7.8659e-06	2.35588e-05	0.000180364	0.000115171	0.00151644	0.00404285	1.01077e-05	2.5135e-05	5.89837e-05	0.000130795	0.000466339	0.000768289	0.0012279	0.00190489	0.00287018	0.00364156	0.00408539	0.00552924	0.00715682	0.00890471	0.0106983	pig	0.00242049	0.00380443	0.00341077	0.00716832	0.0449286	0.0205575	0.0446891	0.00509192	0.00830045	0.0129297
150	53.5318	1721.06		0.575989	0.267679	0	0.11722	0	0.0391121	0.0808298	0.119942	0.960888	0.000840938	0.039953	0.880058	0.91917	3.69926e-05	7.86597e-06	2.35589e-05	0.000180365	0.000115172	0.00151644	0.00404286	1.01116e-05	2.51458e-05	5.90112e-05	0.00013086	0.000466598	0.000768734	0.00122863	0.00190607	0.00287201	0.00364392	0.00408806	0.00553292	0.00716166	0.00891083	0.0107058	pig	0.00242165	0.00380438	0.00341438	0.00717691	0.0449187	0.0205646	0.0447029	0.00505892	0.00825088	0.0128587
151	53.4817	1720.97		0.576106	0.267683	0	0.117101	0	0.0391092	0.0816044	0.120714	0.960891	0.000774604	0.0398838	0.879286	0.918396	3.69924e-05	7.86592e-06	2.35589e-05	0.000180364	0.000115171	0.00151644	0.00404285	1.01154e-05	2.51564e-05	5.90384e-05	0.000130925	0.000466856	0.000769175	0.00122936	0.00190724	0.00287383	0.00364626	0.0040907	0.00553658	0.00716648	0.00891691	0.0107132	pig	0.00242281	0.0038043	0.00341803	0.00718559	0.0449091	0.0205719	0.0447172	0.00502659	0.00820233	0.0127892
152	53.4315	1720.88		0.576227	0.267691	0	0.116983	0	0.0390982	0.0823731	0.121471	0.960902	0.000768732	0.0398669	0.878529	0.917627	3.69923e-05	7.86588e-06	2.35588e-05	0.000180364	0.000115171	0.00151644	0.00404285	1.01192e-05	2.51668e-05	5.90651e-05	0.000130989	0.00046711	0.000769611	0.00123008	0.0019084	0.00287562	0.00364858	0.00409333	0.00554021	0.00717126	0.00892294	0.0107205	pig	0.00242396	0.00380419	0.00342173	0.00719439	0.0449004	0.0205797	0.0447326	0.00499528	0.00815531	0.0127219
153	53.3814	1720.79		0.576335	0.26769	0	0.116862	0	0.0391132	0.083129	0.122242	0.960887	0.00075583	0.039869	0.877758	0.916871	3.69931e-05	7.86612e-06	2.35592e-05	0.000180366	0.000115173	0.00151645	0.00404287	1.01231e-05	2.51774e-05	5.90923e-05	0.000131054	0.000467368	0.000770054	0.00123082	0.00190957	0.00287745	0.00365094	0.00409599	0.00554389	0.0071761	0.00892905	0.0107279	pig	0.00242514	0.00380414	0.00342537	0.00720304	0.0448906	0.0205869	0.0447467	0.0049633	0.00810722	0.012653
154	53.3313	1720.7		0.576465	0.267702	0	0.116747	0	0.0390856	0.0838944	0.12298	0.960914	0.000765442	0.039851	0.87702	0.916106	3.6996e-05	7.86695e-06	2.35607e-05	0.000180375	0.000115179	0.00151651	0.00404293	1.01267e-05	2.51876e-05	5.91186e-05	0.000131117	0.000467622	0.00077049	0.00123154	0.00191073	0.00287926	0.00365327	0.00409863	0.00554754	0.00718091	0.00893513	0.0107353	pig	0.00242631	0.00380409	0.00342905	0.00721181	0.0448823	0.0205948	0.0447621	0.00493279	0.00806135	0.0125872
155	53.2812	1720.6		0.57658	0.267709	0	0.11663	0	0.0390814	0.0846325	0.123714	0.960919	0.000738124	0.0398195	0.876286	0.915367	3.69984e-05	7.86764e-06	2.35618e-05	0.000180383	0.000115183	0.00151655	0.00404297	1.01304e-05	2.51977e-05	5.91446e-05	0.00013118	0.000467873	0.000770921	0.00123226	0.00191189	0.00288105	0.00365558	0.00410125	0.00555116	0.00718569	0.00894117	0.0107427	pig	0.00242748	0.00380401	0.00343279	0.00722069	0.0448745	0.020603	0.0447783	0.00490301	0.00801658	0.0125231
156	53.2311	1720.52		0.576665	0.267693	0	0.116501	0	0.0391416	0.0853637	0.124505	0.960858	0.000731188	0.0398727	0.875495	0.914636	3.69977e-05	7.86745e-06	2.35615e-05	0.000180381	0.000115182	0.00151654	0.00404296	1.01343e-05	2.52086e-05	5.91723e-05	0.000131246	0.000468134	0.000771369	0.001233	0.00191307	0.00288288	0.00365795	0.00410392	0.00555485	0.00719055	0.0089473	0.0107501	pig	0.00242866	0.00380395	0.00343641	0.00722932	0.0448638	0.0206098	0.0447916	0.00487097	0.00796832	0.0124538
157	53.1809	1720.43		0.576786	0.267696	0	0.116378	0	0.0391396	0.0861435	0.125283	0.96086	0.000779758	0.0399194	0.874717	0.913857	3.69967e-05	7.86715e-06	2.3561e-05	0.000180378	0.00011518	0.00151652	0.00404294	1.01383e-05	2.52194e-05	5.91999e-05	0.000131311	0.000468394	0.000771813	0.00123373	0.00191425	0.00288471	0.0036603	0.00410658	0.00555853	0.00719539	0.0089534	0.0107575	pig	0.00242984	0.00380386	0.00344007	0.00723803	0.0448534	0.0206168	0.0448053	0.00483952	0.00792094	0.0123858
158	53.1308	1720.33		0.576956	0.267733	0	0.116276	0	0.0390346	0.0869181	0.125953	0.960965	0.000774657	0.0398093	0.874047	0.913082	3.70041e-05	7.86926e-06	2.35647e-05	0.0001804	0.000115195	0.00151665	0.00404308	1.01415e-05	2.52287e-05	5.92242e-05	0.000131371	0.000468637	0.000772234	0.00123444	0.00191538	0.00288648	0.00366259	0.00410918	0.00556213	0.00720014	0.00895942	0.0107649	pig	0.00243102	0.00380383	0.00344387	0.00724707	0.0448479	0.0206261	0.0448235	0.00481233	0.00788006	0.0123272
159	53.0807	1720.23		0.577057	0.267735	0	0.116158	0	0.0390506	0.0875988	0.126649	0.960949	0.000680712	0.0397313	0.873351	0.912401	3.70125e-05	7.87165e-06	2.35688e-05	0.000180426	0.000115211	0.0015168	0.00404325	1.01449e-05	2.52382e-05	5.92492e-05	0.000131432	0.000468885	0.000772662	0.00123515	0.00191653	0.00288828	0.00366492	0.00411181	0.00556578	0.00720497	0.00896553	0.0107723	pig	0.00243222	0.00380387	0.0034476	0.00725595	0.0448413	0.0206348	0.0448405	0.0047844	0.00783801	0.0122669
160	53.0306	1720.15		0.577092	0.267689	0	0.116011	0	0.0392079	0.08829	0.127498	0.960792	0.000691159	0.0398991	0.872502	0.91171	3.70063e-05	7.86991e-06	2.35658e-05	0.000180407	0.000115199	0.00151669	0.00404313	1.01492e-05	2.52498e-05	5.92784e-05	0.0001315	0.000469153	0.000773119	0.0012359	0.00191773	0.00289013	0.00366731	0.00411451	0.00556949	0.00720984	0.00897167	0.0107798	pig	0.00243341	0.00380374	0.00345121	0.00726454	0.0448283	0.0206406	0.0448519	0.00475151	0.00778835	0.0121954
161	52.9804	1720.07		0.577222	0.267688	0	0.115884	0	0.0392058	0.0891132	0.128319	0.960794	0.000823206	0.040029	0.871681	0.910887	3.69999e-05	7.86806e-06	2.35626e-05	0.000180387	0.000115186	0.00151658	0.004043	1.01535e-05	2.52613e-05	5.93074e-05	0.000131569	0.000469419	0.000773573	0.00123665	0.00191893	0.00289197	0.00366968	0.00411718	0.00557318	0.00721469	0.00897777	0.0107872	pig	0.0024346	0.00380358	0.00345485	0.00727322	0.0448155	0.0206467	0.0448639	0.00471923	0.0077396	0.0121253
162	52.9303	1719.99		0.577364	0.267695	0	0.115761	0	0.0391802	0.0899311	0.129111	0.96082	0.000817852	0.039998	0.870889	0.910069	3.6998e-05	7.86751e-06	2.35616e-05	0.000180381	0.000115182	0.00151654	0.00404296	1.01576e-05	2.52725e-05	5.93358e-05	0.000131636	0.000469685	0.000774026	0.0012374	0.00192012	0.00289382	0.00367206	0.00411988	0.0055769	0.00721959	0.00898395	0.0107947	pig	0.00243581	0.00380353	0.00345847	0.00728183	0.0448036	0.020653	0.0448761	0.00468774	0.00769203	0.0120568
163	52.8802	1719.91		0.577492	0.267695	0	0.115635	0	0.0391776	0.0907234	0.129901	0.960822	0.000792343	0.0399699	0.870099	0.909277	3.69956e-05	7.86684e-06	2.35604e-05	0.000180374	0.000115178	0.0015165	0.00404292	1.01617e-05	2.52836e-05	5.9364e-05	0.000131703	0.000469948	0.000774476	0.00123814	0.00192131	0.00289566	0.00367444	0.00412256	0.0055806	0.00722445	0.00899009	0.0108021	pig	0.00243701	0.00380344	0.00346212	0.00729053	0.044792	0.0206595	0.0448889	0.00465688	0.00764539	0.0119896
164	52.8301	1719.81		0.577672	0.267733	0	0.115531	0	0.0390644	0.0915101	0.130574	0.960936	0.000786661	0.0398511	0.869426	0.90849	3.70024e-05	7.86877e-06	2.35638e-05	0.000180395	0.000115191	0.00151662	0.00404305	1.0165e-05	2.5293e-05	5.93887e-05	0.000131763	0.000470193	0.0007749	0.00123885	0.00192245	0.00289744	0.00367674	0.00412517	0.00558422	0.00722923	0.00899614	0.0108095	pig	0.00243821	0.00380341	0.00346592	0.00729959	0.0447857	0.0206685	0.0449066	0.00463042	0.00760547	0.0119322
165	52.78	1719.7		0.577777	0.267733	0	0.11541	0	0.0390804	0.0921962	0.131277	0.96092	0.000686174	0.0397666	0.868723	0.907804	3.70101e-05	7.87099e-06	2.35677e-05	0.000180419	0.000115207	0.00151676	0.0040432	1.01684e-05	2.53027e-05	5.94139e-05	0.000131825	0.000470443	0.000775331	0.00123957	0.00192361	0.00289925	0.00367908	0.00412782	0.0055879	0.00723409	0.00900228	0.010817	pig	0.00243943	0.00380345	0.00346966	0.00730849	0.0447784	0.0206768	0.0449229	0.00460324	0.00756442	0.0118731
166	52.7298	1719.62		0.577851	0.267711	0	0.115274	0	0.0391646	0.0928927	0.132057	0.960835	0.000696487	0.039861	0.867943	0.907107	3.70094e-05	7.87078e-06	2.35673e-05	0.000180417	0.000115205	0.00151675	0.00404319	1.01723e-05	2.53135e-05	5.94414e-05	0.00013189	0.000470703	0.000775776	0.00124031	0.00192479	0.00290108	0.00368144	0.00413049	0.00559158	0.00723894	0.0090084	0.0108244	pig	0.00244065	0.00380337	0.00347335	0.0073173	0.0447677	0.0206839	0.0449366	0.00457383	0.00751994	0.011809
167	52.6797	1719.53		0.577969	0.267705	0	0.115145	0	0.0391797	0.0936578	0.132837	0.96082	0.000765117	0.0399448	0.867163	0.906342	3.70097e-05	7.87085e-06	2.35674e-05	0.000180417	0.000115206	0.00151675	0.00404319	1.01763e-05	2.53245e-05	5.94695e-05	0.000131957	0.000470967	0.000776229	0.00124106	0.00192599	0.00290294	0.00368383	0.0041332	0.00559532	0.00724386	0.00901461	0.010832	pig	0.00244188	0.00380336	0.00347698	0.00732595	0.044756	0.0206902	0.0449491	0.00454381	0.00747448	0.0117434
168	52.6296	1719.45		0.578091	0.267701	0	0.115016	0	0.0391914	0.0944324	0.133624	0.960809	0.00077455	0.039966	0.866376	0.905568	3.7008e-05	7.87038e-06	2.35666e-05	0.000180412	0.000115202	0.00151672	0.00404316	1.01804e-05	2.53356e-05	5.94976e-05	0.000132024	0.000471231	0.00077668	0.0012418	0.00192718	0.00290479	0.00368622	0.00413589	0.00559904	0.00724875	0.00902078	0.0108395	pig	0.00244311	0.0038033	0.00348064	0.00733466	0.0447442	0.0206966	0.0449617	0.00451397	0.00742927	0.0116782
169	52.5795	1719.36		0.578222	0.267701	0	0.114888	0	0.0391885	0.0952135	0.134402	0.960812	0.000781118	0.0399696	0.865598	0.904786	3.70059e-05	7.86979e-06	2.35656e-05	0.000180406	0.000115198	0.00151669	0.00404312	1.01844e-05	2.53465e-05	5.95256e-05	0.00013209	0.000471493	0.000777128	0.00124254	0.00192837	0.00290663	0.00368859	0.00413857	0.00560273	0.00725361	0.00902691	0.0108469	pig	0.00244434	0.0038032	0.00348433	0.00734348	0.0447327	0.0207034	0.0449748	0.00448475	0.007385	0.0116143
170	52.5293	1719.26		0.57839	0.267728	0	0.114777	0	0.0391044	0.0959886	0.135093	0.960896	0.000775107	0.0398795	0.864907	0.904011	3.70136e-05	7.87199e-06	2.35694e-05	0.00018043	0.000115214	0.00151683	0.00404327	1.01879e-05	2.53563e-05	5.95511e-05	0.000132152	0.000471745	0.000777563	0.00124327	0.00192954	0.00290845	0.00369094	0.00414124	0.00560643	0.0072585	0.00903309	0.0108545	pig	0.00244558	0.00380326	0.00348806	0.00735236	0.0447247	0.0207114	0.0449906	0.00445815	0.00734472	0.0115562
171	52.4792	1719.16		0.57851	0.267733	0	0.114656	0	0.0391	0.0966885	0.135789	0.9609	0.000699876	0.0397999	0.864211	0.903312	3.70207e-05	7.87401e-06	2.35729e-05	0.000180452	0.000115228	0.00151696	0.00404341	1.01913e-05	2.53659e-05	5.95763e-05	0.000132213	0.000471994	0.000777994	0.00124399	0.0019307	0.00291025	0.00369328	0.00414388	0.0056101	0.00726334	0.00903922	0.0108619	pig	0.00244682	0.00380327	0.00349184	0.00736137	0.0447172	0.0207198	0.045007	0.00443224	0.00730548	0.0114996
172	52.4291	1719.08		0.578563	0.26769	0	0.114508	0	0.0392396	0.0973812	0.136621	0.96076	0.000692754	0.0399323	0.863379	0.902619	3.70172e-05	7.87301e-06	2.35712e-05	0.000180441	0.000115221	0.00151689	0.00404334	1.01956e-05	2.53776e-05	5.96057e-05	0.000132283	0.000472266	0.000778456	0.00124475	0.00193191	0.00291214	0.0036957	0.00414662	0.00561387	0.0072683	0.00904547	0.0108695	pig	0.00244765	0.00380311	0.00349504	0.00736901	0.0447033	0.0207252	0.0450177	0.00440183	0.0072593	0.0114327
173	52.379	1719		0.578699	0.267686	0	0.114375	0	0.0392391	0.0981894	0.137428	0.960761	0.000808115	0.0400472	0.862572	0.901811	3.70135e-05	7.87194e-06	2.35693e-05	0.000180429	0.000115213	0.00151682	0.00404327	1.01999e-05	2.53892e-05	5.96349e-05	0.000132352	0.000472536	0.000778917	0.00124551	0.00193313	0.00291401	0.00369812	0.00414935	0.00561763	0.00727324	0.0090517	0.0108771	pig	0.00244821	0.00380287	0.00349803	0.00737613	0.0446896	0.0207308	0.0450286	0.00437189	0.0072138	0.0113669
174	52.3289	1718.9		0.578903	0.267731	0	0.114272	0	0.0390945	0.0989935	0.138088	0.960906	0.000804149	0.0398986	0.861912	0.901006	3.7022e-05	7.87437e-06	2.35735e-05	0.000180455	0.00011523	0.00151698	0.00404344	1.02032e-05	2.53986e-05	5.96597e-05	0.000132412	0.000472783	0.000779345	0.00124622	0.00193428	0.00291581	0.00370045	0.00415199	0.0056213	0.00727808	0.00905783	0.0108845	pig	0.00244889	0.00380274	0.0035013	0.00738394	0.0446826	0.0207395	0.0450457	0.00434702	0.0071761	0.0113124
175	52.2787	1718.8		0.57902	0.267736	0	0.11415	0	0.0390935	0.0996712	0.138765	0.960906	0.000677726	0.0397712	0.861235	0.900329	3.70301e-05	7.8767e-06	2.35776e-05	0.00018048	0.000115246	0.00151713	0.0040436	1.02064e-05	2.54079e-05	5.96842e-05	0.000132472	0.000473028	0.00077977	0.00124693	0.00193543	0.0029176	0.00370277	0.00415462	0.00562494	0.0072829	0.00906393	0.010892	pig	0.00244956	0.00380259	0.00350461	0.00739182	0.044676	0.0207484	0.0450631	0.00432259	0.00713906	0.011259
176	52.2286	1718.71		0.579072	0.267693	0	0.114001	0	0.0392334	0.100345	0.139578	0.960767	0.000673498	0.0399069	0.860422	0.899655	3.70286e-05	7.87626e-06	2.35768e-05	0.000180476	0.000115243	0.0015171	0.00404357	1.02106e-05	2.54193e-05	5.97131e-05	0.000132541	0.000473298	0.00078023	0.00124769	0.00193664	0.00291948	0.00370519	0.00415735	0.00562872	0.00728787	0.00907019	0.0108996	pig	0.00245016	0.00380239	0.0035076	0.00739897	0.0446626	0.0207541	0.0450743	0.00429357	0.00709491	0.011195
177	52.1785	1718.63		0.579209	0.26769	0	0.113869	0	0.0392313	0.101133	0.140365	0.960769	0.000788702	0.04002	0.859635	0.898867	3.70266e-05	7.8757e-06	2.35759e-05	0.00018047	0.000115239	0.00151706	0.00404353	1.02148e-05	2.54306e-05	5.97417e-05	0.000132609	0.000473565	0.000780687	0.00124845	0.00193785	0.00292135	0.0037076	0.00416008	0.00563247	0.00729281	0.00907642	0.0109072	pig	0.00245075	0.00380216	0.00351062	0.00740618	0.0446496	0.0207601	0.045086	0.0042651	0.00705159	0.0111322
178	52.1284	1718.55		0.579346	0.267687	0	0.113737	0	0.0392293	0.101917	0.141146	0.960771	0.000783411	0.0400127	0.858854	0.898083	3.70247e-05	7.87515e-06	2.35749e-05	0.000180464	0.000115236	0.00151703	0.00404349	1.02189e-05	2.54418e-05	5.97702e-05	0.000132676	0.000473832	0.000781142	0.0012492	0.00193905	0.00292321	0.00371	0.00416279	0.00563622	0.00729774	0.00908263	0.0109147	pig	0.00245133	0.00380193	0.00351366	0.00741344	0.0446369	0.0207662	0.045098	0.00423709	0.00700897	0.0110704
179	52.0782	1718.47		0.579476	0.267679	0	0.113602	0	0.039243	0.102695	0.141938	0.960757	0.000778132	0.0400212	0.858062	0.897305	3.70237e-05	7.87486e-06	2.35744e-05	0.000180461	0.000115234	0.00151701	0.00404347	1.02231e-05	2.54533e-05	5.97992e-05	0.000132745	0.000474102	0.000781604	0.00124996	0.00194027	0.0029251	0.00371243	0.00416554	0.00564001	0.00730273	0.00908893	0.0109224	pig	0.00245194	0.00380175	0.00351664	0.00742055	0.0446232	0.0207718	0.0451089	0.00420862	0.00696558	0.0110074
180	52.0281	1718.37		0.579666	0.267713	0	0.113491	0	0.0391299	0.103481	0.142611	0.96087	0.000786177	0.0399161	0.857389	0.896519	3.70302e-05	7.87672e-06	2.35776e-05	0.000180481	0.000115247	0.00151713	0.0040436	1.02265e-05	2.54629e-05	5.98244e-05	0.000132806	0.000474351	0.000782034	0.00125068	0.00194143	0.00292691	0.00371477	0.00416818	0.00564368	0.00730757	0.00909506	0.0109298	pig	0.0024526	0.00380158	0.00351991	0.00742835	0.0446154	0.0207803	0.0451254	0.00418444	0.00692882	0.0109542
181	51.978	1718.27		0.579781	0.26771	0	0.113363	0	0.039146	0.104168	0.143314	0.960854	0.000687027	0.0398331	0.856686	0.895832	3.70378e-05	7.87889e-06	2.35814e-05	0.000180504	0.000115262	0.00151727	0.00404375	1.023e-05	2.54728e-05	5.98501e-05	0.000132869	0.000474605	0.000782473	0.00125141	0.0019426	0.00292874	0.00371714	0.00417087	0.00564741	0.00731249	0.00910128	0.0109374	pig	0.00245328	0.00380149	0.0035231	0.00743597	0.0446065	0.020788	0.0451406	0.00415961	0.00689102	0.0108994
182	51.9279	1718.17		0.579892	0.267701	0	0.113231	0	0.0391757	0.104865	0.144041	0.960824	0.000697177	0.0398729	0.855959	0.895135	3.70431e-05	7.88041e-06	2.3584e-05	0.00018052	0.000115272	0.00151736	0.00404385	1.02337e-05	2.5483e-05	5.98767e-05	0.000132933	0.000474863	0.000782917	0.00125215	0.00194379	0.00293059	0.00371953	0.00417358	0.00565115	0.00731743	0.00910753	0.010945	pig	0.00245395	0.00380137	0.00352624	0.00744346	0.0445962	0.0207952	0.0451547	0.00413414	0.00685221	0.0108431
183	51.8778	1718.08		0.580022	0.267702	0	0.113103	0	0.0391725	0.105584	0.144757	0.960828	0.000718715	0.0398912	0.855243	0.894416	3.70479e-05	7.88178e-06	2.35864e-05	0.000180535	0.000115282	0.00151745	0.00404395	1.02373e-05	2.54932e-05	5.9903e-05	0.000132996	0.000475119	0.000783358	0.00125288	0.00194497	0.00293243	0.0037219	0.00417626	0.00565487	0.00732234	0.00911373	0.0109526	pig	0.00245461	0.00380122	0.00352942	0.00745105	0.0445865	0.0208027	0.0451694	0.00410926	0.0068143	0.010788
184	51.8276	1718		0.580091	0.267657	0	0.112949	0	0.0393027	0.106297	0.145599	0.960697	0.000712494	0.0400152	0.854401	0.893703	3.70432e-05	7.88045e-06	2.35841e-05	0.000180521	0.000115273	0.00151737	0.00404386	1.02418e-05	2.55053e-05	5.99334e-05	0.000133068	0.000475397	0.000783831	0.00125366	0.00194621	0.00293435	0.00372437	0.00417905	0.00565871	0.00732737	0.00912007	0.0109603	pig	0.00245519	0.00380101	0.00353231	0.00745795	0.0445705	0.0208073	0.0451783	0.00408043	0.00677024	0.0107239
185	51.7775	1717.93		0.580243	0.267653	0	0.112812	0	0.0392919	0.107115	0.146407	0.960708	0.000818671	0.0401106	0.853593	0.892885	3.70375e-05	7.8788e-06	2.35813e-05	0.000180503	0.000115261	0.00151726	0.00404374	1.02462e-05	2.55172e-05	5.99632e-05	0.000133138	0.00047567	0.000784296	0.00125443	0.00194743	0.00293623	0.0037268	0.00418179	0.00566248	0.00733233	0.00912632	0.0109678	pig	0.00245575	0.00380072	0.00353528	0.00746505	0.0445556	0.0208126	0.0451887	0.00405268	0.00672784	0.0106622
186	51.7274	1717.83		0.580444	0.267685	0	0.112697	0	0.039174	0.107921	0.147095	0.960826	0.000805935	0.0399799	0.852905	0.892079	3.70443e-05	7.88075e-06	2.35846e-05	0.000180524	0.000115275	0.00151739	0.00404388	1.02498e-05	2.55272e-05	5.99894e-05	0.000133201	0.000475927	0.000784738	0.00125516	0.00194862	0.00293808	0.00372919	0.00418449	0.00566623	0.00733728	0.00913257	0.0109755	pig	0.00245643	0.00380062	0.00353844	0.0074726	0.0445458	0.02082	0.0452032	0.00402837	0.00669073	0.0106083
187	51.6773	1717.73		0.580572	0.267684	0	0.112568	0	0.039176	0.108624	0.1478	0.960824	0.000703176	0.0398792	0.8522	0.891376	3.7051e-05	7.88267e-06	2.3588e-05	0.000180545	0.000115288	0.00151751	0.00404401	1.02534e-05	2.55373e-05	6.00155e-05	0.000133265	0.000476183	0.00078518	0.0012559	0.0019498	0.00293992	0.00373157	0.00418719	0.00566997	0.00734222	0.00913882	0.0109831	pig	0.00245712	0.00380052	0.00354161	0.00748018	0.0445361	0.0208275	0.0452179	0.0040043	0.00665398	0.0105548
188	51.6271	1717.64		0.580685	0.267672	0	0.112432	0	0.0392112	0.109326	0.148537	0.960789	0.000701407	0.0399126	0.851463	0.890674	3.70552e-05	7.88387e-06	2.35901e-05	0.000180558	0.000115296	0.00151758	0.00404409	1.02572e-05	2.55478e-05	6.00427e-05	0.00013333	0.000476444	0.00078563	0.00125665	0.001951	0.00294179	0.00373398	0.00418992	0.00567374	0.00734719	0.00914511	0.0109907	pig	0.00245778	0.0038004	0.00354471	0.00748759	0.0445247	0.0208342	0.0452311	0.00397941	0.00661594	0.0104995
189	51.577	1717.54		0.58082	0.26767	0	0.1123	0	0.0392104	0.110053	0.149264	0.96079	0.000727376	0.0399378	0.850736	0.889947	3.70591e-05	7.88498e-06	2.3592e-05	0.00018057	0.000115304	0.00151766	0.00404417	1.02609e-05	2.55583e-05	6.00697e-05	0.000133395	0.000476704	0.000786077	0.00125739	0.0019522	0.00294365	0.00373638	0.00419263	0.0056775	0.00735214	0.00915136	0.0109983	pig	0.00245844	0.00380026	0.00354784	0.00749506	0.0445137	0.0208412	0.0452447	0.00395494	0.00657853	0.010445
190	51.5269	1717.45		0.580957	0.267669	0	0.112169	0	0.0392057	0.110776	0.149982	0.960794	0.000723181	0.0399289	0.850018	0.889224	3.70634e-05	7.88623e-06	2.35942e-05	0.000180583	0.000115313	0.00151773	0.00404425	1.02646e-05	2.55686e-05	6.00964e-05	0.000133459	0.000476963	0.000786522	0.00125813	0.00195339	0.0029455	0.00373877	0.00419534	0.00568124	0.00735709	0.00915761	0.0110059	pig	0.0024591	0.00380011	0.00355099	0.00750259	0.044503	0.0208483	0.0452587	0.00393093	0.00654181	0.0103916
191	51.4768	1717.35		0.58109	0.267667	0	0.112037	0	0.039206	0.111492	0.150698	0.960794	0.000715669	0.0399216	0.849302	0.888508	3.70675e-05	7.8874e-06	2.35962e-05	0.000180596	0.000115321	0.00151781	0.00404433	1.02683e-05	2.55788e-05	6.01229e-05	0.000133523	0.00047722	0.000786965	0.00125887	0.00195457	0.00294734	0.00374115	0.00419804	0.00568498	0.00736201	0.00916383	0.0110135	pig	0.00245976	0.00379995	0.00355415	0.00751016	0.0444925	0.0208556	0.045273	0.00390726	0.00650561	0.0103388
192	51.4267	1717.27		0.581188	0.267637	0	0.111889	0	0.0392857	0.112204	0.15149	0.960714	0.000712345	0.0399981	0.84851	0.887796	3.70667e-05	7.88716e-06	2.35958e-05	0.000180593	0.000115319	0.00151779	0.00404432	1.02725e-05	2.55904e-05	6.01521e-05	0.000133592	0.000477493	0.000787431	0.00125964	0.0019558	0.00294925	0.00374361	0.00420081	0.00568881	0.00736705	0.00917018	0.0110212	pig	0.00246039	0.00379979	0.00355712	0.00751725	0.044478	0.020861	0.0452835	0.00388126	0.00646576	0.0102807
193	51.3765	1717.19		0.581334	0.26763	0	0.11175	0	0.0392864	0.11298	0.152266	0.960714	0.000775461	0.0400618	0.847734	0.88702	3.70657e-05	7.88688e-06	2.35953e-05	0.00018059	0.000115317	0.00151778	0.0040443	1.02768e-05	2.56018e-05	6.01812e-05	0.000133661	0.000477765	0.000787895	0.0012604	0.00195703	0.00295115	0.00374606	0.00420358	0.00569262	0.00737207	0.00917652	0.0110289	pig	0.00246101	0.00379961	0.00356011	0.00752439	0.0444636	0.0208664	0.0452942	0.00385561	0.00642642	0.0102232
194	51.3264	1717.11		0.581486	0.267627	0	0.111614	0	0.0392732	0.113752	0.153025	0.960727	0.000772372	0.0400456	0.846975	0.886248	3.70656e-05	7.88684e-06	2.35952e-05	0.00018059	0.000115317	0.00151777	0.00404429	1.02809e-05	2.56131e-05	6.02097e-05	0.000133729	0.000478033	0.000788355	0.00126116	0.00195824	0.00295303	0.00374849	0.00420633	0.00569642	0.00737707	0.00918283	0.0110366	pig	0.00246164	0.00379943	0.00356313	0.00753163	0.04445	0.0208723	0.0453057	0.00383072	0.00638824	0.0101675
195	51.2763	1717.02		0.581629	0.26762	0	0.111475	0	0.0392758	0.11451	0.153786	0.960724	0.000757784	0.0400336	0.846214	0.88549	3.70654e-05	7.8868e-06	2.35952e-05	0.000180589	0.000115317	0.00151777	0.00404429	1.0285e-05	2.56243e-05	6.02382e-05	0.000133797	0.000478302	0.000788814	0.00126192	0.00195946	0.00295492	0.00375092	0.00420908	0.00570022	0.00738207	0.00918913	0.0110442	pig	0.00246227	0.00379925	0.00356617	0.00753888	0.0444364	0.0208783	0.0453173	0.00380604	0.00635038	0.0101122
196	51.2262	1716.92		0.581807	0.267639	0	0.111352	0	0.0392021	0.115266	0.154468	0.960798	0.000756335	0.0399584	0.845532	0.884734	3.7072e-05	7.88869e-06	2.35984e-05	0.00018061	0.00011533	0.00151789	0.00404442	1.02885e-05	2.56342e-05	6.02643e-05	0.00013386	0.000478557	0.000789255	0.00126266	0.00196065	0.00295676	0.00375331	0.00421178	0.00570396	0.00738701	0.00919539	0.0110519	pig	0.00246296	0.00379914	0.00356936	0.00754651	0.0444265	0.0208858	0.0453321	0.00378369	0.00631612	0.0100622
197	51.176	1716.83		0.581939	0.267635	0	0.111219	0	0.0392072	0.115958	0.155165	0.960793	0.000691309	0.0398985	0.844835	0.884042	3.70788e-05	7.89063e-06	2.36018e-05	0.00018063	0.000115343	0.00151801	0.00404456	1.02921e-05	2.56443e-05	6.02904e-05	0.000133923	0.000478814	0.000789698	0.0012634	0.00196183	0.00295861	0.0037557	0.00421449	0.00570772	0.00739197	0.00920166	0.0110595	pig	0.00246366	0.00379903	0.00357254	0.00755412	0.0444163	0.0208933	0.0453467	0.00376139	0.00628192	0.0100123
198	51.1259	1716.72		0.582076	0.267636	0	0.111088	0	0.0392001	0.11665	0.15585	0.9608	0.000691977	0.039892	0.84415	0.88335	3.70865e-05	7.89284e-06	2.36056e-05	0.000180654	0.000115359	0.00151816	0.00404471	1.02955e-05	2.56541e-05	6.03161e-05	0.000133986	0.000479068	0.000790138	0.00126413	0.00196302	0.00296046	0.00375809	0.0042172	0.00571147	0.00739693	0.00920793	0.0110671	pig	0.00246436	0.00379894	0.00357574	0.00756178	0.0444066	0.0209009	0.0453617	0.00373953	0.00624839	0.00996328
199	51.0758	1716.62		0.582209	0.267633	0	0.110955	0	0.0392029	0.117332	0.156535	0.960797	0.000682529	0.0398854	0.843465	0.882668	3.70942e-05	7.89504e-06	2.36095e-05	0.000180678	0.000115374	0.0015183	0.00404486	1.0299e-05	2.56639e-05	6.03419e-05	0.000134049	0.000479323	0.000790578	0.00126486	0.0019642	0.00296231	0.00376048	0.0042199	0.00571522	0.00740188	0.0092142	0.0110748	pig	0.00246507	0.00379884	0.00357895	0.00756945	0.0443969	0.0209086	0.0453767	0.00371785	0.00621511	0.00991467
200	51.0257	1716.55		0.58227	0.267576	0	0.11079	0	0.0393637	0.118013	0.157377	0.960636	0.000681353	0.0400451	0.842623	0.881987	3.70886e-05	7.89343e-06	2.36067e-05	0.000180661	0.000115363	0.00151819	0.00404475	1.03037e-05	2.56764e-05	6.03729e-05	0.000134121	0.000479605	0.000791058	0.00126565	0.00196546	0.00296425	0.00376297	0.00422272	0.0057191	0.00740697	0.00922061	0.0110826	pig	0.00246567	0.00379864	0.00358181	0.00757629	0.0443794	0.0209128	0.0453848	0.00369195	0.00617523	0.00985622
201	50.9756	1716.48		0.582427	0.267561	0	0.110643	0	0.0393688	0.118825	0.158193	0.960631	0.00081124	0.0401801	0.841807	0.881175	3.70833e-05	7.8919e-06	2.3604e-05	0.000180644	0.000115352	0.0015181	0.00404464	1.03083e-05	2.56888e-05	6.04041e-05	0.000134195	0.000479889	0.00079154	0.00126645	0.00196672	0.00296619	0.00376548	0.00422555	0.00572299	0.00741208	0.00922705	0.0110904	pig	0.00246627	0.00379844	0.00358465	0.00758309	0.0443616	0.0209168	0.0453927	0.00366614	0.00613547	0.0097979
202	50.9254	1716.38		0.582654	0.267601	0	0.110526	0	0.0392181	0.119636	0.158855	0.960782	0.000811734	0.0400298	0.841145	0.880364	3.70896e-05	7.89373e-06	2.36072e-05	0.000180664	0.000115365	0.00151821	0.00404477	1.03118e-05	2.56987e-05	6.04299e-05	0.000134257	0.000480144	0.000791979	0.00126718	0.0019679	0.00296804	0.00376786	0.00422825	0.00572673	0.00741702	0.0092333	0.011098	pig	0.00246696	0.00379831	0.00358786	0.00759078	0.0443516	0.0209245	0.0454078	0.00364496	0.00610292	0.00975029
203	50.8753	1716.28		0.582786	0.267595	0	0.110391	0	0.0392279	0.12032	0.159548	0.960772	0.000683217	0.0399111	0.840452	0.87968	3.70966e-05	7.89572e-06	2.36107e-05	0.000180685	0.000115379	0.00151834	0.00404491	1.03154e-05	2.57088e-05	6.04561e-05	0.000134321	0.000480401	0.000792424	0.00126792	0.00196909	0.0029699	0.00377027	0.00423097	0.00573051	0.00742201	0.0092396	0.0111057	pig	0.00246767	0.00379822	0.00359103	0.00759838	0.044341	0.0209318	0.0454221	0.00362356	0.00607001	0.00970211
204	50.8252	1716.19		0.582902	0.267574	0	0.110246	0	0.0392788	0.121007	0.160286	0.960721	0.000687755	0.0399666	0.839714	0.878993	3.71e-05	7.8967e-06	2.36124e-05	0.000180696	0.000115386	0.0015184	0.00404497	1.03193e-05	2.57196e-05	6.0484e-05	0.000134388	0.000480668	0.000792882	0.00126868	0.00197031	0.00297179	0.00377271	0.00423374	0.00573434	0.00742705	0.00924597	0.0111134	pig	0.00246835	0.00379812	0.00359409	0.00760569	0.0443279	0.0209379	0.0454341	0.00360095	0.00603518	0.00965106
205	50.7751	1716.1		0.58305	0.26757	0	0.110108	0	0.0392724	0.121734	0.161006	0.960728	0.000726272	0.0399987	0.838994	0.878266	3.71026e-05	7.89744e-06	2.36136e-05	0.000180704	0.000115391	0.00151845	0.00404502	1.03232e-05	2.57303e-05	6.05114e-05	0.000134453	0.000480931	0.000793333	0.00126943	0.00197152	0.00297366	0.00377513	0.00423647	0.00573812	0.00743203	0.00925227	0.0111211	pig	0.00246901	0.00379795	0.00359721	0.00761315	0.0443155	0.0209446	0.0454472	0.00357904	0.00600144	0.00960159
206	50.7249	1716		0.583215	0.267578	0	0.109978	0	0.0392286	0.122451	0.16168	0.960771	0.000717361	0.039946	0.83832	0.877549	3.71107e-05	7.89974e-06	2.36176e-05	0.000180728	0.000115407	0.0015186	0.00404518	1.03267e-05	2.57402e-05	6.05373e-05	0.000134516	0.000481187	0.000793777	0.00127017	0.00197271	0.00297552	0.00377754	0.00423919	0.0057419	0.00743703	0.00925859	0.0111288	pig	0.00246973	0.00379788	0.00360039	0.00762079	0.0443052	0.0209521	0.0454618	0.0035583	0.0059695	0.00955479
207	50.6748	1715.9		0.583351	0.267573	0	0.109842	0	0.039235	0.123129	0.162364	0.960765	0.00067762	0.0399126	0.837636	0.876871	3.7119e-05	7.90213e-06	2.36218e-05	0.000180754	0.000115423	0.00151875	0.00404534	1.03302e-05	2.57502e-05	6.05635e-05	0.00013458	0.000481445	0.000794222	0.00127091	0.00197391	0.00297739	0.00377995	0.00424193	0.00574569	0.00744204	0.00926493	0.0111365	pig	0.00247047	0.00379783	0.00360356	0.00762837	0.0442945	0.0209593	0.045476	0.00353754	0.00593752	0.0095079
208	50.6247	1715.82		0.583439	0.267529	0	0.109683	0	0.0393495	0.123808	0.163157	0.96065	0.000679256	0.0400288	0.836843	0.876192	3.71177e-05	7.90174e-06	2.36211e-05	0.00018075	0.000115421	0.00151872	0.00404532	1.03346e-05	2.5762e-05	6.05934e-05	0.000134651	0.000481723	0.000794696	0.00127169	0.00197516	0.00297933	0.00378245	0.00424475	0.00574958	0.00744715	0.00927138	0.0111443	pig	0.00247112	0.00379769	0.00360648	0.00763536	0.0442782	0.0209641	0.0454853	0.00351404	0.00590122	0.00945453
209	50.5746	1715.74		0.5836	0.267521	0	0.109539	0	0.0393399	0.124578	0.163918	0.96066	0.000770045	0.04011	0.836082	0.875422	3.71152e-05	7.90104e-06	2.36199e-05	0.000180742	0.000115416	0.00151868	0.00404527	1.03388e-05	2.57736e-05	6.06226e-05	0.00013472	0.000481996	0.000795162	0.00127246	0.00197639	0.00298123	0.0037849	0.00424752	0.00575341	0.00745219	0.00927773	0.011152	pig	0.00247174	0.00379748	0.00360948	0.00764255	0.0442629	0.0209696	0.0454961	0.0034914	0.00586627	0.00940316
210	50.5244	1715.65		0.583787	0.267533	0	0.109408	0	0.0392719	0.125336	0.164608	0.960728	0.000758427	0.0400303	0.835392	0.874664	3.7122e-05	7.90298e-06	2.36233e-05	0.000180763	0.000115429	0.0015188	0.0040454	1.03426e-05	2.57841e-05	6.06498e-05	0.000134786	0.00048226	0.000795617	0.00127322	0.00197761	0.00298313	0.00378735	0.0042503	0.00575725	0.00745726	0.00928414	0.0111599	pig	0.00247247	0.00379744	0.00361257	0.00764994	0.0442505	0.0209761	0.0455087	0.0034703	0.00583368	0.00935528
211	50.4743	1715.55		0.583931	0.267526	0	0.109268	0	0.0392745	0.126035	0.16531	0.960726	0.0006988	0.0399733	0.83469	0.873965	3.71287e-05	7.9049e-06	2.36266e-05	0.000180784	0.000115443	0.00151892	0.00404554	1.03463e-05	2.57945e-05	6.06769e-05	0.000134851	0.000482524	0.000796072	0.00127398	0.00197882	0.00298502	0.00378981	0.00425308	0.00576109	0.00746233	0.00929055	0.0111677	pig	0.0024732	0.0037974	0.00361566	0.00765735	0.0442381	0.0209826	0.0455214	0.00344939	0.00580138	0.0093078
212	50.4242	1715.46		0.584061	0.267507	0	0.109122	0	0.03931	0.126732	0.166042	0.96069	0.000697297	0.0400073	0.833958	0.873268	3.7132e-05	7.90586e-06	2.36283e-05	0.000180794	0.000115449	0.00151898	0.0040456	1.03503e-05	2.58055e-05	6.07051e-05	0.000134919	0.000482793	0.000796535	0.00127474	0.00198005	0.00298693	0.00379227	0.00425587	0.00576495	0.00746742	0.00929697	0.0111755	pig	0.0024739	0.00379731	0.00361869	0.00766461	0.0442241	0.0209884	0.0455329	0.0034279	0.00576816	0.00925892
213	50.3741	1715.37		0.583995	0.265879	0.00145501	0.108883	0	0.0397882	0.127455	0.167244	0.960212	0.000722825	0.0405111	0.832756	0.872545	3.714e-05	7.90815e-06	2.36322e-05	0.000180819	0.000115465	0.00151913	0.00404576	1.03538e-05	2.58152e-05	6.07302e-05	0.000134979	0.000483038	0.000796956	0.00127545	0.00198118	0.00298869	0.00379454	0.00425844	0.00576852	0.00747212	0.00930292	0.0111827	pig	0.00247429	0.00379677	0.00362211	0.0076728	0.0442214	0.0209988	0.0455531	0.00341161	0.00574288	0.0092216
214	50.324	1715.28		0.584086	0.263402	0.00378836	0.108639	0	0.040084	0.128565	0.168649	0.959916	0.00110978	0.0411938	0.831351	0.871435	3.7152e-05	7.91156e-06	2.36381e-05	0.000180855	0.000115489	0.00151935	0.00404599	1.0357e-05	2.58242e-05	6.07538e-05	0.000135036	0.000483271	0.000797358	0.00127612	0.00198226	0.00299038	0.00379672	0.0042609	0.00577193	0.00747663	0.00930863	0.0111897	pig	0.00247451	0.00379599	0.00362571	0.00768143	0.0442249	0.0210113	0.0455776	0.00339801	0.00572167	0.00919015
215	50.2738	1715.19		0.584351	0.260975	0.00615043	0.108425	0	0.0400989	0.12991	0.170009	0.959901	0.00134515	0.0414441	0.829991	0.87009	3.71643e-05	7.91508e-06	2.36443e-05	0.000180893	0.000115513	0.00151957	0.00404623	1.03602e-05	2.58333e-05	6.07774e-05	0.000135094	0.000483503	0.00079776	0.00127679	0.00198334	0.00299206	0.0037989	0.00426337	0.00577536	0.00748115	0.00931435	0.0111966	pig	0.00247473	0.00379522	0.0036293	0.00769003	0.0442283	0.0210237	0.0456019	0.00338434	0.00570036	0.00915854
216	50.2237	1715.1		0.584621	0.258529	0.00853151	0.108211	0	0.0401076	0.13126	0.171368	0.959892	0.00134988	0.0414575	0.828632	0.86874	3.71779e-05	7.91899e-06	2.3651e-05	0.000180935	0.000115541	0.00151982	0.0040465	1.03634e-05	2.58423e-05	6.08011e-05	0.000135151	0.000483737	0.000798163	0.00127746	0.00198443	0.00299375	0.00380109	0.00426585	0.0057788	0.0074857	0.0093201	0.0112036	pig	0.00247497	0.00379448	0.00363286	0.00769857	0.0442316	0.0210359	0.0456258	0.00337057	0.00567887	0.00912663
217	50.1736	1715.01		0.584893	0.256065	0.0109324	0.107995	0	0.0401142	0.13261	0.172724	0.959886	0.00134946	0.0414636	0.827276	0.86739	3.71912e-05	7.92279e-06	2.36576e-05	0.000180976	0.000115567	0.00152006	0.00404676	1.03665e-05	2.58512e-05	6.08244e-05	0.000135208	0.000483968	0.000798563	0.00127813	0.0019855	0.00299543	0.00380326	0.00426831	0.00578221	0.00749021	0.00932581	0.0112106	pig	0.00247519	0.00379371	0.00363646	0.0077072	0.0442353	0.0210483	0.0456501	0.00335704	0.00565775	0.00909527
218	50.1235	1714.93		0.585152	0.253528	0.0133958	0.107772	0	0.0401529	0.133957	0.17411	0.959847	0.00134733	0.0415003	0.82589	0.866043	3.72031e-05	7.92621e-06	2.36636e-05	0.000181013	0.000115591	0.00152028	0.004047	1.03697e-05	2.58603e-05	6.0848e-05	0.000135265	0.0004842	0.000798963	0.00127879	0.00198658	0.00299711	0.00380543	0.00427077	0.00578561	0.0074947	0.00933149	0.0112175	pig	0.00247539	0.00379289	0.00364004	0.00771579	0.0442387	0.0210606	0.045674	0.00334335	0.00563637	0.00906352
219	50.0733	1714.84		0.585422	0.250943	0.0159057	0.107546	0	0.0401831	0.135328	0.175511	0.959817	0.00137126	0.0415544	0.824489	0.864672	3.72168e-05	7.93014e-06	2.36704e-05	0.000181055	0.000115618	0.00152053	0.00404726	1.03731e-05	2.58696e-05	6.08722e-05	0.000135324	0.000484437	0.000799371	0.00127947	0.00198767	0.00299881	0.00380764	0.00427326	0.00578907	0.00749926	0.00933726	0.0112246	pig	0.00247561	0.00379215	0.00364354	0.00772418	0.0442413	0.0210721	0.0456965	0.0033291	0.00561409	0.00903037
220	50.0232	1714.74		0.585762	0.248553	0.0182775	0.107345	0	0.0400624	0.136716	0.176779	0.959938	0.00138803	0.0414504	0.823221	0.863284	3.72278e-05	7.93328e-06	2.36758e-05	0.000181089	0.00011564	0.00152073	0.00404748	1.03757e-05	2.58773e-05	6.08927e-05	0.000135375	0.000484648	0.000799738	0.00128009	0.00198867	0.00300038	0.00380967	0.00427557	0.00579227	0.0075035	0.00934264	0.0112311	pig	0.00247578	0.00379117	0.00364743	0.0077335	0.0442486	0.0210869	0.0457254	0.00331771	0.00559639	0.0090042
221	49.9731	1714.65		0.586053	0.246216	0.0205896	0.10714	0	0.0400018	0.137999	0.178001	0.959998	0.00128262	0.0412844	0.821999	0.862001	3.72323e-05	7.93457e-06	2.36781e-05	0.000181102	0.000115649	0.00152081	0.00404757	1.03778e-05	2.58837e-05	6.09104e-05	0.000135419	0.000484836	0.000800068	0.00128065	0.00198958	0.0030018	0.00381152	0.00427767	0.00579521	0.0075074	0.00934759	0.0112372	pig	0.00247583	0.00378988	0.00365167	0.00774368	0.0442598	0.0211046	0.04576	0.00330873	0.00558256	0.00898395
222	49.923	1714.56		0.586309	0.243861	0.0229073	0.106926	0	0.0399969	0.139225	0.179222	0.960003	0.00122646	0.0412233	0.820778	0.860775	3.72336e-05	7.93494e-06	2.36787e-05	0.000181106	0.000115651	0.00152083	0.00404759	1.03798e-05	2.58898e-05	6.0927e-05	0.000135461	0.000485016	0.000800383	0.00128118	0.00199045	0.00300317	0.0038133	0.00427969	0.00579803	0.00751114	0.00935235	0.011243	pig	0.00247582	0.00378844	0.00365605	0.00775418	0.0442724	0.0211234	0.0457968	0.00330062	0.00557011	0.00896582
223	49.8729	1714.46		0.586563	0.241504	0.025229	0.106711	0	0.0399928	0.140441	0.180434	0.960007	0.00121555	0.0412083	0.819566	0.859559	3.72336e-05	7.93494e-06	2.36787e-05	0.000181106	0.000115651	0.00152083	0.00404759	1.03817e-05	2.58956e-05	6.09431e-05	0.000135502	0.00048519	0.00080069	0.0012817	0.00199129	0.00300451	0.00381504	0.00428167	0.00580079	0.00751481	0.00935701	0.0112487	pig	0.00247579	0.00378692	0.00366051	0.00776489	0.044286	0.0211428	0.0458348	0.00329302	0.0055585	0.00894895
224	49.8227	1714.38		0.586764	0.238946	0.0277078	0.106473	0	0.0401091	0.141646	0.181755	0.959891	0.0012053	0.0413144	0.818245	0.858354	3.72355e-05	7.93548e-06	2.36796e-05	0.000181112	0.000115655	0.00152087	0.00404763	1.0384e-05	2.59025e-05	6.09617e-05	0.000135548	0.000485383	0.000801026	0.00128226	0.00199221	0.00300594	0.0038169	0.00428378	0.00580372	0.0075187	0.00936194	0.0112547	pig	0.00247579	0.00378555	0.0036647	0.00777494	0.0442961	0.0211599	0.0458681	0.00328339	0.00554361	0.00892707
225	49.7726	1714.29		0.587039	0.236417	0.0301941	0.106248	0	0.040103	0.142938	0.183041	0.959897	0.00129183	0.0413948	0.816959	0.857062	3.72355e-05	7.93547e-06	2.36796e-05	0.000181112	0.000115655	0.00152087	0.00404763	1.03863e-05	2.59091e-05	6.09795e-05	0.000135592	0.000485569	0.00080135	0.00128281	0.00199309	0.00300733	0.00381871	0.00428582	0.00580657	0.00752247	0.00936673	0.0112605	pig	0.00247574	0.00378408	0.00366899	0.00778524	0.0443074	0.0211778	0.0459031	0.00327442	0.0055298	0.00890683
226	49.7225	1714.2		0.58733	0.233963	0.0326204	0.10603	0	0.040056	0.144218	0.184274	0.959944	0.00127955	0.0413356	0.815726	0.855782	3.72385e-05	7.93634e-06	2.36811e-05	0.000181121	0.000115661	0.00152092	0.00404769	1.03883e-05	2.59152e-05	6.09963e-05	0.000135635	0.00048575	0.000801667	0.00128334	0.00199397	0.00300871	0.0038205	0.00428786	0.00580941	0.00752624	0.00937152	0.0112664	pig	0.00247574	0.00378266	0.00367334	0.00779568	0.0443198	0.0211961	0.045939	0.00326596	0.00551678	0.0088878
227	49.6724	1714.1		0.587577	0.231427	0.0351012	0.1058	0	0.0400952	0.145452	0.185547	0.959905	0.00123458	0.0413298	0.814453	0.854548	3.72441e-05	7.93795e-06	2.36839e-05	0.000181139	0.000115672	0.00152102	0.0040478	1.03904e-05	2.59217e-05	6.1014e-05	0.000135679	0.000485938	0.000801997	0.0012839	0.00199487	0.00301013	0.00382235	0.00428996	0.00581234	0.00753013	0.00937646	0.0112724	pig	0.00247578	0.00378135	0.00367756	0.00780582	0.0443308	0.0212134	0.0459728	0.00325667	0.00550241	0.00886668
228	49.6222	1714		0.587883	0.229032	0.0374839	0.105588	0	0.040013	0.146711	0.186724	0.959987	0.00125872	0.0412717	0.813276	0.853289	3.72477e-05	7.93897e-06	2.36857e-05	0.00018115	0.000115679	0.00152109	0.00404787	1.0392e-05	2.5927e-05	6.1029e-05	0.000135718	0.000486108	0.000802297	0.00128441	0.00199571	0.00301146	0.00382408	0.00429192	0.00581509	0.00753379	0.00938111	0.0112781	pig	0.00247577	0.00377987	0.00368206	0.00781663	0.0443452	0.021233	0.0460111	0.0032493	0.00549115	0.00885031
229	49.5721	1713.91		0.588124	0.226558	0.0399113	0.10536	0	0.0400461	0.147897	0.187943	0.959954	0.00118579	0.0412319	0.812057	0.852103	3.72535e-05	7.94064e-06	2.36886e-05	0.000181168	0.000115691	0.00152119	0.00404798	1.03938e-05	2.59326e-05	6.10448e-05	0.000135758	0.000486283	0.000802607	0.00128494	0.00199657	0.00301282	0.00382585	0.00429394	0.00581791	0.00753754	0.00938589	0.011284	pig	0.0024758	0.00377848	0.00368647	0.0078272	0.0443586	0.0212517	0.0460476	0.00324124	0.00547876	0.00883222
230	49.522	1713.82		0.5883	0.223738	0.0426252	0.105095	0	0.0402414	0.149102	0.189343	0.959759	0.00120517	0.0414466	0.810657	0.850898	3.7253e-05	7.94049e-06	2.36883e-05	0.000181166	0.00011569	0.00152118	0.00404797	1.03963e-05	2.59397e-05	6.10637e-05	0.000135805	0.000486475	0.00080294	0.00128549	0.00199747	0.00301423	0.00382768	0.00429601	0.00582079	0.00754135	0.00939071	0.0112899	pig	0.00247572	0.00377698	0.00369066	0.00783727	0.0443685	0.0212685	0.0460804	0.0032313	0.00546335	0.00880952
231	49.4719	1713.74		0.588582	0.220897	0.0454015	0.104844	0	0.0402761	0.150455	0.190731	0.959724	0.00135343	0.0416296	0.809269	0.849545	3.72545e-05	7.94094e-06	2.36891e-05	0.000181171	0.000115693	0.00152121	0.004048	1.03989e-05	2.59471e-05	6.10833e-05	0.000135853	0.000486672	0.000803281	0.00128606	0.0019984	0.00301568	0.00382955	0.00429813	0.00582373	0.00754524	0.00939564	0.0112959	pig	0.00247567	0.00377556	0.00369475	0.00784711	0.0443775	0.0212844	0.0461116	0.00322071	0.00544689	0.00878519
232	49.4218	1713.64		0.588971	0.218412	0.0479009	0.104637	0	0.0400792	0.151828	0.191908	0.959921	0.00137314	0.0414524	0.808092	0.848172	3.72658e-05	7.94417e-06	2.36947e-05	0.000181205	0.000115715	0.00152142	0.00404822	1.04007e-05	2.59528e-05	6.10994e-05	0.000135894	0.000486853	0.0008036	0.00128661	0.00199929	0.00301708	0.00383138	0.00430021	0.00582665	0.00754912	0.00940058	0.0113019	pig	0.00247576	0.00377433	0.00369904	0.00785741	0.04439	0.0213021	0.0461461	0.00321195	0.00543335	0.0087653
233	49.3716	1713.54		0.589259	0.215955	0.0503402	0.104415	0	0.040031	0.153037	0.193068	0.959969	0.00120899	0.04124	0.806932	0.846963	3.72712e-05	7.94571e-06	2.36974e-05	0.000181222	0.000115726	0.00152152	0.00404833	1.0402e-05	2.59574e-05	6.1113e-05	0.00013593	0.000487014	0.000803888	0.0012871	0.0020001	0.00301837	0.00383307	0.00430213	0.00582933	0.0075527	0.00940515	0.0113075	pig	0.00247576	0.00377282	0.00370364	0.00786847	0.0444059	0.0213223	0.0461856	0.00320516	0.005423	0.0087503
234	49.3215	1713.45		0.589433	0.213135	0.0530585	0.104148	0	0.0402255	0.154201	0.194426	0.959774	0.0011636	0.0413891	0.805574	0.845799	3.72747e-05	7.94672e-06	2.36991e-05	0.000181233	0.000115733	0.00152158	0.0040484	1.04042e-05	2.59638e-05	6.11305e-05	0.000135974	0.000487198	0.00080421	0.00128764	0.00200098	0.00301975	0.00383487	0.00430417	0.00583218	0.00755648	0.00940994	0.0113134	pig	0.00247571	0.00377136	0.00370791	0.00787873	0.0444173	0.0213396	0.0462194	0.00319582	0.00540853	0.008729
235	49.2714	1713.36		0.589722	0.210331	0.0558125	0.103898	0	0.0402368	0.155511	0.195748	0.959763	0.00131028	0.0415471	0.804252	0.844489	3.72778e-05	7.94761e-06	2.37007e-05	0.000181242	0.000115739	0.00152164	0.00404846	1.04063e-05	2.59702e-05	6.11477e-05	0.000136017	0.00048738	0.000804528	0.00128818	0.00200185	0.00302113	0.00383665	0.0043062	0.005835	0.00756022	0.0094147	0.0113192	pig	0.00247566	0.00376987	0.0037122	0.00788905	0.044429	0.0213571	0.0462535	0.00318661	0.00539427	0.00870802
236	49.2213	1713.26		0.59005	0.207659	0.0584616	0.103665	0	0.0401647	0.156823	0.196987	0.959835	0.00131138	0.0414761	0.803013	0.843177	3.72886e-05	7.9507e-06	2.3706e-05	0.000181275	0.000115761	0.00152183	0.00404867	1.04081e-05	2.59759e-05	6.11639e-05	0.000136059	0.000487561	0.000804846	0.00128872	0.00200273	0.00302253	0.00383847	0.00430827	0.0058379	0.00756407	0.0094196	0.0113252	pig	0.00247572	0.00376859	0.00371648	0.00789933	0.0444414	0.0213745	0.0462874	0.00317755	0.00538024	0.00868735
237	49.1711	1713.16		0.590325	0.204928	0.0611429	0.103419	0	0.0401855	0.158069	0.198255	0.959814	0.00124672	0.0414322	0.801745	0.841931	3.73e-05	7.95396e-06	2.37116e-05	0.00018131	0.000115783	0.00152204	0.00404889	1.041e-05	2.59817e-05	6.11803e-05	0.0001361	0.000487742	0.000805166	0.00128926	0.00200362	0.00302393	0.0038403	0.00431035	0.0058408	0.00756794	0.00942451	0.0113312	pig	0.00247578	0.00376732	0.00372073	0.00790955	0.0444535	0.0213916	0.0463208	0.00316831	0.00536591	0.00866622
238	49.121	1713.08		0.590511	0.201768	0.0641775	0.103125	0	0.0404182	0.159325	0.199743	0.959582	0.00125549	0.0416737	0.800257	0.840675	3.73046e-05	7.95529e-06	2.3714e-05	0.000181325	0.000115792	0.00152212	0.00404898	1.04127e-05	2.59894e-05	6.12004e-05	0.00013615	0.000487943	0.000805514	0.00128984	0.00200456	0.0030254	0.0038422	0.0043125	0.00584379	0.00757188	0.00942951	0.0113373	pig	0.00247573	0.00376594	0.00372471	0.00791911	0.0444615	0.0214062	0.0463493	0.00315678	0.00534789	0.00863945
239	49.0709	1713		0.590838	0.198636	0.067248	0.102853	0	0.0404242	0.160755	0.201179	0.959576	0.00143046	0.0418547	0.798821	0.839245	3.73085e-05	7.95641e-06	2.37159e-05	0.000181337	0.0001158	0.00152219	0.00404906	1.04153e-05	2.59969e-05	6.12201e-05	0.000136198	0.000488141	0.000805856	0.00129041	0.00200549	0.00302684	0.00384407	0.00431461	0.00584673	0.00757577	0.00943443	0.0113433	pig	0.00247565	0.0037645	0.00372873	0.0079288	0.0444701	0.0214212	0.0463786	0.00314556	0.00533037	0.00861344
240	49.0208	1712.91		0.591247	0.195829	0.0700656	0.102617	0	0.0402414	0.162182	0.202423	0.959759	0.00142658	0.041668	0.797577	0.837818	3.73112e-05	7.95717e-06	2.37172e-05	0.000181345	0.000115805	0.00152224	0.00404911	1.0417e-05	2.60022e-05	6.12351e-05	0.000136236	0.000488307	0.00080615	0.00129091	0.0020063	0.00302813	0.00384575	0.00431652	0.0058494	0.00757932	0.00943895	0.0113488	pig	0.00247556	0.00376287	0.00373324	0.00793964	0.0444845	0.0214402	0.0464157	0.00313764	0.00531817	0.00859557
241	48.9707	1712.82		0.591506	0.192818	0.072999	0.102345	0	0.0403322	0.163457	0.203789	0.959668	0.00127508	0.0416072	0.796211	0.836543	3.7322e-05	7.96028e-06	2.37226e-05	0.000181378	0.000115827	0.00152244	0.00404932	1.04191e-05	2.60087e-05	6.12528e-05	0.000136281	0.000488496	0.000806481	0.00129147	0.00200721	0.00302956	0.00384761	0.00431863	0.00585234	0.00758322	0.00944391	0.0113549	pig	0.00247558	0.00376157	0.00373735	0.00794954	0.044495	0.0214559	0.0464465	0.00312728	0.00530201	0.00857162
242	48.9205	1712.73		0.591813	0.189787	0.0759783	0.102076	0	0.0403467	0.164795	0.205142	0.959653	0.00133805	0.0416847	0.794858	0.835205	3.73267e-05	7.96163e-06	2.37249e-05	0.000181393	0.000115836	0.00152252	0.00404942	1.04211e-05	2.60148e-05	6.12695e-05	0.000136323	0.000488674	0.000806792	0.001292	0.00200807	0.00303091	0.00384936	0.00432062	0.00585512	0.00758691	0.00944859	0.0113606	pig	0.0024755	0.00376003	0.00374165	0.00795989	0.0445072	0.0214731	0.04648	0.00311793	0.0052875	0.00855019
243	48.8704	1712.64		0.592102	0.186631	0.0790594	0.101794	0	0.0404141	0.166136	0.20655	0.959586	0.00134116	0.0417552	0.79345	0.833864	3.73372e-05	7.96462e-06	2.37301e-05	0.000181425	0.000115857	0.00152271	0.00404962	1.04235e-05	2.60217e-05	6.12881e-05	0.000136369	0.000488867	0.000807129	0.00129256	0.00200899	0.00303235	0.00385124	0.00432275	0.00585808	0.00759083	0.00945357	0.0113667	pig	0.0024755	0.00375872	0.00374569	0.0079696	0.0445168	0.0214881	0.0465092	0.00310692	0.00527028	0.0085246
244	48.8203	1712.56		0.592407	0.183373	0.0822423	0.101507	0	0.0404708	0.167521	0.207992	0.959529	0.00138527	0.0418561	0.792008	0.832479	3.73464e-05	7.96727e-06	2.37347e-05	0.000181453	0.000115875	0.00152288	0.0040498	1.04259e-05	2.60289e-05	6.13072e-05	0.000136416	0.000489063	0.00080747	0.00129313	0.00200991	0.0030338	0.00385312	0.00432488	0.00586104	0.00759476	0.00945855	0.0113728	pig	0.00247547	0.00375737	0.00374968	0.00797921	0.0445257	0.0215025	0.0465374	0.00309552	0.00525243	0.00849802
245	48.7702	1712.47		0.592739	0.180074	0.085474	0.101219	0	0.040494	0.168942	0.209436	0.959506	0.00142078	0.0419148	0.790564	0.831058	3.73566e-05	7.9702e-06	2.37397e-05	0.000181484	0.000115896	0.00152307	0.00405	1.04284e-05	2.60361e-05	6.13264e-05	0.000136463	0.00048926	0.000807812	0.00129371	0.00201084	0.00303526	0.00385501	0.00432702	0.00586402	0.0075987	0.00946355	0.0113789	pig	0.00247545	0.00375605	0.00375363	0.00798873	0.0445344	0.0215166	0.046565	0.0030839	0.00523422	0.00847088
246	48.72	1712.36		0.594974	0.184638	0.0827673	0.102	0	0.0356205	0.170372	0.205993	0.964379	0.00142992	0.0370505	0.794007	0.829628	3.7116e-05	7.90126e-06	2.36203e-05	0.000180745	0.000115417	0.00151869	0.00404529	1.04364e-05	2.60572e-05	6.1379e-05	0.000136586	0.000489734	0.000808616	0.00129503	0.00201294	0.0030385	0.00385917	0.00433172	0.00587049	0.00760719	0.00947423	0.0113918	pig	0.0024776	0.00375597	0.00376313	0.00801159	0.0444476	0.0215956	0.0467191	0.00312859	0.00530597	0.00858049
247	48.6699	1712.26		0.594053	0.180335	0.08634	0.101506	0	0.0377659	0.170372	0.208138	0.962234	0	0.0377659	0.791862	0.829628	3.71536e-05	7.91203e-06	2.3639e-05	0.00018086	0.000115492	0.00151938	0.00404602	1.04386e-05	2.60641e-05	6.1398e-05	0.000136634	0.00048994	0.000808979	0.00129564	0.00201395	0.00304008	0.00386123	0.00433406	0.00587375	0.00761152	0.00947973	0.0113985	pig	0.00247805	0.00375566	0.00376588	0.00801821	0.0444479	0.0215995	0.0467266	0.00310879	0.00527448	0.00853288
248	48.6198	1712.18		0.593111	0.176232	0.0897544	0.100931	0	0.0399708	0.170372	0.210343	0.960029	0	0.0399708	0.789657	0.829628	3.71942e-05	7.92366e-06	2.36591e-05	0.000180985	0.000115573	0.00152012	0.00404682	1.04428e-05	2.60756e-05	6.14273e-05	0.000136704	0.000490215	0.000809449	0.00129642	0.00201519	0.00304201	0.00386372	0.00433687	0.00587763	0.00761663	0.00948619	0.0114064	pig	0.00247843	0.00375513	0.00376847	0.00802446	0.0444431	0.0216018	0.0467311	0.0030908	0.0052461	0.0084903
249	48.5697	1712.1		0.592901	0.171848	0.0937433	0.100466	0	0.0410423	0.171401	0.212443	0.958958	0.00102851	0.0420708	0.787557	0.828599	3.72349e-05	7.93532e-06	2.36794e-05	0.000181111	0.000115654	0.00152086	0.00404762	1.04462e-05	2.6085e-05	6.14516e-05	0.000136763	0.000490451	0.000809855	0.00129709	0.00201627	0.00304369	0.0038659	0.00433934	0.00588105	0.00762114	0.00949188	0.0114133	pig	0.0024785	0.00375468	0.00377164	0.00803208	0.0444462	0.0216079	0.046743	0.00307196	0.00521634	0.00844558
250	48.5196	1711.99		0.593624	0.168643	0.0970298	0.100271	0	0.0404322	0.173249	0.213681	0.959568	0.00184855	0.0422807	0.786319	0.826751	3.72721e-05	7.94596e-06	2.36978e-05	0.000181225	0.000115728	0.00152153	0.00404835	1.04493e-05	2.60939e-05	6.14752e-05	0.000136821	0.000490693	0.000810276	0.0012978	0.00201742	0.00304549	0.00386823	0.00434198	0.00588473	0.00762601	0.00949806	0.0114209	pig	0.00247897	0.00375442	0.00377446	0.00803889	0.044448	0.0216119	0.0467508	0.00305185	0.00518436	0.00839726
251	48.4694	1711.89		0.593712	0.164355	0.101064	0.0998674	0	0.0410027	0.174616	0.215618	0.958997	0.00136644	0.0423691	0.784382	0.825384	3.73152e-05	7.95831e-06	2.37192e-05	0.000181357	0.000115813	0.00152231	0.00404919	1.04514e-05	2.61005e-05	6.14938e-05	0.000136868	0.000490895	0.000810631	0.0012984	0.0020184	0.00304704	0.00387024	0.00434427	0.00588792	0.00763025	0.00950346	0.0114275	pig	0.00247918	0.00375402	0.00377765	0.00804658	0.0444589	0.0216197	0.046766	0.00303489	0.00515727	0.00835611
252	48.4193	1711.8		0.594358	0.160926	0.104563	0.0995891	0	0.0405636	0.176412	0.216975	0.959436	0.00179598	0.0423596	0.783025	0.823588	3.7367e-05	7.97317e-06	2.37449e-05	0.000181516	0.000115916	0.00152326	0.0040502	1.04554e-05	2.61114e-05	6.15217e-05	0.000136935	0.000491163	0.000811092	0.00129917	0.00201963	0.00304895	0.00387271	0.00434707	0.00589179	0.00763535	0.0095099	0.0114353	pig	0.00247968	0.00375374	0.00378028	0.00805292	0.0444555	0.0216223	0.0467712	0.00301826	0.00513096	0.00831652
253	48.3692	1711.71		0.594541	0.156825	0.108428	0.0992095	0	0.040997	0.177858	0.218855	0.959003	0.0014465	0.0424435	0.781145	0.822142	3.73983e-05	7.98215e-06	2.37604e-05	0.000181612	0.000115978	0.00152382	0.00405081	1.04593e-05	2.61223e-05	6.15496e-05	0.000137002	0.000491431	0.000811553	0.00129993	0.00202086	0.00305086	0.00387518	0.00434986	0.00589565	0.00764045	0.00951634	0.0114431	pig	0.00247984	0.00375315	0.00378326	0.00806009	0.0444628	0.0216263	0.0467789	0.00299476	0.00509347	0.00825965
254	48.3191	1711.61		0.595057	0.15278	0.112438	0.098887	0	0.0408376	0.179627	0.220465	0.959162	0.00176928	0.0426069	0.779535	0.820373	3.74504e-05	7.99712e-06	2.37863e-05	0.000181772	0.000116082	0.00152477	0.00405183	1.04619e-05	2.613e-05	6.15705e-05	0.000137054	0.000491649	0.000811934	0.00130058	0.0020219	0.0030525	0.00387731	0.00435227	0.00589901	0.0076449	0.009522	0.01145	pig	0.00248029	0.0037529	0.00378598	0.00806664	0.0444576	0.0216304	0.0467869	0.00298101	0.00507179	0.00822713
255	48.2689	1711.51		0.595624	0.149455	0.115776	0.0986389	0	0.0405056	0.181262	0.221768	0.959494	0.00163491	0.0421405	0.778232	0.818738	3.74865e-05	8.00747e-06	2.38042e-05	0.000181883	0.000116153	0.00152542	0.00405253	1.04654e-05	2.614e-05	6.15968e-05	0.000137118	0.000491911	0.000812387	0.00130133	0.00202312	0.00305441	0.00387978	0.00435507	0.0059029	0.00765004	0.0095285	0.011458	pig	0.00248045	0.00375202	0.00378971	0.00807563	0.0444759	0.0216411	0.0468077	0.00296425	0.00504514	0.00818686
256	48.2188	1711.42		0.595679	0.144743	0.120185	0.0981831	0	0.0412093	0.182634	0.223843	0.958791	0.00137183	0.0425811	0.776157	0.817366	3.75045e-05	8.01263e-06	2.38131e-05	0.000181938	0.000116189	0.00152575	0.00405288	1.04685e-05	2.61488e-05	6.16197e-05	0.000137174	0.000492138	0.00081278	0.00130199	0.00202418	0.00305606	0.00388192	0.00435749	0.00590626	0.00765448	0.00953412	0.0114648	pig	0.00248048	0.00375097	0.00379251	0.0080824	0.0444728	0.0216452	0.0468158	0.00294549	0.00501521	0.00814146
257	48.1687	1711.34		0.596324	0.140484	0.124425	0.0979066	0	0.0408598	0.184532	0.225392	0.95914	0.0018979	0.0427577	0.774608	0.815468	3.75665e-05	8.03044e-06	2.38438e-05	0.000182128	0.000116312	0.00152687	0.00405409	1.04721e-05	2.61587e-05	6.16454e-05	0.000137236	0.000492389	0.000813211	0.0013027	0.00202534	0.00305785	0.00388424	0.00436012	0.0059099	0.00765929	0.0095402	0.0114722	pig	0.0024808	0.00375101	0.00379504	0.00808849	0.0444725	0.0216467	0.0468186	0.00292708	0.0049859	0.00809708
258	48.1186	1711.24		0.596551	0.135584	0.129069	0.0974822	0	0.0413144	0.186151	0.227465	0.958686	0.00161898	0.0429334	0.772535	0.813849	3.7614e-05	8.0441e-06	2.38673e-05	0.000182273	0.000116406	0.00152773	0.00405501	1.04748e-05	2.61668e-05	6.16671e-05	0.00013729	0.000492613	0.000813603	0.00130336	0.00202641	0.00305953	0.00388642	0.00436259	0.00591334	0.00766385	0.00954599	0.0114793	pig	0.00248136	0.00375096	0.00379741	0.00809421	0.0444729	0.0216464	0.0468182	0.00290368	0.00494836	0.0080398
259	48.0685	1711.14		0.597318	0.131906	0.132822	0.0972393	0	0.0407151	0.188103	0.228818	0.959285	0.00195186	0.0426669	0.771182	0.811897	3.76683e-05	8.05971e-06	2.38942e-05	0.000182439	0.000116513	0.00152871	0.00405607	1.04774e-05	2.61745e-05	6.16881e-05	0.000137342	0.000492833	0.000813986	0.00130401	0.00202745	0.00306118	0.00388856	0.00436502	0.00591672	0.00766833	0.00955167	0.0114862	pig	0.00248128	0.0037503	0.00380028	0.00810113	0.0444825	0.0216527	0.0468303	0.00289149	0.00492894	0.00801041
260	48.0183	1711.06		0.597499	0.127027	0.137459	0.0967878	0	0.041227	0.189588	0.230815	0.958773	0.00148562	0.0427126	0.769185	0.810412	3.77261e-05	8.07634e-06	2.39228e-05	0.000182616	0.000116628	0.00152975	0.00405719	1.04812e-05	2.6185e-05	6.17149e-05	0.000137406	0.000493089	0.000814426	0.00130474	0.00202863	0.003063	0.00389091	0.00436768	0.0059204	0.00767318	0.0095578	0.0114937	pig	0.00248195	0.00375019	0.00380242	0.0081063	0.0444748	0.0216487	0.0468226	0.00286685	0.00488966	0.00795087
261	47.9682	1710.97		0.598065	0.122558	0.141848	0.0964578	0	0.0410717	0.191448	0.23252	0.958928	0.00186	0.0429317	0.76748	0.808552	3.77688e-05	8.08864e-06	2.3944e-05	0.000182747	0.000116712	0.00153053	0.00405802	1.04849e-05	2.61951e-05	6.17409e-05	0.000137469	0.000493339	0.000814855	0.00130545	0.00202977	0.00306478	0.00389321	0.00437028	0.005924	0.00767792	0.0095638	0.011501	pig	0.0024821	0.00374964	0.00380454	0.00811139	0.0444722	0.0216463	0.0468179	0.00284371	0.00485254	0.00789423
262	47.9181	1710.88		0.598714	0.118778	0.145661	0.0961993	0	0.0406476	0.193179	0.233826	0.959352	0.0017302	0.0423778	0.766174	0.806821	3.78125e-05	8.10121e-06	2.39656e-05	0.00018288	0.000116799	0.00153131	0.00405886	1.04874e-05	2.62026e-05	6.17612e-05	0.000137519	0.000493552	0.000815228	0.00130608	0.00203079	0.00306639	0.00389529	0.00437265	0.0059273	0.0076823	0.00956935	0.0115078	pig	0.002482	0.00374868	0.00380762	0.00811883	0.0444818	0.0216538	0.0468326	0.00283059	0.00483147	0.00786207
263	47.868	1710.78		0.599091	0.115139	0.149266	0.0958435	0	0.0406601	0.194579	0.235239	0.95934	0.0014	0.0420601	0.764761	0.805421	3.78648e-05	8.11627e-06	2.39915e-05	0.00018304	0.000116902	0.00153226	0.00405987	1.04901e-05	2.62105e-05	6.17824e-05	0.000137572	0.000493772	0.000815612	0.00130673	0.00203184	0.00306803	0.00389743	0.00437507	0.00593068	0.00768678	0.00957504	0.0115147	pig	0.00248233	0.0037483	0.00381057	0.00812595	0.0444868	0.0216588	0.0468422	0.00281516	0.00480695	0.00782502
264	47.8178	1710.69		0.599293	0.110533	0.153685	0.0953933	0	0.0410949	0.195978	0.237073	0.958905	0.00139912	0.042494	0.762927	0.804022	3.79169e-05	8.13131e-06	2.40173e-05	0.000183199	0.000117005	0.0015332	0.00406088	1.04935e-05	2.622e-05	6.18073e-05	0.000137632	0.000494016	0.000816032	0.00130743	0.00203297	0.00306979	0.00389971	0.00437765	0.00593425	0.00769149	0.009581	0.011522	pig	0.00248294	0.00374782	0.00381355	0.00813313	0.0444888	0.0216612	0.0468471	0.0027947	0.00477433	0.00777558
265	47.7677	1710.6		0.599799	0.106104	0.15801	0.0950612	0	0.041025	0.197691	0.238716	0.958975	0.00171325	0.0427383	0.761284	0.802309	3.79606e-05	8.14389e-06	2.40389e-05	0.000183333	0.000117091	0.00153398	0.00406172	1.04967e-05	2.6229e-05	6.18307e-05	0.000137689	0.000494248	0.000816433	0.0013081	0.00203405	0.00307148	0.00390189	0.00438012	0.00593768	0.00769602	0.00958674	0.011529	pig	0.00248316	0.00374719	0.00381625	0.00813965	0.0444908	0.0216642	0.0468528	0.00277746	0.00474668	0.00773344
266	47.7176	1710.5		0.600267	0.101782	0.162273	0.0946691	0	0.0410087	0.19934	0.240349	0.958991	0.00164887	0.0426576	0.759651	0.80066	3.80079e-05	8.15754e-06	2.40622e-05	0.000183477	0.000117185	0.00153483	0.00406264	1.04996e-05	2.62376e-05	6.18537e-05	0.000137746	0.000494484	0.000816844	0.00130878	0.00203517	0.00307323	0.00390416	0.00438269	0.00594126	0.00770077	0.00959275	0.0115363	pig	0.00248356	0.00374663	0.00381917	0.00814669	0.0444921	0.0216668	0.0468579	0.00275723	0.00471437	0.00768438
267	47.6675	1710.4		0.600743	0.0974587	0.166528	0.0943093	0	0.0409602	0.200965	0.241925	0.95904	0.00162499	0.0425852	0.758075	0.799035	3.80629e-05	8.1734e-06	2.40894e-05	0.000183645	0.000117293	0.00153582	0.00406369	1.05026e-05	2.62462e-05	6.18767e-05	0.000137803	0.00049472	0.000817254	0.00130947	0.00203628	0.00307498	0.00390643	0.00438527	0.00594484	0.00770551	0.00959876	0.0115437	pig	0.00248392	0.0037463	0.00382183	0.00815312	0.0445002	0.0216696	0.0468633	0.00273929	0.00468548	0.00764015
268	47.6174	1710.32		0.601093	0.0924974	0.171321	0.0939055	0	0.0411825	0.202542	0.243725	0.958817	0.00157745	0.04276	0.756275	0.797458	3.81324e-05	8.19348e-06	2.41238e-05	0.000183856	0.00011743	0.00153707	0.00406503	1.05055e-05	2.62546e-05	6.18987e-05	0.000137856	0.000494939	0.000817632	0.0013101	0.0020373	0.00307657	0.00390849	0.00438761	0.00594808	0.0077098	0.00960419	0.0115503	pig	0.00248386	0.00374598	0.00382353	0.00815722	0.0444978	0.0216658	0.0468559	0.00272212	0.00465782	0.0075978
269	47.5672	1710.24		0.601573	0.0876661	0.176051	0.093486	0	0.0412244	0.204271	0.245496	0.958776	0.00172911	0.0429535	0.754504	0.795729	3.81846e-05	8.20855e-06	2.41495e-05	0.000184015	0.000117533	0.001538	0.00406603	1.05092e-05	2.62649e-05	6.19251e-05	0.00013792	0.000495193	0.000818069	0.00131083	0.00203847	0.00307838	0.00391083	0.00439026	0.00595175	0.00771463	0.00961031	0.0115577	pig	0.00248441	0.00374544	0.00382623	0.00816373	0.0444953	0.021666	0.0468562	0.00270107	0.00462414	0.00754655
270	47.5171	1710.14		0.602046	0.082613	0.181009	0.0930419	0	0.0412902	0.206019	0.247309	0.95871	0.00174707	0.0430373	0.752691	0.793981	3.8249e-05	8.22716e-06	2.41813e-05	0.000184211	0.00011766	0.00153916	0.00406727	1.05121e-05	2.62733e-05	6.19474e-05	0.000137975	0.00049542	0.000818465	0.00131149	0.00203954	0.00308007	0.00391302	0.00439273	0.00595519	0.00771919	0.00961608	0.0115648	pig	0.00248487	0.00374507	0.00382859	0.00816944	0.0444965	0.0216644	0.0468533	0.00268075	0.00459157	0.00749692
271	47.467	1710.05		0.602675	0.0780011	0.185633	0.0926627	0	0.0410287	0.207801	0.248829	0.958971	0.00178204	0.0428108	0.751171	0.792199	3.83181e-05	8.24717e-06	2.42154e-05	0.000184422	0.000117796	0.0015404	0.00406859	1.05155e-05	2.62829e-05	6.19725e-05	0.000138036	0.00049567	0.000818896	0.00131221	0.00204071	0.00308188	0.00391537	0.0043954	0.00595889	0.00772408	0.00962227	0.0115723	pig	0.00248533	0.00374513	0.00383049	0.00817402	0.0444946	0.0216602	0.0468449	0.00265898	0.00455639	0.00744289
272	47.4169	1709.96		0.602947	0.0727559	0.190643	0.0921807	0	0.0414735	0.209377	0.25085	0.958527	0.0015764	0.0430499	0.74915	0.790623	3.83809e-05	8.26532e-06	2.42464e-05	0.000184612	0.000117919	0.00154152	0.00406979	1.05187e-05	2.6292e-05	6.19965e-05	0.000138094	0.000495909	0.000819311	0.00131291	0.00204182	0.00308363	0.00391764	0.00439796	0.00596246	0.00772879	0.00962824	0.0115796	pig	0.00248609	0.0037448	0.00383334	0.00818091	0.0444952	0.0216608	0.0468463	0.00263837	0.0045234	0.00739269
273	47.3667	1709.87		0.603605	0.0677145	0.195671	0.0917904	0	0.0412197	0.211267	0.252487	0.95878	0.00189006	0.0431098	0.747513	0.788733	3.84419e-05	8.283e-06	2.42765e-05	0.000184798	0.000118039	0.00154261	0.00407096	1.05214e-05	2.62999e-05	6.20175e-05	0.000138146	0.000496125	0.000819687	0.00131354	0.00204285	0.00308524	0.00391972	0.00440033	0.00596574	0.00773315	0.00963376	0.0115863	pig	0.00248601	0.00374429	0.00383553	0.00818618	0.0445012	0.0216603	0.0468452	0.00262073	0.00449484	0.00734875
274	47.3166	1709.76		0.604166	0.0630883	0.200271	0.0914017	0	0.041073	0.212957	0.25403	0.958927	0.00169028	0.0427632	0.74597	0.787043	3.85071e-05	8.30187e-06	2.43086e-05	0.000184996	0.000118167	0.00154377	0.0040722	1.05238e-05	2.6307e-05	6.20373e-05	0.000138196	0.000496339	0.000820062	0.00131417	0.00204388	0.00308687	0.00392184	0.00440274	0.00596911	0.00773762	0.00963945	0.0115933	pig	0.00248638	0.00374389	0.00383822	0.00819267	0.044507	0.0216622	0.0468489	0.00260375	0.00446753	0.00730698
275	47.2665	1709.65		0.604626	0.058405	0.204885	0.0909921	0	0.0410913	0.214528	0.255619	0.958909	0.00157037	0.0426617	0.744381	0.785472	3.85732e-05	8.32103e-06	2.43412e-05	0.000185196	0.000118297	0.00154495	0.00407346	1.05261e-05	2.63141e-05	6.20569e-05	0.000138246	0.000496551	0.000820435	0.0013148	0.00204491	0.00308849	0.00392396	0.00440514	0.00597246	0.00774207	0.00964511	0.0116002	pig	0.00248675	0.00374348	0.00384089	0.00819913	0.044513	0.021664	0.0468524	0.00258679	0.00444022	0.00726519
276	47.2164	1709.58		0.604946	0.0529204	0.210183	0.0904938	0	0.0414566	0.216099	0.257556	0.958543	0.00157148	0.0430281	0.742444	0.783901	3.86336e-05	8.33856e-06	2.43709e-05	0.00018538	0.000118415	0.00154603	0.00407461	1.05297e-05	2.6324e-05	6.2082e-05	0.000138306	0.000496791	0.000820846	0.00131549	0.00204601	0.00309019	0.00392615	0.00440762	0.00597589	0.00774659	0.00965082	0.0116072	pig	0.00248695	0.0037429	0.00384305	0.00820434	0.0445135	0.021661	0.0468467	0.00256666	0.00440773	0.00721532
277	47.1663	1709.51		0.605491	0.0474091	0.215605	0.0900229	0	0.0414727	0.217923	0.259396	0.958527	0.00182392	0.0432966	0.740604	0.782077	3.86952e-05	8.35645e-06	2.44013e-05	0.000185566	0.000118536	0.00154713	0.00407578	1.05332e-05	2.63337e-05	6.2107e-05	0.000138366	0.000497029	0.000821255	0.00131616	0.0020471	0.00309188	0.00392833	0.00441009	0.00597931	0.0077511	0.00965651	0.0116141	pig	0.00248715	0.00374231	0.00384519	0.00820952	0.0445142	0.0216579	0.0468406	0.00254659	0.00437531	0.00716555
278	47.1161	1709.41		0.606117	0.0422693	0.220723	0.0895926	0	0.0412982	0.219744	0.261042	0.958702	0.00182112	0.0431193	0.738958	0.780256	3.87624e-05	8.37595e-06	2.44344e-05	0.00018577	0.000118668	0.00154832	0.00407705	1.0536e-05	2.63419e-05	6.21288e-05	0.00013842	0.000497251	0.000821642	0.00131681	0.00204815	0.00309353	0.00393047	0.00441251	0.00598268	0.00775556	0.00966217	0.011621	pig	0.00248746	0.00374183	0.00384757	0.00821527	0.0445179	0.0216569	0.0468386	0.00252821	0.00434563	0.00711999
279	47.066	1709.32		0.606628	0.0370799	0.22584	0.0891393	0	0.0413127	0.221425	0.262738	0.958687	0.00168085	0.0429936	0.737262	0.778575	3.88304e-05	8.39571e-06	2.44678e-05	0.000185976	0.000118801	0.00154953	0.00407834	1.05388e-05	2.635e-05	6.21504e-05	0.000138473	0.000497472	0.000822026	0.00131746	0.00204919	0.00309517	0.00393259	0.00441492	0.00598603	0.00775999	0.00966779	0.0116278	pig	0.00248776	0.00374133	0.00384995	0.00822102	0.0445218	0.0216558	0.0468365	0.00250993	0.0043161	0.00707464
280	47.0159	1709.22		0.607173	0.0320195	0.230856	0.0887005	0	0.0412509	0.223103	0.264354	0.958749	0.00167789	0.0429288	0.735646	0.776897	3.89048e-05	8.41734e-06	2.45044e-05	0.000186201	0.000118947	0.00155085	0.00407975	1.05414e-05	2.63576e-05	6.2171e-05	0.000138525	0.000497691	0.000822408	0.0013181	0.00205024	0.00309682	0.00393474	0.00441736	0.00598943	0.0077645	0.00967352	0.0116348	pig	0.00248815	0.003741	0.00385232	0.00822673	0.0445263	0.0216546	0.0468342	0.00249188	0.00428692	0.00702981
281	46.9658	1709.12		0.607672	0.026908	0.235902	0.0882485	0	0.0412697	0.224723	0.265993	0.95873	0.00161997	0.0428897	0.734007	0.775277	3.89807e-05	8.43943e-06	2.45417e-05	0.00018643	0.000119095	0.0015522	0.00408118	1.05439e-05	2.63652e-05	6.21916e-05	0.000138576	0.000497909	0.00082279	0.00131875	0.00205129	0.00309847	0.00393688	0.00441979	0.00599282	0.007769	0.00967924	0.0116418	pig	0.00248855	0.00374067	0.00385465	0.00823236	0.0445307	0.0216531	0.0468313	0.00247379	0.00425767	0.00698483
282	46.9156	1709.03		0.608101	0.0213498	0.241336	0.0877465	0	0.0414663	0.226343	0.26781	0.958534	0.00162028	0.0430866	0.73219	0.773657	3.90547e-05	8.46096e-06	2.45781e-05	0.000186654	0.00011924	0.00155351	0.00408258	1.05471e-05	2.63741e-05	6.22151e-05	0.000138633	0.000498141	0.000823191	0.00131941	0.00205237	0.00310015	0.00393906	0.00442226	0.00599624	0.00777353	0.00968497	0.0116488	pig	0.00248886	0.00374024	0.00385669	0.0082373	0.0445324	0.021649	0.0468232	0.00245411	0.00422578	0.00693573
283	46.8655	1708.95		0.608649	0.0157536	0.246861	0.0872552	0	0.0414813	0.228091	0.269572	0.958519	0.00174731	0.0432286	0.730428	0.771909	3.913e-05	8.4829e-06	2.46151e-05	0.000186881	0.000119387	0.00155484	0.00408399	1.05502e-05	2.6383e-05	6.22383e-05	0.00013869	0.000498371	0.000823589	0.00132008	0.00205344	0.00310183	0.00394123	0.00442471	0.00599965	0.00777803	0.00969067	0.0116558	pig	0.00248917	0.00373982	0.00385872	0.0082422	0.0445342	0.0216446	0.0468146	0.00243448	0.00419396	0.00688668
284	46.8154	1708.85		0.609272	0.0105163	0.25209	0.0868027	0	0.0413188	0.229834	0.271153	0.958681	0.00174356	0.0430624	0.728847	0.770166	3.921e-05	8.50622e-06	2.46543e-05	0.000187122	0.000119543	0.00155625	0.0040855	1.05527e-05	2.63904e-05	6.22585e-05	0.00013874	0.000498586	0.000823966	0.00132072	0.00205448	0.00310346	0.00394335	0.00442712	0.00600301	0.00778249	0.00969633	0.0116627	pig	0.00248958	0.00373948	0.00386099	0.00824768	0.044539	0.0216424	0.0468103	0.00241645	0.00416474	0.00684168
285	46.7653	1708.74		0.60978	0.00519384	0.25735	0.0863247	0	0.0413522	0.231448	0.2728	0.958648	0.00161373	0.042966	0.7272	0.768552	3.92943e-05	8.53081e-06	2.46957e-05	0.000187376	0.000119707	0.00155774	0.00408708	1.05552e-05	2.63981e-05	6.22793e-05	0.000138792	0.000498806	0.00082435	0.00132136	0.00205553	0.00310512	0.00394551	0.00442957	0.00600642	0.00778702	0.00970209	0.0116697	pig	0.00249002	0.00373923	0.00386311	0.00825281	0.0445428	0.0216389	0.0468034	0.00239787	0.0041346	0.0067952
286	46.7152	1708.66		0.610316	0	0.262503	0.0858503	0	0.0413309	0.233072	0.274403	0.958669	0.00162385	0.0429547	0.725597	0.766928	3.93732e-05	8.55384e-06	2.47344e-05	0.000187614	0.000119861	0.00155913	0.00408856	1.05584e-05	2.6407e-05	6.23029e-05	0.00013885	0.000499041	0.000824756	0.00132204	0.00205663	0.00310683	0.00394773	0.00443208	0.00600991	0.00779164	0.00970793	0.0116768
287	46.665	1708.57		0.611596	0	0.263115	0.0858033	0	0.0394856	0.234667	0.274152	0.960514	0.00159515	0.0410808	0.725848	0.765333	3.93897e-05	8.55865e-06	2.47425e-05	0.000187663	0.000119893	0.00155942	0.00408886	1.05631e-05	2.642e-05	6.23357e-05	0.000138928	0.00049935	0.000825286	0.00132292	0.00205803	0.00310901	0.00395054	0.00443526	0.0060143	0.00779741	0.00971522	0.0116857
288	46.6149	1708.47		0.611706	0	0.263228	0.0855972	0	0.0394688	0.23495	0.274419	0.960531	0.000283615	0.0397524	0.725581	0.76505	3.94103e-05	8.56468e-06	2.47526e-05	0.000187726	0.000119933	0.00155979	0.00408925	1.05673e-05	2.64317e-05	6.23661e-05	0.000139001	0.000499645	0.000825794	0.00132376	0.00205939	0.00311113	0.00395328	0.00443836	0.0060186	0.00780309	0.0097224	0.0116944
289	46.5648	1708.37		0.611803	0	0.263333	0.0853877	0	0.0394759	0.235219	0.274695	0.960524	0.00026873	0.0397446	0.725305	0.764781	3.94323e-05	8.57111e-06	2.47634e-05	0.000187792	0.000119976	0.00156018	0.00408966	1.05717e-05	2.64438e-05	6.23972e-05	0.000139076	0.000499946	0.000826313	0.00132463	0.00206078	0.00311329	0.00395607	0.00444152	0.00602297	0.00780886	0.0097297	0.0117033
290	46.5147	1708.28		0.611897	0	0.263437	0.0851733	0	0.0394925	0.23549	0.274982	0.960507	0.000270769	0.0397633	0.725018	0.76451	3.94505e-05	8.57642e-06	2.47723e-05	0.000187847	0.000120012	0.0015605	0.00409	1.05763e-05	2.64565e-05	6.24298e-05	0.000139154	0.000500254	0.000826841	0.0013255	0.00206219	0.00311547	0.00395889	0.0044447	0.00602738	0.00781466	0.00973703	0.0117122
291	46.4645	1708.19		0.611999	0	0.263546	0.0849599	0	0.0394945	0.235769	0.275264	0.960506	0.000279561	0.039774	0.724736	0.764231	3.94678e-05	8.58147e-06	2.47808e-05	0.000187899	0.000120045	0.0015608	0.00409033	1.05809e-05	2.64691e-05	6.24618e-05	0.00013923	0.000500559	0.000827365	0.00132637	0.00206358	0.00311763	0.00396168	0.00444786	0.00603174	0.00782041	0.00974429	0.0117211
292	46.4144	1708.1		0.6121	0	0.263654	0.0847444	0	0.0395023	0.236047	0.27555	0.960498	0.000277997	0.0397803	0.72445	0.763953	3.94853e-05	8.5866e-06	2.47894e-05	0.000187951	0.000120079	0.00156111	0.00409065	1.05856e-05	2.6482e-05	6.24946e-05	0.000139309	0.00050087	0.000827896	0.00132725	0.00206499	0.00311982	0.0039645	0.00445106	0.00603616	0.00782624	0.00975164	0.01173
293	46.3643	1708.01		0.612203	0	0.263764	0.084529	0	0.0395045	0.236328	0.275833	0.960496	0.000280577	0.0397851	0.724167	0.763672	3.95021e-05	8.5915e-06	2.47976e-05	0.000188002	0.000120112	0.0015614	0.00409097	1.05903e-05	2.64947e-05	6.25271e-05	0.000139386	0.000501177	0.000828423	0.00132812	0.00206639	0.00312199	0.00396731	0.00445423	0.00604055	0.00783201	0.00975894	0.0117389
294	46.3142	1707.91		0.612313	0	0.263877	0.0843192	0	0.0394904	0.236607	0.276098	0.96051	0.000279182	0.0397696	0.723902	0.763393	3.95241e-05	8.59795e-06	2.48084e-05	0.000188068	0.000120155	0.00156179	0.00409138	1.05945e-05	2.65065e-05	6.25577e-05	0.00013946	0.000501475	0.000828937	0.00132898	0.00206777	0.00312414	0.00397008	0.00445737	0.0060449	0.00783777	0.00976622	0.0117478
295	46.2641	1707.81		0.612411	0	0.263986	0.0841068	0	0.0394954	0.236874	0.276369	0.960505	0.000266262	0.0397617	0.723631	0.763126	3.95466e-05	8.60453e-06	2.48194e-05	0.000188136	0.000120199	0.00156219	0.0040918	1.05988e-05	2.65184e-05	6.25886e-05	0.000139534	0.000501776	0.000829455	0.00132984	0.00206915	0.0031263	0.00397288	0.00446054	0.00604929	0.00784355	0.00977354	0.0117567
296	46.2139	1707.72		0.612504	0	0.264092	0.0838877	0	0.0395165	0.23714	0.276657	0.960483	0.00026682	0.0397834	0.723343	0.76286	3.95639e-05	8.60958e-06	2.48279e-05	0.000188188	0.000120232	0.00156249	0.00409212	1.06034e-05	2.65312e-05	6.26213e-05	0.000139612	0.000502085	0.000829986	0.00133072	0.00207057	0.00312849	0.00397571	0.00446374	0.00605371	0.00784938	0.0097809	0.0117656
297	46.1638	1707.63		0.612607	0	0.264203	0.0836692	0	0.0395212	0.237419	0.27694	0.960479	0.000278764	0.0398	0.72306	0.762581	3.95815e-05	8.61473e-06	2.48365e-05	0.000188241	0.000120266	0.0015628	0.00409245	1.06082e-05	2.65442e-05	6.26542e-05	0.000139691	0.000502397	0.000830521	0.00133161	0.00207199	0.0031307	0.00397855	0.00446696	0.00605816	0.00785524	0.0097883	0.0117746
298	46.1137	1707.53		0.612718	0	0.264319	0.0834568	0	0.0395062	0.237698	0.277204	0.960494	0.000279111	0.0397853	0.722796	0.762302	3.96035e-05	8.62116e-06	2.48473e-05	0.000188307	0.000120309	0.00156319	0.00409286	1.06124e-05	2.6556e-05	6.2685e-05	0.000139765	0.000502697	0.000831037	0.00133247	0.00207337	0.00313286	0.00398134	0.00447012	0.00606254	0.00786103	0.00979561	0.0117835
299	46.0636	1707.43		0.612818	0	0.264429	0.0832417	0	0.0395108	0.237964	0.277475	0.960489	0.000265579	0.0397764	0.722525	0.762036	3.96257e-05	8.62767e-06	2.48582e-05	0.000188373	0.000120352	0.00156358	0.00409327	1.06167e-05	2.6568e-05	6.2716e-05	0.00013984	0.000502998	0.000831557	0.00133333	0.00207476	0.00313503	0.00398415	0.00447329	0.00606694	0.00786683	0.00980296	0.0117925
300	46.0134	1707.34		0.612908	0	0.264536	0.0830175	0	0.0395387	0.23823	0.277768	0.960461	0.000265855	0.0398046	0.722232	0.76177	3.96404e-05	8.63197e-06	2.48654e-05	0.000188417	0.000120381	0.00156384	0.00409354	1.06216e-05	2.65812e-05	6.27495e-05	0.00013992	0.000503313	0.000832094	0.00133422	0.00207619	0.00313723	0.003987	0.00447651	0.00607139	0.00787269	0.00981035	0.0118015
301	45.9633	1707.26		0.613014	0	0.264648	0.0827943	0	0.0395438	0.238512	0.278056	0.960456	0.000282578	0.0398263	0.721944	0.761488	3.96557e-05	8.63643e-06	2.48728e-05	0.000188463	0.000120411	0.0015641	0.00409383	1.06265e-05	2.65945e-05	6.27833e-05	0.00014	0.00050363	0.000832637	0.00133512	0.00207762	0.00313946	0.00398987	0.00447976	0.00607587	0.00787859	0.0098178	0.0118105
302	45.9132	1707.16		0.613125	0	0.264765	0.082575	0	0.0395348	0.238795	0.27833	0.960465	0.000283186	0.0398179	0.72167	0.761205	3.96745e-05	8.64194e-06	2.4882e-05	0.00018852	0.000120447	0.00156443	0.00409418	1.06311e-05	2.66072e-05	6.28158e-05	0.000140078	0.00050394	0.000833169	0.001336	0.00207904	0.00314166	0.00399271	0.00448297	0.00608032	0.00788446	0.00982522	0.0118196
303	45.8631	1707.07		0.61323	0	0.26488	0.0823549	0	0.0395357	0.239069	0.278605	0.960464	0.000273919	0.0398097	0.721395	0.760931	3.96919e-05	8.64705e-06	2.48906e-05	0.000188572	0.000120481	0.00156474	0.0040945	1.06356e-05	2.66196e-05	6.28476e-05	0.000140154	0.000504244	0.000833692	0.00133687	0.00208044	0.00314383	0.00399551	0.00448615	0.00608471	0.00789025	0.00983253	0.0118285
304	45.813	1706.97		0.613333	0	0.264994	0.0821341	0	0.039539	0.239341	0.27888	0.960461	0.000271668	0.0398106	0.72112	0.760659	3.97105e-05	8.6525e-06	2.48997e-05	0.000188628	0.000120517	0.00156507	0.00409485	1.06401e-05	2.6632e-05	6.28795e-05	0.00014023	0.000504551	0.000834219	0.00133775	0.00208184	0.00314602	0.00399834	0.00448934	0.00608913	0.00789608	0.0098399	0.0118374
305	45.7628	1706.88		0.613436	0	0.265108	0.0819125	0	0.0395429	0.239612	0.279155	0.960457	0.000270976	0.0398139	0.720845	0.760388	3.97291e-05	8.65795e-06	2.49088e-05	0.000188684	0.000120553	0.00156539	0.00409519	1.06446e-05	2.66445e-05	6.29115e-05	0.000140307	0.000504858	0.000834747	0.00133862	0.00208325	0.00314821	0.00400117	0.00449254	0.00609356	0.00790192	0.00984729	0.0118464
306	45.7127	1706.78		0.613541	0	0.265224	0.0816914	0	0.0395436	0.239883	0.279426	0.960456	0.000270779	0.0398144	0.720574	0.760117	3.97482e-05	8.66354e-06	2.49182e-05	0.000188741	0.00012059	0.00156573	0.00409555	1.0649e-05	2.66568e-05	6.29431e-05	0.000140383	0.000505162	0.000835271	0.00133949	0.00208465	0.00315039	0.00400398	0.00449573	0.00609798	0.00790775	0.00985465	0.0118554
307	45.6626	1706.69		0.613643	0	0.26534	0.0814693	0	0.0395474	0.240151	0.279698	0.960453	0.00026833	0.0398157	0.720302	0.759849	3.97672e-05	8.66911e-06	2.49275e-05	0.000188798	0.000120627	0.00156606	0.0040959	1.06534e-05	2.66691e-05	6.29747e-05	0.000140459	0.000505467	0.000835795	0.00134037	0.00208605	0.00315257	0.0040068	0.00449892	0.00610239	0.00791358	0.00986202	0.0118644
308	45.6125	1706.59		0.613744	0	0.265454	0.0812442	0	0.0395579	0.240419	0.279977	0.960442	0.00026806	0.0398259	0.720023	0.759581	3.97848e-05	8.67425e-06	2.4936e-05	0.000188851	0.000120661	0.00156637	0.00409623	1.0658e-05	2.66817e-05	6.30072e-05	0.000140537	0.000505777	0.000836328	0.00134125	0.00208747	0.00315477	0.00400965	0.00450214	0.00610685	0.00791945	0.00986944	0.0118734
309	45.5623	1706.5		0.613849	0	0.265571	0.0810191	0	0.0395614	0.240692	0.280253	0.960439	0.000272447	0.0398339	0.719747	0.759308	3.98021e-05	8.67934e-06	2.49445e-05	0.000188903	0.000120695	0.00156667	0.00409655	1.06627e-05	2.66944e-05	6.30397e-05	0.000140614	0.000506087	0.00083686	0.00134213	0.00208889	0.00315698	0.00401249	0.00450536	0.0061113	0.00792532	0.00987686	0.0118824
310	45.5122	1706.4		0.61396	0	0.265692	0.0807991	0	0.0395486	0.240964	0.280512	0.960451	0.000272001	0.0398206	0.719488	0.759036	3.98227e-05	8.68536e-06	2.49546e-05	0.000188964	0.000120735	0.00156703	0.00409693	1.06668e-05	2.67061e-05	6.307e-05	0.000140688	0.000506384	0.000837372	0.00134299	0.00209026	0.00315912	0.00401527	0.00450851	0.00611567	0.00793109	0.00988416	0.0118913
311	45.4621	1706.3		0.614061	0	0.26581	0.0805772	0	0.039552	0.241224	0.280776	0.960448	0.000260044	0.0398121	0.719224	0.758776	3.9843e-05	8.69131e-06	2.49645e-05	0.000189025	0.000120774	0.00156739	0.00409731	1.06709e-05	2.67177e-05	6.31002e-05	0.000140761	0.000506681	0.000837884	0.00134384	0.00209164	0.00316127	0.00401805	0.00451165	0.00612003	0.00793685	0.00989145	0.0119002
312	45.412	1706.2		0.61416	0	0.265927	0.0803535	0	0.039559	0.241483	0.281042	0.960441	0.000259497	0.0398185	0.718958	0.758517	3.98636e-05	8.69736e-06	2.49746e-05	0.000189087	0.000120814	0.00156775	0.00409769	1.06752e-05	2.67296e-05	6.3131e-05	0.000140835	0.000506982	0.000838403	0.00134471	0.00209303	0.00316344	0.00402086	0.00451483	0.00612444	0.00794267	0.00989882	0.0119092
313	45.3619	1706.1		0.614262	0	0.266045	0.0801293	0	0.0395632	0.241745	0.281308	0.960437	0.00026143	0.0398246	0.718692	0.758255	3.98843e-05	8.70344e-06	2.49847e-05	0.000189149	0.000120854	0.00156811	0.00409807	1.06795e-05	2.67415e-05	6.31619e-05	0.00014091	0.000507283	0.000838924	0.00134557	0.00209443	0.00316562	0.00402368	0.00451802	0.00612886	0.00794851	0.0099062	0.0119182
314	45.3117	1706.02		0.614351	0	0.266156	0.0798919	0	0.0396016	0.242006	0.281608	0.960398	0.000261397	0.039863	0.718392	0.757994	3.98958e-05	8.7068e-06	2.49903e-05	0.000189183	0.000120877	0.00156831	0.00409828	1.06846e-05	2.67554e-05	6.3197e-05	0.000140993	0.000507608	0.000839479	0.00134649	0.00209589	0.00316788	0.00402659	0.00452132	0.00613341	0.00795449	0.00991375	0.0119273
315	45.2616	1705.94		0.614462	0	0.266276	0.0796565	0	0.0396056	0.242291	0.281897	0.960394	0.000285396	0.039891	0.718103	0.757709	3.99073e-05	8.71018e-06	2.4996e-05	0.000189218	0.000120899	0.00156851	0.0040985	1.06898e-05	2.67694e-05	6.32322e-05	0.000141076	0.000507934	0.000840035	0.00134741	0.00209736	0.00317015	0.00402952	0.00452462	0.00613797	0.00796049	0.00992131	0.0119365
316	45.2115	1705.85		0.614582	0	0.266402	0.0794282	0	0.039588	0.242577	0.282165	0.960412	0.000285262	0.0398733	0.717835	0.757423	3.99242e-05	8.71515e-06	2.50043e-05	0.000189269	0.000120932	0.00156881	0.00409881	1.06944e-05	2.67821e-05	6.32649e-05	0.000141154	0.000508246	0.00084057	0.00134829	0.00209878	0.00317237	0.00403238	0.00452786	0.00614245	0.0079664	0.00992878	0.0119456
317	45.1614	1705.75		0.614688	0	0.266523	0.0791973	0	0.0395921	0.242847	0.282439	0.960408	0.00027008	0.0398622	0.717561	0.757153	3.99413e-05	8.72015e-06	2.50126e-05	0.00018932	0.000120965	0.00156911	0.00409913	1.06991e-05	2.67949e-05	6.32976e-05	0.000141233	0.000508559	0.000841107	0.00134919	0.00210022	0.0031746	0.00403525	0.00453111	0.00614695	0.00797233	0.00993628	0.0119547
318	45.1112	1705.65		0.614799	0	0.266647	0.0789701	0	0.0395842	0.243117	0.282701	0.960416	0.000270033	0.0398542	0.717299	0.756883	3.99612e-05	8.726e-06	2.50223e-05	0.000189379	0.000121003	0.00156946	0.00409949	1.07034e-05	2.6807e-05	6.3329e-05	0.000141308	0.000508864	0.000841633	0.00135006	0.00210162	0.00317679	0.00403809	0.00453433	0.0061514	0.00797821	0.00994371	0.0119638
319	45.0611	1705.55		0.614903	0	0.266769	0.0787418	0	0.039586	0.243378	0.282964	0.960414	0.000261562	0.0398476	0.717036	0.756622	3.99801e-05	8.73155e-06	2.50316e-05	0.000189436	0.00012104	0.00156979	0.00409984	1.07077e-05	2.68189e-05	6.33598e-05	0.000141383	0.000509165	0.000842152	0.00135093	0.00210302	0.00317896	0.0040409	0.00453751	0.00615581	0.00798403	0.00995108	0.0119728
320	45.011	1705.46		0.615002	0	0.266888	0.0785086	0	0.0396012	0.243638	0.283239	0.960399	0.000259871	0.039861	0.716761	0.756362	3.99978e-05	8.73675e-06	2.50402e-05	0.000189489	0.000121074	0.0015701	0.00410017	1.07123e-05	2.68316e-05	6.33924e-05	0.000141461	0.000509477	0.000842689	0.00135182	0.00210445	0.00318119	0.00404378	0.00454076	0.00616032	0.00798998	0.00995859	0.0119819
321	44.9609	1705.37		0.615109	0	0.267012	0.0782765	0	0.0396022	0.243906	0.283508	0.960398	0.000267501	0.0398697	0.716492	0.756094	4.00142e-05	8.74155e-06	2.50482e-05	0.000189538	0.000121106	0.00157038	0.00410047	1.07168e-05	2.6844e-05	6.34243e-05	0.000141538	0.000509784	0.000843216	0.00135269	0.00210586	0.00318338	0.00404661	0.00454397	0.00616476	0.00799584	0.009966	0.0119909
322	44.9108	1705.27		0.615215	0	0.267135	0.0780433	0	0.0396063	0.244171	0.283777	0.960394	0.000265279	0.0398716	0.716223	0.755829	4.00307e-05	8.74639e-06	2.50563e-05	0.000189587	0.000121138	0.00157067	0.00410078	1.07213e-05	2.68565e-05	6.34563e-05	0.000141614	0.000510092	0.000843746	0.00135357	0.00210727	0.00318558	0.00404946	0.00454719	0.00616922	0.00800172	0.00997344	0.012
323	44.8606	1705.18		0.61532	0	0.267258	0.0778087	0	0.0396127	0.244436	0.284049	0.960387	0.000265267	0.0398779	0.715951	0.755564	4.00483e-05	8.75156e-06	2.50649e-05	0.00018964	0.000121172	0.00157098	0.0041011	1.07259e-05	2.68692e-05	6.3489e-05	0.000141693	0.000510406	0.000844285	0.00135447	0.00210871	0.00318782	0.00405235	0.00455046	0.00617374	0.00800769	0.00998098	0.0120092
324	44.8105	1705.08		0.615427	0	0.267384	0.0775739	0	0.0396151	0.244703	0.284318	0.960385	0.000266753	0.0398818	0.715682	0.755297	4.00642e-05	8.75624e-06	2.50727e-05	0.000189688	0.000121203	0.00157126	0.0041014	1.07304e-05	2.68817e-05	6.35212e-05	0.00014177	0.000510715	0.000844817	0.00135535	0.00211013	0.00319003	0.0040552	0.00455369	0.00617821	0.00801358	0.00998843	0.0120182
325	44.7604	1704.99		0.615534	0	0.267508	0.077338	0	0.0396197	0.244968	0.284588	0.96038	0.000265525	0.0398852	0.715412	0.755032	4.00804e-05	8.76101e-06	2.50806e-05	0.000189736	0.000121234	0.00157154	0.0041017	1.0735e-05	2.68944e-05	6.35537e-05	0.000141848	0.000511026	0.000845351	0.00135624	0.00211156	0.00319225	0.00405807	0.00455693	0.0061827	0.00801951	0.00999592	0.0120273
326	44.7103	1704.9		0.615642	0	0.267635	0.0771029	0	0.0396194	0.245234	0.284854	0.960381	0.000265812	0.0398852	0.715146	0.754766	4.00971e-05	8.76592e-06	2.50888e-05	0.000189786	0.000121267	0.00157183	0.004102	1.07395e-05	2.69068e-05	6.35855e-05	0.000141925	0.000511334	0.000845881	0.00135712	0.00211297	0.00319445	0.00406091	0.00456016	0.00618716	0.0080254	0.0100034	0.0120364
327	44.6601	1704.8		0.615748	0	0.267761	0.0768667	0	0.0396237	0.245497	0.285121	0.960376	0.000262665	0.0398863	0.714879	0.754503	4.0114e-05	8.77089e-06	2.5097e-05	0.000189837	0.000121299	0.00157213	0.00410232	1.07439e-05	2.69192e-05	6.36175e-05	0.000142001	0.000511643	0.000846412	0.001358	0.00211439	0.00319666	0.00406377	0.00456339	0.00619165	0.00803131	0.0100108	0.0120455
328	44.61	1704.71		0.615853	0	0.267887	0.0766284	0	0.0396308	0.24576	0.285391	0.960369	0.000262736	0.0398936	0.714609	0.75424	4.01295e-05	8.77544e-06	2.51046e-05	0.000189883	0.000121329	0.0015724	0.0041026	1.07485e-05	2.69318e-05	6.36499e-05	0.000142079	0.000511953	0.000846946	0.00135889	0.00211582	0.00319888	0.00406664	0.00456663	0.00619613	0.00803723	0.0100183	0.0120546
329	44.5599	1704.61		0.615961	0	0.268014	0.0763894	0	0.0396355	0.246024	0.28566	0.960364	0.000264799	0.0399003	0.71434	0.753976	4.01454e-05	8.7801e-06	2.51123e-05	0.00018993	0.00012136	0.00157267	0.00410289	1.07531e-05	2.69445e-05	6.36826e-05	0.000142157	0.000512266	0.000847484	0.00135979	0.00211725	0.00320111	0.00406952	0.0045699	0.00620065	0.00804318	0.0100259	0.0120638
330	44.5098	1704.52		0.616073	0	0.268144	0.0761535	0	0.0396296	0.24629	0.285919	0.96037	0.000265166	0.0398947	0.714081	0.75371	4.01639e-05	8.78555e-06	2.51214e-05	0.000189986	0.000121396	0.001573	0.00410323	1.07575e-05	2.69567e-05	6.37141e-05	0.000142233	0.000512573	0.000848013	0.00136067	0.00211867	0.00320332	0.00407238	0.00457313	0.00620513	0.00804911	0.0100333	0.0120729
331	44.4597	1704.42		0.616178	0	0.268272	0.075916	0	0.0396335	0.246548	0.286181	0.960366	0.000258081	0.0398916	0.713819	0.753452	4.01825e-05	8.79101e-06	2.51304e-05	0.000190041	0.000121432	0.00157332	0.00410358	1.07619e-05	2.69689e-05	6.37456e-05	0.00014231	0.00051288	0.000848543	0.00136155	0.00212009	0.00320553	0.00407524	0.00457637	0.00620963	0.00805504	0.0100409	0.0120821
332	44.4095	1704.32		0.616281	0	0.268399	0.0756747	0	0.0396454	0.246806	0.286451	0.960355	0.000257913	0.0399033	0.713549	0.753194	4.01989e-05	8.79584e-06	2.51385e-05	0.00019009	0.000121464	0.00157361	0.00410388	1.07665e-05	2.69816e-05	6.37783e-05	0.000142388	0.000513194	0.000849082	0.00136244	0.00212153	0.00320777	0.00407813	0.00457965	0.00621416	0.00806102	0.0100484	0.0120913
333	44.3594	1704.23		0.616389	0	0.268528	0.0754334	0	0.0396489	0.247069	0.286718	0.960351	0.000263251	0.0399122	0.713282	0.752931	4.02152e-05	8.80062e-06	2.51464e-05	0.000190139	0.000121495	0.00157389	0.00410418	1.07711e-05	2.69943e-05	6.38109e-05	0.000142466	0.000513507	0.00084962	0.00136334	0.00212297	0.00321001	0.00408103	0.00458292	0.00621869	0.008067	0.010056	0.0121005
334	44.3093	1704.14		0.616492	0	0.268655	0.0751862	0	0.0396662	0.247332	0.286998	0.960334	0.000262764	0.039929	0.713002	0.752668	4.02275e-05	8.80425e-06	2.51524e-05	0.000190176	0.000121519	0.0015741	0.0041044	1.0776e-05	2.70078e-05	6.38452e-05	0.000142548	0.00051383	0.000850173	0.00136425	0.00212444	0.00321229	0.00408396	0.00458624	0.00622328	0.00807304	0.0100636	0.0121097
335	44.2592	1704.06		0.616604	0	0.268786	0.074939	0	0.0396711	0.247604	0.287275	0.960329	0.000271906	0.039943	0.712725	0.752396	4.02403e-05	8.80803e-06	2.51587e-05	0.000190214	0.000121544	0.00157433	0.00410464	1.0781e-05	2.70215e-05	6.38799e-05	0.00014263	0.000514156	0.000850731	0.00136518	0.00212591	0.00321458	0.00408692	0.00458959	0.0062279	0.00807913	0.0100713	0.0121191
336	44.209	1703.94		0.616734	0	0.268928	0.0747084	0	0.0396292	0.247876	0.287505	0.960371	0.000272402	0.0399016	0.712495	0.752124	4.02652e-05	8.81535e-06	2.51708e-05	0.000190288	0.000121592	0.00157476	0.0041051	1.07848e-05	2.70323e-05	6.39087e-05	0.000142701	0.000514448	0.00085124	0.00136603	0.0021273	0.00321675	0.00408973	0.00459277	0.00623233	0.008085	0.0100787	0.0121282
337	44.1589	1703.83		0.616835	0	0.269059	0.0744743	0	0.0396308	0.248116	0.287747	0.960369	0.00024044	0.0398712	0.712253	0.751884	4.02889e-05	8.82232e-06	2.51824e-05	0.000190359	0.000121637	0.00157517	0.00410553	1.07884e-05	2.70429e-05	6.39368e-05	0.00014277	0.000514736	0.00085174	0.00136687	0.00212866	0.00321888	0.0040925	0.00459592	0.00623671	0.00809079	0.0100861	0.0121372
338	44.1088	1703.74		0.616919	0	0.26918	0.0742227	0	0.0396785	0.248355	0.288033	0.960321	0.000238539	0.0399171	0.711967	0.751645	4.03026e-05	8.82635e-06	2.51891e-05	0.0001904	0.000121664	0.00157541	0.00410578	1.07934e-05	2.70563e-05	6.3971e-05	0.000142852	0.00051506	0.000852295	0.00136779	0.00213013	0.00322117	0.00409546	0.00459926	0.00624133	0.00809688	0.0100938	0.0121465
339	44.0587	1703.65		0.617031	0	0.269313	0.0739738	0	0.0396821	0.248624	0.288306	0.960318	0.000268714	0.0399509	0.711694	0.751376	4.03162e-05	8.83036e-06	2.51957e-05	0.000190441	0.00012169	0.00157565	0.00410603	1.07983e-05	2.70698e-05	6.40053e-05	0.000142934	0.000515384	0.000852851	0.00136871	0.00213161	0.00322346	0.00409841	0.0046026	0.00624595	0.00810297	0.0101015	0.0121559
340	44.0086	1703.55		0.617152	0	0.269453	0.0737329	0	0.0396626	0.248892	0.288555	0.960337	0.000268345	0.039931	0.711445	0.751108	4.03338e-05	8.83554e-06	2.52043e-05	0.000190493	0.000121724	0.00157596	0.00410636	1.08025e-05	2.70816e-05	6.40361e-05	0.000143008	0.000515687	0.000853374	0.00136958	0.00213302	0.00322566	0.00410125	0.00460582	0.00625041	0.00810887	0.0101089	0.012165
341	43.9584	1703.45		0.617258	0	0.269586	0.0734892	0	0.039667	0.249144	0.288811	0.960333	0.000251943	0.0399189	0.711189	0.750856	4.03516e-05	8.84079e-06	2.5213e-05	0.000190546	0.000121759	0.00157626	0.00410668	1.08068e-05	2.70935e-05	6.40671e-05	0.000143083	0.000515991	0.000853899	0.00137046	0.00213443	0.00322786	0.00410411	0.00460905	0.00625489	0.00811479	0.0101164	0.0121741
342	43.9083	1703.36		0.617356	0	0.269716	0.0732368	0	0.0396915	0.249396	0.289087	0.960308	0.000252029	0.0399435	0.710913	0.750604	4.03637e-05	8.84433e-06	2.52189e-05	0.000190582	0.000121782	0.00157647	0.0041069	1.08116e-05	2.71068e-05	6.41009e-05	0.000143164	0.000516311	0.000854448	0.00137137	0.00213589	0.00323013	0.00410703	0.00461236	0.00625947	0.00812082	0.010124	0.0121834
343	43.8582	1703.28		0.617468	0	0.269852	0.0729854	0	0.039695	0.249662	0.289357	0.960305	0.000266094	0.0399611	0.710643	0.750338	4.03755e-05	8.84783e-06	2.52247e-05	0.000190618	0.000121805	0.00157668	0.00410712	1.08165e-05	2.712e-05	6.41347e-05	0.000143244	0.000516631	0.000854997	0.00137228	0.00213735	0.00323239	0.00410995	0.00461567	0.00626404	0.00812685	0.0101316	0.0121926
344	43.8081	1703.18		0.617586	0	0.269992	0.0727391	0	0.0396834	0.249928	0.289611	0.960317	0.000265619	0.039949	0.710389	0.750072	4.03917e-05	8.85261e-06	2.52326e-05	0.000190666	0.000121836	0.00157696	0.00410742	1.08209e-05	2.71323e-05	6.41665e-05	0.000143321	0.00051694	0.00085553	0.00137316	0.00213877	0.00323462	0.00411283	0.00461893	0.00626856	0.00813281	0.0101392	0.0122018
345	43.7579	1703.08		0.617693	0	0.270127	0.0724902	0	0.0396892	0.250182	0.289872	0.960311	0.000254748	0.0399439	0.710128	0.749818	4.04088e-05	8.85764e-06	2.52409e-05	0.000190717	0.000121869	0.00157726	0.00410773	1.08254e-05	2.71449e-05	6.41988e-05	0.000143399	0.000517254	0.00085607	0.00137406	0.00214022	0.00323687	0.00411575	0.00462223	0.00627314	0.00813885	0.0101468	0.0122111
346	43.7078	1702.99		0.617798	0	0.270262	0.072236	0	0.0397048	0.250438	0.290143	0.960295	0.000255828	0.0399606	0.709857	0.749562	4.04213e-05	8.86132e-06	2.5247e-05	0.000190754	0.000121893	0.00157748	0.00410796	1.08302e-05	2.71581e-05	6.42326e-05	0.00014348	0.000517575	0.00085662	0.00137498	0.00214169	0.00323915	0.00411869	0.00462555	0.00627773	0.00814491	0.0101545	0.0122204
347	43.6577	1702.9		0.61791	0	0.270399	0.0719818	0	0.039709	0.250702	0.290411	0.960291	0.000263718	0.0399727	0.709589	0.749298	4.0434e-05	8.86507e-06	2.52532e-05	0.000190792	0.000121918	0.0015777	0.00410819	1.0835e-05	2.71714e-05	6.42666e-05	0.000143561	0.000517897	0.000857173	0.00137589	0.00214316	0.00324143	0.00412164	0.00462889	0.00628235	0.008151	0.0101622	0.0122298
348	43.6076	1702.81		0.618026	0	0.270541	0.0717303	0	0.0397036	0.250966	0.290669	0.960296	0.000263769	0.0399673	0.709331	0.749034	4.04481e-05	8.86922e-06	2.52601e-05	0.000190834	0.000121945	0.00157794	0.00410845	1.08396e-05	2.7184e-05	6.42991e-05	0.000143639	0.000518211	0.000857713	0.00137679	0.0021446	0.00324368	0.00412454	0.00463217	0.0062869	0.008157	0.0101698	0.012239
349	43.5575	1702.72		0.618136	0	0.27068	0.0714773	0	0.0397075	0.251223	0.29093	0.960293	0.00025714	0.0399646	0.70907	0.748777	4.04622e-05	8.87338e-06	2.52669e-05	0.000190876	0.000121972	0.00157819	0.00410871	1.08442e-05	2.71967e-05	6.43317e-05	0.000143717	0.000518525	0.000858253	0.00137769	0.00214604	0.00324593	0.00412745	0.00463546	0.00629145	0.00816301	0.0101774	0.0122483
350	43.5073	1702.61		0.618251	0	0.270822	0.0712286	0	0.0396982	0.25148	0.291178	0.960302	0.000256943	0.0399551	0.708822	0.74852	4.04802e-05	8.87866e-06	2.52757e-05	0.00019093	0.000122007	0.0015785	0.00410904	1.08484e-05	2.72086e-05	6.43626e-05	0.000143792	0.00051883	0.00085878	0.00137857	0.00214746	0.00324815	0.00413032	0.00463871	0.00629597	0.00816898	0.0101849	0.0122575
351	43.4572	1702.51		0.618357	0	0.270961	0.0709779	0	0.0397032	0.251727	0.291431	0.960297	0.000247619	0.0399508	0.708569	0.748273	4.04986e-05	8.88411e-06	2.52847e-05	0.000190985	0.000122042	0.00157882	0.00410938	1.08527e-05	2.72206e-05	6.43939e-05	0.000143868	0.000519138	0.000859312	0.00137946	0.0021489	0.00325038	0.00413321	0.00464199	0.00630051	0.00817499	0.0101925	0.0122668
352	43.4071	1702.41		0.618467	0	0.271103	0.0707284	0	0.0397019	0.251976	0.291678	0.960298	0.000248187	0.0399501	0.708322	0.748024	4.05184e-05	8.88994e-06	2.52943e-05	0.000191043	0.00012208	0.00157916	0.00410974	1.08568e-05	2.72322e-05	6.44244e-05	0.000143942	0.000519442	0.000859839	0.00138034	0.00215032	0.0032526	0.00413609	0.00464525	0.00630504	0.00818098	0.0102001	0.012276
353	43.357	1702.3		0.618573	0	0.271243	0.0704778	0	0.0397058	0.25222	0.291926	0.960294	0.00024436	0.0399501	0.708074	0.74778	4.05381e-05	8.89576e-06	2.53039e-05	0.000191102	0.000122118	0.0015795	0.0041101	1.08609e-05	2.72439e-05	6.44551e-05	0.000144017	0.000519746	0.000860366	0.00138122	0.00215174	0.00325483	0.00413897	0.00464852	0.00630958	0.00818698	0.0102077	0.0122853
354	43.3068	1702.22		0.618664	0	0.271375	0.0702097	0	0.0397518	0.252464	0.292216	0.960248	0.000244122	0.0399959	0.707784	0.747536	4.05448e-05	8.89774e-06	2.53072e-05	0.000191122	0.000122131	0.00157962	0.00411022	1.08663e-05	2.72583e-05	6.44914e-05	0.000144103	0.000520082	0.000860939	0.00138216	0.00215325	0.00325717	0.00414198	0.00465192	0.00631428	0.00819316	0.0102155	0.0122948
355	43.2567	1702.15		0.618782	0	0.271519	0.0699439	0	0.0397551	0.252737	0.292492	0.960245	0.000272903	0.040028	0.707508	0.747263	4.05514e-05	8.89968e-06	2.53104e-05	0.000191142	0.000122144	0.00157973	0.00411034	1.08716e-05	2.72728e-05	6.45276e-05	0.000144188	0.000520418	0.000861512	0.00138311	0.00215476	0.0032595	0.004145	0.00465533	0.00631897	0.00819934	0.0102233	0.0123042
356	43.2066	1702.04		0.618915	0	0.271672	0.0696925	0	0.0397207	0.253009	0.29273	0.960279	0.000272375	0.039993	0.70727	0.746991	4.05694e-05	8.90499e-06	2.53192e-05	0.000191195	0.000122179	0.00158005	0.00411067	1.08759e-05	2.72847e-05	6.45588e-05	0.000144264	0.000520725	0.000862043	0.001384	0.00215619	0.00326174	0.00414789	0.00465861	0.00632353	0.00820536	0.0102309	0.0123135
357	43.1565	1701.94		0.619023	0	0.271816	0.0694376	0	0.0397242	0.253255	0.292979	0.960276	0.000245859	0.03997	0.707021	0.746745	4.05872e-05	8.91024e-06	2.53278e-05	0.000191248	0.000122213	0.00158036	0.004111	1.08801e-05	2.72966e-05	6.45899e-05	0.00014434	0.000521033	0.000862575	0.00138488	0.00215763	0.00326398	0.00415079	0.00466189	0.00632808	0.00821137	0.0102385	0.0123228
358	43.1064	1701.85		0.619123	0	0.271955	0.0691742	0	0.0397474	0.253501	0.293248	0.960253	0.000245361	0.0399928	0.706752	0.746499	4.06e-05	8.91401e-06	2.53341e-05	0.000191286	0.000122238	0.00158058	0.00411123	1.08849e-05	2.73099e-05	6.46239e-05	0.000144421	0.000521356	0.000863131	0.00138581	0.00215911	0.00326628	0.00415376	0.00466525	0.00633274	0.00821751	0.0102463	0.0123323
359	43.0562	1701.76		0.619237	0	0.272101	0.068912	0	0.0397494	0.253759	0.293508	0.960251	0.000258469	0.0400078	0.706492	0.746241	4.06118e-05	8.9175e-06	2.53398e-05	0.000191322	0.00012226	0.00158078	0.00411144	1.08897e-05	2.7323e-05	6.46574e-05	0.000144501	0.000521677	0.000863681	0.00138672	0.00216057	0.00326856	0.00415671	0.00466859	0.00633735	0.0082236	0.010254	0.0123416
360	43.0061	1701.66		0.619356	0	0.272251	0.068655	0	0.0397378	0.254016	0.293754	0.960262	0.000256948	0.0399947	0.706246	0.745984	4.06282e-05	8.92234e-06	2.53478e-05	0.00019137	0.000122292	0.00158107	0.00411174	1.0894e-05	2.73351e-05	6.46888e-05	0.000144577	0.000521986	0.000864215	0.00138761	0.00216201	0.0032708	0.00415961	0.00467188	0.00634191	0.00822963	0.0102616	0.0123509
361	42.956	1701.56		0.619465	0	0.272397	0.0683964	0	0.0397406	0.254262	0.294003	0.960259	0.000246131	0.0399868	0.705997	0.745738	4.0644e-05	8.92702e-06	2.53555e-05	0.000191418	0.000122322	0.00158134	0.00411203	1.08983e-05	2.73471e-05	6.472e-05	0.000144653	0.000522293	0.000864746	0.0013885	0.00216344	0.00327303	0.0041625	0.00467515	0.00634645	0.00823563	0.0102692	0.0123602
362	42.9059	1701.46		0.619574	0	0.272544	0.0681364	0	0.0397462	0.254507	0.294254	0.960254	0.000245183	0.0399914	0.705746	0.745493	4.06607e-05	8.93193e-06	2.53636e-05	0.000191467	0.000122355	0.00158163	0.00411234	1.09026e-05	2.73593e-05	6.47517e-05	0.00014473	0.000522604	0.000865283	0.00138939	0.00216489	0.00327529	0.00416542	0.00467846	0.00635104	0.0082417	0.0102769	0.0123695
363	42.8557	1701.36		0.619683	0	0.272691	0.0678755	0	0.0397505	0.254753	0.294504	0.96025	0.000246109	0.0399966	0.705496	0.745247	4.06775e-05	8.9369e-06	2.53718e-05	0.000191517	0.000122387	0.00158192	0.00411264	1.0907e-05	2.73715e-05	6.47836e-05	0.000144807	0.000522917	0.000865824	0.00139029	0.00216634	0.00327756	0.00416836	0.00468178	0.00635565	0.00824779	0.0102846	0.0123789
364	42.8056	1701.28		0.619779	0	0.27283	0.0675976	0	0.0397943	0.255	0.294794	0.960206	0.00024616	0.0400404	0.705206	0.745	4.06822e-05	8.93828e-06	2.53741e-05	0.000191531	0.000122396	0.001582	0.00411273	1.09126e-05	2.73865e-05	6.48211e-05	0.000144895	0.000523262	0.00086641	0.00139126	0.00216788	0.00327994	0.00417143	0.00468525	0.00636044	0.00825408	0.0102926	0.0123886
365	42.7555	1701.21		0.6199	0	0.272981	0.0673225	0	0.0397956	0.255273	0.295069	0.960204	0.000273325	0.0400689	0.704931	0.744727	4.06858e-05	8.93934e-06	2.53759e-05	0.000191542	0.000122403	0.00158206	0.00411279	1.09181e-05	2.74012e-05	6.48582e-05	0.000144982	0.000523602	0.00086699	0.00139222	0.00216941	0.0032823	0.00417447	0.00468868	0.00636517	0.0082603	0.0103004	0.0123981
366	42.7054	1701.1		0.620042	0	0.273146	0.0670696	0	0.0397423	0.255544	0.295287	0.960258	0.000271476	0.0400138	0.704713	0.744456	4.07075e-05	8.94576e-06	2.53864e-05	0.000191606	0.000122445	0.00158244	0.00411319	1.09219e-05	2.74122e-05	6.48873e-05	0.000145054	0.000523899	0.000867508	0.00139309	0.00217082	0.00328451	0.00417733	0.00469193	0.0063697	0.00826629	0.010308	0.0124074
367	42.6553	1700.98		0.620147	0	0.273295	0.0668117	0	0.0397466	0.255777	0.295523	0.960253	0.000232153	0.0399787	0.704477	0.744223	4.07293e-05	8.9522e-06	2.5397e-05	0.000191671	0.000122487	0.00158282	0.00411358	1.09257e-05	2.74232e-05	6.49166e-05	0.000145126	0.000524198	0.000868027	0.00139396	0.00217223	0.00328673	0.00418021	0.00469519	0.00637423	0.0082723	0.0103156	0.0124167
368	42.6051	1700.89		0.620241	0	0.273437	0.0665405	0	0.0397813	0.256009	0.29579	0.960219	0.000232137	0.0400135	0.70421	0.743991	4.07423e-05	8.95603e-06	2.54033e-05	0.00019171	0.000122512	0.00158304	0.00411382	1.09305e-05	2.74364e-05	6.49504e-05	0.000145207	0.000524522	0.000868585	0.00139488	0.00217372	0.00328904	0.0041832	0.00469858	0.00637892	0.0082785	0.0103235	0.0124262
369	42.555	1700.8		0.620356	0	0.27359	0.0662715	0	0.0397826	0.256262	0.296044	0.960217	0.00025302	0.0400356	0.703956	0.743738	4.0754e-05	8.95948e-06	2.5409e-05	0.000191744	0.000122534	0.00158324	0.00411403	1.09352e-05	2.74493e-05	6.49836e-05	0.000145287	0.000524842	0.000869134	0.0013958	0.00217519	0.00329133	0.00418615	0.00470193	0.00638355	0.00828461	0.0103312	0.0124356
370	42.5049	1700.7		0.620475	0	0.273746	0.066008	0	0.0397705	0.256513	0.296283	0.960229	0.000251008	0.0400216	0.703717	0.743487	4.07717e-05	8.96474e-06	2.54177e-05	0.000191797	0.000122568	0.00158355	0.00411436	1.09394e-05	2.74612e-05	6.50147e-05	0.000145363	0.000525151	0.00086967	0.00139669	0.00217663	0.00329359	0.00418908	0.00470524	0.00638816	0.0082907	0.0103389	0.012445
371	42.4548	1700.59		0.620585	0	0.273899	0.0657428	0	0.0397737	0.256753	0.296526	0.960226	0.000239933	0.0400137	0.703474	0.743247	4.07891e-05	8.96987e-06	2.54261e-05	0.000191849	0.000122602	0.00158385	0.00411467	1.09436e-05	2.74731e-05	6.50458e-05	0.000145438	0.00052546	0.000870203	0.00139758	0.00217807	0.00329584	0.004192	0.00470855	0.00639275	0.00829677	0.0103466	0.0124544
372	42.4046	1700.5		0.620688	0	0.274048	0.0654702	0	0.0397938	0.256992	0.296786	0.960206	0.000239207	0.040033	0.703214	0.743008	4.08026e-05	8.97385e-06	2.54327e-05	0.000191889	0.000122628	0.00158408	0.00411492	1.09483e-05	2.74862e-05	6.50794e-05	0.000145519	0.000525783	0.000870761	0.00139851	0.00217956	0.00329816	0.004195	0.00471194	0.00639745	0.00830298	0.0103544	0.012464
373	42.3545	1700.4		0.620803	0	0.274204	0.0651986	0	0.039795	0.257242	0.297037	0.960205	0.000250075	0.0400451	0.702963	0.742758	4.08147e-05	8.97744e-06	2.54386e-05	0.000191925	0.000122651	0.00158429	0.00411514	1.09529e-05	2.74989e-05	6.51123e-05	0.000145598	0.000526102	0.000871309	0.00139942	0.00218103	0.00330045	0.00419795	0.00471529	0.00640209	0.0083091	0.0103622	0.0124734
374	42.3044	1700.3		0.620922	0	0.274363	0.0649333	0	0.0397818	0.25749	0.297272	0.960218	0.000248046	0.0400298	0.702728	0.74251	4.08336e-05	8.98304e-06	2.54478e-05	0.000191981	0.000122687	0.00158462	0.00411548	1.0957e-05	2.75106e-05	6.5143e-05	0.000145673	0.00052641	0.000871843	0.00140032	0.00218248	0.00330271	0.00420088	0.00471861	0.00640671	0.00831521	0.0103699	0.0124829
375	42.2543	1700.19		0.621031	0	0.274517	0.0646659	0	0.0397858	0.257726	0.297512	0.960214	0.000236124	0.0400219	0.702488	0.742274	4.08526e-05	8.98865e-06	2.5457e-05	0.000192038	0.000122724	0.00158495	0.00411583	1.09611e-05	2.75224e-05	6.51739e-05	0.000145749	0.000526719	0.000872378	0.00140121	0.00218392	0.00330497	0.00420382	0.00472194	0.00641133	0.00832132	0.0103777	0.0124923
376	42.2042	1700.11		0.621126	0	0.274665	0.0643822	0	0.0398263	0.257962	0.297788	0.960174	0.000235966	0.0400623	0.702212	0.742038	4.08583e-05	8.99033e-06	2.54598e-05	0.000192054	0.000122735	0.00158505	0.00411593	1.09664e-05	2.75366e-05	6.52098e-05	0.000145834	0.000527054	0.000872952	0.00140216	0.00218544	0.00330733	0.00420686	0.00472537	0.00641607	0.00832757	0.0103856	0.0125019
377	42.154	1700.03		0.621245	0	0.274836	0.0640923	0	0.0398271	0.258223	0.29805	0.960173	0.000260758	0.0400879	0.70195	0.741777	4.08472e-05	8.98704e-06	2.54544e-05	0.000192021	0.000122713	0.00158485	0.00411573	1.09713e-05	2.755e-05	6.5244e-05	0.000145915	0.000527375	0.000873502	0.00140307	0.0021869	0.00330959	0.00420978	0.00472867	0.00642064	0.00833358	0.0103932	0.0125111
378	42.1039	1699.91		0.621381	0	0.275012	0.0638182	0	0.0397889	0.258482	0.298271	0.960211	0.000259166	0.040048	0.701729	0.741518	4.08988e-05	9.0023e-06	2.54795e-05	0.000192175	0.000122812	0.00158574	0.00411666	1.09748e-05	2.75603e-05	6.52715e-05	0.000145983	0.000527661	0.000874001	0.00140391	0.00218827	0.00331174	0.00421256	0.00473183	0.00642504	0.00833942	0.0104006	0.0125202
379	42.0538	1699.8		0.621481	0	0.275135	0.0635701	0	0.039814	0.258711	0.298525	0.960186	0.000228915	0.0400429	0.701475	0.741289	4.09217e-05	9.00908e-06	2.54906e-05	0.000192243	0.000122856	0.00158614	0.00411708	1.09797e-05	2.75738e-05	6.53068e-05	0.000146069	0.00052801	0.000874603	0.00140492	0.00218989	0.00331427	0.00421584	0.00473555	0.0064302	0.00834624	0.0104092	0.0125307
380	42.0037	1699.72		0.621598	0	0.275345	0.0632532	0	0.0398031	0.258955	0.298758	0.960197	0.000243571	0.0400466	0.701242	0.741045	4.0922e-05	9.00918e-06	2.54908e-05	0.000192244	0.000122857	0.00158615	0.00411709	1.09854e-05	2.75893e-05	6.53455e-05	0.00014616	0.000528366	0.00087521	0.00140592	0.00219149	0.00331674	0.00421903	0.00473915	0.00643516	0.00835277	0.0104174	0.0125407
381	41.9535	1699.65		0.621701	0	0.275475	0.0629901	0	0.0398339	0.259188	0.299022	0.960166	0.000233931	0.0400679	0.700978	0.740812	4.09322e-05	9.0122e-06	2.54958e-05	0.000192274	0.000122877	0.00158632	0.00411727	1.09909e-05	2.7604e-05	6.53825e-05	0.000146247	0.000528708	0.000875794	0.00140688	0.00219303	0.00331913	0.0042221	0.00474263	0.00643996	0.00835908	0.0104254	0.0125504
382	41.9034	1699.54		0.621793	0	0.27558	0.062738	0	0.0398883	0.25944	0.299329	0.960112	0.000251795	0.0401401	0.700671	0.74056	4.09654e-05	9.02203e-06	2.55119e-05	0.000192372	0.000122941	0.00158689	0.00411787	1.09951e-05	2.76159e-05	6.54137e-05	0.000146323	0.000529018	0.000876331	0.00140778	0.00219448	0.0033214	0.00422504	0.00474595	0.00644458	0.00836519	0.0104331	0.0125598
383	41.8533	1699.44		0.621966	0	0.275791	0.062447	0	0.0397962	0.259725	0.299522	0.960204	0.000285077	0.0400813	0.700478	0.740275	4.09709e-05	9.02364e-06	2.55146e-05	0.000192389	0.000122951	0.00158699	0.00411797	1.09997e-05	2.76289e-05	6.54474e-05	0.000146405	0.000529349	0.000876903	0.00140873	0.00219602	0.0033238	0.00422815	0.00474947	0.00644946	0.00837165	0.0104413	0.0125698
384	41.8032	1699.34		0.622059	0	0.275945	0.0621665	0	0.0398292	0.259946	0.299775	0.960171	0.000220308	0.0400495	0.700225	0.740054	4.09856e-05	9.02799e-06	2.55217e-05	0.000192432	0.000122979	0.00158724	0.00411824	1.10042e-05	2.76414e-05	6.54799e-05	0.000146484	0.000529668	0.000877453	0.00140965	0.0021975	0.0033261	0.00423113	0.00475286	0.00645416	0.00837785	0.0104492	0.0125794
385	41.7531	1699.24		0.622172	0	0.276108	0.0618871	0	0.039833	0.260185	0.300018	0.960167	0.000239807	0.0400728	0.699982	0.739815	4.10002e-05	9.03234e-06	2.55288e-05	0.000192476	0.000123007	0.00158749	0.0041185	1.10086e-05	2.76539e-05	6.55124e-05	0.000146562	0.000529986	0.000878003	0.00141057	0.00219898	0.00332841	0.00423413	0.00475624	0.00645886	0.00838406	0.010457	0.012589
386	41.7029	1699.14		0.622275	0	0.276259	0.0616027	0	0.039863	0.260425	0.300288	0.960137	0.000239533	0.0401026	0.699712	0.739575	4.10042e-05	9.03351e-06	2.55308e-05	0.000192488	0.000123015	0.00158756	0.00411858	1.10131e-05	2.76664e-05	6.5545e-05	0.000146641	0.000530307	0.000878558	0.00141149	0.00220047	0.00333075	0.00423715	0.00475966	0.00646361	0.00839034	0.010465	0.0125987
387	41.6528	1699.04		0.622414	0	0.276458	0.0613052	0	0.0398225	0.260682	0.300505	0.960178	0.000257401	0.0400799	0.699495	0.739318	4.10239e-05	9.03934e-06	2.55403e-05	0.000192546	0.000123053	0.0015879	0.00411893	1.1018e-05	2.768e-05	6.55802e-05	0.000146726	0.000530649	0.000879148	0.00141248	0.00220205	0.00333321	0.00424033	0.00476328	0.00646861	0.00839695	0.0104733	0.0126088
388	41.6027	1698.94		0.622511	0	0.276608	0.061027	0	0.0398539	0.26091	0.300763	0.960146	0.000227203	0.0400811	0.699237	0.73909	4.1035e-05	9.04263e-06	2.55457e-05	0.000192579	0.000123074	0.00158809	0.00411913	1.10225e-05	2.76926e-05	6.56128e-05	0.000146805	0.000530966	0.000879693	0.00141338	0.00220351	0.00333549	0.00424329	0.00476662	0.00647325	0.00840307	0.0104811	0.0126183
389	41.5526	1698.85		0.622647	0	0.276792	0.0607559	0	0.0398047	0.261155	0.30096	0.960195	0.000245495	0.0400502	0.69904	0.738845	4.10456e-05	9.04577e-06	2.55509e-05	0.00019261	0.000123094	0.00158828	0.00411932	1.10276e-05	2.77067e-05	6.56488e-05	0.000146891	0.000531311	0.000880286	0.00141437	0.00220509	0.00333795	0.00424646	0.00477021	0.00647822	0.00840963	0.0104894	0.0126284
390	41.5024	1698.75		0.622719	0	0.276931	0.0604598	0	0.0398902	0.261365	0.301255	0.96011	0.000209802	0.0401	0.698745	0.738635	4.10614e-05	9.05046e-06	2.55586e-05	0.000192657	0.000123125	0.00158855	0.00411961	1.10317e-05	2.77181e-05	6.56787e-05	0.000146964	0.000531609	0.000880803	0.00141523	0.00220649	0.00334014	0.0042493	0.00477343	0.00648269	0.00841554	0.0104969	0.0126375
391	41.4523	1698.65		0.622864	0	0.277131	0.0601481	0	0.0398569	0.261629	0.301486	0.960143	0.000264578	0.0401215	0.698514	0.738371	4.10685e-05	9.05256e-06	2.5562e-05	0.000192678	0.000123138	0.00158867	0.00411974	1.10364e-05	2.77312e-05	6.57125e-05	0.000147046	0.00053194	0.000881374	0.00141618	0.00220803	0.00334253	0.00425239	0.00477693	0.00648755	0.00842196	0.010505	0.0126474
392	41.4022	1698.56		0.62297	0	0.277318	0.0598354	0	0.039877	0.261869	0.301746	0.960123	0.000239233	0.0401163	0.698254	0.738131	4.10868e-05	9.05797e-06	2.55709e-05	0.000192732	0.000123173	0.00158898	0.00412007	1.10417e-05	2.77459e-05	6.57499e-05	0.000147135	0.000532293	0.000881979	0.00141719	0.00220964	0.00334503	0.00425562	0.00478058	0.00649259	0.00842861	0.0105134	0.0126576
393	41.3521	1698.47		0.623118	0	0.277484	0.0595742	0	0.0398241	0.262119	0.301943	0.960176	0.000250244	0.0400743	0.698057	0.737881	4.10954e-05	9.06052e-06	2.55751e-05	0.000192758	0.00012319	0.00158913	0.00412022	1.10474e-05	2.77613e-05	6.57891e-05	0.000147228	0.000532661	0.000882609	0.00141823	0.00221131	0.00334762	0.00425896	0.00478436	0.00649782	0.00843549	0.0105221	0.0126682
394	41.302	1698.38		0.623184	0	0.277637	0.0592567	0	0.0399217	0.262331	0.302253	0.960078	0.000212034	0.0401337	0.697747	0.737669	4.10981e-05	9.06131e-06	2.55764e-05	0.000192766	0.000123195	0.00158918	0.00412027	1.10524e-05	2.77751e-05	6.58246e-05	0.000147313	0.000533001	0.000883192	0.0014192	0.00221286	0.00335005	0.00426209	0.0047879	0.00650273	0.00844197	0.0105303	0.0126782
395	41.2518	1698.28		0.623318	0	0.277808	0.0589647	0	0.0399097	0.262606	0.302516	0.96009	0.000275533	0.0401852	0.697484	0.737394	4.11134e-05	9.06586e-06	2.55838e-05	0.000192811	0.000123224	0.00158944	0.00412055	1.10575e-05	2.77889e-05	6.586e-05	0.000147398	0.00053334	0.000883776	0.00142017	0.00221442	0.00335247	0.00426522	0.00479145	0.00650763	0.00844845	0.0105385	0.0126881
396	41.2017	1698.18		0.623482	0	0.278018	0.0586796	0	0.0398206	0.262871	0.302692	0.960179	0.000264551	0.0400852	0.697308	0.737129	4.11277e-05	9.0701e-06	2.55908e-05	0.000192854	0.000123252	0.00158969	0.00412081	1.10618e-05	2.78012e-05	6.5892e-05	0.000147476	0.00053366	0.00088433	0.0014211	0.00221592	0.00335481	0.00426826	0.00479489	0.00651242	0.00845477	0.0105465	0.0126979
397	41.1516	1698.07		0.623567	0	0.278177	0.0583911	0	0.0398646	0.263073	0.302937	0.960135	0.000201712	0.0400663	0.697063	0.736927	4.11448e-05	9.07516e-06	2.55991e-05	0.000192904	0.000123285	0.00158998	0.00412112	1.10659e-05	2.7813e-05	6.59231e-05	0.000147552	0.000533972	0.000884872	0.001422	0.00221739	0.00335711	0.00427124	0.00479827	0.00651711	0.00846099	0.0105544	0.0127075
398	41.1015	1697.98		0.62367	0	0.278344	0.0580936	0	0.0398923	0.263301	0.303194	0.960108	0.000228493	0.0401208	0.696806	0.736699	4.11537e-05	9.07782e-06	2.56034e-05	0.000192931	0.000123302	0.00159014	0.00412128	1.10709e-05	2.78266e-05	6.5958e-05	0.000147635	0.000534306	0.000885445	0.00142296	0.00221892	0.00335949	0.00427432	0.00480175	0.00652193	0.00846735	0.0105624	0.0127173
399	41.0513	1697.89		0.623788	0	0.278519	0.0577966	0	0.0398964	0.263546	0.303442	0.960104	0.000244392	0.0401408	0.696558	0.736454	4.11629e-05	9.08055e-06	2.56079e-05	0.000192958	0.000123319	0.0015903	0.00412144	1.10759e-05	2.78403e-05	6.59931e-05	0.000147719	0.000534641	0.000886021	0.00142391	0.00222045	0.00336188	0.0042774	0.00480524	0.00652677	0.00847373	0.0105705	0.0127271
400	41.0012	1697.79		0.623913	0	0.278699	0.0575065	0	0.0398815	0.26379	0.303672	0.960118	0.000244407	0.0401259	0.696328	0.73621	4.11762e-05	9.08448e-06	2.56143e-05	0.000192997	0.000123345	0.00159052	0.00412168	1.10802e-05	2.78525e-05	6.6025e-05	0.000147797	0.000534957	0.000886568	0.00142483	0.00222193	0.00336418	0.00428039	0.00480862	0.00653146	0.00847994	0.0105783	0.0127367
401	40.9511	1697.69		0.624026	0	0.278873	0.0572136	0	0.0398873	0.264022	0.303909	0.960113	0.000231521	0.0401188	0.696091	0.735978	4.11905e-05	9.08871e-06	2.56213e-05	0.000193039	0.000123372	0.00159077	0.00412194	1.10846e-05	2.7865e-05	6.60575e-05	0.000147876	0.000535278	0.000887123	0.00142575	0.00222342	0.00336652	0.00428341	0.00481205	0.00653622	0.00848623	0.0105863	0.0127465
402	40.901	1697.6		0.624134	0	0.279046	0.0569124	0	0.0399082	0.264254	0.304162	0.960092	0.00023258	0.0401408	0.695838	0.735746	4.1199e-05	9.09123e-06	2.56254e-05	0.000193065	0.000123389	0.00159091	0.00412209	1.10897e-05	2.78788e-05	6.60928e-05	0.00014796	0.000535615	0.000887701	0.00142671	0.00222497	0.00336892	0.00428651	0.00481555	0.00654107	0.00849262	0.0105944	0.0127563
403	40.8509	1697.51		0.624253	0	0.279225	0.0566118	0	0.03991	0.264498	0.304408	0.96009	0.000243906	0.0401539	0.695592	0.735502	4.12065e-05	9.09346e-06	2.5629e-05	0.000193087	0.000123403	0.00159104	0.00412223	1.10946e-05	2.78924e-05	6.61276e-05	0.000148043	0.000535947	0.000888272	0.00142766	0.00222649	0.00337129	0.00428957	0.00481902	0.00654587	0.00849896	0.0106024	0.012766
404	40.8007	1697.4		0.624383	0	0.27941	0.0563232	0	0.0398845	0.26474	0.304625	0.960116	0.00024234	0.0401268	0.695375	0.73526	4.12247e-05	9.09886e-06	2.56379e-05	0.000193141	0.000123438	0.00159136	0.00412256	1.10986e-05	2.79038e-05	6.61579e-05	0.000148118	0.000536256	0.000888809	0.00142856	0.00222795	0.00337358	0.00429255	0.00482239	0.00655056	0.00850517	0.0106103	0.0127757
405	40.7506	1697.29		0.624493	0	0.279588	0.0560325	0	0.0398864	0.264963	0.304849	0.960114	0.000222315	0.0401087	0.695151	0.735037	4.12418e-05	9.10394e-06	2.56462e-05	0.000193191	0.000123471	0.00159165	0.00412287	1.11025e-05	2.79151e-05	6.61877e-05	0.000148191	0.00053656	0.000889339	0.00142945	0.00222939	0.00337584	0.00429548	0.00482573	0.0065552	0.00851132	0.0106181	0.0127852
406	40.7005	1697.2		0.62459	0	0.279759	0.0557255	0	0.0399249	0.265183	0.305108	0.960075	0.000220724	0.0401457	0.694892	0.734817	4.12478e-05	9.10572e-06	2.56491e-05	0.000193209	0.000123482	0.00159175	0.00412297	1.11076e-05	2.7929e-05	6.62232e-05	0.000148276	0.000536897	0.000889917	0.00143041	0.00223093	0.00337823	0.00429857	0.00482922	0.00656003	0.00851769	0.0106261	0.012795
407	40.6504	1697.12		0.624711	0	0.279942	0.0554197	0	0.0399281	0.265427	0.305355	0.960072	0.000243861	0.0401719	0.694645	0.734573	4.12535e-05	9.10742e-06	2.56519e-05	0.000193226	0.000123493	0.00159185	0.00412308	1.11126e-05	2.79428e-05	6.62585e-05	0.00014836	0.000537233	0.000890493	0.00143137	0.00223247	0.00338062	0.00430165	0.00483271	0.00656486	0.00852406	0.0106342	0.0128048
408	40.6002	1697.02		0.624837	0	0.280128	0.0551206	0	0.0399142	0.26567	0.305585	0.960086	0.000243212	0.0401574	0.694415	0.73433	4.12646e-05	9.11071e-06	2.56573e-05	0.000193259	0.000123514	0.00159204	0.00412328	1.11171e-05	2.79553e-05	6.6291e-05	0.000148439	0.000537553	0.000891046	0.00143229	0.00223396	0.00338294	0.00430466	0.00483611	0.00656959	0.00853031	0.0106421	0.0128144
409	40.5501	1696.92		0.624951	0	0.280311	0.0548195	0	0.039918	0.265902	0.30582	0.960082	0.000231091	0.0401491	0.69418	0.734098	4.12757e-05	9.114e-06	2.56626e-05	0.000193292	0.000123536	0.00159223	0.00412348	1.11215e-05	2.79678e-05	6.63236e-05	0.000148518	0.000537873	0.0008916	0.00143321	0.00223545	0.00338527	0.00430768	0.00483953	0.00657433	0.00853658	0.01065	0.0128241
410	40.5	1696.82		0.625066	0	0.280494	0.054517	0	0.0399231	0.266132	0.306055	0.960077	0.000230819	0.0401539	0.693945	0.733868	4.12884e-05	9.11776e-06	2.56688e-05	0.000193329	0.00012356	0.00159245	0.0041237	1.11261e-05	2.79806e-05	6.63568e-05	0.000148598	0.000538199	0.000892162	0.00143415	0.00223696	0.00338764	0.00431074	0.004843	0.00657914	0.00854294	0.0106581	0.0128339
411	40.4499	1696.72		0.625182	0	0.280677	0.0542137	0	0.0399266	0.266364	0.30629	0.960073	0.000231405	0.040158	0.69371	0.733636	4.13009e-05	9.12149e-06	2.56749e-05	0.000193366	0.000123584	0.00159267	0.00412393	1.11307e-05	2.79934e-05	6.63899e-05	0.000148679	0.000538525	0.000892725	0.00143509	0.00223848	0.00339	0.0043138	0.00484646	0.00658395	0.0085493	0.0106661	0.0128437
412	40.3998	1696.62		0.625299	0	0.280864	0.0539108	0	0.0399268	0.266595	0.306522	0.960073	0.00023101	0.0401578	0.693478	0.733405	4.13125e-05	9.12491e-06	2.56805e-05	0.000193401	0.000123606	0.00159286	0.00412414	1.11351e-05	2.80058e-05	6.64222e-05	0.000148757	0.000538844	0.000893277	0.00143601	0.00223996	0.00339233	0.00431681	0.00484987	0.00658869	0.00855556	0.0106741	0.0128534
413	40.3496	1696.52		0.625413	0	0.281048	0.0536058	0	0.0399329	0.266823	0.306756	0.960067	0.000228284	0.0401611	0.693244	0.733177	4.13252e-05	9.12869e-06	2.56867e-05	0.000193438	0.00012363	0.00159308	0.00412437	1.11396e-05	2.80184e-05	6.64552e-05	0.000148837	0.000539169	0.000893839	0.00143695	0.00224148	0.00339469	0.00431987	0.00485334	0.0065935	0.00856193	0.0106821	0.0128633
414	40.2995	1696.42		0.625527	0	0.281235	0.0532981	0	0.0399401	0.267053	0.306993	0.96006	0.000229556	0.0401696	0.693007	0.732947	4.13346e-05	9.13148e-06	2.56912e-05	0.000193466	0.000123648	0.00159324	0.00412454	1.11442e-05	2.80313e-05	6.64885e-05	0.000148917	0.000539494	0.000894399	0.00143788	0.00224298	0.00339704	0.00432291	0.00485679	0.00659828	0.00856824	0.0106901	0.012873
415	40.2494	1696.33		0.625643	0	0.281423	0.0529895	0	0.0399443	0.267284	0.307229	0.960056	0.000231603	0.0401759	0.692771	0.732716	4.13442e-05	9.13433e-06	2.56959e-05	0.000193494	0.000123667	0.00159341	0.00412471	1.11488e-05	2.80442e-05	6.6522e-05	0.000148998	0.00053982	0.000894962	0.00143882	0.0022445	0.0033994	0.00432597	0.00486024	0.00660308	0.00857458	0.0106981	0.0128828
416	40.1993	1696.23		0.625761	0	0.281612	0.0526812	0	0.0399451	0.267516	0.307461	0.960055	0.00023163	0.0401768	0.692539	0.732484	4.13555e-05	9.13769e-06	2.57013e-05	0.000193528	0.000123688	0.0015936	0.00412491	1.11534e-05	2.8057e-05	6.65551e-05	0.000149078	0.000540146	0.000895525	0.00143976	0.00224601	0.00340176	0.00432903	0.00486371	0.00660789	0.00858093	0.0107062	0.0128926
417	40.1491	1696.13		0.625878	0	0.281802	0.0523718	0	0.0399488	0.267745	0.307694	0.960051	0.000229401	0.0401782	0.692306	0.732255	4.13667e-05	9.14102e-06	2.57068e-05	0.000193561	0.00012371	0.0015938	0.00412511	1.1158e-05	2.80698e-05	6.65883e-05	0.000149159	0.000540472	0.000896088	0.0014407	0.00224753	0.00340413	0.00433209	0.00486718	0.0066127	0.0085873	0.0107143	0.0129024
418	40.099	1696.03		0.625996	0	0.281993	0.0520634	0	0.0399479	0.267974	0.307922	0.960052	0.000229058	0.040177	0.692078	0.732026	4.13792e-05	9.14473e-06	2.57129e-05	0.000193598	0.000123734	0.00159401	0.00412534	1.11624e-05	2.80822e-05	6.66207e-05	0.000149238	0.000540793	0.000896644	0.00144163	0.00224903	0.00340648	0.00433513	0.00487063	0.00661749	0.00859363	0.0107223	0.0129122
419	40.0489	1695.93		0.62611	0	0.282184	0.0517537	0	0.0399517	0.2682	0.308152	0.960048	0.000225655	0.0401773	0.691848	0.7318	4.13916e-05	9.14843e-06	2.57189e-05	0.000193635	0.000123757	0.00159422	0.00412556	1.11668e-05	2.80946e-05	6.66532e-05	0.000149317	0.000541115	0.000897201	0.00144256	0.00225053	0.00340883	0.00433818	0.00487408	0.00662229	0.00859998	0.0107303	0.012922
420	39.9988	1695.83		0.626224	0	0.282375	0.0514405	0	0.0399609	0.268425	0.308386	0.960039	0.00022536	0.0401863	0.691614	0.731575	4.14028e-05	9.15173e-06	2.57243e-05	0.000193667	0.000123779	0.00159441	0.00412576	1.11714e-05	2.81075e-05	6.66867e-05	0.000149398	0.000541444	0.000897769	0.00144351	0.00225206	0.00341121	0.00434126	0.00487757	0.00662713	0.00860638	0.0107384	0.0129319
421	39.9487	1695.73		0.626341	0	0.282568	0.0511267	0	0.0399646	0.268654	0.308619	0.960035	0.000228757	0.0401933	0.691381	0.731346	4.14138e-05	9.15501e-06	2.57296e-05	0.0001937	0.0001238	0.0015946	0.00412596	1.1176e-05	2.81204e-05	6.67202e-05	0.000149479	0.000541772	0.000898336	0.00144445	0.00225359	0.00341359	0.00434435	0.00488107	0.00663198	0.00861279	0.0107465	0.0129418
422	39.8985	1695.63		0.626459	0	0.282763	0.0508135	0	0.0399645	0.268883	0.308847	0.960036	0.000228387	0.0401929	0.691153	0.731117	4.1426e-05	9.15864e-06	2.57356e-05	0.000193736	0.000123823	0.00159481	0.00412618	1.11805e-05	2.81331e-05	6.67531e-05	0.000149559	0.000542098	0.000898899	0.00144539	0.0022551	0.00341597	0.00434742	0.00488455	0.00663682	0.00861919	0.0107546	0.0129517
423	39.8484	1695.53		0.626575	0	0.282958	0.050499	0	0.0399682	0.269108	0.309076	0.960032	0.000225546	0.0401938	0.690924	0.730892	4.14382e-05	9.16226e-06	2.57415e-05	0.000193772	0.000123846	0.00159502	0.0041264	1.1185e-05	2.81457e-05	6.6786e-05	0.000149639	0.000542423	0.000899463	0.00144634	0.00225662	0.00341834	0.0043505	0.00488803	0.00664166	0.00862559	0.0107628	0.0129615
424	39.7983	1695.42		0.626694	0	0.283155	0.0501873	0	0.0399639	0.269333	0.309297	0.960036	0.000225232	0.0401891	0.690703	0.730667	4.1453e-05	9.16665e-06	2.57486e-05	0.000193816	0.000123875	0.00159527	0.00412666	1.11892e-05	2.81577e-05	6.68176e-05	0.000149716	0.000542742	0.000900015	0.00144726	0.00225812	0.00342069	0.00435354	0.00489148	0.00664646	0.00863194	0.0107708	0.0129714
425	39.7482	1695.32		0.626808	0	0.283351	0.0498743	0	0.0399669	0.269553	0.30952	0.960033	0.000219532	0.0401865	0.69048	0.730447	4.14673e-05	9.17091e-06	2.57556e-05	0.000193858	0.000123902	0.00159552	0.00412692	1.11934e-05	2.81696e-05	6.6849e-05	0.000149793	0.000543058	0.000900564	0.00144818	0.00225961	0.00342302	0.00435657	0.00489492	0.00665123	0.00863827	0.0107788	0.0129812
426	39.698	1695.23		0.626914	0	0.283543	0.0495497	0	0.0399935	0.269772	0.309765	0.960006	0.000218738	0.0402123	0.690235	0.730228	4.14743e-05	9.17299e-06	2.5759e-05	0.000193879	0.000123916	0.00159564	0.00412704	1.11984e-05	2.81834e-05	6.68844e-05	0.000149878	0.000543398	0.000901149	0.00144915	0.00226118	0.00342546	0.00435971	0.00489848	0.00665616	0.00864478	0.0107871	0.0129912
427	39.6479	1695.14		0.627034	0	0.283743	0.0492252	0	0.0399971	0.270005	0.310002	0.960003	0.000233701	0.0402308	0.689998	0.729995	4.14812e-05	9.17505e-06	2.57623e-05	0.000193899	0.000123929	0.00159576	0.00412717	1.12034e-05	2.81972e-05	6.69199e-05	0.000149963	0.000543738	0.000901734	0.00145013	0.00226274	0.00342789	0.00436286	0.00490204	0.0066611	0.00865128	0.0107953	0.0130012
428	39.5978	1695.04		0.627157	0	0.283946	0.0489022	0	0.0399947	0.270239	0.310233	0.960005	0.000233336	0.0402281	0.689767	0.729761	4.14881e-05	9.17711e-06	2.57657e-05	0.00019392	0.000123942	0.00159588	0.00412729	1.12082e-05	2.82105e-05	6.6954e-05	0.000150045	0.000544069	0.000902305	0.00145108	0.00226427	0.00343028	0.00436594	0.00490553	0.00666594	0.00865769	0.0108034	0.0130111
429	39.5477	1694.95		0.627275	0	0.284147	0.0485771	0	0.0400004	0.270468	0.310468	0.96	0.000228992	0.0402294	0.689532	0.729532	4.14961e-05	9.17948e-06	2.57696e-05	0.000193943	0.000123957	0.00159601	0.00412744	1.1213e-05	2.8224e-05	6.69888e-05	0.000150129	0.000544406	0.000902885	0.00145204	0.00226582	0.0034327	0.00436908	0.00490908	0.00667086	0.00866418	0.0108116	0.0130211
430	39.4976	1694.85		0.627397	0	0.284352	0.0482542	0	0.0399968	0.270698	0.310694	0.960003	0.000230005	0.0402268	0.689306	0.729302	4.15047e-05	9.18205e-06	2.57737e-05	0.000193969	0.000123974	0.00159616	0.00412759	1.12176e-05	2.82368e-05	6.70221e-05	0.000150209	0.000544733	0.000903449	0.00145298	0.00226734	0.00343507	0.00437215	0.00491256	0.00667568	0.00867056	0.0108197	0.0130309
431	39.4474	1694.76		0.627514	0	0.284555	0.0479297	0	0.0400006	0.270922	0.310923	0.959999	0.000224839	0.0402255	0.689077	0.729078	4.15134e-05	9.18463e-06	2.57779e-05	0.000193994	0.00012399	0.00159631	0.00412775	1.12222e-05	2.82496e-05	6.70555e-05	0.00015029	0.00054506	0.000904015	0.00145393	0.00226886	0.00343745	0.00437522	0.00491604	0.00668052	0.00867695	0.0108278	0.0130408
432	39.3973	1694.66		0.627632	0	0.28476	0.0476051	0	0.0400023	0.271147	0.311149	0.959998	0.000224625	0.0402269	0.688851	0.728853	4.15228e-05	9.18741e-06	2.57825e-05	0.000194022	0.000124008	0.00159647	0.00412791	1.12268e-05	2.82624e-05	6.70885e-05	0.00015037	0.000545386	0.000904578	0.00145487	0.00227038	0.00343982	0.0043783	0.00491953	0.00668535	0.00868334	0.0108359	0.0130507
433	39.3472	1694.56		0.627749	0	0.284965	0.0472793	0	0.040006	0.27137	0.311376	0.959994	0.000222927	0.0402289	0.688624	0.72863	4.15321e-05	9.19018e-06	2.5787e-05	0.00019405	0.000124026	0.00159663	0.00412808	1.12313e-05	2.82751e-05	6.71216e-05	0.00015045	0.000545712	0.000905142	0.00145581	0.0022719	0.00344219	0.00438137	0.00492301	0.00669019	0.00868974	0.010844	0.0130606
434	39.2971	1694.46		0.627867	0	0.285172	0.0469537	0	0.0400071	0.271593	0.3116	0.959993	0.000222617	0.0402297	0.6884	0.728407	4.15427e-05	9.19334e-06	2.57922e-05	0.000194081	0.000124046	0.00159681	0.00412827	1.12357e-05	2.82876e-05	6.71543e-05	0.00015053	0.000546037	0.000905705	0.00145675	0.00227342	0.00344457	0.00438445	0.0049265	0.00669503	0.00869615	0.0108521	0.0130705
435	39.2469	1694.36		0.627984	0	0.285379	0.0466268	0	0.040011	0.271813	0.311824	0.959989	0.000220561	0.0402316	0.688176	0.728187	4.15534e-05	9.19651e-06	2.57973e-05	0.000194112	0.000124067	0.00159699	0.00412846	1.12402e-05	2.83002e-05	6.71872e-05	0.00015061	0.000546363	0.000906268	0.00145769	0.00227494	0.00344694	0.00438753	0.00492999	0.00669989	0.00870256	0.0108602	0.0130804
436	39.1968	1694.25		0.628104	0	0.285589	0.0463045	0	0.0400025	0.272034	0.312036	0.959997	0.000220341	0.0402229	0.687964	0.727966	4.15675e-05	9.2007e-06	2.58041e-05	0.000194154	0.000124094	0.00159723	0.00412871	1.12442e-05	2.83117e-05	6.72177e-05	0.000150685	0.000546675	0.000906811	0.0014586	0.00227642	0.00344927	0.00439055	0.00493341	0.00670465	0.00870888	0.0108682	0.0130902
437	39.1467	1694.14		0.628216	0	0.285797	0.0459806	0	0.0400062	0.272245	0.312252	0.959994	0.000211887	0.0402181	0.687748	0.727755	4.15814e-05	9.20485e-06	2.58109e-05	0.000194195	0.00012412	0.00159747	0.00412896	1.12482e-05	2.83232e-05	6.72482e-05	0.00015076	0.000546987	0.000907354	0.00145952	0.0022779	0.00345159	0.00439356	0.00493683	0.00670941	0.00871519	0.0108763	0.0131
438	39.0966	1694.04		0.628325	0	0.286003	0.0456493	0	0.0400229	0.272457	0.31248	0.959977	0.000211504	0.0402344	0.68752	0.727543	4.15908e-05	9.20764e-06	2.58154e-05	0.000194223	0.000124138	0.00159763	0.00412913	1.12527e-05	2.83358e-05	6.72811e-05	0.00015084	0.000547312	0.000907917	0.00146046	0.00227942	0.00345396	0.00439664	0.00494031	0.00671425	0.0087216	0.0108844	0.0131099
439	39.0465	1693.94		0.628441	0	0.286215	0.0453177	0	0.0400262	0.272677	0.312703	0.959974	0.000219738	0.040246	0.687297	0.727323	4.15999e-05	9.21035e-06	2.58198e-05	0.000194249	0.000124155	0.00159779	0.00412929	1.12571e-05	2.83483e-05	6.73138e-05	0.00015092	0.000547637	0.000908479	0.0014614	0.00228094	0.00345634	0.00439971	0.00494379	0.00671909	0.00872799	0.0108925	0.0131198
440	38.9963	1693.84		0.628559	0	0.286428	0.0449864	0	0.040027	0.272896	0.312923	0.959973	0.000219188	0.0402462	0.687077	0.727104	4.16101e-05	9.21338e-06	2.58248e-05	0.00019428	0.000124175	0.00159796	0.00412948	1.12615e-05	2.83606e-05	6.73461e-05	0.000150998	0.000547959	0.000909037	0.00146233	0.00228245	0.0034587	0.00440277	0.00494727	0.00672391	0.00873438	0.0109006	0.0131296
441	38.9462	1693.74		0.628674	0	0.28664	0.0446531	0	0.0400326	0.273113	0.313145	0.959967	0.000216907	0.0402496	0.686855	0.726887	4.16212e-05	9.21671e-06	2.58302e-05	0.000194313	0.000124196	0.00159815	0.00412968	1.12659e-05	2.83732e-05	6.7379e-05	0.000151078	0.000548286	0.000909604	0.00146328	0.00228398	0.0034611	0.00440588	0.00495079	0.00672881	0.00874085	0.0109088	0.0131396
442	38.8961	1693.65		0.628785	0	0.28685	0.0443096	0	0.0400555	0.273331	0.313386	0.959945	0.00021785	0.0402733	0.686614	0.726669	4.16258e-05	9.21808e-06	2.58324e-05	0.000194326	0.000124205	0.00159823	0.00412976	1.12711e-05	2.83875e-05	6.74154e-05	0.000151165	0.000548634	0.000910201	0.00146427	0.00228558	0.00346357	0.00440908	0.00495441	0.00673382	0.00874747	0.0109171	0.0131498
443	38.846	1693.56		0.628908	0	0.287068	0.0439661	0	0.0400582	0.273561	0.313619	0.959942	0.000230238	0.0402884	0.686381	0.726439	4.163e-05	9.21931e-06	2.58344e-05	0.000194338	0.000124213	0.0015983	0.00412983	1.12763e-05	2.84016e-05	6.74516e-05	0.000151252	0.00054898	0.000910795	0.00146526	0.00228716	0.00346604	0.00441227	0.00495802	0.00673882	0.00875406	0.0109255	0.01316
444	38.7958	1693.44		0.629043	0	0.287292	0.043639	0	0.0400254	0.27379	0.313816	0.959975	0.000229343	0.0402548	0.686184	0.72621	4.16475e-05	9.22453e-06	2.58429e-05	0.00019439	0.000124246	0.0015986	0.00413015	1.128e-05	2.84127e-05	6.74813e-05	0.000151326	0.000549289	0.000911336	0.00146617	0.00228864	0.00346837	0.0044153	0.00496146	0.00674362	0.00876043	0.0109336	0.0131699
445	38.7457	1693.33		0.629154	0	0.287507	0.0433093	0	0.0400289	0.273995	0.314024	0.959971	0.000204812	0.0402337	0.685976	0.726005	4.16647e-05	9.22965e-06	2.58513e-05	0.000194441	0.000124279	0.0015989	0.00413045	1.12838e-05	2.84237e-05	6.75109e-05	0.000151399	0.000549598	0.000911876	0.00146708	0.00229012	0.0034707	0.00441833	0.00496489	0.00674841	0.00876679	0.0109417	0.0131797
446	38.6956	1693.24		0.629254	0	0.287717	0.0429616	0	0.0400672	0.274199	0.314266	0.959933	0.000204217	0.0402714	0.685734	0.725801	4.16693e-05	9.23101e-06	2.58535e-05	0.000194454	0.000124288	0.00159897	0.00413054	1.12889e-05	2.84376e-05	6.75467e-05	0.000151485	0.000549942	0.000912468	0.00146806	0.00229171	0.00347316	0.00442151	0.0049685	0.0067534	0.00877338	0.01095	0.0131899
447	38.6455	1693.15		0.629376	0	0.287939	0.0426144	0	0.0400706	0.274426	0.314497	0.959929	0.000226842	0.0402974	0.685503	0.725574	4.16737e-05	9.23233e-06	2.58556e-05	0.000194467	0.000124296	0.00159905	0.00413061	1.12939e-05	2.84516e-05	6.75826e-05	0.000151571	0.000550286	0.000913059	0.00146904	0.00229329	0.00347563	0.00442469	0.0049721	0.00675839	0.00877997	0.0109583	0.0132
448	38.5954	1693.05		0.629503	0	0.288164	0.0422723	0	0.040061	0.274652	0.314713	0.959939	0.000226364	0.0402873	0.685287	0.725348	4.16827e-05	9.235e-06	2.586e-05	0.000194494	0.000124314	0.0015992	0.00413077	1.12985e-05	2.84644e-05	6.7616e-05	0.000151652	0.000550616	0.000913631	0.00147	0.00229483	0.00347804	0.00442782	0.00497564	0.00676331	0.00878647	0.0109666	0.0132101
449	38.5452	1692.95		0.629621	0	0.288386	0.0419285	0	0.0400648	0.27487	0.314934	0.959935	0.000217239	0.040282	0.685066	0.72513	4.16916e-05	9.23767e-06	2.58643e-05	0.00019452	0.000124331	0.00159936	0.00413093	1.13031e-05	2.84773e-05	6.76495e-05	0.000151734	0.000550947	0.000914203	0.00147095	0.00229637	0.00348045	0.00443094	0.00497918	0.00676823	0.00879298	0.0109748	0.0132201
450	38.4951	1692.85		0.62974	0	0.28861	0.041585	0	0.0400652	0.275087	0.315152	0.959935	0.000216975	0.0402821	0.684848	0.724913	4.17014e-05	9.24059e-06	2.5869e-05	0.000194549	0.000124349	0.00159952	0.00413111	1.13075e-05	2.84898e-05	6.76823e-05	0.000151814	0.000551274	0.00091477	0.0014719	0.00229791	0.00348285	0.00443405	0.00498271	0.00677312	0.00879946	0.010983	0.0132302
451	38.445	1692.75		0.629857	0	0.288834	0.0412403	0	0.0400686	0.275301	0.31537	0.959931	0.000214451	0.040283	0.68463	0.724699	4.1711e-05	9.24344e-06	2.58737e-05	0.000194577	0.000124368	0.00159969	0.00413128	1.13119e-05	2.85023e-05	6.7715e-05	0.000151893	0.000551601	0.000915336	0.00147285	0.00229944	0.00348524	0.00443716	0.00498623	0.00677802	0.00880594	0.0109912	0.0132402
452	38.3949	1692.64		0.629976	0	0.289061	0.0408976	0	0.0400659	0.275515	0.315581	0.959934	0.000213918	0.0402798	0.684419	0.724485	4.17228e-05	9.24696e-06	2.58794e-05	0.000194612	0.00012439	0.00159989	0.00413149	1.13161e-05	2.85143e-05	6.77466e-05	0.000151971	0.000551921	0.000915892	0.00147378	0.00230095	0.00348762	0.00444023	0.00498972	0.00678287	0.00881237	0.0109994	0.0132501
453	38.3447	1692.54		0.630091	0	0.289286	0.0405534	0	0.0400696	0.275724	0.315794	0.95993	0.00020931	0.0402789	0.684206	0.724276	4.17346e-05	9.25046e-06	2.58851e-05	0.000194647	0.000124413	0.00160009	0.0041317	1.13203e-05	2.85262e-05	6.77782e-05	0.000152048	0.000552241	0.000916449	0.00147472	0.00230246	0.00348999	0.00444331	0.00499321	0.00678773	0.00881881	0.0110076	0.0132601
454	38.2946	1692.43		0.630205	0	0.289513	0.040207	0	0.0400754	0.275933	0.316009	0.959925	0.00020899	0.0402844	0.683991	0.724067	4.17455e-05	9.25373e-06	2.58904e-05	0.000194679	0.000124434	0.00160028	0.0041319	1.13245e-05	2.85384e-05	6.78102e-05	0.000152127	0.000552564	0.000917009	0.00147566	0.00230398	0.00349237	0.0044464	0.00499671	0.00679261	0.00882527	0.0110158	0.0132701
455	38.2445	1692.33		0.630321	0	0.289741	0.0398596	0	0.0400789	0.276143	0.316222	0.959921	0.000209967	0.0402889	0.683778	0.723857	4.17563e-05	9.25693e-06	2.58956e-05	0.000194711	0.000124454	0.00160046	0.00413209	1.13288e-05	2.85505e-05	6.78421e-05	0.000152205	0.000552886	0.000917568	0.00147659	0.0023055	0.00349475	0.00444949	0.00500021	0.00679748	0.00883172	0.0110239	0.0132801
456	38.1944	1692.23		0.630431	0	0.289967	0.0395026	0	0.0400992	0.276353	0.316452	0.959901	0.000209492	0.0403087	0.683548	0.723647	4.17608e-05	9.25827e-06	2.58978e-05	0.000194724	0.000124463	0.00160054	0.00413217	1.13337e-05	2.85641e-05	6.78771e-05	0.000152289	0.000553226	0.000918154	0.00147757	0.00230707	0.0034972	0.00445266	0.0050038	0.00680245	0.00883829	0.0110323	0.0132903
457	38.1443	1692.14		0.630552	0	0.2902	0.0391452	0	0.0401024	0.276573	0.316675	0.959898	0.000220114	0.0403226	0.683325	0.723427	4.1765e-05	9.25953e-06	2.58998e-05	0.000194736	0.000124471	0.00160061	0.00413224	1.13386e-05	2.85776e-05	6.79121e-05	0.000152373	0.000553565	0.000918738	0.00147854	0.00230864	0.00349964	0.00445582	0.00500738	0.00680742	0.00884485	0.0110406	0.0133004
458	38.0941	1692.04		0.630676	0	0.290436	0.0387912	0	0.0400967	0.276792	0.316889	0.959903	0.000219509	0.0403163	0.683111	0.723208	4.17726e-05	9.26179e-06	2.59035e-05	0.000194759	0.000124485	0.00160074	0.00413238	1.13431e-05	2.85903e-05	6.79453e-05	0.000152454	0.000553894	0.000919308	0.00147949	0.00231018	0.00350205	0.00445894	0.00501092	0.00681233	0.00885135	0.0110488	0.0133104
459	38.044	1691.94		0.630794	0	0.29067	0.0384356	0	0.0401004	0.277005	0.317106	0.9599	0.000212993	0.0403133	0.682894	0.722995	4.17801e-05	9.26401e-06	2.59071e-05	0.000194781	0.000124499	0.00160087	0.00413251	1.13476e-05	2.86031e-05	6.79784e-05	0.000152535	0.000554223	0.000919878	0.00148045	0.00231172	0.00350446	0.00446206	0.00501445	0.00681725	0.00885785	0.011057	0.0133205
460	37.9939	1691.84		0.630912	0	0.290906	0.0380788	0	0.0401041	0.277218	0.317322	0.959896	0.000212591	0.0403167	0.682678	0.722782	4.17875e-05	9.26622e-06	2.59107e-05	0.000194802	0.000124513	0.00160099	0.00413264	1.13521e-05	2.86158e-05	6.80116e-05	0.000152615	0.000554553	0.000920449	0.0014814	0.00231326	0.00350687	0.00446519	0.00501799	0.00682216	0.00886436	0.0110653	0.0133305
461	37.9438	1691.74		0.631029	0	0.291141	0.0377198	0	0.0401101	0.27743	0.31754	0.95989	0.00021227	0.0403223	0.68246	0.72257	4.17961e-05	9.2688e-06	2.59149e-05	0.000194828	0.00012453	0.00160114	0.0041328	1.13568e-05	2.86288e-05	6.80456e-05	0.000152698	0.000554889	0.00092103	0.00148237	0.00231483	0.00350932	0.00446836	0.00502159	0.00682716	0.00887097	0.0110737	0.0133407
462	37.8936	1691.65		0.631146	0	0.291377	0.0373557	0	0.0401213	0.277644	0.317765	0.959879	0.000213441	0.0403347	0.682235	0.722356	4.18017e-05	9.27046e-06	2.59176e-05	0.000194844	0.000124541	0.00160123	0.0041329	1.13617e-05	2.86426e-05	6.80811e-05	0.000152783	0.000555233	0.000921623	0.00148336	0.00231642	0.0035118	0.00447157	0.00502523	0.00683221	0.00887764	0.0110821	0.013351
463	37.8435	1691.56		0.631268	0	0.291617	0.0369906	0	0.0401252	0.277862	0.317987	0.959875	0.000218066	0.0403433	0.682013	0.722138	4.18074e-05	9.27217e-06	2.59204e-05	0.000194861	0.000124552	0.00160133	0.004133	1.13667e-05	2.86563e-05	6.81166e-05	0.000152869	0.000555578	0.000922218	0.00148435	0.00231802	0.00351429	0.0044748	0.00502888	0.00683727	0.00888432	0.0110906	0.0133613
464	37.7934	1691.46		0.631392	0	0.291859	0.0366275	0	0.0401222	0.27808	0.318202	0.959878	0.000217929	0.0403401	0.681798	0.72192	4.18152e-05	9.27449e-06	2.59241e-05	0.000194884	0.000124566	0.00160146	0.00413314	1.13714e-05	2.86695e-05	6.81509e-05	0.000152952	0.000555915	0.000922802	0.00148533	0.00231959	0.00351675	0.00447798	0.00503249	0.00684228	0.00889095	0.011099	0.0133716
465	37.7433	1691.36		0.631511	0	0.2921	0.036263	0	0.0401256	0.278293	0.318418	0.959874	0.000213178	0.0403388	0.681582	0.721707	4.18228e-05	9.27676e-06	2.59278e-05	0.000194907	0.000124581	0.00160159	0.00413327	1.13761e-05	2.86827e-05	6.81851e-05	0.000153035	0.000556253	0.000923385	0.0014863	0.00232117	0.00351921	0.00448116	0.00503609	0.00684729	0.00889757	0.0111073	0.0133818
466	37.6932	1691.25		0.631636	0	0.292345	0.035905	0	0.0401137	0.278506	0.318619	0.959886	0.000212691	0.0403264	0.681381	0.721494	4.18355e-05	9.28053e-06	2.59339e-05	0.000194944	0.000124605	0.00160181	0.0041335	1.13801e-05	2.86943e-05	6.82161e-05	0.000153112	0.000556572	0.000923941	0.00148723	0.00232268	0.00352159	0.00448426	0.0050396	0.00685218	0.00890406	0.0111156	0.0133919
467	37.643	1691.14		0.63175	0	0.292587	0.035545	0	0.0401179	0.278708	0.318825	0.959882	0.00020206	0.0403199	0.681175	0.721292	4.18483e-05	9.28435e-06	2.59401e-05	0.000194982	0.000124629	0.00160203	0.00413373	1.13842e-05	2.87061e-05	6.82473e-05	0.000153189	0.000556892	0.000924499	0.00148817	0.00232421	0.00352398	0.00448736	0.00504313	0.00685709	0.00891057	0.0111238	0.013402
468	37.5929	1691.05		0.631858	0	0.292827	0.0351734	0	0.0401417	0.27891	0.319051	0.959858	0.000201985	0.0403437	0.680949	0.72109	4.18535e-05	9.28591e-06	2.59427e-05	0.000194997	0.000124639	0.00160212	0.00413382	1.13891e-05	2.87197e-05	6.82825e-05	0.000153273	0.000557235	0.00092509	0.00148916	0.0023258	0.00352646	0.00449057	0.00504676	0.00686213	0.00891724	0.0111323	0.0134123
469	37.5428	1690.95		0.631979	0	0.293074	0.0348011	0	0.0401454	0.279124	0.31927	0.959855	0.000214874	0.0403603	0.68073	0.720876	4.18587e-05	9.28747e-06	2.59452e-05	0.000195012	0.000124649	0.00160221	0.00413391	1.1394e-05	2.87333e-05	6.83177e-05	0.000153358	0.000557578	0.000925682	0.00149015	0.00232739	0.00352895	0.00449379	0.0050504	0.00686718	0.00892391	0.0111407	0.0134226
470	37.4927	1690.85		0.632106	0	0.293325	0.034436	0	0.0401327	0.279339	0.319472	0.959867	0.000214573	0.0403473	0.680528	0.720661	4.18698e-05	9.29078e-06	2.59506e-05	0.000195045	0.00012467	0.0016024	0.00413411	1.13982e-05	2.87454e-05	6.83497e-05	0.000153437	0.000557902	0.000926247	0.00149109	0.00232892	0.00353136	0.00449692	0.00505395	0.00687212	0.00893046	0.011149	0.0134327
471	37.4425	1690.74		0.632222	0	0.293573	0.0340693	0	0.0401355	0.279542	0.319678	0.959864	0.000203442	0.040339	0.680322	0.720458	4.18803e-05	9.29391e-06	2.59556e-05	0.000195076	0.00012469	0.00160257	0.0041343	1.14024e-05	2.87573e-05	6.83813e-05	0.000153515	0.000558225	0.000926808	0.00149203	0.00233045	0.00353375	0.00450003	0.00505748	0.00687703	0.00893697	0.0111573	0.0134428
472	37.3924	1690.63		0.63234	0	0.293823	0.033705	0	0.0401322	0.279745	0.319877	0.959868	0.000202475	0.0403347	0.680123	0.720255	4.18938e-05	9.29794e-06	2.59622e-05	0.000195116	0.000124716	0.0016028	0.00413454	1.14062e-05	2.87686e-05	6.84116e-05	0.00015359	0.00055854	0.000927358	0.00149296	0.00233196	0.00353613	0.00450311	0.00506098	0.00688191	0.00894344	0.0111655	0.0134529
473	37.3423	1690.51		0.632444	0	0.294063	0.0333198	0	0.040173	0.279942	0.320115	0.959827	0.000197487	0.0403705	0.679885	0.720058	4.19213e-05	9.30613e-06	2.59755e-05	0.000195196	0.000124768	0.00160327	0.00413503	1.14106e-05	2.87811e-05	6.84448e-05	0.000153672	0.000558879	0.000927947	0.00149395	0.00233357	0.00353865	0.00450638	0.00506469	0.00688708	0.0089503	0.0111742	0.0134635
474	37.2922	1690.41		0.632582	0	0.294331	0.0329474	0	0.0401398	0.280163	0.320303	0.95986	0.000220948	0.0403608	0.679697	0.719837	4.19176e-05	9.30504e-06	2.59737e-05	0.000195186	0.000124761	0.00160321	0.00413496	1.14151e-05	2.8794e-05	6.84784e-05	0.000153753	0.000559213	0.000928527	0.00149492	0.00233513	0.0035411	0.00450956	0.00506829	0.00689209	0.00895693	0.0111826	0.0134737
475	37.2421	1690.31		0.63269	0	0.29458	0.0325706	0	0.0401593	0.28036	0.32052	0.959841	0.000196936	0.0403563	0.67948	0.71964	4.19253e-05	9.30732e-06	2.59774e-05	0.000195208	0.000124776	0.00160334	0.0041351	1.14197e-05	2.88068e-05	6.8512e-05	0.000153835	0.000559547	0.000929106	0.00149589	0.0023367	0.00354355	0.00451274	0.00507189	0.0068971	0.00896355	0.011191	0.013484
476	37.1919	1690.23		0.632802	0	0.294833	0.0321826	0	0.0401826	0.280567	0.32075	0.959817	0.000206924	0.0403896	0.67925	0.719433	4.19254e-05	9.30735e-06	2.59774e-05	0.000195208	0.000124776	0.00160334	0.0041351	1.14251e-05	2.88216e-05	6.85495e-05	0.000153925	0.000559904	0.000929719	0.00149691	0.00233833	0.00354609	0.00451602	0.00507561	0.00690224	0.00897033	0.0111996	0.0134944
477	37.1418	1690.14		0.632928	0	0.295092	0.0317939	0	0.040186	0.280787	0.320973	0.959814	0.000219455	0.0404055	0.679027	0.719213	4.19254e-05	9.30735e-06	2.59774e-05	0.000195208	0.000124776	0.00160334	0.0041351	1.14304e-05	2.88363e-05	6.85871e-05	0.000154014	0.000560261	0.000930332	0.00149792	0.00233997	0.00354863	0.0045193	0.00507932	0.00690738	0.00897712	0.0112082	0.0135049
478	37.0917	1690.04		0.633059	0	0.295356	0.0314139	0	0.0401706	0.281006	0.321176	0.959829	0.000218997	0.0403896	0.678824	0.718994	4.19327e-05	9.30952e-06	2.5981e-05	0.00019523	0.00012479	0.00160347	0.00413523	1.1435e-05	2.88492e-05	6.86208e-05	0.000154096	0.000560597	0.000930913	0.0014989	0.00234154	0.00355109	0.00452249	0.00508293	0.0069124	0.00898376	0.0112166	0.0135151
479	37.0416	1689.94		0.633178	0	0.295616	0.031032	0	0.0401741	0.281212	0.321386	0.959826	0.000206146	0.0403803	0.678614	0.718788	4.19398e-05	9.31165e-06	2.59844e-05	0.000195251	0.000124804	0.00160359	0.00413535	1.14396e-05	2.88621e-05	6.86545e-05	0.000154178	0.000560932	0.000931493	0.00149987	0.00234311	0.00355355	0.00452567	0.00508654	0.00691742	0.00899041	0.011225	0.0135254
480	36.9914	1689.84		0.633298	0	0.295877	0.0306504	0	0.0401745	0.281417	0.321592	0.959826	0.000205681	0.0403801	0.678408	0.718583	4.19485e-05	9.31425e-06	2.59886e-05	0.000195276	0.00012482	0.00160373	0.00413551	1.1444e-05	2.88746e-05	6.86875e-05	0.000154259	0.000561264	0.00093207	0.00150083	0.00234467	0.003556	0.00452885	0.00509015	0.00692243	0.00899704	0.0112334	0.0135357
481	36.9413	1689.74		0.633416	0	0.296139	0.0302675	0	0.0401777	0.281621	0.321798	0.959822	0.000203136	0.0403809	0.678202	0.718379	4.19568e-05	9.31674e-06	2.59927e-05	0.000195301	0.000124836	0.00160388	0.00413566	1.14484e-05	2.88872e-05	6.87204e-05	0.00015434	0.000561595	0.000932644	0.0015018	0.00234623	0.00355844	0.00453202	0.00509374	0.00692742	0.00900366	0.0112418	0.0135459
482	36.8912	1689.64		0.63353	0	0.2964	0.0298772	0	0.0401927	0.281823	0.322016	0.959807	0.000202482	0.0403952	0.677984	0.718177	4.1961e-05	9.31799e-06	2.59947e-05	0.000195313	0.000124844	0.00160395	0.00413573	1.14533e-05	2.89008e-05	6.87557e-05	0.000154425	0.00056194	0.000933239	0.00150279	0.00234783	0.00356094	0.00453525	0.0050974	0.00693251	0.00901038	0.0112504	0.0135563
483	36.8411	1689.55		0.633651	0	0.296666	0.0294858	0	0.0401964	0.282033	0.322229	0.959804	0.000209541	0.040406	0.677771	0.717967	4.19652e-05	9.31924e-06	2.59967e-05	0.000195326	0.000124852	0.00160402	0.00413581	1.14582e-05	2.89144e-05	6.8791e-05	0.00015451	0.000562285	0.000933835	0.00150378	0.00234943	0.00356344	0.00453849	0.00510107	0.0069376	0.00901711	0.0112589	0.0135667
484	36.791	1689.42		0.633785	0	0.296939	0.0291129	0	0.0401629	0.282242	0.322405	0.959837	0.000209211	0.0403721	0.677595	0.717758	4.19836e-05	9.32473e-06	2.60056e-05	0.00019538	0.000124887	0.00160433	0.00413613	1.14615e-05	2.89245e-05	6.88187e-05	0.00015458	0.000562586	0.000934366	0.00150468	0.00235091	0.00356577	0.00454153	0.00510452	0.00694243	0.00902354	0.0112671	0.0135767
485	36.7408	1689.3		0.633893	0	0.297202	0.0287374	0	0.0401671	0.282426	0.322593	0.959833	0.000184472	0.0403516	0.677407	0.717574	4.20021e-05	9.33024e-06	2.60145e-05	0.000195434	0.000124922	0.00160465	0.00413646	1.14648e-05	2.89345e-05	6.88464e-05	0.000154651	0.000562888	0.000934898	0.00150559	0.00235239	0.00356811	0.00454458	0.00510799	0.00694728	0.00902999	0.0112753	0.0135868
486	36.6907	1689.2		0.633993	0	0.297462	0.0283448	0	0.0402001	0.282611	0.322811	0.9598	0.000184339	0.0403845	0.677189	0.717389	4.2009e-05	9.33232e-06	2.60179e-05	0.000195454	0.000124935	0.00160476	0.00413658	1.14694e-05	2.89474e-05	6.88801e-05	0.000154733	0.000563225	0.000935481	0.00150656	0.00235396	0.00357058	0.00454778	0.00511162	0.00695232	0.00903667	0.0112838	0.0135971
487	36.6406	1689.1		0.634112	0	0.297733	0.0279516	0	0.0402036	0.282814	0.323017	0.959796	0.000203051	0.0404067	0.676983	0.717186	4.20158e-05	9.33434e-06	2.60212e-05	0.000195474	0.000124948	0.00160488	0.0041367	1.14739e-05	2.89603e-05	6.89138e-05	0.000154815	0.000563561	0.000936064	0.00150754	0.00235554	0.00357304	0.00455098	0.00511524	0.00695737	0.00904335	0.0112922	0.0136075
488	36.5905	1689		0.634229	0	0.298005	0.027555	0	0.040211	0.283016	0.323227	0.959789	0.000202563	0.0404136	0.676773	0.716984	4.20211e-05	9.33594e-06	2.60237e-05	0.00019549	0.000124959	0.00160497	0.0041368	1.14787e-05	2.89735e-05	6.89483e-05	0.000154898	0.000563901	0.000936653	0.00150852	0.00235713	0.00357553	0.0045542	0.0051189	0.00696244	0.00905006	0.0113007	0.0136178
489	36.5403	1688.9		0.63435	0	0.298279	0.0271571	0	0.0402146	0.283221	0.323436	0.959785	0.00020463	0.0404192	0.676564	0.716779	4.20264e-05	9.3375e-06	2.60263e-05	0.000195505	0.000124969	0.00160506	0.00413689	1.14834e-05	2.89867e-05	6.89827e-05	0.000154982	0.000564242	0.000937243	0.00150951	0.00235872	0.00357802	0.00455743	0.00512255	0.00696752	0.00905678	0.0113092	0.0136282
490	36.4902	1688.8		0.634473	0	0.298556	0.0267641	0	0.0402066	0.283425	0.323632	0.959793	0.000204199	0.0404108	0.676368	0.716575	4.20362e-05	9.34043e-06	2.6031e-05	0.000195534	0.000124987	0.00160523	0.00413707	1.14876e-05	2.89988e-05	6.90148e-05	0.000155061	0.000564569	0.000937812	0.00151046	0.00236028	0.00358045	0.00456059	0.00512614	0.00697251	0.0090634	0.0113176	0.0136385
491	36.4401	1688.69		0.634589	0	0.298831	0.0263693	0	0.0402103	0.283621	0.323832	0.95979	0.000196205	0.0404065	0.676168	0.716379	4.20458e-05	9.34331e-06	2.60357e-05	0.000195563	0.000125006	0.00160539	0.00413724	1.14918e-05	2.90109e-05	6.90468e-05	0.00015514	0.000564896	0.00093838	0.00151142	0.00236183	0.00358289	0.00456375	0.00512972	0.00697751	0.00907003	0.0113261	0.0136488
492	36.39	1688.61		0.634693	0	0.299102	0.0259521	0	0.0402523	0.283817	0.324069	0.959748	0.000195775	0.0404481	0.675931	0.716183	4.20414e-05	9.34199e-06	2.60335e-05	0.00019555	0.000124997	0.00160532	0.00413716	1.14977e-05	2.90268e-05	6.9087e-05	0.000155235	0.000565271	0.000939021	0.00151248	0.00236352	0.00358552	0.00456714	0.00513356	0.00698281	0.00907701	0.0113349	0.0136595
493	36.3399	1688.54		0.634823	0	0.299387	0.0255345	0	0.0402556	0.284038	0.324293	0.959744	0.00022044	0.0404761	0.675707	0.715962	4.20369e-05	9.34065e-06	2.60314e-05	0.000195536	0.000124989	0.00160524	0.00413708	1.15036e-05	2.90428e-05	6.91273e-05	0.00015533	0.000565646	0.000939663	0.00151354	0.00236522	0.00358815	0.00457054	0.0051374	0.00698811	0.00908399	0.0113437	0.0136702
494	36.2897	1688.42		0.634967	0	0.299679	0.0251414	0	0.0402119	0.284258	0.324469	0.959788	0.000219989	0.0404319	0.675531	0.715742	4.20503e-05	9.34464e-06	2.60378e-05	0.000195576	0.000125014	0.00160547	0.00413732	1.15074e-05	2.9054e-05	6.91574e-05	0.000155405	0.000565962	0.000940217	0.00151447	0.00236674	0.00359055	0.00457366	0.00514094	0.00699306	0.00909057	0.011352	0.0136804
495	36.2396	1688.31		0.63508	0	0.299959	0.0247455	0	0.0402157	0.284446	0.324662	0.959784	0.000188756	0.0404044	0.675338	0.715554	4.20635e-05	9.3486e-06	2.60442e-05	0.000195615	0.000125039	0.00160569	0.00413755	1.15112e-05	2.90651e-05	6.91875e-05	0.00015548	0.000566279	0.000940771	0.00151541	0.00236827	0.00359295	0.00457678	0.00514449	0.00699801	0.00909714	0.0113604	0.0136907
496	36.1895	1688.19		0.635194	0	0.30024	0.0243503	0	0.0402154	0.284635	0.32485	0.959785	0.00018839	0.0404038	0.67515	0.715365	4.20782e-05	9.35297e-06	2.60513e-05	0.000195658	0.000125067	0.00160594	0.00413781	1.15148e-05	2.90759e-05	6.92167e-05	0.000155554	0.00056659	0.000941317	0.00151633	0.00236978	0.00359533	0.00457988	0.00514801	0.00700293	0.00910368	0.0113687	0.0137008
497	36.1394	1688.07		0.635305	0	0.300521	0.0239533	0	0.0402202	0.28482	0.32504	0.95978	0.000185332	0.0404055	0.67496	0.71518	4.20932e-05	9.35747e-06	2.60586e-05	0.000195702	0.000125096	0.0016062	0.00413808	1.15184e-05	2.90867e-05	6.92462e-05	0.000155628	0.000566904	0.000941867	0.00151726	0.00237129	0.00359772	0.004583	0.00515155	0.00700788	0.00911026	0.0113771	0.0137111
498	36.0892	1687.99		0.635404	0	0.300799	0.0235307	0	0.040267	0.285006	0.325273	0.959733	0.000185561	0.0404526	0.674727	0.714994	4.20912e-05	9.35688e-06	2.60576e-05	0.000195696	0.000125092	0.00160616	0.00413804	1.1524e-05	2.9102e-05	6.9285e-05	0.00015572	0.000567271	0.000942497	0.00151831	0.00237297	0.00360033	0.00458636	0.00515535	0.00701315	0.0091172	0.0113859	0.0137218
499	36.0391	1687.91		0.635531	0	0.301091	0.0231078	0	0.0402703	0.285219	0.325489	0.95973	0.000213268	0.0404835	0.674511	0.714781	4.20891e-05	9.35623e-06	2.60566e-05	0.00019569	0.000125088	0.00160613	0.004138	1.15296e-05	2.91172e-05	6.93237e-05	0.000155812	0.000567637	0.000943126	0.00151935	0.00237464	0.00360293	0.00458972	0.00515916	0.00701841	0.00912415	0.0113946	0.0137325
500	35.989	1687.79		0.63567	0	0.301391	0.0227053	0	0.0402345	0.285432	0.325666	0.959765	0.000212696	0.0404472	0.674334	0.714568	4.21024e-05	9.36022e-06	2.6063e-05	0.000195729	0.000125113	0.00160635	0.00413824	1.15334e-05	2.91284e-05	6.93539e-05	0.000155888	0.000567955	0.000943683	0.00152029	0.00237618	0.00360535	0.00459286	0.00516272	0.00702339	0.00913076	0.0114031	0.0137427
501	35.9389	1687.67		0.635782	0	0.301679	0.0223001	0	0.0402389	0.285618	0.325857	0.959761	0.000186731	0.0404256	0.674143	0.714382	4.2116e-05	9.36428e-06	2.60696e-05	0.000195769	0.000125139	0.00160658	0.00413848	1.15372e-05	2.91396e-05	6.93843e-05	0.000155963	0.000568275	0.000944242	0.00152123	0.00237771	0.00360777	0.00459602	0.0051663	0.00702838	0.0091374	0.0114115	0.0137531
502	35.8888	1687.57		0.635892	0	0.301967	0.0218864	0	0.040255	0.285805	0.32606	0.959745	0.000186702	0.0404417	0.67394	0.714195	4.21242e-05	9.36672e-06	2.60736e-05	0.000195793	0.000125155	0.00160672	0.00413863	1.15416e-05	2.91521e-05	6.94173e-05	0.000156044	0.000568609	0.000944823	0.00152221	0.00237929	0.00361025	0.00459923	0.00516995	0.00703346	0.00914413	0.01142	0.0137635
503	35.8386	1687.46		0.636009	0	0.302261	0.0214713	0	0.0402591	0.285999	0.326258	0.959741	0.000194367	0.0404534	0.673742	0.714001	4.21325e-05	9.3692e-06	2.60776e-05	0.000195817	0.00012517	0.00160686	0.00413877	1.1546e-05	2.91647e-05	6.94504e-05	0.000156126	0.000568944	0.000945405	0.00152319	0.00238088	0.00361273	0.00460246	0.00517361	0.00703856	0.00915088	0.0114286	0.013774
504	35.7885	1687.38		0.63612	0	0.302553	0.0210426	0	0.0402839	0.286194	0.326477	0.959716	0.000194197	0.0404781	0.673523	0.713806	4.21325e-05	9.3692e-06	2.60776e-05	0.000195817	0.00012517	0.00160686	0.00413877	1.15514e-05	2.91795e-05	6.94883e-05	0.000156216	0.000569307	0.000946029	0.00152422	0.00238255	0.00361533	0.00460581	0.00517741	0.00704382	0.00915782	0.0114374	0.0137847
505	35.7384	1687.29		0.636175	0	0.303022	0.0203809	5.42593e-05	0.0403674	0.286401	0.326769	0.959633	0.000207598	0.040575	0.673231	0.713599	4.21238e-05	9.36661e-06	2.60734e-05	0.000195792	0.000125154	0.00160672	0.00413862	1.15568e-05	2.91942e-05	6.95259e-05	0.000156306	0.000569668	0.00094665	0.00152525	0.00238421	0.00361791	0.00460916	0.00518119	0.00704906	0.00916475	0.0114461	0.0137953
506	35.6883	1687.18		0.636031	0	0.304152	0.018862	0.000312173	0.0406425	0.28666	0.327302	0.959358	0.000258584	0.0409011	0.672698	0.71334	4.2093e-05	9.3574e-06	2.60585e-05	0.000195701	0.000125095	0.00160619	0.00413807	1.15605e-05	2.92052e-05	6.95557e-05	0.000156381	0.00056998	0.000947197	0.00152618	0.00238571	0.00362028	0.00461223	0.00518469	0.00705394	0.00917123	0.0114544	0.0138054
507	35.6381	1687.07		0.636065	0	0.305375	0.0173396	0.000570631	0.0406499	0.287092	0.327742	0.95935	0.000431987	0.0410819	0.672258	0.712908	4.20627e-05	9.34834e-06	2.60438e-05	0.000195612	0.000125038	0.00160568	0.00413754	1.15643e-05	2.92164e-05	6.95857e-05	0.000156455	0.000570295	0.000947746	0.0015271	0.00238722	0.00362266	0.00461533	0.0051882	0.00705884	0.00917774	0.0114627	0.0138155
508	35.588	1686.97		0.636092	0	0.306615	0.0157889	0.000832652	0.0406716	0.287524	0.328196	0.959328	0.000432553	0.0411042	0.671804	0.712476	4.20279e-05	9.33796e-06	2.6027e-05	0.00019551	0.000124971	0.00160509	0.00413692	1.15686e-05	2.92286e-05	6.9618e-05	0.000156535	0.000570622	0.000948316	0.00152806	0.00238877	0.00362509	0.00461848	0.00519178	0.00706383	0.00918434	0.011471	0.0138258
509	35.5379	1686.86		0.63613	0	0.307868	0.0142297	0.00109509	0.0406781	0.287967	0.328645	0.959322	0.000442278	0.0411204	0.671355	0.712033	4.19933e-05	9.32762e-06	2.60103e-05	0.000195408	0.000124906	0.0016045	0.0041363	1.15729e-05	2.92409e-05	6.96503e-05	0.000156614	0.00057095	0.000948885	0.00152901	0.00239032	0.00362752	0.00462164	0.00519535	0.00706881	0.00919095	0.0114794	0.013836
510	35.4878	1686.76		0.636168	0	0.309128	0.0126621	0.00135788	0.0406843	0.288409	0.329093	0.959316	0.000442168	0.0411265	0.670907	0.711591	4.19591e-05	9.31743e-06	2.59938e-05	0.000195308	0.000124841	0.00160392	0.0041357	1.15772e-05	2.92531e-05	6.96825e-05	0.000156693	0.000571277	0.000949454	0.00152997	0.00239187	0.00362995	0.00462479	0.00519893	0.00707379	0.00919755	0.0114878	0.0138462
511	35.4377	1686.66		0.636206	0	0.310397	0.0110856	0.00162108	0.0406907	0.288851	0.329541	0.959309	0.00044186	0.0411326	0.670459	0.711149	4.19251e-05	9.30726e-06	2.59773e-05	0.000195208	0.000124776	0.00160334	0.00413509	1.15814e-05	2.92652e-05	6.97147e-05	0.000156772	0.000571603	0.000950022	0.00153092	0.00239341	0.00363238	0.00462794	0.00520251	0.00707877	0.00920415	0.0114962	0.0138565
512	35.3875	1686.56		0.636242	0	0.311676	0.00949352	0.00188576	0.0407022	0.289292	0.329994	0.959298	0.000441627	0.0411438	0.670006	0.710708	4.18901e-05	9.29681e-06	2.59604e-05	0.000195105	0.000124709	0.00160274	0.00413447	1.15858e-05	2.92777e-05	6.97476e-05	0.000156852	0.000571934	0.000950597	0.00153189	0.00239498	0.00363482	0.00463112	0.00520611	0.00708378	0.00921079	0.0115046	0.0138668
513	35.3374	1686.46		0.636282	0	0.312967	0.00789183	0.00215096	0.0407091	0.289737	0.330446	0.959291	0.000444652	0.0411537	0.669554	0.710263	4.18553e-05	9.28645e-06	2.59435e-05	0.000195002	0.000124643	0.00160215	0.00413385	1.15902e-05	2.92903e-05	6.97805e-05	0.000156933	0.000572266	0.000951173	0.00153285	0.00239654	0.00363727	0.0046343	0.00520971	0.00708879	0.00921744	0.011513	0.013877
514	35.2873	1686.35		0.636328	0	0.314258	0.00629789	0.00241394	0.040703	0.290182	0.330885	0.959297	0.000444674	0.0411477	0.669115	0.709818	4.18247e-05	9.27733e-06	2.59287e-05	0.000194912	0.000124585	0.00160163	0.00413331	1.15942e-05	2.93018e-05	6.98114e-05	0.000157009	0.000572586	0.000951731	0.00153379	0.00239807	0.00363968	0.00463743	0.00521326	0.00709375	0.00922401	0.0115214	0.0138873
515	35.2372	1686.24		0.636365	0	0.315553	0.00469361	0.00267751	0.0407104	0.290618	0.331328	0.95929	0.000436318	0.0411467	0.668672	0.709382	4.17946e-05	9.26834e-06	2.59141e-05	0.000194823	0.000124527	0.00160111	0.00413277	1.15982e-05	2.93134e-05	6.98424e-05	0.000157086	0.000572907	0.000952292	0.00153474	0.0023996	0.00364209	0.00464056	0.00521682	0.00709871	0.0092306	0.0115298	0.0138975
516	35.187	1686.14		0.636397	0	0.316867	0.00306155	0.00294443	0.0407304	0.291054	0.331785	0.95927	0.000436586	0.041167	0.668215	0.708946	4.17607e-05	9.25823e-06	2.58977e-05	0.000194724	0.000124462	0.00160053	0.00413217	1.16026e-05	2.9326e-05	6.98755e-05	0.000157167	0.00057324	0.000952869	0.00153571	0.00240117	0.00364455	0.00464375	0.00522044	0.00710374	0.00923727	0.0115382	0.0139078
517	35.1369	1686.04		0.636437	0	0.318194	0.00141871	0.00321206	0.040738	0.291499	0.332237	0.959262	0.000444924	0.0411829	0.667763	0.708501	4.17272e-05	9.24827e-06	2.58815e-05	0.000194625	0.000124399	0.00159996	0.00413157	1.16071e-05	2.93386e-05	6.99087e-05	0.000157248	0.000573574	0.000953449	0.00153668	0.00240275	0.00364702	0.00464696	0.00522407	0.0071088	0.00924396	0.0115467	0.0139182
518	35.0868	1685.93		0.636536	0	0.319362	0	0.00344159	0.0406601	0.291945	0.332605	0.95934	0.00044523	0.0411053	0.667395	0.708055	4.17037e-05	9.24126e-06	2.58701e-05	0.000194556	0.000124354	0.00159956	0.00413115	1.16112e-05	2.93505e-05	6.99402e-05	0.000157326	0.000573899	0.000954016	0.00153763	0.0024043	0.00364946	0.00465012	0.00522767	0.00711381	0.00925061	0.0115552	0.0139285
519	35.0367	1685.83		0.636922	0	0.319452	0	0.00343532	0.0401912	0.292336	0.332527	0.959809	0.000391301	0.0405825	0.667473	0.707664	4.17197e-05	9.24604e-06	2.58779e-05	0.000194603	0.000124384	0.00159984	0.00413144	1.16155e-05	2.9363e-05	6.99733e-05	0.000157408	0.000574237	0.000954606	0.00153862	0.00240591	0.00365198	0.0046534	0.00523139	0.007119	0.00925749	0.0115639	0.0139392
520	34.9866	1685.71		0.636996	0	0.319387	0	0.00342748	0.040189	0.292426	0.332615	0.959811	9.03508e-05	0.0402794	0.667385	0.707574	4.17378e-05	9.25143e-06	2.58867e-05	0.000194656	0.000124419	0.00160014	0.00413176	1.16196e-05	2.93749e-05	7.00052e-05	0.000157487	0.000574569	0.000955185	0.0015396	0.0024075	0.00365448	0.00465665	0.00523508	0.00712414	0.00926432	0.0115726	0.0139498
521	34.9364	1685.6		0.637068	0	0.319322	0	0.00341963	0.0401911	0.292514	0.332705	0.959809	8.76897e-05	0.0402788	0.667295	0.707486	4.17559e-05	9.25682e-06	2.58954e-05	0.00019471	0.000124453	0.00160045	0.00413208	1.16237e-05	2.93868e-05	7.00372e-05	0.000157566	0.000574901	0.000955765	0.00154058	0.00240909	0.00365698	0.00465991	0.00523877	0.00712929	0.00927116	0.0115813	0.0139604
522	34.8863	1685.51		0.637134	0	0.319241	0	0.0034112	0.0402144	0.292602	0.332816	0.959786	8.78057e-05	0.0403022	0.667184	0.707398	4.1763e-05	9.25893e-06	2.58989e-05	0.00019473	0.000124467	0.00160057	0.00413221	1.16291e-05	2.94018e-05	7.00756e-05	0.000157658	0.00057527	0.0009564	0.00154163	0.00241079	0.00365963	0.00466333	0.00524265	0.00713467	0.00927826	0.0115903	0.0139714
523	34.8362	1685.43		0.637214	0	0.319167	0	0.00340288	0.0402159	0.292703	0.332919	0.959784	0.000101656	0.0403175	0.667081	0.707297	4.17699e-05	9.26098e-06	2.59022e-05	0.000194751	0.00012448	0.00160069	0.00413233	1.16346e-05	2.94167e-05	7.01138e-05	0.00015775	0.000575638	0.000957034	0.00154269	0.00241248	0.00366227	0.00466675	0.00524652	0.00714003	0.00928534	0.0115992	0.0139823
524	34.7861	1685.31		0.637301	0	0.319109	0	0.00339519	0.0401945	0.292805	0.332999	0.959806	0.000101554	0.040296	0.667001	0.707195	4.17898e-05	9.26692e-06	2.59118e-05	0.000194809	0.000124518	0.00160103	0.00413269	1.16385e-05	2.94284e-05	7.01453e-05	0.000157828	0.000575968	0.000957612	0.00154366	0.00241407	0.00366478	0.00467001	0.00525022	0.0071452	0.00929221	0.0116079	0.013993
525	34.7359	1685.19		0.637373	0	0.319044	0	0.00338744	0.0401955	0.292892	0.333087	0.959804	8.66579e-05	0.0402822	0.666913	0.707108	4.18089e-05	9.27262e-06	2.59211e-05	0.000194866	0.000124554	0.00160136	0.00413303	1.16425e-05	2.94399e-05	7.01763e-05	0.000157906	0.000576295	0.000958185	0.00154463	0.00241565	0.00366726	0.00467324	0.00525389	0.00715033	0.00929903	0.0116166	0.0140036
526	34.6858	1685.09		0.637441	0	0.318971	0	0.0033794	0.0402092	0.292978	0.333187	0.959791	8.60629e-05	0.0402953	0.666813	0.707022	4.18229e-05	9.27677e-06	2.59278e-05	0.000194907	0.000124581	0.0016016	0.00413327	1.16471e-05	2.94531e-05	7.0211e-05	0.00015799	0.000576644	0.00095879	0.00154564	0.00241729	0.00366984	0.00467658	0.00525768	0.0071556	0.00930601	0.0116255	0.0140144
527	34.6357	1684.99		0.637517	0	0.318901	0	0.00337141	0.0402106	0.293071	0.333282	0.959789	9.36568e-05	0.0403043	0.666718	0.706929	4.18364e-05	9.28081e-06	2.59344e-05	0.000194947	0.000124607	0.00160183	0.00413352	1.16517e-05	2.94662e-05	7.02455e-05	0.000158075	0.000576991	0.000959393	0.00154665	0.00241893	0.00367241	0.00467992	0.00526146	0.00716086	0.00931298	0.0116343	0.0140252
528	34.5856	1684.88		0.637594	0	0.318832	0	0.00336349	0.0402102	0.293165	0.333375	0.95979	9.3412e-05	0.0403036	0.666625	0.706835	4.18521e-05	9.28549e-06	2.5942e-05	0.000194993	0.000124637	0.00160209	0.0041338	1.16562e-05	2.9479e-05	7.02793e-05	0.000158158	0.000577335	0.000959992	0.00154766	0.00242056	0.00367497	0.00468325	0.00526523	0.00716612	0.00931996	0.0116432	0.014036
529	34.5355	1684.77		0.637669	0	0.318764	0	0.00335561	0.0402107	0.293257	0.333467	0.959789	9.196e-05	0.0403027	0.666533	0.706743	4.18668e-05	9.28987e-06	2.59491e-05	0.000195036	0.000124665	0.00160234	0.00413406	1.16606e-05	2.94916e-05	7.03126e-05	0.00015824	0.000577676	0.000960585	0.00154866	0.00242218	0.00367751	0.00468654	0.00526897	0.00717133	0.00932687	0.011652	0.0140468
530	34.4853	1684.69		0.63774	0	0.318684	0	0.00334729	0.0402291	0.293348	0.333577	0.959771	9.11309e-05	0.0403202	0.666423	0.706652	4.18733e-05	9.29183e-06	2.59523e-05	0.000195055	0.000124677	0.00160246	0.00413417	1.1666e-05	2.95065e-05	7.0351e-05	0.000158332	0.000578045	0.000961221	0.00154972	0.00242389	0.00368017	0.00468998	0.00527287	0.00717673	0.00933399	0.011661	0.0140577
531	34.4352	1684.6		0.637821	0	0.318609	0	0.00333903	0.0402311	0.29345	0.333681	0.959769	0.000101826	0.040333	0.666319	0.70655	4.18801e-05	9.29384e-06	2.59555e-05	0.000195075	0.00012469	0.00160257	0.00413429	1.16714e-05	2.95215e-05	7.03895e-05	0.000158424	0.000578416	0.000961859	0.00155078	0.0024256	0.00368283	0.00469343	0.00527677	0.00718214	0.00934114	0.01167	0.0140688
532	34.3851	1684.48		0.637909	0	0.31855	0	0.00333141	0.0402096	0.293552	0.333761	0.95979	0.000102117	0.0403117	0.666239	0.706448	4.18982e-05	9.29925e-06	2.59643e-05	0.000195129	0.000124725	0.00160288	0.00413462	1.16754e-05	2.95332e-05	7.04209e-05	0.000158503	0.000578746	0.000962437	0.00155175	0.00242718	0.00368533	0.00469668	0.00528047	0.0071873	0.009348	0.0116787	0.0140794
533	34.335	1684.37		0.637982	0	0.318483	0	0.0033237	0.0402116	0.293639	0.33385	0.959788	8.71396e-05	0.0402987	0.66615	0.706361	4.19163e-05	9.30464e-06	2.5973e-05	0.000195182	0.000124759	0.00160319	0.00413494	1.16794e-05	2.95448e-05	7.04523e-05	0.000158581	0.000579076	0.000963015	0.00155273	0.00242877	0.00368784	0.00469994	0.00528417	0.00719247	0.00935487	0.0116875	0.0140901
534	34.2848	1684.26		0.638053	0	0.318411	0	0.00331583	0.0402204	0.293726	0.333946	0.95978	8.72076e-05	0.0403076	0.666054	0.706274	4.19312e-05	9.30909e-06	2.59803e-05	0.000195226	0.000124787	0.00160344	0.0041352	1.16838e-05	2.95575e-05	7.04858e-05	0.000158664	0.000579419	0.000963611	0.00155373	0.0024304	0.0036904	0.00470326	0.00528794	0.00719772	0.00936184	0.0116963	0.0141009
535	34.2347	1684.15		0.638129	0	0.318341	0	0.003308	0.040222	0.293818	0.33404	0.959778	9.16465e-05	0.0403136	0.66596	0.706182	4.19458e-05	9.31346e-06	2.59873e-05	0.000195269	0.000124815	0.00160369	0.00413546	1.16882e-05	2.95701e-05	7.05193e-05	0.000158746	0.000579761	0.000964207	0.00155473	0.00243203	0.00369295	0.00470658	0.0052917	0.00720297	0.00936879	0.0117052	0.0141117
536	34.1846	1684.05		0.638203	0	0.318267	0	0.00330003	0.0402292	0.293909	0.334138	0.959771	9.15191e-05	0.0403207	0.665862	0.706091	4.19567e-05	9.3167e-06	2.59926e-05	0.000195301	0.000124836	0.00160387	0.00413565	1.16929e-05	2.95834e-05	7.05542e-05	0.000158831	0.000580111	0.000964814	0.00155575	0.00243367	0.00369553	0.00470993	0.00529549	0.00720824	0.00937578	0.011714	0.0141225
537	34.1345	1683.95		0.638281	0	0.318195	0	0.00329206	0.0402322	0.294004	0.334236	0.959768	9.49999e-05	0.0403272	0.665764	0.705996	4.19682e-05	9.32015e-06	2.59982e-05	0.000195335	0.000124858	0.00160407	0.00413586	1.16977e-05	2.9597e-05	7.05897e-05	0.000158918	0.000580464	0.000965428	0.00155678	0.00243534	0.00369813	0.0047133	0.00529932	0.00721357	0.00938283	0.011723	0.0141335
538	34.0844	1683.85		0.63836	0	0.318121	0	0.00328408	0.0402352	0.2941	0.334335	0.959765	9.5793e-05	0.040331	0.665665	0.7059	4.19797e-05	9.32358e-06	2.60037e-05	0.000195368	0.00012488	0.00160427	0.00413606	1.17026e-05	2.96107e-05	7.06255e-05	0.000159005	0.000580821	0.000966046	0.00155781	0.00243701	0.00370075	0.0047167	0.00530317	0.00721893	0.00938993	0.011732	0.0141444
539	34.0342	1683.75		0.638439	0	0.318048	0	0.00327612	0.0402364	0.294197	0.334433	0.959764	9.66009e-05	0.040333	0.665567	0.705803	4.19908e-05	9.32688e-06	2.60091e-05	0.000195401	0.000124901	0.00160445	0.00413626	1.17074e-05	2.96243e-05	7.06612e-05	0.000159092	0.000581177	0.000966662	0.00155884	0.00243868	0.00370337	0.00472009	0.00530701	0.00722427	0.009397	0.0117409	0.0141554
540	33.9841	1683.63		0.638525	0	0.31799	0	0.00326874	0.0402167	0.294293	0.33451	0.959783	9.63123e-05	0.040313	0.66549	0.705707	4.20128e-05	9.33346e-06	2.60197e-05	0.000195466	0.000124943	0.00160483	0.00413665	1.17109e-05	2.96349e-05	7.06902e-05	0.000159165	0.000581494	0.000967222	0.00155979	0.00244024	0.00370583	0.0047233	0.00531067	0.00722938	0.00940381	0.0117496	0.014166
541	33.934	1683.5		0.638595	0	0.317925	0	0.00326129	0.0402189	0.294375	0.334594	0.959781	8.24755e-05	0.0403013	0.665406	0.705625	4.20348e-05	9.34003e-06	2.60304e-05	0.00019553	0.000124985	0.0016052	0.00413704	1.17143e-05	2.96454e-05	7.07193e-05	0.000159239	0.000581812	0.000967782	0.00156074	0.0024418	0.00370829	0.00472652	0.00531432	0.0072345	0.00941063	0.0117583	0.0141767
542	33.8839	1683.4		0.638661	0	0.317844	0	0.00325331	0.0402418	0.294458	0.3347	0.959758	8.25607e-05	0.0403244	0.6653	0.705542	4.20472e-05	9.34371e-06	2.60363e-05	0.000195566	0.000125008	0.00160541	0.00413726	1.17191e-05	2.9659e-05	7.07549e-05	0.000159326	0.000582168	0.0009684	0.00156178	0.00244347	0.00371092	0.00472992	0.00531818	0.00723987	0.00941775	0.0117673	0.0141877
543	33.8337	1683.3		0.638741	0	0.317771	0	0.00324542	0.0402432	0.294554	0.334797	0.959757	9.60781e-05	0.0403393	0.665203	0.705446	4.20591e-05	9.34728e-06	2.60421e-05	0.000195602	0.000125031	0.00160562	0.00413747	1.17239e-05	2.96725e-05	7.07903e-05	0.000159412	0.000582523	0.000969016	0.00156281	0.00244514	0.00371354	0.00473332	0.00532204	0.00724523	0.00942485	0.0117763	0.0141987
544	33.7836	1683.21		0.638819	0	0.317692	0	0.00323735	0.0402518	0.29465	0.334902	0.959748	9.58875e-05	0.0403477	0.665098	0.70535	4.2066e-05	9.34935e-06	2.60454e-05	0.000195622	0.000125044	0.00160573	0.0041376	1.17291e-05	2.9687e-05	7.08277e-05	0.000159503	0.000582889	0.000969647	0.00156386	0.00244684	0.00371619	0.00473675	0.00532593	0.00725063	0.00943199	0.0117854	0.0142097
545	33.7335	1683.12		0.638901	0	0.317616	0	0.0032293	0.040254	0.29475	0.335004	0.959746	0.00010034	0.0403544	0.664996	0.70525	4.20732e-05	9.35149e-06	2.60489e-05	0.000195643	0.000125058	0.00160586	0.00413772	1.17344e-05	2.97016e-05	7.08654e-05	0.000159593	0.000583256	0.000970281	0.00156492	0.00244855	0.00371885	0.0047402	0.00532983	0.00725606	0.00943916	0.0117945	0.0142208
546	33.6834	1683.01		0.638987	0	0.317546	0	0.00322154	0.0402455	0.294851	0.335096	0.959755	0.00010072	0.0403462	0.664904	0.705149	4.20852e-05	9.35507e-06	2.60547e-05	0.000195678	0.00012508	0.00160606	0.00413793	1.1739e-05	2.97146e-05	7.08998e-05	0.000159678	0.000583604	0.000970887	0.00156594	0.0024502	0.00372144	0.00474356	0.00533364	0.00726136	0.00944619	0.0118034	0.0142317
547	33.6333	1682.91		0.639065	0	0.317472	0	0.00321372	0.0402486	0.294945	0.335194	0.959751	9.41468e-05	0.0403428	0.664806	0.705055	4.2098e-05	9.35891e-06	2.60609e-05	0.000195716	0.000125105	0.00160628	0.00413816	1.17436e-05	2.97279e-05	7.09348e-05	0.000159764	0.000583958	0.000971501	0.00156697	0.00245187	0.00372406	0.00474696	0.0053375	0.00726673	0.0094533	0.0118124	0.0142427
548	33.5831	1682.81		0.639145	0	0.317397	0	0.00320586	0.0402523	0.29504	0.335293	0.959748	9.50736e-05	0.0403474	0.664707	0.70496	4.21086e-05	9.36206e-06	2.6066e-05	0.000195747	0.000125125	0.00160646	0.00413835	1.17484e-05	2.97415e-05	7.09703e-05	0.00015985	0.000584313	0.000972117	0.001568	0.00245354	0.00372668	0.00475036	0.00534135	0.00727208	0.0094604	0.0118214	0.0142537
549	33.533	1682.71		0.639225	0	0.317322	0	0.003198	0.0402547	0.295137	0.335391	0.959745	9.63312e-05	0.0403511	0.664609	0.704863	4.21195e-05	9.36532e-06	2.60713e-05	0.000195779	0.000125146	0.00160664	0.00413854	1.17533e-05	2.97551e-05	7.10061e-05	0.000159937	0.00058467	0.000972737	0.00156904	0.00245522	0.00372931	0.00475377	0.00534522	0.00727747	0.00946753	0.0118305	0.0142648
550	33.4829	1682.6		0.639309	0	0.317254	0	0.00319043	0.0402462	0.295233	0.33548	0.959754	9.67876e-05	0.040343	0.66452	0.704767	4.21359e-05	9.37024e-06	2.60792e-05	0.000195827	0.000125177	0.00160692	0.00413883	1.17574e-05	2.97673e-05	7.10386e-05	0.000160018	0.00058501	0.00097333	0.00157004	0.00245685	0.00373187	0.00475711	0.00534901	0.00728276	0.00947455	0.0118394	0.0142757
551	33.4328	1682.48		0.639386	0	0.317184	0	0.00318285	0.0402474	0.295324	0.335571	0.959753	9.01881e-05	0.0403376	0.664429	0.704676	4.21518e-05	9.37498e-06	2.60869e-05	0.000195874	0.000125207	0.00160719	0.00413911	1.17616e-05	2.97793e-05	7.10709e-05	0.000160098	0.000585347	0.00097392	0.00157103	0.00245847	0.00373442	0.00476043	0.00535277	0.00728802	0.00948154	0.0118483	0.0142865
552	33.3826	1682.37		0.639463	0	0.317111	0	0.00317522	0.0402514	0.295413	0.335665	0.959749	8.97992e-05	0.0403412	0.664335	0.704587	4.21679e-05	9.37979e-06	2.60947e-05	0.000195921	0.000125238	0.00160746	0.0041394	1.17658e-05	2.97917e-05	7.1104e-05	0.00016018	0.00058569	0.000974519	0.00157204	0.00246011	0.00373701	0.00476378	0.00535659	0.00729333	0.0094886	0.0118572	0.0142975
553	33.3325	1682.26		0.639541	0	0.317039	0	0.00316763	0.0402527	0.295505	0.335757	0.959747	9.12037e-05	0.0403439	0.664243	0.704495	4.21834e-05	9.38444e-06	2.61022e-05	0.000195967	0.000125267	0.00160773	0.00413967	1.177e-05	2.98039e-05	7.11368e-05	0.000160262	0.00058603	0.000975114	0.00157305	0.00246174	0.00373958	0.00476713	0.00536038	0.00729863	0.00949564	0.0118662	0.0143084
554	33.2824	1682.16		0.639616	0	0.31696	0	0.00315978	0.0402644	0.295595	0.33586	0.959736	9.08597e-05	0.0403553	0.66414	0.704405	4.2193e-05	9.38729e-06	2.61068e-05	0.000195995	0.000125285	0.00160789	0.00413984	1.17749e-05	2.98176e-05	7.11726e-05	0.000160349	0.000586388	0.000975734	0.00157408	0.00246342	0.00374221	0.00477054	0.00536425	0.00730402	0.00950277	0.0118752	0.0143195
555	33.2323	1682.06		0.639698	0	0.316883	0	0.00315196	0.0402673	0.295693	0.33596	0.959733	9.72562e-05	0.0403646	0.66404	0.704307	4.22032e-05	9.39035e-06	2.61117e-05	0.000196025	0.000125305	0.00160806	0.00414002	1.17798e-05	2.98315e-05	7.12089e-05	0.000160437	0.000586749	0.000976361	0.00157513	0.00246512	0.00374487	0.00477399	0.00536816	0.00730945	0.00950996	0.0118844	0.0143306
556	33.1822	1681.95		0.639783	0	0.316814	0	0.0031444	0.0402589	0.295791	0.33605	0.959741	9.80424e-05	0.040357	0.66395	0.704209	4.22171e-05	9.39451e-06	2.61185e-05	0.000196066	0.000125331	0.0016083	0.00414027	1.17841e-05	2.98439e-05	7.12419e-05	0.000160519	0.000587091	0.000976957	0.00157614	0.00246675	0.00374744	0.00477733	0.00537195	0.00731474	0.00951699	0.0118933	0.0143415
557	33.132	1681.84		0.639862	0	0.31674	0	0.00313681	0.0402614	0.295882	0.336144	0.959739	9.15683e-05	0.040353	0.663856	0.704118	4.22314e-05	9.39879e-06	2.61254e-05	0.000196107	0.000125358	0.00160854	0.00414052	1.17884e-05	2.98564e-05	7.12751e-05	0.000160601	0.000587435	0.000977557	0.00157715	0.0024684	0.00375002	0.00478069	0.00537576	0.00732006	0.00952405	0.0119023	0.0143525
558	33.0819	1681.74		0.639938	0	0.31666	0	0.00312899	0.0402726	0.295974	0.336247	0.959727	9.20249e-05	0.0403646	0.663753	0.704026	4.22408e-05	9.40161e-06	2.61299e-05	0.000196135	0.000125376	0.0016087	0.00414069	1.17933e-05	2.98702e-05	7.13113e-05	0.000160689	0.000587795	0.000978182	0.00157819	0.00247009	0.00375267	0.00478413	0.00537966	0.00732548	0.00953123	0.0119114	0.0143636
559	33.0318	1681.65		0.640022	0	0.316583	0	0.00312123	0.0402739	0.296072	0.336346	0.959726	9.8075e-05	0.0403719	0.663654	0.703928	4.22498e-05	9.40431e-06	2.61343e-05	0.000196162	0.000125393	0.00160885	0.00414085	1.17982e-05	2.9884e-05	7.13473e-05	0.000160777	0.000588154	0.000978805	0.00157924	0.00247178	0.00375532	0.00478756	0.00538355	0.00733089	0.0095384	0.0119205	0.0143747
560	32.9817	1681.54		0.640106	0	0.31651	0	0.00311363	0.0402697	0.29617	0.33644	0.95973	9.78306e-05	0.0403675	0.66356	0.70383	4.22632e-05	9.40829e-06	2.61407e-05	0.000196201	0.000125419	0.00160908	0.00414108	1.18027e-05	2.98969e-05	7.13815e-05	0.000160861	0.000588505	0.000979415	0.00158026	0.00247345	0.00375794	0.00479096	0.00538741	0.00733627	0.00954554	0.0119295	0.0143858
561	32.9315	1681.43		0.640187	0	0.316435	0	0.00310602	0.0402715	0.296264	0.336536	0.959729	9.40654e-05	0.0403655	0.663464	0.703736	4.22764e-05	9.41225e-06	2.61471e-05	0.00019624	0.000125444	0.0016093	0.00414132	1.18072e-05	2.99098e-05	7.14158e-05	0.000160946	0.000588855	0.000980026	0.00158129	0.00247511	0.00376056	0.00479436	0.00539127	0.00734166	0.00955268	0.0119386	0.0143969
562	32.8814	1681.32		0.640269	0	0.316361	0	0.00309845	0.0402717	0.296358	0.33663	0.959728	9.41223e-05	0.0403658	0.66337	0.703642	4.22892e-05	9.41609e-06	2.61533e-05	0.000196277	0.000125468	0.00160952	0.00414154	1.18116e-05	2.99225e-05	7.14494e-05	0.000161029	0.000589201	0.000980629	0.00158231	0.00247676	0.00376315	0.00479774	0.0053951	0.007347	0.00955976	0.0119476	0.0144079
563	32.8313	1681.22		0.640349	0	0.316286	0	0.0030909	0.0402736	0.296452	0.336725	0.959726	9.31641e-05	0.0403668	0.663275	0.703548	4.2302e-05	9.41992e-06	2.61594e-05	0.000196315	0.000125492	0.00160974	0.00414177	1.1816e-05	2.99351e-05	7.14831e-05	0.000161112	0.000589548	0.000981234	0.00158332	0.00247842	0.00376575	0.00480111	0.00539894	0.00735234	0.00956686	0.0119566	0.0144189
564	32.7812	1681.12		0.640428	0	0.316206	0	0.00308316	0.0402832	0.296545	0.336828	0.959717	9.32552e-05	0.0403764	0.663172	0.703455	4.23111e-05	9.42265e-06	2.61639e-05	0.000196341	0.00012551	0.00160989	0.00414193	1.18209e-05	2.9949e-05	7.15193e-05	0.0001612	0.000589909	0.00098186	0.00158437	0.00248012	0.00376841	0.00480457	0.00540285	0.00735778	0.00957407	0.0119658	0.0144301
565	32.7311	1681.02		0.640512	0	0.316127	0	0.00307545	0.040285	0.296643	0.336928	0.959715	9.82746e-05	0.0403832	0.663072	0.703357	4.23203e-05	9.42538e-06	2.61683e-05	0.000196368	0.000125527	0.00161005	0.00414209	1.18258e-05	2.99628e-05	7.15555e-05	0.000161288	0.000590271	0.000982487	0.00158542	0.00248182	0.00377108	0.00480802	0.00540677	0.00736323	0.00958129	0.0119749	0.0144413
566	32.6809	1680.9		0.6406	0	0.316058	0	0.00306806	0.0402743	0.296741	0.337016	0.959726	9.83873e-05	0.0403727	0.662984	0.703259	4.2335e-05	9.4298e-06	2.61754e-05	0.000196411	0.000125555	0.0016103	0.00414235	1.18299e-05	2.99748e-05	7.15878e-05	0.000161369	0.000590609	0.00098308	0.00158642	0.00248345	0.00377364	0.00481136	0.00541056	0.00736853	0.00958833	0.0119839	0.0144522
567	32.6308	1680.79		0.640679	0	0.315984	0	0.00306063	0.0402771	0.296832	0.337109	0.959723	9.05066e-05	0.0403676	0.662891	0.703168	4.23503e-05	9.43439e-06	2.61828e-05	0.000196456	0.000125584	0.00161056	0.00414262	1.1834e-05	2.99869e-05	7.16204e-05	0.00016145	0.00059095	0.000983677	0.00158743	0.00248509	0.00377623	0.00481473	0.00541439	0.00737387	0.00959543	0.0119929	0.0144633
568	32.5807	1680.68		0.640759	0	0.31591	0	0.00305324	0.0402779	0.296923	0.337201	0.959722	9.1148e-05	0.040369	0.662799	0.703077	4.23659e-05	9.43905e-06	2.61903e-05	0.000196502	0.000125614	0.00161082	0.0041429	1.18381e-05	2.99989e-05	7.16526e-05	0.00016153	0.00059129	0.000984271	0.00158843	0.00248672	0.00377881	0.00481809	0.0054182	0.0073792	0.0096025	0.0120019	0.0144743
569	32.5306	1680.56		0.640839	0	0.315836	0	0.00304586	0.0402794	0.297014	0.337293	0.959721	9.04766e-05	0.0403699	0.662707	0.702986	4.23812e-05	9.44362e-06	2.61977e-05	0.000196547	0.000125643	0.00161108	0.00414316	1.18422e-05	3.00108e-05	7.16847e-05	0.00016161	0.000591628	0.000984863	0.00158943	0.00248836	0.00378138	0.00482143	0.005422	0.00738451	0.00960956	0.0120109	0.0144853
570	32.4804	1680.47		0.640914	0	0.315752	0	0.00303812	0.0402959	0.297104	0.3374	0.959704	9.03039e-05	0.0403862	0.6626	0.702896	4.23886e-05	9.44586e-06	2.62013e-05	0.000196569	0.000125657	0.0016112	0.0041433	1.18472e-05	3.00249e-05	7.17214e-05	0.000161699	0.000591993	0.000985495	0.00159049	0.00249007	0.00378406	0.00482491	0.00542594	0.00738998	0.00961681	0.0120201	0.0144965
571	32.4303	1680.37		0.641	0	0.315672	0	0.00303045	0.0402976	0.297204	0.337501	0.959702	9.97021e-05	0.0403973	0.662499	0.702796	4.23961e-05	9.44808e-06	2.62048e-05	0.00019659	0.000125671	0.00161133	0.00414343	1.18522e-05	3.0039e-05	7.17582e-05	0.000161789	0.000592358	0.000986128	0.00159155	0.00249178	0.00378674	0.00482838	0.00542988	0.00739546	0.00962407	0.0120293	0.0145077
572	32.3802	1680.27		0.641087	0	0.315592	0	0.0030228	0.0402989	0.297303	0.337602	0.959701	9.97969e-05	0.0403987	0.662398	0.702697	4.24035e-05	9.45031e-06	2.62084e-05	0.000196612	0.000125685	0.00161146	0.00414356	1.18572e-05	3.0053e-05	7.17948e-05	0.000161878	0.000592722	0.000986759	0.00159261	0.00249349	0.00378942	0.00483185	0.00543381	0.00740094	0.00963132	0.0120385	0.014519
573	32.3301	1680.18		0.641173	0	0.315512	0	0.00301516	0.0403005	0.297403	0.337703	0.9597	9.9598e-05	0.0404001	0.662297	0.702597	4.24108e-05	9.45249e-06	2.6212e-05	0.000196633	0.000125699	0.00161158	0.00414369	1.18622e-05	3.0067e-05	7.18314e-05	0.000161967	0.000593086	0.00098739	0.00159366	0.0024952	0.0037921	0.00483533	0.00543775	0.00740641	0.00963857	0.0120477	0.0145302
574	32.28	1680.06		0.641264	0	0.315444	0	0.00300796	0.0402846	0.297503	0.337787	0.959715	9.95941e-05	0.0403842	0.662213	0.702497	4.24278e-05	9.4576e-06	2.62202e-05	0.000196683	0.000125731	0.00161187	0.00414399	1.1866e-05	3.00784e-05	7.18624e-05	0.000162045	0.000593419	0.000987975	0.00159465	0.00249682	0.00379465	0.00483866	0.00544153	0.00741171	0.00964562	0.0120566	0.0145412
575	32.2298	1679.94		0.641343	0	0.31537	0	0.00300073	0.0402863	0.297591	0.337877	0.959714	8.83848e-05	0.0403747	0.662123	0.702409	4.24446e-05	9.46262e-06	2.62283e-05	0.000196732	0.000125763	0.00161215	0.00414428	1.18698e-05	3.00898e-05	7.18933e-05	0.000162123	0.000593751	0.000988558	0.00159564	0.00249843	0.0037972	0.00484199	0.00544531	0.007417	0.00965265	0.0120656	0.0145521
576	32.1797	1679.83		0.64142	0	0.315292	0	0.00299333	0.0402952	0.297679	0.337975	0.959705	8.82738e-05	0.0403835	0.662025	0.702321	4.24576e-05	9.46653e-06	2.62346e-05	0.000196771	0.000125788	0.00161237	0.00414451	1.1874e-05	3.01022e-05	7.19265e-05	0.000162205	0.000594096	0.000989162	0.00159666	0.00250009	0.00379981	0.00484538	0.00544916	0.00742237	0.00965979	0.0120747	0.0145632
577	32.1296	1679.72		0.641502	0	0.315215	0	0.00298597	0.0402971	0.297772	0.338069	0.959703	9.28507e-05	0.04039	0.661931	0.702228	4.24707e-05	9.47043e-06	2.62408e-05	0.000196809	0.000125812	0.00161259	0.00414474	1.18783e-05	3.01146e-05	7.19597e-05	0.000162287	0.000594441	0.000989765	0.00159768	0.00250175	0.00380242	0.00484877	0.00545302	0.00742775	0.00966693	0.0120838	0.0145744
578	32.0795	1679.62		0.641582	0	0.315131	0	0.00297838	0.0403086	0.297865	0.338174	0.959691	9.29572e-05	0.0404015	0.661826	0.702135	4.24787e-05	9.47284e-06	2.62447e-05	0.000196832	0.000125828	0.00161273	0.00414488	1.18832e-05	3.01284e-05	7.1996e-05	0.000162376	0.000594804	0.000990396	0.00159873	0.00250346	0.0038051	0.00485225	0.00545696	0.00743324	0.00967421	0.012093	0.0145856
579	32.0293	1679.52		0.641669	0	0.315051	0	0.00297085	0.0403096	0.297964	0.338274	0.95969	9.91856e-05	0.0404087	0.661726	0.702036	4.24861e-05	9.47506e-06	2.62483e-05	0.000196854	0.000125842	0.00161285	0.00414501	1.18881e-05	3.01422e-05	7.2032e-05	0.000162464	0.000595166	0.000991023	0.00159978	0.00250516	0.00380777	0.00485571	0.00546089	0.0074387	0.00968145	0.0121022	0.0145968
580	31.9792	1679.41		0.641758	0	0.314976	0	0.00296354	0.0403027	0.298063	0.338366	0.959697	9.87852e-05	0.0404015	0.661634	0.701937	4.24995e-05	9.47907e-06	2.62547e-05	0.000196893	0.000125867	0.00161308	0.00414525	1.18924e-05	3.01547e-05	7.20654e-05	0.000162547	0.000595513	0.00099163	0.00160081	0.00250683	0.00381039	0.00485912	0.00546476	0.00744411	0.00968863	0.0121113	0.014608
581	31.9291	1679.3		0.641841	0	0.314898	0	0.00295622	0.0403045	0.298156	0.338461	0.959695	9.33577e-05	0.0403979	0.661539	0.701844	4.25128e-05	9.48306e-06	2.62611e-05	0.000196932	0.000125892	0.0016133	0.00414548	1.18967e-05	3.01671e-05	7.20988e-05	0.000162629	0.00059586	0.000992237	0.00160183	0.00250849	0.00381302	0.00486254	0.00546864	0.00744953	0.00969582	0.0121205	0.0146192
582	31.879	1679.19		0.641924	0	0.314819	0	0.00294886	0.0403085	0.29825	0.338558	0.959691	9.34225e-05	0.0404019	0.661442	0.70175	4.2524e-05	9.48642e-06	2.62666e-05	0.000196965	0.000125913	0.00161349	0.00414568	1.19011e-05	3.01799e-05	7.21328e-05	0.000162713	0.000596211	0.000992849	0.00160286	0.00251017	0.00381565	0.00486596	0.00547252	0.00745494	0.00970302	0.0121296	0.0146304
583	31.8289	1679.08		0.642008	0	0.31474	0	0.00294151	0.0403101	0.298345	0.338655	0.95969	9.48776e-05	0.040405	0.661345	0.701655	4.2535e-05	9.48973e-06	2.62719e-05	0.000196997	0.000125934	0.00161368	0.00414587	1.19055e-05	3.01927e-05	7.21668e-05	0.000162797	0.000596561	0.000993459	0.00160389	0.00251184	0.00381828	0.00486938	0.00547641	0.00746036	0.00971021	0.0121387	0.0146415
584	31.7787	1678.97		0.642094	0	0.314665	0	0.00293429	0.0403068	0.29844	0.338746	0.959693	9.48328e-05	0.0404016	0.661254	0.70156	4.25478e-05	9.49355e-06	2.6278e-05	0.000197034	0.000125958	0.00161389	0.0041461	1.19096e-05	3.02046e-05	7.2199e-05	0.000162878	0.0005969	0.000994054	0.00160489	0.00251348	0.00382086	0.00487274	0.00548022	0.00746569	0.0097173	0.0121478	0.0146526
585	31.7286	1678.86		0.642176	0	0.314586	0	0.00292704	0.0403107	0.298531	0.338842	0.959689	9.1599e-05	0.0404023	0.661158	0.701469	4.25619e-05	9.49779e-06	2.62848e-05	0.000197076	0.000125985	0.00161413	0.00414634	1.19138e-05	3.0217e-05	7.22321e-05	0.00016296	0.000597247	0.00099466	0.00160592	0.00251515	0.00382349	0.00487617	0.00548411	0.00747112	0.00972451	0.0121569	0.0146638
586	31.6785	1678.77		0.642255	0	0.314493	0	0.00291931	0.0403329	0.298624	0.338957	0.959667	9.29904e-05	0.0404258	0.661043	0.701376	4.2565e-05	9.49872e-06	2.62863e-05	0.000197085	0.000125991	0.00161418	0.0041464	1.19194e-05	3.02324e-05	7.22717e-05	0.000163055	0.000597631	0.000995323	0.00160702	0.00251693	0.00382627	0.00487976	0.00548818	0.00747678	0.00973199	0.0121664	0.0146754
587	31.6284	1678.68		0.642348	0	0.314407	0	0.00291169	0.0403333	0.29873	0.339064	0.959667	0.000106078	0.0404394	0.660936	0.70127	4.25672e-05	9.49939e-06	2.62874e-05	0.000197091	0.000125995	0.00161422	0.00414644	1.19249e-05	3.02476e-05	7.23109e-05	0.00016315	0.000598012	0.00099598	0.00160812	0.00251869	0.00382903	0.00488333	0.00549223	0.00748239	0.00973941	0.0121758	0.0146868
588	31.5782	1678.57		0.642445	0	0.314333	0	0.00290449	0.0403172	0.298836	0.339153	0.959683	0.000105449	0.0404226	0.660847	0.701164	4.25787e-05	9.50283e-06	2.62929e-05	0.000197125	0.000126017	0.00161442	0.00414664	1.19292e-05	3.02601e-05	7.23444e-05	0.000163233	0.00059836	0.000996588	0.00160914	0.00252036	0.00383166	0.00488675	0.00549611	0.0074878	0.0097466	0.0121849	0.014698
589	31.5281	1678.46		0.64253	0	0.314253	0	0.00289722	0.0403202	0.29893	0.33925	0.95968	9.41915e-05	0.0404144	0.66075	0.70107	4.25909e-05	9.5065e-06	2.62988e-05	0.000197161	0.00012604	0.00161462	0.00414685	1.19336e-05	3.02728e-05	7.23784e-05	0.000163317	0.000598712	0.000997203	0.00161018	0.00252205	0.00383431	0.0048902	0.00550002	0.00749327	0.00975386	0.0121942	0.0147093
590	31.478	1678.35		0.642616	0	0.314175	0	0.00289004	0.0403194	0.299025	0.339344	0.959681	9.50454e-05	0.0404144	0.660656	0.700975	4.26044e-05	9.51053e-06	2.63053e-05	0.0001972	0.000126066	0.00161485	0.00414709	1.19378e-05	3.02852e-05	7.24116e-05	0.000163399	0.000599059	0.000997811	0.0016112	0.00252372	0.00383695	0.00489363	0.00550392	0.00749871	0.00976109	0.0122034	0.0147205
591	31.4279	1678.24		0.642701	0	0.314096	0	0.00288288	0.0403201	0.299118	0.339438	0.95968	9.34504e-05	0.0404135	0.660562	0.700882	4.26169e-05	9.5143e-06	2.63114e-05	0.000197237	0.000126089	0.00161506	0.00414731	1.1942e-05	3.02973e-05	7.24443e-05	0.000163481	0.000599403	0.000998412	0.00161222	0.00252538	0.00383956	0.00489703	0.00550778	0.0075041	0.00976826	0.0122125	0.0147317
592	31.3778	1678.13		0.642785	0	0.314015	0	0.00287566	0.0403248	0.299211	0.339536	0.959675	9.28025e-05	0.0404176	0.660464	0.700789	4.26292e-05	9.51797e-06	2.63173e-05	0.000197272	0.000126113	0.00161527	0.00414752	1.19463e-05	3.031e-05	7.2478e-05	0.000163565	0.000599753	0.000999026	0.00161325	0.00252706	0.00384221	0.00490048	0.00551169	0.00750957	0.00977551	0.0122217	0.014743
593	31.3276	1678.02		0.642871	0	0.313935	0	0.00286848	0.0403256	0.299306	0.339632	0.959674	9.47472e-05	0.0404204	0.660368	0.700694	4.26406e-05	9.5214e-06	2.63228e-05	0.000197306	0.000126134	0.00161546	0.00414772	1.19506e-05	3.03224e-05	7.25113e-05	0.000163647	0.000600101	0.000999633	0.00161428	0.00252873	0.00384484	0.0049039	0.00551558	0.00751499	0.00978272	0.0122309	0.0147542
594	31.2775	1677.9		0.642958	0	0.31386	0	0.00286148	0.0403206	0.2994	0.339721	0.959679	9.41889e-05	0.0404148	0.660279	0.7006	4.26569e-05	9.52629e-06	2.63306e-05	0.000197353	0.000126165	0.00161573	0.00414801	1.19544e-05	3.03338e-05	7.25426e-05	0.000163726	0.000600437	0.00100022	0.00161528	0.00253037	0.00384743	0.00490728	0.00551942	0.00752037	0.00978989	0.01224	0.0147654
595	31.2274	1677.78		0.643041	0	0.313783	0	0.00285448	0.0403217	0.29949	0.339812	0.959678	8.99058e-05	0.0404116	0.660188	0.70051	4.26724e-05	9.53096e-06	2.63381e-05	0.000197399	0.000126194	0.001616	0.00414828	1.19582e-05	3.03451e-05	7.25734e-05	0.000163804	0.000600771	0.00100081	0.00161628	0.002532	0.00385001	0.00491064	0.00552324	0.00752572	0.00979701	0.0122491	0.0147765
596	31.1773	1677.68		0.64312	0	0.313694	0	0.00284713	0.0403387	0.299579	0.339918	0.959661	8.9436e-05	0.0404281	0.660082	0.700421	4.26792e-05	9.53298e-06	2.63413e-05	0.000197419	0.000126207	0.00161611	0.0041484	1.1963e-05	3.03587e-05	7.26092e-05	0.000163891	0.000601132	0.00100144	0.00161733	0.00253371	0.00385269	0.00491412	0.0055272	0.00753123	0.00980431	0.0122583	0.0147878
597	31.1271	1677.57		0.643209	0	0.31361	0	0.00283984	0.0403407	0.299679	0.340019	0.959659	9.91476e-05	0.0404398	0.659981	0.700321	4.2686e-05	9.53503e-06	2.63446e-05	0.000197439	0.00012622	0.00161623	0.00414852	1.19678e-05	3.03723e-05	7.2645e-05	0.000163979	0.000601494	0.00100207	0.00161839	0.00253543	0.00385538	0.00491762	0.00553116	0.00753675	0.00981163	0.0122676	0.0147992
598	31.077	1677.47		0.6433	0	0.313529	0	0.00283266	0.0403383	0.299778	0.340116	0.959662	9.94031e-05	0.0404377	0.659884	0.700222	4.26949e-05	9.53772e-06	2.6349e-05	0.000197465	0.000126237	0.00161638	0.00414868	1.19723e-05	3.03853e-05	7.26796e-05	0.000164064	0.000601849	0.00100269	0.00161943	0.00253712	0.00385804	0.00492108	0.00553509	0.00754222	0.0098189	0.0122769	0.0148105
599	31.0269	1677.36		0.643388	0	0.313446	0	0.00282547	0.04034	0.299875	0.340215	0.95966	9.68889e-05	0.0404369	0.659785	0.700125	4.27038e-05	9.54038e-06	2.63532e-05	0.000197491	0.000126254	0.00161653	0.00414883	1.19768e-05	3.03983e-05	7.27141e-05	0.00016415	0.000602204	0.00100331	0.00162047	0.00253881	0.00386071	0.00492454	0.00553902	0.0075477	0.00982617	0.0122861	0.0148218
600	30.9768	1677.26		0.643477	0	0.313362	0	0.00281827	0.0403436	0.299972	0.340315	0.959656	9.69661e-05	0.0404405	0.659685	0.700028	4.27131e-05	9.54317e-06	2.63577e-05	0.000197518	0.000126271	0.00161668	0.00414899	1.19814e-05	3.04116e-05	7.27494e-05	0.000164236	0.000602565	0.00100394	0.00162153	0.00254053	0.0038634	0.00492804	0.00554299	0.00755325	0.00983353	0.0122955	0.0148332
601	30.9267	1677.15		0.643566	0	0.313279	0	0.00281111	0.040344	0.30007	0.340414	0.959656	9.819e-05	0.0404422	0.659586	0.69993	4.27214e-05	9.54566e-06	2.63617e-05	0.000197542	0.000126287	0.00161682	0.00414914	1.1986e-05	3.04247e-05	7.27841e-05	0.000164322	0.000602921	0.00100456	0.00162257	0.00254223	0.00386607	0.00493151	0.00554693	0.00755874	0.00984081	0.0123047	0.0148445
602	30.8765	1677.04		0.643656	0	0.313198	0	0.00280405	0.0403412	0.300167	0.340509	0.959659	9.74415e-05	0.0404387	0.659491	0.699833	4.27319e-05	9.54881e-06	2.63667e-05	0.000197573	0.000126307	0.001617	0.00414932	1.19903e-05	3.04371e-05	7.28173e-05	0.000164405	0.000603268	0.00100516	0.0016236	0.0025439	0.00386871	0.00493494	0.00555082	0.00756417	0.00984804	0.0123139	0.0148557
603	30.8264	1676.93		0.643743	0	0.313116	0	0.00279699	0.0403432	0.300262	0.340605	0.959657	9.46502e-05	0.0404379	0.659395	0.699738	4.27424e-05	9.55198e-06	2.63718e-05	0.000197603	0.000126327	0.00161718	0.00414951	1.19945e-05	3.04496e-05	7.28507e-05	0.000164487	0.000603616	0.00100577	0.00162463	0.00254558	0.00387135	0.00493838	0.00555472	0.00756962	0.00985528	0.0123231	0.014867
604	30.7763	1676.83		0.643829	0	0.313028	0	0.00278976	0.0403532	0.300357	0.34071	0.959647	9.48527e-05	0.040448	0.65929	0.699643	4.27486e-05	9.55382e-06	2.63748e-05	0.000197621	0.000126338	0.00161728	0.00414961	1.19993e-05	3.04633e-05	7.28867e-05	0.000164576	0.00060398	0.00100641	0.00162569	0.0025473	0.00387405	0.00494189	0.0055587	0.00757517	0.00986264	0.0123325	0.0148784
605	30.7262	1676.73		0.64392	0	0.312942	0	0.00278257	0.0403546	0.300457	0.340812	0.959645	0.000100135	0.0404548	0.659188	0.699543	4.27545e-05	9.55559e-06	2.63776e-05	0.000197639	0.00012635	0.00161738	0.00414972	1.20041e-05	3.04769e-05	7.29226e-05	0.000164664	0.000604344	0.00100704	0.00162675	0.00254902	0.00387675	0.00494539	0.00556268	0.00758071	0.00986998	0.0123418	0.0148898
606	30.676	1676.61		0.644017	0	0.312871	0	0.00277586	0.0403363	0.300557	0.340893	0.959664	0.000100072	0.0404364	0.659107	0.699443	4.27729e-05	9.56114e-06	2.63865e-05	0.000197692	0.000126385	0.00161769	0.00415004	1.20076e-05	3.04875e-05	7.29521e-05	0.000164739	0.000604672	0.00100762	0.00162774	0.00255064	0.00387932	0.00494875	0.0055665	0.00758607	0.00987713	0.0123509	0.014901
607	30.6259	1676.48		0.6441	0	0.312794	0	0.00276912	0.0403371	0.300645	0.340982	0.959663	8.73729e-05	0.0404245	0.659018	0.699355	4.27905e-05	9.56642e-06	2.6395e-05	0.000197744	0.000126418	0.00161799	0.00415035	1.2011e-05	3.04979e-05	7.29811e-05	0.000164813	0.000604995	0.00100819	0.00162871	0.00255225	0.00388187	0.00495208	0.00557029	0.00759139	0.00988423	0.01236	0.0149121
608	30.5758	1676.35		0.644182	0	0.312715	0	0.00276235	0.0403406	0.300731	0.341072	0.959659	8.67431e-05	0.0404273	0.658928	0.699269	4.28071e-05	9.57141e-06	2.6403e-05	0.000197792	0.000126449	0.00161827	0.00415064	1.20144e-05	3.05085e-05	7.30106e-05	0.000164888	0.000605322	0.00100877	0.0016297	0.00255386	0.00388443	0.00495543	0.00557409	0.00759672	0.00989134	0.012369	0.0149232
609	30.5257	1676.23		0.644265	0	0.312636	0	0.00275558	0.0403437	0.300819	0.341163	0.959656	8.77557e-05	0.0404315	0.658837	0.699181	4.28245e-05	9.57663e-06	2.64113e-05	0.000197843	0.000126482	0.00161856	0.00415094	1.2018e-05	3.05193e-05	7.30406e-05	0.000164965	0.000605653	0.00100935	0.00163069	0.00255549	0.00388702	0.0049588	0.00557794	0.00760211	0.00989852	0.0123782	0.0149345
610	30.4756	1676.05		0.644358	0	0.312589	0	0.00274978	0.0403031	0.300908	0.341211	0.959697	8.86072e-05	0.0403917	0.658789	0.699092	4.28632e-05	9.58827e-06	2.643e-05	0.000197956	0.000126555	0.00161921	0.00415162	1.20186e-05	3.05235e-05	7.30564e-05	0.000165013	0.0006059	0.00100981	0.0016315	0.00255687	0.00388926	0.00496178	0.00558134	0.00760696	0.00990508	0.0123866	0.0149449
611	30.4254	1675.87		0.644423	0	0.312527	0	0.00274386	0.0403059	0.300969	0.341275	0.959694	6.14827e-05	0.0403674	0.658725	0.699031	4.2902e-05	9.59994e-06	2.64487e-05	0.000198069	0.000126628	0.00161986	0.00415229	1.20192e-05	3.05277e-05	7.30723e-05	0.000165061	0.000606148	0.00101027	0.00163232	0.00255825	0.00389151	0.00496476	0.00558475	0.00761183	0.00991165	0.0123951	0.0149554
612	30.3753	1675.73		0.644482	0	0.312445	0	0.00273734	0.0403356	0.301031	0.341366	0.959664	6.17054e-05	0.0403973	0.658634	0.698969	4.29269e-05	9.60745e-06	2.64607e-05	0.000198142	0.000126676	0.00162028	0.00415273	1.20217e-05	3.05361e-05	7.30971e-05	0.000165127	0.00060645	0.00101081	0.00163325	0.0025598	0.00389398	0.004968	0.00558844	0.00761703	0.00991862	0.012404	0.0149664
613	30.3252	1675.59		0.64456	0	0.312372	0	0.00273091	0.0403376	0.30111	0.341448	0.959662	7.90989e-05	0.0404167	0.658552	0.69889	4.29517e-05	9.6149e-06	2.64726e-05	0.000198214	0.000126722	0.0016207	0.00415316	1.20242e-05	3.05445e-05	7.3122e-05	0.000165193	0.00060675	0.00101135	0.00163418	0.00256134	0.00389645	0.00497123	0.00559213	0.00762223	0.00992558	0.0124129	0.0149773
614	30.2751	1675.43		0.644641	0	0.312308	0	0.0027248	0.0403261	0.301189	0.341515	0.959674	7.91015e-05	0.0404052	0.658485	0.698811	4.29845e-05	9.62478e-06	2.64884e-05	0.00019831	0.000126784	0.00162125	0.00415373	1.20257e-05	3.05508e-05	7.31423e-05	0.00016525	0.000607026	0.00101185	0.00163506	0.00256281	0.00389882	0.00497436	0.0055957	0.00762729	0.00993239	0.0124217	0.0149881
615	30.2249	1675.26		0.644712	0	0.31224	0	0.00271865	0.040329	0.301259	0.341589	0.959671	7.04488e-05	0.0403995	0.658411	0.698741	4.30177e-05	9.63476e-06	2.65043e-05	0.000198407	0.000126847	0.0016218	0.00415431	1.20273e-05	3.05572e-05	7.31628e-05	0.000165307	0.000607303	0.00101236	0.00163594	0.00256428	0.0039012	0.0049775	0.00559929	0.00763238	0.00993924	0.0124305	0.014999
616	30.1748	1675.1		0.644785	0	0.312173	0	0.00271258	0.0403285	0.30133	0.341659	0.959671	7.08977e-05	0.0403994	0.658341	0.69867	4.30523e-05	9.64517e-06	2.6521e-05	0.000198507	0.000126912	0.00162239	0.00415491	1.20287e-05	3.05631e-05	7.31823e-05	0.000165363	0.000607574	0.00101286	0.00163681	0.00256574	0.00390356	0.00498061	0.00560285	0.00763743	0.00994604	0.0124392	0.0150097
617	30.1247	1674.93		0.644857	0	0.312106	0	0.0027065	0.0403311	0.3014	0.341731	0.959669	6.91777e-05	0.0404003	0.658269	0.6986	4.30869e-05	9.65559e-06	2.65376e-05	0.000198608	0.000126977	0.00162297	0.00415551	1.203e-05	3.0569e-05	7.32019e-05	0.000165419	0.000607846	0.00101335	0.00163768	0.00256721	0.00390593	0.00498373	0.00560641	0.0076425	0.00995286	0.012448	0.0150206
618	30.0746	1674.76		0.64493	0	0.312044	0	0.0027006	0.0403256	0.301469	0.341794	0.959674	6.93511e-05	0.0403949	0.658206	0.698531	4.31235e-05	9.66663e-06	2.65552e-05	0.000198715	0.000127046	0.00162358	0.00415615	1.20309e-05	3.05736e-05	7.32187e-05	0.000165469	0.0006081	0.00101382	0.0016385	0.00256861	0.0039082	0.00498675	0.00560986	0.00764741	0.00995949	0.0124565	0.0150311
619	30.0244	1674.59		0.644997	0	0.311979	0	0.00269467	0.0403292	0.301533	0.341862	0.959671	6.43874e-05	0.0403936	0.658138	0.698467	4.31609e-05	9.67789e-06	2.65732e-05	0.000198824	0.000127117	0.00162421	0.0041568	1.20318e-05	3.05784e-05	7.3236e-05	0.00016552	0.000608358	0.0010143	0.00163934	0.00257002	0.00391051	0.00498979	0.00561335	0.00765237	0.00996619	0.0124652	0.0150418
620	29.9743	1674.42		0.645064	0	0.31191	0	0.00268862	0.0403372	0.301598	0.341936	0.959663	6.51785e-05	0.0404024	0.658064	0.698402	4.31939e-05	9.68785e-06	2.65891e-05	0.00019892	0.000127179	0.00162476	0.00415737	1.2033e-05	3.05841e-05	7.32549e-05	0.000165574	0.000608624	0.00101479	0.0016402	0.00257147	0.00391284	0.00499287	0.00561687	0.00765737	0.00997292	0.0124738	0.0150525
621	29.9242	1674.26		0.645135	0	0.311841	0	0.00268256	0.0403414	0.301667	0.342009	0.959659	6.87897e-05	0.0404101	0.657991	0.698333	4.32281e-05	9.69817e-06	2.66055e-05	0.000199019	0.000127244	0.00162533	0.00415797	1.20344e-05	3.059e-05	7.32746e-05	0.00016563	0.000608897	0.00101529	0.00164107	0.00257293	0.00391521	0.004996	0.00562044	0.00766245	0.00997975	0.0124826	0.0150633
622	29.8741	1674.07		0.645212	0	0.311786	0	0.00267692	0.0403259	0.301737	0.342063	0.959674	6.99844e-05	0.0403958	0.657937	0.698263	4.32725e-05	9.71154e-06	2.66268e-05	0.000199148	0.000127327	0.00162607	0.00415873	1.20346e-05	3.05932e-05	7.32883e-05	0.000165674	0.000609135	0.00101573	0.00164187	0.0025743	0.00391745	0.00499897	0.00562385	0.00766732	0.00998636	0.0124911	0.0150739
623	29.824	1673.88		0.645276	0	0.311725	0	0.00267126	0.0403275	0.301796	0.342123	0.959673	5.86741e-05	0.0403862	0.657877	0.698204	4.3316e-05	9.72468e-06	2.66477e-05	0.000199275	0.000127409	0.0016268	0.00415949	1.20346e-05	3.05961e-05	7.33015e-05	0.000165717	0.00060937	0.00101617	0.00164266	0.00257565	0.00391966	0.00500191	0.00562723	0.00767215	0.0099929	0.0124996	0.0150844
624	29.7738	1673.72		0.645334	0	0.311645	0	0.00266504	0.0403552	0.301854	0.342209	0.959645	5.81136e-05	0.0404133	0.657791	0.698146	4.33454e-05	9.73355e-06	2.66618e-05	0.00019936	0.000127464	0.00162729	0.00416	1.20364e-05	3.0603e-05	7.33231e-05	0.000165777	0.000609653	0.00101669	0.00164356	0.00257714	0.00392206	0.00500508	0.00563084	0.00767727	0.00999979	0.0125084	0.0150952
625	29.7237	1673.57		0.64541	0	0.311573	0	0.0026589	0.0403577	0.301928	0.342286	0.959642	7.41711e-05	0.0404318	0.657714	0.698072	4.33748e-05	9.74244e-06	2.6676e-05	0.000199446	0.00012752	0.00162779	0.00416051	1.20383e-05	3.06099e-05	7.33447e-05	0.000165836	0.000609937	0.0010172	0.00164445	0.00257864	0.00392447	0.00500825	0.00563447	0.0076824	0.0100067	0.0125173	0.0151061
626	29.6736	1673.39		0.64549	0	0.311515	0	0.00265318	0.0403417	0.302003	0.342344	0.959658	7.43595e-05	0.0404161	0.657656	0.697997	4.34154e-05	9.75468e-06	2.66954e-05	0.000199563	0.000127596	0.00162846	0.00416121	1.20388e-05	3.06139e-05	7.33603e-05	0.000165884	0.000610186	0.00101767	0.00164527	0.00258004	0.00392676	0.00501128	0.00563793	0.00768735	0.0100134	0.0125259	0.0151168
627	29.6235	1673.21		0.645558	0	0.311452	0	0.00264744	0.0403427	0.302065	0.342408	0.959657	6.28579e-05	0.0404056	0.657592	0.697935	4.34547e-05	9.76655e-06	2.67143e-05	0.000199678	0.00012767	0.00162912	0.00416188	1.20392e-05	3.06176e-05	7.33752e-05	0.00016593	0.000610429	0.00101812	0.00164608	0.00258141	0.003929	0.00501426	0.00564134	0.00769222	0.01002	0.0125344	0.0151273
628	29.5733	1673.04		0.645623	0	0.311381	0	0.00264152	0.0403539	0.302127	0.342481	0.959646	6.19434e-05	0.0404159	0.657519	0.697873	4.34911e-05	9.77756e-06	2.67318e-05	0.000199783	0.000127738	0.00162973	0.00416251	1.20402e-05	3.06227e-05	7.33931e-05	0.000165983	0.000610692	0.00101861	0.00164693	0.00258285	0.00393134	0.00501735	0.00564488	0.00769725	0.0100267	0.0125431	0.0151381
629	29.5232	1672.86		0.645695	0	0.311313	0	0.00263564	0.0403565	0.302195	0.342551	0.959643	6.75218e-05	0.0404241	0.657449	0.697805	4.35276e-05	9.78858e-06	2.67493e-05	0.000199889	0.000127807	0.00163033	0.00416314	1.20413e-05	3.06279e-05	7.34111e-05	0.000166035	0.000610955	0.00101909	0.00164779	0.00258429	0.00393368	0.00502044	0.00564841	0.00770229	0.0100335	0.0125519	0.0151489
630	29.4731	1672.68		0.645769	0	0.311255	0	0.00263004	0.0403461	0.302263	0.342609	0.959654	6.77154e-05	0.0404138	0.657391	0.697737	4.35715e-05	9.80187e-06	2.67704e-05	0.000280253	0.000127889	0.00163107	0.0041639	1.20414e-05	3.0631e-05	7.34246e-05	0.000166079	0.000611194	0.00101954	0.00164859	0.00258566	0.00393592	0.00502342	0.00565183	0.00770718	0.0100402	0.0125604	0.0151596
631	29.423	1672.49		0.645835	0	0.311193	0	0.00262444	0.0403476	0.302322	0.34267	0.959652	5.96182e-05	0.0404072	0.65733	0.697678	4.36145e-05	9.81488e-06	2.6791e-05	0.000280427	0.00012797	0.00163178	0.00416464	1.20414e-05	3.06338e-05	7.34377e-05	0.000166122	0.000611428	0.00101998	0.00164938	0.00258701	0.00393813	0.00502637	0.00565521	0.00771202	0.0100467	0.0125689	0.0151701
632	29.3729	1672.37		0.645889	0	0.311089	0	0.00261765	0.040405	0.302381	0.342786	0.959595	5.89453e-05	0.040464	0.657214	0.697619	4.36272e-05	9.81872e-06	2.67971e-05	0.000280479	0.000127994	0.00163199	0.00416486	1.20453e-05	3.06454e-05	7.34693e-05	0.000166202	0.00061177	0.00102058	0.0016504	0.00258869	0.00394079	0.00502983	0.00565915	0.00771753	0.0100541	0.0125783	0.0151815
633	29.3227	1672.25		0.64598	0	0.311002	0	0.00261103	0.0404068	0.302475	0.342882	0.959593	9.39135e-05	0.0405007	0.657118	0.697525	4.36398e-05	9.82254e-06	2.68031e-05	0.00028053	0.000128018	0.0016322	0.00416508	1.20492e-05	3.06569e-05	7.3501e-05	0.000166281	0.000612112	0.00102118	0.00165143	0.00259036	0.00394344	0.00503329	0.00566308	0.00772304	0.0100614	0.0125876	0.015193
634	29.2726	1672.16		0.646066	0	0.310897	0	0.0026039	0.0404328	0.302569	0.343002	0.959567	9.40049e-05	0.0405268	0.656998	0.697431	4.36373e-05	9.82176e-06	2.68019e-05	0.00028052	0.000128013	0.00163216	0.00416503	1.20547e-05	3.06723e-05	7.35407e-05	0.000166377	0.000612501	0.00102186	0.00165255	0.00259217	0.00394627	0.00503695	0.00566723	0.0077288	0.010069	0.0125973	0.0152048
635	29.2225	1672.08		0.64617	0	0.310798	0	0.00259683	0.0404352	0.302679	0.343114	0.959565	0.000109476	0.0405447	0.656886	0.697321	4.36354e-05	9.82119e-06	2.6801e-05	0.000280512	0.000128009	0.00163213	0.004165	1.20603e-05	3.06879e-05	7.35809e-05	0.000166474	0.000612893	0.00102253	0.00165368	0.002594	0.00394912	0.00504064	0.00567142	0.00773462	0.0100767	0.012607	0.0152167
636	29.1724	1671.98		0.646275	0	0.310707	0	0.00258997	0.0404277	0.302789	0.343216	0.959572	0.000110207	0.0405379	0.656784	0.697211	4.36384e-05	9.82208e-06	2.68024e-05	0.000280524	0.000128015	0.00163218	0.00416505	1.20653e-05	3.0702e-05	7.3618e-05	0.000166565	0.000613267	0.00102318	0.00165477	0.00259577	0.0039519	0.00504425	0.00567551	0.00774032	0.0100843	0.0126167	0.0152284
637	29.1222	1671.88		0.646375	0	0.310611	0	0.00258309	0.0404304	0.302893	0.343324	0.95957	0.000104612	0.040535	0.656676	0.697107	4.36421e-05	9.82321e-06	2.68042e-05	0.000280539	0.000128022	0.00163224	0.00416511	1.20704e-05	3.07164e-05	7.36557e-05	0.000166657	0.000613646	0.00102384	0.00165587	0.00259756	0.00395471	0.0050479	0.00567965	0.00774609	0.0100919	0.0126264	0.0152403
638	29.0721	1671.79		0.646476	0	0.310515	0	0.00257621	0.0404325	0.302999	0.343431	0.959568	0.000105426	0.0405379	0.656569	0.697001	4.36437e-05	9.82372e-06	2.6805e-05	0.000280546	0.000128025	0.00163227	0.00416514	1.20755e-05	3.07308e-05	7.36934e-05	0.000166749	0.000614024	0.0010245	0.00165697	0.00259934	0.0039575	0.00505153	0.00568376	0.00775182	0.0100995	0.012636	0.0152521
[truncated: 181 more rows]
[truncated: 175 more columns]

## Sheet: 1,610°C Tp 
System				Phase Proportions						Melting							Mineral-melt partition coefficients
																	Olivine																						Cpx
Step	P (kbar)	T (°C)	Used for	ol	cpx	opx	g	spl	melt (φi)	Ei	Fi	1-φi	ΔEi	ϕbef,i	Si	Residue mass	Th	U	Nb	Ta	Sr	Zr	Hf	La	Ce	Pr	Nd	Sm	Eu	Gd	Tb	Dy	Y	Ho	Er	Tm	Yb	Lu	Cpx phase	Th	U	Nb	Ta	Sr	Zr	Hf	La	Ce	Pr
[truncated: 799 more rows]
[truncated: 175 more columns]

## Sheet: Sources and reservoirs
Source	Th (ppm)	U (ppm)	Nb (ppm)	Ta (ppm)	La (ppm)	Ce (ppm)	Sr (ppm)	Nd (ppm)	Zr (ppm)	Hf (ppm)	Sm (ppm)	Eu (ppm)	Y (ppm)	Er (ppm)	Yb (ppm)	Lu (ppm)
[truncated: 3 more rows]
