# Supplementary material for: Modern arc-like water content in the source of 3.1-billion-year-old volcanic rocks
Source: Nat Commun. 2026 Jul 7;17:5630. doi: 10.1038/s41467-026-74653-1 (PMC13342610; doi:10.1038/s41467-026-74653-1)
Supplement: Supplementary file 11 — Supplementary Data 9 [file 41467_2026_74653_MOESM11_ESM.xlsx]

## Sheet: Sheet1
Supplementary Data 9. PRIMACALC2 inputs and outputs for the fractional crystallization correction of calc-alkaline and tholeiitic basalts.
		Model outputs
Sample	Group	SiO2 (wt.%)	TiO2 (wt.%)	Al2O3 (wt.%)	FeO (wt.%)	MnO (wt.%)	MgO (wt.%)	CaO (wt.%)	Na2O (wt.%)	K2O (wt.%)	P2O5 (wt.%)	SUM	Rb (ppm)	Ba (ppm)	Th (ppm)	U (ppm)	Nb (ppm)	Ta (ppm)	K (ppm)	La (ppm)	Ce (ppm)	Pb (ppm)	Pr (ppm)	Sr (ppm)	Nd (ppm)	Sm (ppm)	Zr (ppm)	Hf (ppm)	Eu (ppm)	Gd (ppm)	Tb (ppm)	Dy (ppm)	Y (ppm)	Ho (ppm)	Er (ppm)	Tm (ppm)	Yb (ppm)	Lu (ppm)	Ni (ppm)	Ni(ol)wt%	Fo(ol)%	Mg# Bas	Fe2+/Fe(t)	H2O(wt%)	PMC1_OL.max Fo	PRIMC mante FeO*	PRIMC mantle MgO	TC(COM)	TWC(Katz)
174474	Tholeiite	50.0734	0.943828	12.0887	12.4882	0.213648	13.4343	7.77431	2.4488	0.452122	0.0827318	100			0.394086	0.0867154	2.71054	0.204867		3.98852	9.90117		1.53113	152.125	7.56643	2.39279	57.5149	1.6351	0.751406	2.80724	0.496842	3.24628	17.4953	0.714155	2.06436	0.31326	1.95962	0.296227	419.571	0.371402	85.8926	0.65724	0.944	0.757576	85.9	8.3	24	-	1382
201668	Calc-alkaline	50.473	1.17534	11.5344	10.83	0.191919	16.7569	6.8607	1.75936	0.296627	0.121818	100			0.584761	0.151659	2.79174	0.187559		5.55215	13.5862		2.05229	148.023	9.90011	2.5803	60.046	1.67143	0.824767	2.76965	0.441704	2.78775	14.5724	0.587209	1.706	0.254219	1.83131	0.246512	588.967	0.400972	90.2967	0.733896	0.884	4.54545	90.3	8.33	36	-	1329
[truncated: 13 more columns]
