# Supplementary material for: Modern arc-like water content in the source of 3.1-billion-year-old volcanic rocks
Source: Nat Commun. 2026 Jul 7;17:5630. doi: 10.1038/s41467-026-74653-1 (PMC13342610; doi:10.1038/s41467-026-74653-1)
Supplement: Supplementary file 12 — Supplementary Data 10 [file 41467_2026_74653_MOESM12_ESM.xlsx]

## Sheet: Sheet0
Supplementary Data 10. Inputs and results of mixing-fractional crystallization modelling for transitional boninitic-calc alkaline basalts.
Input	Sr (ppm)	Th (ppm)	U (ppm)	Zr (ppm)	Hf (ppm)	Ta (ppm)	Y (ppm)	Nb (ppm)	La (ppm)	Ce (ppm)	Nd (ppm)	Sm (ppm)	Eu (ppm)	Er (ppm)	Yb (ppm)	Lu (ppm)
Geometric mean l-boninite	73.5097	0.179256	0.0464159	14.2707	0.414206	0.0559344	5.01093	0.755567	1.78078	4.00568	2.5071	0.622677	0.233004	0.607232	0.775725	0.143257
Geometric mean calc-alkaline basalt	194.147	1.16652	0.285631	98.6995	2.67728	0.347778	22.4752	5.24661	9.59104	22.5673	14.6588	3.73904	1.17191	2.49129	2.4448	0.365763
Models	Sr (ppm)	Th (ppm)	U (ppm)	Zr (ppm)	Hf (ppm)	Ta (ppm)	Y (ppm)	Nb (ppm)	La (ppm)	Ce (ppm)	Nd (ppm)	Sm (ppm)	Eu (ppm)	Er (ppm)	Yb (ppm)	Lu (ppm)
Mixture - 72% l-boninite-28% CA basalt	106.082	0.445818	0.111004	37.0665	1.02524	0.134732	9.72629	1.96815	3.88955	9.01731	5.78805	1.4641	0.486507	1.11593	1.22637	0.203334
45% fractionated mixture	129.268	0.783976	0.198648	64.5874	1.64407	0.208647	15.6315	3.3169	6.75097	15.6469	9.95986	2.46502	0.748481	1.89798	2.05231	0.348419
Target	Sr (ppm)	Th (ppm)	U (ppm)	Zr (ppm)	Hf (ppm)	Ta (ppm)	Y (ppm)	Nb (ppm)	La (ppm)	Ce (ppm)	Nd (ppm)	Sm (ppm)	Eu (ppm)	Er (ppm)	Yb (ppm)	Lu (ppm)
Geometric mean transitional boninitic-calc alkaline basalt	114.716	0.647994	0.162626	64.0978	1.66994	0.226045	16.3392	3.38498	7.16136	16.7017	10.5085	2.46637	0.736652	1.96306	2.20345	0.344934
% difference	11.9285	18.9923	19.9416	0.760955	1.56097	8.00465	4.42697	2.03164	5.89962	6.52119	5.3609	0.0546109	1.59304	3.3711	7.1032	1.00517
