# Supplementary material for: Modern arc-like water content in the source of 3.1-billion-year-old volcanic rocks
Source: Nat Commun. 2026 Jul 7;17:5630. doi: 10.1038/s41467-026-74653-1 (PMC13342610; doi:10.1038/s41467-026-74653-1)
Supplement: Supplementary file 13 — Supplementary Data 11 [file 41467_2026_74653_MOESM13_ESM.xlsx]

## Sheet: Spl harzburgite melting curves
Supplementary Data 11. Results of λ modelling of melting of Whundo boninite second-stage sources, source offsets, and source enrichment trends.
Inputs																						Outputs
Source	F1 (Harz)	% harzburgite component	Type	% Ol	% Cpx	%Opx	% Spl	% Melt	F2	La (ppm)	Ce (ppm)	Nd (ppm)	Sm (ppm)	Gd (ppm)	Dy (ppm)	Er (ppm)	Yb (ppm)	Lu (ppm)	λ0	λ1	λ2	F (degree of melt)	La (ppm)	Ce (ppm)	Nd (ppm)	Sm (ppm)	Gd (ppm)	Dy (ppm)	Er (ppm)	Yb (ppm)	Lu (ppm)	λ0	λ1	λ2
Modified mantle wedge of 180232	0.36185	0.8	mmw	0.63406	0.02009	0.31164	0.01421	0.02	0.18	0.30664	0.68764	0.42064	0.11764	0.11684	0.14463	0.12034	0.16164	0.03027	-0.202255	1.64935	79.9264	1e-05	14.0624	29.4439	15.5377	3.45541	3.21584	3.45004	1.70012	1.83454	0.321818	2.93912	9.47207	39.1464
																						0.01	11.3416	24.2069	13.2825	3.09194	2.88461	3.15916	1.63294	1.77603	0.31214	2.83558	8.46621	38.5278
																						0.02	9.28284	20.1136	11.3955	2.7639	2.58748	2.8897	1.56652	1.71805	0.302549	2.73417	7.53248	38.7775
																						0.03	7.71278	16.9038	9.82206	2.46949	2.32209	2.64114	1.50097	1.66069	0.293059	2.63529	6.67555	39.8505
																						0.0309171	7.58848	16.6461	9.69169	2.4441	2.29925	2.61936	1.49501	1.65546	0.292193	2.62635	6.60089	39.9877
																						0.04	6.51999	14.4029	8.51843	2.20335	2.0848	2.40898	1.43192	1.60051	0.283146	2.53834	5.92447	41.8136
																						0.05	5.58217	12.3932	7.41158	1.95685	1.86625	2.18462	1.35438	1.53266	0.272005	2.4397	5.2782	44.6039
																						0.06	4.84102	10.7839	6.49706	1.74201	1.67415	1.9811	1.27656	1.46347	0.260614	2.34347	4.72201	47.6829
																						0.07	4.24997	9.48903	5.74604	1.55867	1.50819	1.8009	1.20171	1.39564	0.249396	2.25127	4.24493	50.8061
																						0.08	3.77321	8.43785	5.12753	1.40313	1.36556	1.64285	1.13113	1.33032	0.23854	2.16362	3.83711	53.8472
																						0.09	3.38397	7.57558	4.61481	1.27113	1.24301	1.50467	1.06523	1.26804	0.228132	2.08059	3.48952	56.7352
																						0.1	3.06229	6.86049	4.18629	1.15871	1.13744	1.38383	1.00405	1.20899	0.218209	2.00204	3.19391	59.4305
																						0.11	2.7933	6.26101	3.82494	1.06248	1.04617	1.27799	0.947441	1.1532	0.208781	1.92772	2.94294	61.9126
																						0.12	2.56586	5.75315	3.51749	0.979621	0.966893	1.18502	0.895146	1.1006	0.199843	1.85735	2.73007	64.1744
																						0.13	2.37153	5.31863	3.25359	0.907829	0.897691	1.10307	0.846887	1.05109	0.191384	1.79065	2.54965	66.2174
																						0.14	2.20388	4.94339	3.02516	0.845228	0.83697	1.03057	0.802366	1.00453	0.183384	1.72732	2.39678	68.0494
																						0.15	2.05796	4.61655	2.82585	0.790298	0.783413	0.966183	0.761291	0.960764	0.175826	1.66711	2.26728	69.6819
																						0.16	1.92992	4.3296	2.65065	0.741802	0.73593	0.90876	0.723381	0.919645	0.168687	1.60977	2.15757	71.1288
																						0.17	1.81674	4.07586	2.49558	0.698737	0.693619	0.857342	0.688372	0.881016	0.161947	1.55507	2.06465	72.405
																						0.18	1.716	3.84997	2.35745	0.66028	0.655734	0.811116	0.656016	0.844727	0.155584	1.50282	1.98595	73.5259
																						0.19	1.6258	3.64767	2.23368	0.625759	0.621652	0.769394	0.626086	0.810632	0.149578	1.45281	1.91931	74.5066
																						0.2	1.54458	3.46548	2.12218	0.594618	0.590855	0.731592	0.59837	0.778592	0.143908	1.4049	1.86291	75.3617
																						0.21	1.47107	3.30057	2.02124	0.566397	0.562908	0.697214	0.572677	0.748474	0.138555	1.35892	1.81519	76.1047
																						0.22	1.40423	3.15061	1.92943	0.540711	0.537447	0.66584	0.548831	0.720152	0.1335	1.31474	1.77486	76.7484
																						0.23	1.34319	3.01367	1.84558	0.51724	0.514163	0.637109	0.52667	0.693508	0.128726	1.27225	1.74079	77.3043
																						0.24	1.28723	2.88812	1.76871	0.495713	0.492795	0.610713	0.506049	0.66843	0.124215	1.23132	1.71206	77.783
																						0.25	1.23574	2.77261	1.69798	0.475899	0.47312	0.586389	0.486835	0.644814	0.119952	1.19185	1.68784	78.194
0.365 F1 - 0.82% harzburgite	0.365	0.82	mmw	0.637588	0.01666	0.311346	0.014406	0.02	0.25	0.30564	0.68664	0.42064	0.11764	0.11664	0.14416	0.11694	0.15274	0.02832	-0.219258	1.92802	75.1299	1e-05	14.1125	29.7924	15.966	3.58712	3.30423	3.54891	1.70038	1.77126	0.306984	2.94697	9.69382	31.893
																						0.01	11.3659	24.4313	13.5904	3.19617	2.95449	3.24049	1.63123	1.71354	0.297572	2.84108	8.67648	31.6174
																						0.02	9.2914	20.2547	11.6126	2.84476	2.64178	2.95552	1.5629	1.65636	0.288247	2.73738	7.73324	32.2235
																						0.0256386	8.34931	18.3166	10.6497	2.66329	2.48081	2.80496	1.52477	1.6244	0.283032	2.68003	7.23604	32.9359
																						0.03	7.72509	17.0153	9.9816	2.53128	2.36457	2.69364	1.49465	1.59924	0.278943	2.6366	6.8806	33.6961
																						0.04	6.51901	14.4522	8.59899	2.23603	2.10707	2.43625	1.41488	1.53276	0.268186	2.53318	6.14621	36.3267
																						0.05	5.57502	12.4124	7.45364	1.97477	1.87789	2.1984	1.33195	1.4627	0.256835	2.4307	5.51121	39.4731
																						0.06	4.83174	10.7891	6.51996	1.75216	1.68006	1.98744	1.25152	1.39342	0.245565	2.33208	4.96393	42.7527
																						0.07	4.24023	9.4876	5.75889	1.5645	1.51086	1.80296	1.17556	1.32659	0.234636	2.23829	4.49421	45.9929
																						0.08	3.76373	8.43335	5.13492	1.40649	1.36636	1.6424	1.1047	1.26288	0.224159	2.14952	4.09262	49.1016
																						0.09	3.37499	7.56975	4.61916	1.27304	1.24272	1.50273	1.03903	1.20253	0.214178	2.06569	3.75035	52.0266
																						0.1	3.05391	6.8542	4.1889	1.15976	1.13653	1.38104	0.978381	1.14558	0.204705	1.98654	3.45932	54.7392
																						0.11	2.78551	6.25469	3.82655	1.06301	1.0449	1.27473	0.922472	1.09196	0.195734	1.91176	3.21228	57.226
																						0.12	2.55862	5.74701	3.51851	0.979843	0.965441	1.18152	0.870982	1.04155	0.187251	1.84104	3.00283	59.4841
																						0.13	2.36479	5.31276	3.25426	0.907864	0.896156	1.0995	0.823576	0.994193	0.179239	1.77405	2.82537	61.5184
																						0.14	2.19759	4.93782	3.02562	0.845152	0.835415	1.02701	0.779926	0.949738	0.171675	1.7105	2.67506	63.3385
																						0.15	2.05207	4.61128	2.82618	0.790157	0.781873	0.962685	0.739718	0.908017	0.164538	1.65011	2.54779	64.9573
																						0.16	1.92439	4.32462	2.6509	0.741625	0.734427	0.90536	0.702657	0.868867	0.157806	1.59262	2.44003	66.3897
																						0.17	1.81152	4.07114	2.49578	0.698541	0.692165	0.854058	0.66847	0.832127	0.151457	1.5378	2.3488	67.6513
																						0.18	1.71108	3.84551	2.35761	0.660077	0.654333	0.807955	0.636904	0.797645	0.145468	1.48543	2.27158	68.7579
																						0.19	1.62113	3.64343	2.23382	0.625555	0.620306	0.766356	0.607728	0.765274	0.13982	1.43534	2.20623	69.7249
																						0.2	1.54014	3.46145	2.12231	0.594416	0.589564	0.728676	0.58073	0.734877	0.134491	1.38735	2.15096	70.567
																						0.21	1.46684	3.29673	2.02136	0.566199	0.56167	0.694417	0.555717	0.706322	0.129464	1.34131	2.10424	71.2979
																						0.22	1.40019	3.14694	1.92954	0.540519	0.53626	0.663155	0.532514	0.679486	0.12472	1.29708	2.06477	71.9303
																						0.23	1.33932	3.01016	1.84569	0.517055	0.513024	0.63453	0.510962	0.654253	0.120241	1.25453	2.03147	72.4759
																						0.24	1.28353	2.88476	1.76881	0.495534	0.4917	0.608235	0.490915	0.630514	0.116012	1.21356	2.0034	72.9452
																						0.25	1.23219	2.76938	1.69807	0.475727	0.472067	0.584004	0.472243	0.608169	0.112016	1.17406	1.97977	73.3476
0.335 F1 - 0.82% harzburgite	0.335	0.82	mmw	0.61789	0.029008	0.317226	0.015876	0.02	0.1	0.30964	0.69564	0.42764	0.12064	0.12194	0.15363	0.14364	0.20644	0.03947	-0.106103	0.35384	94.7434	1e-05	13.9439	28.774	14.7443	3.22612	3.11456	3.37974	1.87577	2.20291	0.396318	2.96951	8.35832	59.6182
0.335 F1 - 0.82% harzburgite	0.335	0.82	mmw	0.61789	0.029008	0.317226	0.015876	0.02	0.1	0.30964	0.69564	0.42764	0.12064	0.12194	0.15363	0.14364	0.20644	0.03947	-0.106103	0.35384	94.7434	0.01	11.2883	23.81	12.7352	2.91579	2.81572	3.11618	1.80722	2.13682	0.385057	2.87177	7.38017	58.2162
0.335 F1 - 0.82% harzburgite	0.335	0.82	mmw	0.61789	0.029008	0.317226	0.015876	0.02	0.1	0.30964	0.69564	0.42764	0.12064	0.12194	0.15363	0.14364	0.20644	0.03947	-0.106103	0.35384	94.7434	0.02	9.26893	19.8979	11.0337	2.63298	2.54546	2.87049	1.73939	2.0713	0.373893	2.77607	6.46928	57.6478
0.335 F1 - 0.82% harzburgite	0.335	0.82	mmw	0.61789	0.029008	0.317226	0.015876	0.02	0.1	0.30964	0.69564	0.42764	0.12064	0.12194	0.15363	0.14364	0.20644	0.03947	-0.106103	0.35384	94.7434	0.03	7.72188	16.8057	9.59731	2.3765	2.30199	2.64233	1.67237	2.00644	0.362839	2.68271	5.62982	57.8821
0.335 F1 - 0.82% harzburgite	0.335	0.82	mmw	0.61789	0.029008	0.317226	0.015876	0.02	0.1	0.30964	0.69564	0.42764	0.12064	0.12194	0.15363	0.14364	0.20644	0.03947	-0.106103	0.35384	94.7434	0.04	6.52539	14.3491	8.3869	2.14483	2.08331	2.43103	1.60619	1.94224	0.351897	2.59188	4.86355	58.8608
0.335 F1 - 0.82% harzburgite	0.335	0.82	mmw	0.61789	0.029008	0.317226	0.015876	0.02	0.1	0.30964	0.69564	0.42764	0.12064	0.12194	0.15363	0.14364	0.20644	0.03947	-0.106103	0.35384	94.7434	0.0446413	6.06337	13.3839	7.89217	2.04531	1.98969	2.33851	1.57577	1.91268	0.346857	2.55063	4.53291	59.5459
0.335 F1 - 0.82% harzburgite	0.335	0.82	mmw	0.61789	0.029008	0.317226	0.015876	0.02	0.1	0.30964	0.69564	0.42764	0.12064	0.12194	0.15363	0.14364	0.20644	0.03947	-0.106103	0.35384	94.7434	0.05	5.59783	12.4021	7.37675	1.93793	1.88918	2.2374	1.54084	1.87883	0.3411	2.50438	4.17845	60.4768
0.335 F1 - 0.82% harzburgite	0.335	0.82	mmw	0.61789	0.029008	0.317226	0.015876	0.02	0.1	0.30964	0.69564	0.42764	0.12064	0.12194	0.15363	0.14364	0.20644	0.03947	-0.106103	0.35384	94.7434	0.06	4.86486	10.8315	6.51674	1.74623	1.71124	2.05156	1.46848	1.8088	0.329234	2.41669	3.59062	62.8002
0.335 F1 - 0.82% harzburgite	0.335	0.82	mmw	0.61789	0.029008	0.317226	0.015876	0.02	0.1	0.30964	0.69564	0.42764	0.12064	0.12194	0.15363	0.14364	0.20644	0.03947	-0.106103	0.35384	94.7434	0.07	4.27621	9.5517	5.79018	1.5743	1.55134	1.87867	1.3933	1.73527	0.316771	2.33017	3.08727	65.4859
0.335 F1 - 0.82% harzburgite	0.335	0.82	mmw	0.61789	0.029008	0.317226	0.015876	0.02	0.1	0.30964	0.69564	0.42764	0.12064	0.12194	0.15363	0.14364	0.20644	0.03947	-0.106103	0.35384	94.7434	0.08	3.79937	8.5049	5.18174	1.42417	1.41064	1.72252	1.3192	1.66165	0.304255	2.24651	2.65709	68.2744
0.335 F1 - 0.82% harzburgite	0.335	0.82	mmw	0.61789	0.029008	0.317226	0.015876	0.02	0.1	0.30964	0.69564	0.42764	0.12064	0.12194	0.15363	0.14364	0.20644	0.03947	-0.106103	0.35384	94.7434	0.09	3.409	7.64209	4.67203	1.2944	1.28785	1.58336	1.24804	1.58967	0.291965	2.16638	2.29021	71.024
0.335 F1 - 0.82% harzburgite	0.335	0.82	mmw	0.61789	0.029008	0.317226	0.015876	0.02	0.1	0.30964	0.69564	0.42764	0.12064	0.12194	0.15363	0.14364	0.20644	0.03947	-0.106103	0.35384	94.7434	0.1	3.08583	6.92431	4.24308	1.18252	1.18095	1.46005	1.18067	1.52021	0.280051	2.09001	1.97787	73.6541
0.335 F1 - 0.82% harzburgite	0.335	0.82	mmw	0.61789	0.029008	0.317226	0.015876	0.02	0.1	0.30964	0.69564	0.42764	0.12064	0.12194	0.15363	0.14364	0.20644	0.03947	-0.106103	0.35384	94.7434	0.11	2.81527	6.32131	3.8797	1.08594	1.08782	1.35099	1.11743	1.45373	0.268591	2.01737	1.7123	76.1189
0.335 F1 - 0.82% harzburgite	0.335	0.82	mmw	0.61789	0.029008	0.317226	0.015876	0.02	0.1	0.30964	0.69564	0.42764	0.12064	0.12194	0.15363	0.14364	0.20644	0.03947	-0.106103	0.35384	94.7434	0.12	2.58633	5.80975	3.56955	1.00228	1.00647	1.25452	1.05836	1.39044	0.257624	1.94832	1.48668	78.3945
0.335 F1 - 0.82% harzburgite	0.335	0.82	mmw	0.61789	0.029008	0.317226	0.015876	0.02	0.1	0.30964	0.69564	0.42764	0.12064	0.12194	0.15363	0.14364	0.20644	0.03947	-0.106103	0.35384	94.7434	0.13	2.39061	5.37165	3.30277	0.929488	0.935164	1.16902	1.00337	1.33039	0.247164	1.88267	1.2951	80.4714
0.335 F1 - 0.82% harzburgite	0.335	0.82	mmw	0.61789	0.029008	0.317226	0.015876	0.02	0.1	0.30964	0.69564	0.42764	0.12064	0.12194	0.15363	0.14364	0.20644	0.03947	-0.106103	0.35384	94.7434	0.14	2.22171	4.99308	3.0715	0.865815	0.8724	1.09308	0.952284	1.27354	0.237212	1.8202	1.13244	82.3498
0.335 F1 - 0.82% harzburgite	0.335	0.82	mmw	0.61789	0.029008	0.317226	0.015876	0.02	0.1	0.30964	0.69564	0.42764	0.12064	0.12194	0.15363	0.14364	0.20644	0.03947	-0.106103	0.35384	94.7434	0.15	2.07467	4.6632	2.8695	0.809818	0.816909	1.0254	0.904873	1.21983	0.227759	1.76069	0.994335	84.0357
0.335 F1 - 0.82% harzburgite	0.335	0.82	mmw	0.61789	0.029008	0.317226	0.015876	0.02	0.1	0.30964	0.69564	0.42764	0.12064	0.12194	0.15363	0.14364	0.20644	0.03947	-0.106103	0.35384	94.7434	0.16	1.94563	4.3735	2.69182	0.7603	0.767622	0.9649	0.860897	1.16912	0.218791	1.70394	0.877068	85.5395
0.335 F1 - 0.82% harzburgite	0.335	0.82	mmw	0.61789	0.029008	0.317226	0.015876	0.02	0.1	0.30964	0.69564	0.42764	0.12064	0.12194	0.15363	0.14364	0.20644	0.03947	-0.106103	0.35384	94.7434	0.17	1.83154	4.11727	2.53448	0.716275	0.723644	0.910618	0.820115	1.12129	0.210291	1.64973	0.777482	86.8737
0.335 F1 - 0.82% harzburgite	0.335	0.82	mmw	0.61789	0.029008	0.317226	0.015876	0.02	0.1	0.30964	0.69564	0.42764	0.12064	0.12194	0.15363	0.14364	0.20644	0.03947	-0.106103	0.35384	94.7434	0.18	1.73	3.88914	2.39428	0.676927	0.684224	0.861741	0.782287	1.07621	0.202239	1.59789	0.692908	88.0518
0.335 F1 - 0.82% harzburgite	0.335	0.82	mmw	0.61789	0.029008	0.317226	0.015876	0.02	0.1	0.30964	0.69564	0.42764	0.12064	0.12194	0.15363	0.14364	0.20644	0.03947	-0.106103	0.35384	94.7434	0.19	1.63907	3.68481	2.26863	0.641584	0.648733	0.817572	0.747183	1.03371	0.194615	1.54824	0.621084	89.0879
0.335 F1 - 0.82% harzburgite	0.335	0.82	mmw	0.61789	0.029008	0.317226	0.015876	0.02	0.1	0.30964	0.69564	0.42764	0.12064	0.12194	0.15363	0.14364	0.20644	0.03947	-0.106103	0.35384	94.7434	0.2	1.55719	3.50078	2.15541	0.609686	0.616643	0.777515	0.714588	0.993667	0.187398	1.50063	0.5601	89.9956
0.335 F1 - 0.82% harzburgite	0.335	0.82	mmw	0.61789	0.029008	0.317226	0.015876	0.02	0.1	0.30964	0.69564	0.42764	0.12064	0.12194	0.15363	0.14364	0.20644	0.03947	-0.106103	0.35384	94.7434	0.21	1.48308	3.33421	2.05291	0.58077	0.587511	0.741059	0.684297	0.955929	0.180567	1.45491	0.508338	90.7883
0.335 F1 - 0.82% harzburgite	0.335	0.82	mmw	0.61789	0.029008	0.317226	0.015876	0.02	0.1	0.30964	0.69564	0.42764	0.12064	0.12194	0.15363	0.14364	0.20644	0.03947	-0.106103	0.35384	94.7434	0.22	1.41569	3.18273	1.95968	0.554446	0.56096	0.707768	0.656124	0.92036	0.174102	1.41097	0.464426	91.4782
0.335 F1 - 0.82% harzburgite	0.335	0.82	mmw	0.61789	0.029008	0.317226	0.015876	0.02	0.1	0.30964	0.69564	0.42764	0.12064	0.12194	0.15363	0.14364	0.20644	0.03947	-0.106103	0.35384	94.7434	0.23	1.35415	3.04439	1.87452	0.530387	0.536673	0.677268	0.629894	0.886829	0.167982	1.36866	0.4272	92.0769
0.335 F1 - 0.82% harzburgite	0.335	0.82	mmw	0.61789	0.029008	0.317226	0.015876	0.02	0.1	0.30964	0.69564	0.42764	0.12064	0.12194	0.15363	0.14364	0.20644	0.03947	-0.106103	0.35384	94.7434	0.24	1.29774	2.91757	1.79645	0.508318	0.51438	0.649237	0.605446	0.855208	0.16219	1.3279	0.395672	92.595
0.335 F1 - 0.82% harzburgite	0.335	0.82	mmw	0.61789	0.029008	0.317226	0.015876	0.02	0.1	0.30964	0.69564	0.42764	0.12064	0.12194	0.15363	0.14364	0.20644	0.03947	-0.106103	0.35384	94.7434	0.25	1.24583	2.80088	1.72461	0.488005	0.49385	0.623398	0.582633	0.825378	0.156705	1.28859	0.368999	93.042
0.365 F1 - 0.70% harzburgite	0.365	0.7	mmw	0.62965	0.031262	0.30429	0.014798	0.02	0.116	0.30864	0.69164	0.42464	0.11964	0.11954	0.14966	0.13434	0.18944	0.03599	-0.142192	0.820185	89.9602	1e-05	13.8627	28.4487	14.4616	3.15299	3.02961	3.26256	1.75974	2.03857	0.36552	2.92999	8.74163	56.9204
0.335 F1 - 0.82% harzburgite	0.335	0.82	mmw	0.62965	0.031262	0.30429	0.014798	0.02	0.1	0.30864	0.69164	0.42464	0.11964	0.11954	0.14966	0.13434	0.18944	0.03599	-0.142192	0.820185	89.9602	0.01	11.2285	23.5651	12.5133	2.85389	2.74106	3.01035	1.69523	1.9769	0.355017	2.83287	7.77203	55.3826
0.335 F1 - 0.82% harzburgite	0.335	0.82	mmw	0.62965	0.031262	0.30429	0.014798	0.02	0.1	0.30864	0.69164	0.42464	0.11964	0.11954	0.14966	0.13434	0.18944	0.03599	-0.142192	0.820185	89.9602	0.02	9.22404	19.7113	10.8597	2.58094	2.4799	2.77511	1.6314	1.91577	0.344604	2.73774	6.86913	54.672
0.335 F1 - 0.82% harzburgite	0.335	0.82	mmw	0.62965	0.031262	0.30429	0.014798	0.02	0.1	0.30864	0.69164	0.42464	0.11964	0.11954	0.14966	0.13434	0.18944	0.03599	-0.142192	0.820185	89.9602	0.03	7.68743	16.6613	9.46091	2.33302	2.24443	2.55648	1.56834	1.85525	0.334294	2.64493	6.037	54.7591
0.335 F1 - 0.82% harzburgite	0.335	0.82	mmw	0.62965	0.031262	0.30429	0.014798	0.02	0.1	0.30864	0.69164	0.42464	0.11964	0.11954	0.14966	0.13434	0.18944	0.03599	-0.142192	0.820185	89.9602	0.04	6.4983	14.2354	8.27961	2.1087	2.03273	2.35386	1.50607	1.79536	0.324091	2.55461	5.27735	55.5875
0.335 F1 - 0.82% harzburgite	0.335	0.82	mmw	0.62965	0.031262	0.30429	0.014798	0.02	0.1	0.30864	0.69164	0.42464	0.11964	0.11954	0.14966	0.13434	0.18944	0.03599	-0.142192	0.820185	89.9602	0.04811	5.7277	12.6295	7.45876	1.94314	1.87723	2.20086	1.45617	1.74726	0.315896	2.48329	4.71477	56.7497
0.335 F1 - 0.82% harzburgite	0.335	0.82	mmw	0.62965	0.031262	0.30429	0.014798	0.02	0.1	0.30864	0.69164	0.42464	0.11964	0.11954	0.14966	0.13434	0.18944	0.03599	-0.142192	0.820185	89.9602	0.05	5.57134	12.3009	7.28741	1.90768	1.84399	2.16775	1.44511	1.73659	0.314079	2.46737	4.59185	57.0518
0.335 F1 - 0.82% harzburgite	0.335	0.82	mmw	0.62965	0.031262	0.30429	0.014798	0.02	0.1	0.30864	0.69164	0.42464	0.11964	0.11954	0.14966	0.13434	0.18944	0.03599	-0.142192	0.820185	89.9602	0.06	4.84417	10.7527	6.4513	1.72451	1.67391	1.99295	1.3804	1.67446	0.303541	2.38161	3.99968	59.149
0.335 F1 - 0.82% harzburgite	0.335	0.82	mmw	0.62965	0.031262	0.30429	0.014798	0.02	0.1	0.30864	0.69164	0.42464	0.11964	0.11954	0.14966	0.13434	0.18944	0.03599	-0.142192	0.820185	89.9602	0.07	4.25913	9.48685	5.73863	1.55745	1.51922	1.82766	1.31119	1.60758	0.292213	2.2961	3.49466	61.7025
0.335 F1 - 0.82% harzburgite	0.335	0.82	mmw	0.62965	0.031262	0.30429	0.014798	0.02	0.1	0.30864	0.69164	0.42464	0.11964	0.11954	0.14966	0.13434	0.18944	0.03599	-0.142192	0.820185	89.9602	0.08	3.78473	8.44942	5.13894	1.41032	1.38226	1.67711	1.24204	1.53978	0.280704	2.21295	3.06448	64.4059
0.335 F1 - 0.82% harzburgite	0.335	0.82	mmw	0.62965	0.031262	0.30429	0.014798	0.02	0.1	0.30864	0.69164	0.42464	0.11964	0.11954	0.14966	0.13434	0.18944	0.03599	-0.142192	0.820185	89.9602	0.09	3.39613	7.59337	4.63516	1.28253	1.26232	1.54229	1.17514	1.47303	0.269331	2.13304	2.69871	67.0952
0.335 F1 - 0.82% harzburgite	0.335	0.82	mmw	0.62965	0.031262	0.30429	0.014798	0.02	0.1	0.30864	0.69164	0.42464	0.11964	0.11954	0.14966	0.13434	0.18944	0.03599	-0.142192	0.820185	89.9602	0.1	3.0743	6.88073	4.21049	1.17204	1.15769	1.4225	1.11154	1.40837	0.258264	2.0567	2.38823	69.6778
0.335 F1 - 0.82% harzburgite	0.335	0.82	mmw	0.62965	0.031262	0.30429	0.014798	0.02	0.1	0.30864	0.69164	0.42464	0.11964	0.11954	0.14966	0.13434	0.18944	0.03599	-0.142192	0.820185	89.9602	0.11	2.80482	6.28181	3.85038	1.0765	1.06643	1.31637	1.05168	1.34633	0.247595	1.984	2.12502	72.1014
0.335 F1 - 0.82% harzburgite	0.335	0.82	mmw	0.62965	0.031262	0.30429	0.014798	0.02	0.1	0.30864	0.69164	0.42464	0.11964	0.11954	0.14966	0.13434	0.18944	0.03599	-0.142192	0.820185	89.9602	0.12	2.57676	5.7736	3.54282	0.993657	0.986668	1.2224	0.995706	1.28719	0.237372	1.91483	1.90208	74.3388
0.335 F1 - 0.82% harzburgite	0.335	0.82	mmw	0.62965	0.031262	0.30429	0.014798	0.02	0.1	0.30864	0.69164	0.42464	0.11964	0.11954	0.14966	0.13434	0.18944	0.03599	-0.142192	0.820185	89.9602	0.13	2.38179	5.3383	3.27816	0.921526	0.916732	1.13907	0.943566	1.23103	0.227616	1.84902	1.71336	76.3787
0.335 F1 - 0.82% harzburgite	0.335	0.82	mmw	0.62965	0.031262	0.30429	0.014798	0.02	0.1	0.30864	0.69164	0.42464	0.11964	0.11954	0.14966	0.13434	0.18944	0.03599	-0.142192	0.820185	89.9602	0.14	2.21352	4.96211	3.04868	0.858412	0.855168	1.06503	0.89512	1.17786	0.218332	1.78637	1.55366	78.2203
0.335 F1 - 0.82% harzburgite	0.335	0.82	mmw	0.62965	0.031262	0.30429	0.014798	0.02	0.1	0.30864	0.69164	0.42464	0.11964	0.11954	0.14966	0.13434	0.18944	0.03599	-0.142192	0.820185	89.9602	0.15	2.06702	4.63429	2.84822	0.802896	0.800737	0.999041	0.850171	1.12762	0.209515	1.72668	1.41852	79.8697
0.335 F1 - 0.82% harzburgite	0.335	0.82	mmw	0.62965	0.031262	0.30429	0.014798	0.02	0.1	0.30864	0.69164	0.42464	0.11964	0.11954	0.14966	0.13434	0.18944	0.03599	-0.142192	0.820185	89.9602	0.16	1.93845	4.3464	2.67187	0.753798	0.752396	0.940047	0.808499	1.08021	0.201154	1.66974	1.30417	81.337
0.335 F1 - 0.82% harzburgite	0.335	0.82	mmw	0.62965	0.031262	0.30429	0.014798	0.02	0.1	0.30864	0.69164	0.42464	0.11964	0.11954	0.14966	0.13434	0.18944	0.03599	-0.142192	0.820185	89.9602	0.17	1.82478	4.09175	2.5157	0.710144	0.709265	0.887122	0.769877	1.03551	0.193233	1.61536	1.20741	82.6349
0.335 F1 - 0.82% harzburgite	0.335	0.82	mmw	0.62965	0.031262	0.30429	0.014798	0.02	0.1	0.30864	0.69164	0.42464	0.11964	0.11954	0.14966	0.13434	0.18944	0.03599	-0.142192	0.820185	89.9602	0.18	1.72362	3.86504	2.37654	0.671129	0.670608	0.839471	0.734077	0.993401	0.185735	1.56335	1.12555	83.7774
0.335 F1 - 0.82% harzburgite	0.335	0.82	mmw	0.62965	0.031262	0.30429	0.014798	0.02	0.1	0.30864	0.69164	0.42464	0.11964	0.11954	0.14966	0.13434	0.18944	0.03599	-0.142192	0.820185	89.9602	0.19	1.63302	3.66197	2.25182	0.636084	0.635808	0.796414	0.700882	0.953741	0.178641	1.51355	1.05631	84.7787
0.335 F1 - 0.82% harzburgite	0.335	0.82	mmw	0.62965	0.031262	0.30429	0.014798	0.02	0.1	0.30864	0.69164	0.42464	0.11964	0.11954	0.14966	0.13434	0.18944	0.03599	-0.142192	0.820185	89.9602	0.2	1.55144	3.47909	2.13945	0.604457	0.604346	0.75737	0.670082	0.916394	0.17193	1.46579	0.997757	85.6527
0.335 F1 - 0.82% harzburgite	0.335	0.82	mmw	0.62965	0.031262	0.30429	0.014798	0.02	0.1	0.30864	0.69164	0.42464	0.11964	0.11954	0.14966	0.13434	0.18944	0.03599	-0.142192	0.820185	89.9602	0.21	1.47761	3.31354	2.0377	0.575786	0.575785	0.721841	0.641484	0.881228	0.165585	1.41993	0.94827	86.4129
0.335 F1 - 0.82% harzburgite	0.335	0.82	mmw	0.62965	0.031262	0.30429	0.014798	0.02	0.1	0.30864	0.69164	0.42464	0.11964	0.11954	0.14966	0.13434	0.18944	0.03599	-0.142192	0.820185	89.9602	0.22	1.41047	3.163	1.94516	0.549685	0.549757	0.689399	0.614906	0.84811	0.159584	1.37586	0.906473	87.0719
0.335 F1 - 0.82% harzburgite	0.335	0.82	mmw	0.62965	0.031262	0.30429	0.014798	0.02	0.1	0.30864	0.69164	0.42464	0.11964	0.11954	0.14966	0.13434	0.18944	0.03599	-0.142192	0.820185	89.9602	0.23	1.34916	3.02552	1.86064	0.525832	0.525951	0.65968	0.590179	0.816916	0.15391	1.33344	0.871204	87.6413
0.335 F1 - 0.82% harzburgite	0.335	0.82	mmw	0.62965	0.031262	0.30429	0.014798	0.02	0.1	0.30864	0.69164	0.42464	0.11964	0.11954	0.14966	0.13434	0.18944	0.03599	-0.142192	0.820185	89.9602	0.24	1.29295	2.89949	1.78314	0.503951	0.504099	0.632369	0.56715	0.787524	0.148543	1.29258	0.841474	88.1318
0.335 F1 - 0.82% harzburgite	0.335	0.82	mmw	0.62965	0.031262	0.30429	0.014798	0.02	0.1	0.30864	0.69164	0.42464	0.11964	0.11954	0.14966	0.13434	0.18944	0.03599	-0.142192	0.820185	89.9602	0.25	1.24124	2.78352	1.71183	0.483812	0.483978	0.607195	0.545676	0.759819	0.143467	1.25316	0.816448	88.553
0.335 F1 - 0.70% harzburgite	0.335	0.7	mmw	0.612696	0.041944	0.30919	0.01617	0.02	0.082	0.31464	0.71064	0.44164	0.12764	0.12914	0.16534	0.16334	0.23814	0.04563	-0.028552	-0.365588	98.6026	1e-05	13.8375	28.1028	13.9491	3.04484	3.01845	3.30362	1.96631	2.39652	0.435494	2.97232	7.74382	71.4679
0.335 F1 - 0.82% harzburgite	0.335	0.82	mmw	0.612696	0.041944	0.30919	0.01617	0.02	0.1	0.31464	0.71064	0.44164	0.12764	0.12914	0.16534	0.16334	0.23814	0.04563	-0.028552	-0.365588	98.6026	0.01	11.2558	23.4441	12.1961	2.78227	2.75231	3.06888	1.90004	2.3287	0.42373	2.88106	6.80435	69.2156
0.335 F1 - 0.82% harzburgite	0.335	0.82	mmw	0.612696	0.041944	0.30919	0.01617	0.02	0.1	0.31464	0.71064	0.44164	0.12764	0.12914	0.16534	0.16334	0.23814	0.04563	-0.028552	-0.365588	98.6026	0.02	9.28039	19.7344	10.6901	2.54048	2.50948	2.84859	1.8344	2.26143	0.412061	2.79168	5.92666	67.7519
0.335 F1 - 0.82% harzburgite	0.335	0.82	mmw	0.612696	0.041944	0.30919	0.01617	0.02	0.1	0.31464	0.71064	0.44164	0.12764	0.12914	0.16534	0.16334	0.23814	0.04563	-0.028552	-0.365588	98.6026	0.03	7.75815	16.7728	9.40027	2.31871	2.28868	2.64252	1.76948	2.19478	0.400501	2.70445	5.11438	67.0582
0.335 F1 - 0.82% harzburgite	0.335	0.82	mmw	0.612696	0.041944	0.30919	0.01617	0.02	0.1	0.31464	0.71064	0.44164	0.12764	0.12914	0.16534	0.16334	0.23814	0.04563	-0.028552	-0.365588	98.6026	0.04	6.57454	14.3977	8.2972	2.11593	2.0884	2.45019	1.7053	2.12878	0.389051	2.61952	4.36894	67.0918
0.335 F1 - 0.82% harzburgite	0.335	0.82	mmw	0.612696	0.041944	0.30919	0.01617	0.02	0.1	0.31464	0.71064	0.44164	0.12764	0.12914	0.16534	0.16334	0.23814	0.04563	-0.028552	-0.365588	98.6026	0.05	5.64522	12.4828	7.35501	1.93113	1.90719	2.27113	1.64189	2.06344	0.377716	2.53697	3.69061	67.79
0.335 F1 - 0.82% harzburgite	0.335	0.82	mmw	0.612696	0.041944	0.30919	0.01617	0.02	0.1	0.31464	0.71064	0.44164	0.12764	0.12914	0.16534	0.16334	0.23814	0.04563	-0.028552	-0.365588	98.6026	0.06	4.90795	10.9297	6.55083	1.7633	1.74362	2.10484	1.57928	1.99878	0.366497	2.45689	3.07852	69.0725
0.335 F1 - 0.82% harzburgite	0.335	0.82	mmw	0.612696	0.041944	0.30919	0.01617	0.02	0.1	0.31464	0.71064	0.44164	0.12764	0.12914	0.16534	0.16334	0.23814	0.04563	-0.028552	-0.365588	98.6026	0.0645489	4.62318	10.3214	6.22516	1.6923	1.67469	2.0333	1.55107	1.96959	0.361434	2.42128	2.82154	69.8245
0.335 F1 - 0.82% harzburgite	0.335	0.82	mmw	0.612696	0.041944	0.30919	0.01617	0.02	0.1	0.31464	0.71064	0.44164	0.12764	0.12914	0.16534	0.16334	0.23814	0.04563	-0.028552	-0.365588	98.6026	0.07	4.32005	9.66964	5.87031	1.61295	1.59794	1.95259	1.51811	1.93556	0.355537	2.38002	2.53349	70.7937
0.335 F1 - 0.82% harzburgite	0.335	0.82	mmw	0.612696	0.041944	0.30919	0.01617	0.02	0.1	0.31464	0.71064	0.44164	0.12764	0.12914	0.16534	0.16334	0.23814	0.04563	-0.028552	-0.365588	98.6026	0.08	3.8436	8.63245	5.28591	1.4746	1.46516	1.80835	1.45269	1.86809	0.343886	2.30395	2.06719	72.941
0.335 F1 - 0.82% harzburgite	0.335	0.82	mmw	0.612696	0.041944	0.30919	0.01617	0.02	0.1	0.31464	0.71064	0.44164	0.12764	0.12914	0.16534	0.16334	0.23814	0.04563	-0.028552	-0.365588	98.6026	0.09	3.45154	7.76905	4.78411	1.34935	1.34508	1.6737	1.38497	1.79768	0.331728	2.22905	1.67108	75.3108
0.335 F1 - 0.82% harzburgite	0.335	0.82	mmw	0.612696	0.041944	0.30919	0.01617	0.02	0.1	0.31464	0.71064	0.44164	0.12764	0.12914	0.16534	0.16334	0.23814	0.04563	-0.028552	-0.365588	98.6026	0.1	3.1259	7.04624	4.35522	1.23822	1.23811	1.55079	1.3178	1.72689	0.319478	2.15638	1.33481	77.7205
0.335 F1 - 0.82% harzburgite	0.335	0.82	mmw	0.612696	0.041944	0.30919	0.01617	0.02	0.1	0.31464	0.71064	0.44164	0.12764	0.12914	0.16534	0.16334	0.23814	0.04563	-0.028552	-0.365588	98.6026	0.11	2.85272	6.43653	3.98823	1.14045	1.14345	1.43987	1.25273	1.65723	0.307381	2.08643	1.04956	80.065
0.335 F1 - 0.82% harzburgite	0.335	0.82	mmw	0.612696	0.041944	0.30919	0.01617	0.02	0.1	0.31464	0.71064	0.44164	0.12764	0.12914	0.16534	0.16334	0.23814	0.04563	-0.028552	-0.365588	98.6026	0.12	2.62122	5.91788	3.67291	1.05467	1.05986	1.34034	1.19059	1.58955	0.295582	2.01936	0.807692	82.2834
0.335 F1 - 0.82% harzburgite	0.335	0.82	mmw	0.612696	0.041944	0.30919	0.01617	0.02	0.1	0.31464	0.71064	0.44164	0.12764	0.12914	0.16534	0.16334	0.23814	0.04563	-0.028552	-0.365588	98.6026	0.13	2.42315	5.47291	3.40046	0.979368	0.986024	1.25123	1.13178	1.52438	0.28417	1.95519	0.602675	84.3428
0.335 F1 - 0.82% harzburgite	0.335	0.82	mmw	0.612696	0.041944	0.30919	0.01617	0.02	0.1	0.31464	0.71064	0.44164	0.12764	0.12914	0.16534	0.16334	0.23814	0.04563	-0.028552	-0.365588	98.6026	0.14	2.25212	5.08795	3.16357	0.913093	0.920666	1.17145	1.07645	1.46197	0.273193	1.89385	0.428898	86.2281
0.335 F1 - 0.82% harzburgite	0.335	0.82	mmw	0.612696	0.041944	0.30919	0.01617	0.02	0.1	0.31464	0.71064	0.44164	0.12764	0.12914	0.16534	0.16334	0.23814	0.04563	-0.028552	-0.365588	98.6026	0.15	2.10315	4.75223	2.95625	0.854552	0.862644	1.09996	1.02461	1.40246	0.262676	1.83521	0.281588	87.9355
0.335 F1 - 0.82% harzburgite	0.335	0.82	mmw	0.612696	0.041944	0.30919	0.01617	0.02	0.1	0.31464	0.71064	0.44164	0.12764	0.12914	0.16534	0.16334	0.23814	0.04563	-0.028552	-0.365588	98.6026	0.16	1.97239	4.45726	2.77364	0.802625	0.810954	1.03577	0.976157	1.34589	0.252631	1.77913	0.156692	89.4685
0.335 F1 - 0.82% harzburgite	0.335	0.82	mmw	0.612696	0.041944	0.30919	0.01617	0.02	0.1	0.31464	0.71064	0.44164	0.12764	0.12914	0.16534	0.16334	0.23814	0.04563	-0.028552	-0.365588	98.6026	0.17	1.85677	4.19627	2.61177	0.756355	0.764729	0.977996	0.930944	1.29221	0.243056	1.72545	0.0507807	90.8354
0.335 F1 - 0.82% harzburgite	0.335	0.82	mmw	0.612696	0.041944	0.30919	0.01617	0.02	0.1	0.31464	0.71064	0.44164	0.12764	0.12914	0.16534	0.16334	0.23814	0.04563	-0.028552	-0.365588	98.6026	0.18	1.75384	3.96385	2.46745	0.714937	0.723227	0.925842	0.888797	1.24136	0.233945	1.67403	-0.0390429	92.0471
0.335 F1 - 0.82% harzburgite	0.335	0.82	mmw	0.612696	0.041944	0.30919	0.01617	0.02	0.1	0.31464	0.71064	0.44164	0.12764	0.12914	0.16534	0.16334	0.23814	0.04563	-0.028552	-0.365588	98.6026	0.19	1.66167	3.75565	2.33806	0.677693	0.685817	0.878623	0.849527	1.19324	0.225284	1.62471	-0.115224	93.1158
0.335 F1 - 0.82% harzburgite	0.335	0.82	mmw	0.612696	0.041944	0.30919	0.01617	0.02	0.1	0.31464	0.71064	0.44164	0.12764	0.12914	0.16534	0.16334	0.23814	0.04563	-0.028552	-0.365588	98.6026	0.2	1.57867	3.56811	2.22144	0.644054	0.651962	0.835737	0.812941	1.14774	0.217059	1.57736	-0.179828	94.0543
0.335 F1 - 0.82% harzburgite	0.335	0.82	mmw	0.612696	0.041944	0.30919	0.01617	0.02	0.1	0.31464	0.71064	0.44164	0.12764	0.12914	0.16534	0.16334	0.23814	0.04563	-0.028552	-0.365588	98.6026	0.21	1.50354	3.39835	2.11583	0.613542	0.621207	0.796664	0.778849	1.10474	0.209252	1.53186	-0.234598	94.8752
0.335 F1 - 0.82% harzburgite	0.335	0.82	mmw	0.612696	0.041944	0.30919	0.01617	0.02	0.1	0.31464	0.71064	0.44164	0.12764	0.12914	0.16534	0.16334	0.23814	0.04563	-0.028552	-0.365588	98.6026	0.22	1.43522	3.24397	2.01976	0.585754	0.593164	0.760954	0.747068	1.06412	0.201847	1.48809	-0.28101	95.5907
0.335 F1 - 0.82% harzburgite	0.335	0.82	mmw	0.612696	0.041944	0.30919	0.01617	0.02	0.1	0.31464	0.71064	0.44164	0.12764	0.12914	0.16534	0.16334	0.23814	0.04563	-0.028552	-0.365588	98.6026	0.23	1.37284	3.10298	1.93201	0.560351	0.567503	0.728216	0.717422	1.02574	0.194824	1.44592	-0.320314	96.2122
0.335 F1 - 0.82% harzburgite	0.335	0.82	mmw	0.612696	0.041944	0.30919	0.01617	0.02	0.1	0.31464	0.71064	0.44164	0.12764	0.12914	0.16534	0.16334	0.23814	0.04563	-0.028552	-0.365588	98.6026	0.24	1.31565	2.97372	1.85155	0.537044	0.543943	0.698114	0.689748	0.989484	0.188164	1.40528	-0.35357	96.7505
0.335 F1 - 0.82% harzburgite	0.335	0.82	mmw	0.612696	0.041944	0.30919	0.01617	0.02	0.1	0.31464	0.71064	0.44164	0.12764	0.12914	0.16534	0.16334	0.23814	0.04563	-0.028552	-0.365588	98.6026	0.25	1.26303	2.85479	1.77751	0.515588	0.522242	0.670356	0.663891	0.95523	0.181849	1.36606	-0.381678	97.2151

## Sheet: Stage 1 source offsets
Source input															Residue concentrations
Source			La (ppm)	Ce (ppm)	Nd (ppm)	Sm (ppm)	Gd (ppm)	Dy (ppm)	Er (ppm)	Yb (ppm)	Lu (ppm)	λ0	λ1	λ2	Type	% harzburgite component	F	La (ppm)	Ce (ppm)	Nd (ppm)	Sm (ppm)	Gd (ppm)	Dy (ppm)	Er (ppm)	Yb (ppm)	Lu (ppm)	λ0	λ1	λ2
Primitive mantle (Palme and O'Neill, 2014)			0.6832	1.7529	1.341	0.4347	0.5855	0.7239	0.4684	0.4774	0.07083	1.03953	-0.162356	-1.89727	umw	0.8	0.36185	0.0411847	0.125622	0.130076	0.0525063	0.0869797	0.145029	0.129828	0.170742	0.0278737	-0.768294	-10.1116	19.53
															umw	0.82	0.365	0.0370851	0.113118	0.117169	0.0473749	0.0789198	0.133306	0.1211	0.161033	0.0263962	-0.854251	-10.3915	22.1041
															umw	0.82	0.335	0.0374121	0.114126	0.118814	0.0491654	0.0873133	0.16367	0.159239	0.216482	0.0355539	-0.705121	-12.2813	31.6765
															umw	0.7	0.365	0.0615373	0.18769	0.193875	0.0773469	0.123369	0.18911	0.154734	0.191491	0.0306351	-0.486789	-8.35779	4.44971
															umw	0.7	0.335	0.0618165	0.188551	0.195279	0.0788754	0.130534	0.21503	0.187292	0.238826	0.0384527	-0.38458	-9.72834	13.8575

## Sheet: Enrichment trends
Source	% enrichment on Laa	La (ppm)	Ce (ppm)	Nd (ppm)	Sm (ppm)	Gd (ppm)	Dy (ppm)	Er (ppm)	Yb (ppm)	Lu (ppm)	λ0	λ1	λ2
180232 mmw	0.86569	0.30664	0.68764	0.42064	0.11764	0.11684	0.14463	0.12034	0.16164	0.03027	-0.202255	1.64935	79.9264
	0.8625	0.299525	0.676486	0.417205	0.117105	0.116692	0.144631	0.120372	0.161672	0.0302604	-0.207281	1.53634	78.8971
	0.925	0.549129	0.991568	0.496647	0.128567	0.119654	0.144603	0.11974	0.161052	0.0304493	-0.0893765	4.25535	106.636
acalculated using the same method as dripduction contributions
