# Supplementary material for: Modern arc-like water content in the source of 3.1-billion-year-old volcanic rocks
Source: Nat Commun. 2026 Jul 7;17:5630. doi: 10.1038/s41467-026-74653-1 (PMC13342610; doi:10.1038/s41467-026-74653-1)
Supplement: Supplementary file 14 — Supplementary Data 12 [file 41467_2026_74653_MOESM14_ESM.xlsx]

## Sheet: Sheet1
Supplementary Data 12. Melting P-T conditions for the primary boninitic magmas, as determined by Fractionated P-T software
Fo mantle source = 0.929
Inputs														Outputs
2% H2O														Molar Fe3+/FeT =0.11		Molar Fe3+/FeT =0.16		Molar Fe3+/FeT =0.21
Sample	Geochemical group	Lithological group	SiO2 (wt.%)	TiO2 (wt.%)	Al2O3 (wt.%)	Cr2O3 (wt.%)	FeO (wt.%)	MnO (wt.%)	MgO(wt.%)	CaO(wt.%)	Na2O (wt.%)	K2O (wt.%)	H2O (wt.%)	T (°C)	P (Gpa)	T (°C)	P (Gpa)	T (°C)	P (Gpa)
201634	h-boninite	Boninite	51.5307	0.312634	17.68	0.0212617	8.44247	0.183268	9.00171	10.2415	0.582146	0.0043122	2	1416.32	1.55123	1393.68	1.39765	1366.68	1.22664
201652	h-boninite	Boninite	52.1934	0.288248	17.0169	0.0102808	9.39989	0.205891	8.76067	7.43267	1.85302	0.839007	2	1461.47	2.09879	1436.11	1.89812	1405.73	1.67662
174440	h-boninite	Boninite	52.617	0.288821	17.0507	0.0102759	8.99163	0.175356	9.11849	6.9317	1.92891	0.887093	2	1436.45	1.87016	1410.04	1.67876	1383.88	1.50518
174441	h-boninite	Boninite	52.6368	0.350431	16.5321	0.0228703	9.1295	0.133988	9.77084	7.14261	2.05105	0.229841	2	1444.08	1.85057	1419.46	1.67028	1393.3	1.4936
174438	l-boninite	LOTI	49.6258	0.269706	17.5205	0.0302412	8.95655	0.186719	10.5808	8.18453	1.33815	1.30703	2	1451.72	2.28465	1425.48	2.07209	1398.5	1.87105
180232*	l-boninite	Boninite	51.4511	0.290157	17.6685	0.021128	8.97318	0.217618	9.98969	7.0674	1.25389	1.06736	2	1439.83	1.93927	1414.11	1.74906	1387.69	1.56948
174453	l-boninite	Boninite	51.8583	0.273049	17.6117	0.0175087	8.86763	0.199536	9.76676	8.63256	0.766638	0.00630114	2	1434.45	1.66384	1409.5	1.48782	1382.94	1.3151
245606	l-boninite	Boninite	51.5735	0.302698	17.6295	0.0208421	9.0987	0.198319	9.32101	9.34188	0.501017	0.0125254	2	1450.3	1.78021	1424.55	1.58766	1398.15	1.40645
3% H2O														Molar Fe3+/FeT =0.11		Molar Fe3+/FeT =0.16		Molar Fe3+/FeT =0.21
Sample	Geochemical group	Lithological group	SiO2 (wt.%)	TiO2 (wt.%)	Al2O3 (wt.%)	Cr2O3 (wt.%)	FeO (wt.%)	MnO (wt.%)	MgO(wt.%)	CaO(wt.%)	Na2O (wt.%)	K2O (wt.%)	H2O (wt.%)	T (°C)	P (Gpa)	T (°C)	P (Gpa)	T (°C)	P (Gpa)
201634	h-boninite	Boninite	51.0049	0.309444	17.4996	0.0210448	8.35632	0.181398	8.90985	10.137	0.576206	0.00426819	3	1390.38	1.54468	1370.14	1.41211	1343.98	1.24985
201652	h-boninite	Boninite	51.6608	0.285306	16.8433	0.0101759	9.30398	0.20379	8.67127	7.35683	1.83411	0.830445	3	1435.73	2.05898	1412.64	1.88374	1383.01	1.67405
174440	h-boninite	Boninite	52.0801	0.285874	16.8768	0.010171	8.89988	0.173566	9.02544	6.86097	1.90923	0.878041	3	1411.04	1.84281	1387	1.67494	1361.57	1.51026
174441	h-boninite	Boninite	52.0997	0.346855	16.3634	0.0226369	9.03634	0.132621	9.67114	7.06972	2.03012	0.227496	3	1417.61	1.82243	1395.3	1.66548	1365.49	1.46891
174438	l-boninite	LOTI	49.1194	0.266953	17.3417	0.0299326	8.86515	0.184814	10.4728	8.10101	1.3245	1.2937	3	1425	2.23175	1401.16	2.04673	1374.94	1.85736
180232*	l-boninite	Boninite	50.9261	0.287196	17.4882	0.0209124	8.88162	0.215397	9.88776	6.99528	1.2411	1.05647	3	1413.56	1.90621	1390.2	1.74019	1364.53	1.5703
174453	l-boninite	Boninite	51.3292	0.270263	17.432	0.01733	8.77714	0.1975	9.6671	8.54447	0.758815	0.00623684	3	1407.53	1.64731	1384.96	1.49409	1359.17	1.33051
245606	l-boninite	Boninite	51.0472	0.299609	17.4497	0.0206294	9.00586	0.196296	9.2259	9.24656	0.495905	0.0123976	3	1422.38	1.75109	1399.84	1.59005	1369.73	1.38842
5% H2O														Molar Fe3+/FeT =0.11		Molar Fe3+/FeT =0.16		Molar Fe3+/FeT =0.21
Sample	Geochemical group	Lithological group	SiO2 (wt.%)	TiO2 (wt.%)	Al2O3 (wt.%)	Cr2O3 (wt.%)	FeO (wt.%)	MnO (wt.%)	MgO(wt.%)	CaO(wt.%)	Na2O (wt.%)	K2O (wt.%)	H2O (wt.%)	T (°C)	P (Gpa)	T (°C)	P (Gpa)	T (°C)	P (Gpa)
201634	h-boninite	Boninite	49.9533	0.303064	17.1388	0.0206108	8.18402	0.177658	8.72615	9.92795	0.564326	0.00418019	5	1341.66	1.5371	1321.76	1.41265	1297.31	1.26708
201652	h-boninite	Boninite	50.5957	0.279424	16.496	0.0099661	9.11214	0.199588	8.49249	7.20514	1.7963	0.813323	5	1386.2	1.98921	1364.13	1.83281	1336.04	1.64531
174440	h-boninite	Boninite	51.0063	0.279979	16.5288	0.00996133	8.71638	0.169988	8.83935	6.71951	1.86986	0.859937	5	1362.25	1.79435	1339.45	1.64419	1315.49	1.49641
174441	h-boninite	Boninite	51.0255	0.339703	16.026	0.0221702	8.85002	0.129887	9.47173	6.92395	1.98826	0.222805	5	1367.68	1.7788	1345.67	1.63284	1321.67	1.48321
174438	l-boninite	LOTI	48.1067	0.261449	16.9841	0.0293155	8.68237	0.181003	10.2569	7.93398	1.29719	1.26702	5	1374.78	2.14777	1351.35	1.97768	1326.69	1.80976
180232*	l-boninite	Boninite	49.876	0.281275	17.1276	0.0204812	8.69849	0.210956	9.68389	6.85105	1.21551	1.03469	5	1364.06	1.85455	1341.11	1.70071	1316.96	1.54896
174453	l-boninite	Boninite	50.2708	0.264691	17.0725	0.0169727	8.59617	0.193428	9.46778	8.36829	0.74317	0.00610824	5	1356.88	1.62313	1334.7	1.48062	1310.47	1.33428
245606	l-boninite	Boninite	49.9947	0.293432	17.0899	0.0202041	8.82017	0.192248	9.03567	9.05591	0.48568	0.012142	5	1371.43	1.71819	1349.17	1.56857	1324.92	1.41532
