# Supplementary material for: Modern arc-like water content in the source of 3.1-billion-year-old volcanic rocks
Source: Nat Commun. 2026 Jul 7;17:5630. doi: 10.1038/s41467-026-74653-1 (PMC13342610; doi:10.1038/s41467-026-74653-1)
Supplement: Supplementary file 15 — Supplementary Data 13 [file 41467_2026_74653_MOESM15_ESM.xlsx]

## Sheet: 1400°C Tp
point[#]	X[0.0-1.0]	P[kbar]	T[ﾂｰC]	phase	mode[mol%]	mode[wt%]	mode[vol%]	log10(fO2)	log10(dQFM)	aH2O	aSiO2	aTiO2	aAl2O3	aMgO	aFeO	meltViscosity[Pa.s]	density[kg/m3]	volume[cm3/mol]	heatCapacity[J/kg/K]	alpha[1/K]	Entropy[kJ/K]	Enthalpy[kJ/mol]	Vp[km/s]	Vs[km/s]	Vp_S[km/s]	Vs_S[km/s]	BulkMod[GPa]	ShearMod[GPa]	SiO2[mol%]	Al2O3[mol%]	CaO[mol%]	MgO[mol%]	FeO[mol%]	K2O[mol%]	Na2O[mol%]	TiO2[mol%]	O[mol%]	Cr2O3[mol%]	H2O[mol%]	SiO2[wt%]	Al2O3[wt%]	CaO[wt%]	MgO[wt%]	FeO[wt%]	K2O[wt%]	Na2O[wt%]	TiO2[wt%]	O[wt%]	Cr2O3[wt%]
1	1	24.2068	1451.3	system	100	100	100	-5.83859	-1.30479	0	0.310098	0.079649	0.295524	0.190308	0.0900618	NaN	3263.59	0.00306594	[1286.4940917931906]	[3.892003244585407e-6]	[0.1325087275207296]	[-624.192809626632]	7.38385	4.2158	7.38385	4.2158	100.597	58.0036	38.9104	1.7822	2.9616	49.8562	5.9928	0.0166	0.2016	0.0847	0.0569	0.137	0	45.2359	3.5162	3.21382	38.8787	8.3319	0.0302584	0.241785	0.130921	0.0176165	0.402924
1	1	24.2068	1451.3	spl	0.343832	0.530742	0.448775	-	-	-	-	-	-	-	-		3857.37	42.1718	833.328	3.1042e-06	0.13457	-615.884	8.53419	4.8158	-	-	161.662	89.4597	0	35.1224	0	39.6117	11.35	0	0	0.0176143	0.952816	12.9456	0	0	44.8915	0	20.0115	10.2228	0	0	0.0176382	0.191109	24.6654
1	1	24.2068	1451.3	pig	27.1527	28.9254	29.0679	-	-	-	-	-	-	-	-		3245.66	65.2	1202.18	3.576e-06	0.131536	-637.023	7.1064	4.08953	-	-	91.5335	54.2812	49.0339	3.32085	8.84441	33.6038	3.98963	0.061331	0.704392	0.236882	0.115009	0.0897777	0	53.5115	6.15035	9.00944	24.5988	5.20692	0.104943	0.793024	0.343709	0.033425	0.247859
1	1	24.2068	1451.3	opx	7.23044	7.56193	7.60321	-	-	-	-	-	-	-	-		3243.93	64.2275	1235.43	3.51605e-06	0.131337	-628.549	7.108	4.22025	-	-	86.8606	57.776	47.9325	3.55763	2.09977	41.188	4.54766	0	0.14127	0.0174412	0.225301	0.290466	0	53.2819	6.71136	2.17872	30.7111	6.04553	0	0.162003	0.0257771	0.0666965	0.816828
1	1	24.2068	1451.3	ol	61.2176	58.2318	58.556	-	-	-	-	-	-	-	-		3243.59	45.4665	1358.04	4.11599e-06	0.133199	-616.11	7.48525	4.23449	-	-	104.188	58.1604	33.3333	0	0.238568	59.3687	7.05937	0	0	0	0	0	0	40.7392	0	0.27216	48.6706	10.318	0	0	0	0	0
1	1	24.2068	1451.3	g	4.05542	4.75008	4.32415	-	-	-	-	-	-	-	-		3582.92	119.181	1065.52	3.36373e-06	0.130511	-641.46	8.44121	4.82192	-	-	144.223	83.3063	42.5259	12.3911	6.47993	31.4034	5.41553	0	0	0.471351	0.150784	1.16204	0	42.2091	20.872	6.00345	20.9076	6.42821	0	0	0.622021	0.0398563	2.91782
2	1	24.1566	1451.18	system	100	100	100	-5.84612	-1.30838	0	0.310364	0.0800424	0.2967	0.190222	0.090085	0.449752	3262.97	0.00306651	[1286.0029134798833]	[3.891791269665243e-6]	[0.13251212649325905]	[-624.2661914632798]	6.53333	2.98617	7.38222	4.21556	100.483	29.0965	38.9104	1.7822	2.9616	49.8562	5.9928	0.0166	0.2016	0.0847	0.0569	0.137	0	45.2359	3.5162	3.21382	38.8787	8.3319	0.0302584	0.241785	0.130921	0.0176165	0.402924
2	1	24.1566	1451.18	pig	27.1884	28.9677	29.1048	-	-	-	-	-	-	-	-		3245.68	65.2028	1197.92	3.5755e-06	0.131537	-637.126	7.10657	4.09099	-	-	91.4905	54.3204	49.0193	3.33533	8.85434	33.5919	3.99476	0.0603381	0.701272	0.238684	0.114721	0.0893675	0	53.4875	6.17623	9.01819	24.5864	5.21281	0.103228	0.789392	0.346271	0.0333363	0.246689
2	1	24.1566	1451.18	ol	61.1879	58.203	58.5188	-	-	-	-	-	-	-	-		3243.45	45.4682	1359.57	4.11473e-06	0.133197	-616.195	7.48549	4.23466	-	-	104.189	58.1627	33.3333	0	0.238267	59.37	7.05845	0	0	0	0	0	0	40.7395	0	0.271819	48.6719	10.3167	0	0	0	0	0
2	1	24.1566	1451.18	g	3.9069	4.57591	4.1651	-	-	-	-	-	-	-	-		3582.69	119.181	1065.29	3.36417e-06	0.130506	-641.571	8.44167	4.82239	-	-	144.22	83.317	42.5268	12.4009	6.47843	31.402	5.4171	0	0	0.471582	0.149578	1.15357	0	42.2118	20.8893	6.00233	20.9076	6.43036	0	0	0.622354	0.0395394	2.89669
2	1	24.1566	1451.18	spl	0.36078	0.556661	0.470814	-	-	-	-	-	-	-	-		3855.64	42.1645	837.478	3.10253e-06	0.134532	-616.345	8.53686	4.81729	-	-	161.692	89.475	0	35.2213	0	39.6271	11.3253	0	0	0.0177119	0.943546	12.8651	0	0	45.0374	0	20.0279	10.2051	0	0	0.0177436	0.189331	24.5225
2	1	24.1566	1451.18	liq	0.0219932	0.0257058	0.0287459	-	-	-	-	-	-	-	-		2916.16	64.4602	1347.03	6.49287e-06	0.148134	-605.193	3.80842	1.90181e-09	-	-	42.2962	1.05474e-17	46.0432	8.48865	11.6295	21.1311	8.34377	0.99938	2.3036	0.722216	0.300397	0.0382201	0	45.7972	14.3289	10.7973	14.0984	9.92506	1.55857	2.36375	0.9551	0.0795719	0.0961724
2	1	24.1566	1451.18	opx	7.33403	7.67094	7.71177	-	-	-	-	-	-	-	-		3243.77	64.2286	1232.38	3.51648e-06	0.131333	-628.655	7.10721	4.2204	-	-	86.8147	57.7773	47.926	3.57141	2.09527	41.1891	4.54642	0	0.140447	0.0177823	0.224364	0.289243	0	53.2699	6.73674	2.17384	30.7091	6.04334	0	0.161044	0.0262789	0.0664132	0.813314
3	1	24.1064	1451.07	system	100	100	100	-5.86519	-1.3236	0	0.310663	0.0804261	0.29778	0.190153	0.0900048	0.444096	3262.11	0.0030673	[1284.4888745408402]	[3.895805408492478e-6]	[0.13252282881820712]	[-624.3270348224036]	6.52858	2.98479	7.38007	4.21537	100.289	29.062	38.9104	1.7822	2.9616	49.8562	5.9928	0.0166	0.2016	0.0847	0.0569	0.137	0	45.2359	3.5162	3.21382	38.8787	8.3319	0.0302584	0.241785	0.130921	0.0176165	0.402924
3	1	24.1064	1451.07	opx	7.53695	7.88377	7.92404	-	-	-	-	-	-	-	-		3243.62	64.2316	1229.48	3.52157e-06	0.13133	-628.762	7.10625	4.22062	-	-	86.7579	57.7807	47.9201	3.58174	2.09897	41.1846	4.54578	0	0.138918	0.0179159	0.223503	0.288442	0	53.2588	6.75565	2.1775	30.7032	6.04197	0	0.159277	0.026474	0.0661525	0.810993
3	1	24.1064	1451.07	pig	27.1106	28.8878	29.0175	-	-	-	-	-	-	-	-		3245.61	65.2056	1197.06	3.58035e-06	0.131536	-637.26	7.10693	4.09277	-	-	91.4423	54.3665	49.0036	3.34957	8.86997	33.5848	3.9921	0.0582207	0.69808	0.240716	0.113904	0.0890099	0	53.4644	6.20191	9.03311	24.5785	5.20877	0.0995946	0.785713	0.34918	0.0330954	0.245675
3	1	24.1064	1451.07	g	3.74066	4.38109	3.98707	-	-	-	-	-	-	-	-		3582.38	119.184	1065.8	3.36351e-06	0.130499	-641.706	8.44186	4.82259	-	-	144.21	83.3167	42.5288	12.411	6.4879	31.3951	5.41194	0	0	0.469915	0.148091	1.14723	0	42.2144	20.9067	6.01118	20.9033	6.42433	0	0	0.620162	0.0391468	2.8808
3	1	24.1064	1451.07	ol	61.1521	58.1695	58.4715	-	-	-	-	-	-	-	-		3243.35	45.4705	1357.12	4.11572e-06	0.133198	-616.27	7.48505	4.2347	-	-	104.163	58.1621	33.3333	0	0.239779	59.3659	7.06097	0	0	0	0	0	0	40.7386	0	0.273538	48.6676	10.3202	0	0	0	0	0
3	1	24.1064	1451.07	liq	0.0831885	0.0972031	0.108648	-	-	-	-	-	-	-	-		2916.76	64.4204	1345.71	6.49166e-06	0.148131	-605.326	3.80711	1.90383e-09	-	-	42.2759	1.0572e-17	46.0054	8.48644	11.6576	21.1639	8.35204	0.967441	2.30543	0.725684	0.298032	0.0380676	0	45.7724	14.3291	10.8264	14.1243	9.93767	1.50918	2.3663	0.959955	0.0789673	0.0958153
3	1	24.1064	1451.07	spl	0.3765	0.580682	0.491217	-	-	-	-	-	-	-	-		3853.97	42.158	833.699	3.09827e-06	0.134495	-616.788	8.53889	4.81881	-	-	161.679	89.4926	0	35.3097	0	39.6518	11.291	0	0	0.0178668	0.933829	12.7958	0	0	45.1682	0	20.0483	10.1781	0	0	0.0179057	0.187455	24.4001
4	1	24.0562	1450.95	system	100	100	100	-5.89027	-1.34483	0	0.310975	0.08025	0.298879	0.190091	0.0898807	0.439039	3261.13	0.00306821	[1283.6391999445434]	[3.8977654611560905e-6]	[0.13253054377330528]	[-624.393049064497]	6.52385	2.9835	7.37793	4.21529	100.091	29.0282	38.9104	1.7822	2.9616	49.8562	5.9928	0.0166	0.2016	0.0847	0.0569	0.137	0	45.2359	3.5162	3.21382	38.8787	8.3319	0.0302584	0.241785	0.130921	0.0176165	0.402924
4	1	24.0562	1450.95	spl	0.392781	0.605621	0.512386	-	-	-	-	-	-	-	-		3852.29	42.1516	835.425	3.09977e-06	0.134456	-617.237	8.54124	4.82035	-	-	161.687	89.511	0	35.398	0	39.6832	11.2461	0	0	0.017842	0.920386	12.7344	0	0	45.2954	0	20.0704	10.1408	0	0	0.0178865	0.184814	24.2907
4	1	24.0562	1450.95	g	3.56905	4.17995	3.80329	-	-	-	-	-	-	-	-		3582	119.185	1064.8	3.36383e-06	0.130491	-641.845	8.44227	4.82313	-	-	144.194	83.3266	42.5302	12.4207	6.48934	31.4001	5.40359	0	0	0.470058	0.146386	1.13955	0	42.2188	20.9245	6.01294	20.9081	6.41486	0	0	0.620394	0.0386987	2.86171
4	1	24.0562	1450.95	liq	0.143169	0.167254	0.186866	-	-	-	-	-	-	-	-		2917.15	64.3926	1347.99	6.48708e-06	0.148124	-605.485	3.80628	1.90582e-09	-	-	42.263	1.05956e-17	45.9759	8.48693	11.6879	21.1953	8.35301	0.943175	2.30152	0.723963	0.294441	0.0379214	0	45.7539	14.3334	10.8571	14.1485	9.94118	1.47167	2.36284	0.957906	0.0780344	0.0954701
4	1	24.0562	1450.95	pig	27.0376	28.8138	28.9357	-	-	-	-	-	-	-	-		3245.49	65.2097	1197.31	3.57985e-06	0.131535	-637.41	7.10761	4.09459	-	-	91.4057	54.4127	48.988	3.36301	8.89299	33.5763	3.98687	0.0565604	0.693166	0.241702	0.112697	0.088713	0	53.442	6.22617	9.05563	24.5698	5.20142	0.0967446	0.780103	0.350576	0.0327414	0.244831
4	1	24.0562	1450.95	ol	61.1154	58.1342	58.423	-	-	-	-	-	-	-	-		3243.11	45.4721	1354.55	4.11639e-06	0.133194	-616.372	7.48454	4.235	-	-	104.119	58.1659	33.3333	0	0.239693	59.3719	7.05505	0	0	0	0	0	0	40.7402	0	0.27345	48.6744	10.312	0	0	0	0	0
4	1	24.0562	1450.95	opx	7.74205	8.0992	8.13877	-	-	-	-	-	-	-	-		3243.38	64.2329	1232.23	3.52097e-06	0.131324	-628.89	7.10554	4.22036	-	-	86.7285	57.7692	47.9177	3.5942	2.09786	41.1878	4.53811	0	0.138261	0.0179931	0.220566	0.287559	0	53.2519	6.77862	2.17617	30.7032	6.03131	0	0.158512	0.026586	0.0652783	0.808447
5	1	24.006	1450.81	system	100	100	100	-5.90023	-1.35076	0	0.311261	0.0807831	0.299855	0.190007	0.0898554	0.433223	3260.29	0.00306899	[1283.2402139688772]	[3.902185764897446e-6]	[0.1325407959705274]	[-624.4546380139565]	6.51917	2.98207	7.37583	4.21504	99.9039	28.9929	38.9104	1.7822	2.9616	49.8562	5.9928	0.0166	0.2016	0.0847	0.0569	0.137	0	45.2359	3.5162	3.21382	38.8787	8.3319	0.0302584	0.241785	0.130921	0.0176165	0.402924
5	1	24.006	1450.81	spl	0.409748	0.631521	0.534404	-	-	-	-	-	-	-	-		3850.54	42.1447	834.008	3.09606e-06	0.134417	-617.701	8.54372	4.82192	-	-	161.699	89.5288	0	35.4925	0	39.7079	11.2103	0	0	0.0184355	0.909029	12.6618	0	0	45.434	0	20.0908	10.1125	0	0	0.0184888	0.182605	24.1616
5	1	24.006	1450.81	ol	61.0778	58.0984	58.3736	-	-	-	-	-	-	-	-		3243.04	45.4741	1353.94	4.11982e-06	0.133193	-616.445	7.48405	4.23505	-	-	104.091	58.1661	33.3333	0	0.240373	59.3682	7.05807	0	0	0	0	0	0	40.7393	0	0.27422	48.6703	10.3161	0	0	0	0	0
5	1	24.006	1450.81	pig	26.9733	28.7482	28.8629	-	-	-	-	-	-	-	-		3245.46	65.2126	1195.57	3.58117e-06	0.131534	-637.536	7.10811	4.0962	-	-	91.3712	54.455	48.9729	3.37724	8.90903	33.5653	3.98685	0.0544121	0.690382	0.243416	0.112024	0.0883489	0	53.4188	6.25173	9.07082	24.5586	5.20074	0.0930582	0.776871	0.353016	0.0325415	0.243795
5	1	24.006	1450.81	liq	0.20521	0.239659	0.267616	-	-	-	-	-	-	-	-		2918	64.3419	1347.84	6.48952e-06	0.148122	-605.599	3.80469	1.90793e-09	-	-	42.2401	1.06221e-17	45.9288	8.48175	11.7188	21.2279	8.37113	0.912653	2.29826	0.728987	0.293957	0.0377651	0	45.72	14.3287	10.8888	14.1744	9.96557	1.42445	2.36016	0.964827	0.0779282	0.0951036
5	1	24.006	1450.81	g	3.39991	3.98152	3.62213	-	-	-	-	-	-	-	-		3581.7	119.186	1072.76	3.36513e-06	0.130484	-641.969	8.44389	4.82369	-	-	144.254	83.339	42.5309	12.43	6.49099	31.3995	5.40173	0	0	0.470422	0.145461	1.13107	0	42.2219	20.9414	6.01483	20.9089	6.41304	0	0	0.620912	0.0384567	2.84058
5	1	24.006	1450.81	opx	7.9341	8.30065	8.33941	-	-	-	-	-	-	-	-		3243.25	64.2354	1229.34	3.52296e-06	0.131321	-628.99	7.10484	4.22052	-	-	86.6866	57.7715	47.9122	3.60437	2.09834	41.1838	4.53882	0	0.137371	0.0184172	0.219901	0.286733	0	53.2412	6.79722	2.17649	30.6975	6.03173	0	0.157477	0.0272103	0.0650757	0.806056
6	1	23.9558	1450.68	system	100	100	100	-5.92262	-1.36911	0	0.311595	0.0810376	0.300789	0.1899	0.0898577	0.427907	3259.38	0.00306985	[1285.3228728588697]	[3.902602401846559e-6]	[0.1325503929850261]	[-624.5173770567519]	6.51494	2.98066	7.37441	4.21499	99.7325	28.9575	38.9104	1.7822	2.9616	49.8562	5.9928	0.0166	0.2016	0.0847	0.0569	0.137	0	45.2359	3.5162	3.21382	38.8787	8.3319	0.0302584	0.241785	0.130921	0.0176165	0.402924
6	1	23.9558	1450.68	pig	26.8935	28.667	28.7735	-	-	-	-	-	-	-	-		3245.43	65.2175	1196.44	3.5835e-06	0.131534	-637.668	7.10866	4.09792	-	-	91.3346	54.5003	48.9572	3.38983	8.93324	33.5503	3.98789	0.0527127	0.685344	0.244373	0.111043	0.0880598	0	53.3948	6.27422	9.0943	24.5445	5.20142	0.0901402	0.771103	0.354359	0.0322526	0.242966
6	1	23.9558	1450.68	ol	61.0421	58.0628	58.3253	-	-	-	-	-	-	-	-		3242.83	45.4757	1356.78	4.11586e-06	0.133189	-616.543	7.48471	4.23532	-	-	104.107	58.1698	33.3333	0	0.24019	59.3728	7.05369	0	0	0	0	0	0	40.7405	0	0.274018	48.6755	10.31	0	0	0	0	0
6	1	23.9558	1450.68	spl	0.424218	0.653659	0.55317	-	-	-	-	-	-	-	-		3849.25	42.1396	836.078	3.09711e-06	0.134387	-618.067	8.54563	4.82303	-	-	161.716	89.5399	0	35.5678	0	39.7213	11.1867	0	0	0.0183276	0.898913	12.6068	0	0	45.5419	0	20.1026	10.0938	0	0	0.0183852	0.180618	24.0627
6	1	23.9558	1450.68	g	3.2401	3.79441	3.45112	-	-	-	-	-	-	-	-		3581.52	119.19	1066.37	3.3681e-06	0.130479	-642.083	8.44271	4.82417	-	-	144.153	83.3512	42.5318	12.4359	6.50135	31.3883	5.40129	0	0	0.471088	0.143993	1.12631	0	42.2224	20.9511	6.02436	20.9012	6.41245	0	0	0.621783	0.038068	2.82861
6	1	23.9558	1450.68	liq	0.273702	0.31957	0.356659	-	-	-	-	-	-	-	-		2918.75	64.3042	1349.33	6.48961e-06	0.148119	-605.717	3.80322	1.91007e-09	-	-	42.2182	1.06487e-17	45.8887	8.47786	11.7491	21.2582	8.38709	0.885839	2.29279	0.731337	0.291412	0.0376313	0	45.6912	14.3256	10.9197	14.1981	9.98702	1.38294	2.35513	0.968174	0.0772725	0.0947898
6	1	23.9558	1450.68	opx	8.12638	8.50259	8.54024	-	-	-	-	-	-	-	-		3243.13	64.2388	1231.36	3.52474e-06	0.131319	-629.09	7.10417	4.22061	-	-	86.6492	57.7718	47.9075	3.61324	2.10277	41.1775	4.54023	0	0.135642	0.018513	0.218522	0.286111	0	53.2311	6.81331	2.18088	30.69	6.03304	0	0.155481	0.0273493	0.0646617	0.804231
7	1	23.9056	1450.55	system	100	100	100	-5.94878	-1.39131	0	0.311917	0.081407	0.301861	0.189829	0.0897442	0.423371	3258.43	0.00307073	[1284.218952320376]	[3.908145828335404e-6]	[0.1325615543782677]	[-624.5774712867135]	6.50947	2.97911	7.37185	4.21477	99.5113	28.9189	38.9104	1.7822	2.9616	49.8562	5.9928	0.0166	0.2016	0.0847	0.0569	0.137	0	45.2359	3.5162	3.21382	38.8787	8.3319	0.0302584	0.241785	0.130921	0.0176165	0.402924
7	1	23.9056	1450.55	ol	61.0022	58.0259	58.273	-	-	-	-	-	-	-	-		3242.74	45.4779	1353.8	4.1212e-06	0.133189	-616.619	7.48361	4.23538	-	-	104.048	58.1696	33.3333	0	0.241593	59.3691	7.05593	0	0	0	0	0	0	40.7397	0	0.275615	48.6715	10.3131	0	0	0	0	0
7	1	23.9056	1450.55	spl	0.441495	0.680092	0.575629	-	-	-	-	-	-	-	-		3847.54	42.1327	835.957	3.09772e-06	0.134347	-618.532	8.54788	4.82456	-	-	161.716	89.5568	0	35.6636	0	39.7505	11.1414	0	0	0.0183786	0.88267	12.5435	0	0	45.6772	0	20.1229	10.0556	0	0	0.0184414	0.177404	23.9484
7	1	23.9056	1450.55	cpx	26.8011	28.5714	28.6702	-	-	-	-	-	-	-	-		3245.34	65.2211	1197.25	3.58468e-06	0.131533	-637.813	7.10955	4.09992	-	-	91.3015	54.5521	48.9402	3.40377	8.95296	33.5432	3.98358	0.0510007	0.680827	0.246556	0.11015	0.0877181	0	53.3706	6.29937	9.11341	24.5367	5.19525	0.0872034	0.765941	0.357486	0.0319898	0.241997
7	1	23.9056	1450.55	opx	8.35587	8.74335	8.78009	-	-	-	-	-	-	-	-		3242.92	64.2406	1231.03	3.52543e-06	0.131314	-629.21	7.10337	4.2205	-	-	86.6113	57.7649	47.9044	3.62408	2.10274	41.1791	4.53523	0	0.134481	0.0186919	0.215951	0.285298	0	53.2237	6.83324	2.18068	30.6889	6.02595	0	0.154139	0.0276115	0.0638961	0.801887
7	1	23.9056	1450.55	g	3.05666	3.57933	3.25492	-	-	-	-	-	-	-	-		3581.12	119.19	1064.97	3.36652e-06	0.13047	-642.225	8.44321	4.82456	-	-	144.15	83.3555	42.5336	12.4477	6.50152	31.3934	5.39367	0	0	0.470132	0.142414	1.11764	0	42.2273	20.9725	6.02496	20.9062	6.40387	0	0	0.620568	0.0376533	2.80704
7	1	23.9056	1450.55	liq	0.342613	0.399936	0.446154	-	-	-	-	-	-	-	-		2919.19	64.2715	1349.42	6.48752e-06	0.148112	-605.871	3.80217	1.91201e-09	-	-	42.2014	1.06719e-17	45.8571	8.47803	11.7763	21.289	8.38878	0.858856	2.29204	0.734637	0.2878	0.0374915	0	45.6704	14.3292	10.9475	14.2219	9.99134	1.34113	2.3549	0.972768	0.0763324	0.0944596
8	1	23.8554	1450.42	system	100	100	100	-5.96472	-1.40329	0	0.312203	0.0817008	0.302956	0.189765	0.0896525	0.418089	3257.42	0.00307168	[1285.5219363314172]	[3.9100106695794556e-6]	[0.1325714318424408]	[-624.6398002519508]	6.50504	2.97763	7.37033	4.2147	99.3311	28.8812	38.9104	1.7822	2.9616	49.8562	5.9928	0.0166	0.2016	0.0847	0.0569	0.137	0	45.2359	3.5162	3.21382	38.8787	8.3319	0.0302584	0.241785	0.130921	0.0176165	0.402924
8	1	23.8554	1450.42	opx	8.56845	8.96657	9.00198	-	-	-	-	-	-	-	-		3242.75	64.2433	1230.4	3.52826e-06	0.13131	-629.321	7.10282	4.22073	-	-	86.5725	57.7682	47.8988	3.63434	2.10531	41.1773	4.53288	0	0.133038	0.0189193	0.214942	0.284468	0	53.2135	6.85209	2.18319	30.6853	6.02238	0	0.152474	0.0279454	0.0635928	0.799496
8	1	23.8554	1450.42	cpx	26.7203	28.4889	28.5792	-	-	-	-	-	-	-	-		3245.26	65.2246	1197.18	3.58633e-06	0.131532	-637.953	7.11041	4.10187	-	-	91.2702	54.6028	48.9233	3.41806	8.9722	33.5345	3.98053	0.0491672	0.676739	0.248757	0.109398	0.0873636	0	53.3461	6.32508	9.13196	24.5275	5.19069	0.0840587	0.761254	0.360636	0.0317677	0.240992
8	1	23.8554	1450.42	ol	60.9622	57.987	58.2201	-	-	-	-	-	-	-	-		3242.52	45.4796	1355.43	4.11978e-06	0.133185	-616.719	7.48421	4.23564	-	-	104.061	58.1728	33.3333	0	0.242117	59.3735	7.0511	0	0	0	0	0	0	40.7409	0	0.276221	48.6765	10.3064	0	0	0	0	0
8	1	23.8554	1450.42	spl	0.458739	0.706355	0.597956	-	-	-	-	-	-	-	-		3845.72	42.1257	836.69	3.09594e-06	0.134306	-619.004	8.54999	4.82625	-	-	161.695	89.5772	0	35.7569	0	39.7802	11.1018	0	0	0.0184529	0.872857	12.4697	0	0	45.8167	0	20.1468	10.0244	0	0	0.0185241	0.175508	23.8181
8	1	23.8554	1450.42	liq	0.413683	0.482775	0.538288	-	-	-	-	-	-	-	-		2919.81	64.2296	1350.14	6.48782e-06	0.148107	-606.009	3.80083	1.91401e-09	-	-	42.1804	1.06966e-17	45.818	8.47635	11.8062	21.3215	8.39723	0.829929	2.29011	0.737354	0.28604	0.0373272	0	45.6436	14.3302	10.9782	14.2474	10.0041	1.2963	2.35354	0.976626	0.0758858	0.0940707
8	1	23.8554	1450.42	g	2.87666	3.36839	3.06245	-	-	-	-	-	-	-	-		3580.78	119.19	1067.96	3.36731e-06	0.130463	-642.357	8.4444	4.82518	-	-	144.179	83.3688	42.5348	12.4564	6.50242	31.3977	5.3868	0	0	0.470907	0.140621	1.11037	0	42.2311	20.9884	6.02618	20.9104	6.39611	0	0	0.62163	0.0371817	2.78895
9	1	23.8052	1450.29	system	100	100	100	-5.97845	-1.41305	0	0.312511	0.0823332	0.303835	0.189693	0.0895589	0.413472	3256.46	0.00307257	[1286.3911810773043]	[3.912155812441376e-6]	[0.13258373969228474]	[-624.6979568370868]	6.49988	2.97598	7.36834	4.21454	99.1262	28.8406	38.9104	1.7822	2.9616	49.8562	5.9928	0.0166	0.2016	0.0847	0.0569	0.137	0	45.2359	3.5162	3.21382	38.8787	8.3319	0.0302584	0.241785	0.130921	0.0176165	0.402924
9	1	23.8052	1450.29	g	2.70087	3.16246	2.87459	-	-	-	-	-	-	-	-		3580.53	119.195	1069.29	3.36518e-06	0.130457	-642.481	8.44519	4.82575	-	-	144.19	83.383	42.5355	12.4623	6.51265	31.3901	5.3833	0	0	0.471815	0.139358	1.10506	0	42.2325	20.9987	6.03575	20.9056	6.39207	0	0	0.622838	0.0368484	2.77565
9	1	23.8052	1450.29	cpx	26.6112	28.3759	28.4582	-	-	-	-	-	-	-	-		3245.19	65.2292	1200.27	3.58619e-06	0.131531	-638.097	7.11148	4.10375	-	-	91.2509	54.6516	48.9066	3.43194	8.99722	33.5209	3.97815	0.0474903	0.671931	0.25016	0.108592	0.0870471	0	53.3212	6.34997	9.15628	24.5145	5.18692	0.0811817	0.755751	0.362625	0.0315298	0.240089
9	1	23.8052	1450.29	liq	0.49125	0.573154	0.638707	-	-	-	-	-	-	-	-		2920.57	64.1797	1352.53	6.49159e-06	0.148101	-606.154	3.79914	1.91616e-09	-	-	42.154	1.07234e-17	45.7725	8.47195	11.8389	21.3557	8.40843	0.807176	2.27898	0.744587	0.284575	0.0372086	0	45.6094	14.3262	11.0113	14.2738	10.0198	1.26107	2.34267	0.986445	0.0755155	0.0937946
9	1	23.8052	1450.29	opx	8.79907	9.20848	9.24275	-	-	-	-	-	-	-	-		3242.53	64.2455	1234.17	3.52827e-06	0.131305	-629.443	7.1024	4.22069	-	-	86.5487	57.7633	47.8954	3.6447	2.10719	41.1784	4.5276	0	0.131554	0.0189928	0.212481	0.28371	0	53.206	6.87113	2.18498	30.6839	6.01494	0	0.150762	0.0280521	0.0628604	0.797308
9	1	23.8052	1450.29	ol	60.9233	57.9499	58.1677	-	-	-	-	-	-	-	-		3242.42	45.4813	1353.82	4.11979e-06	0.133184	-616.796	7.4838	4.23576	-	-	104.033	58.1745	33.3333	0	0.241512	59.3727	7.05247	0	0	0	0	0	0	40.7406	0	0.275528	48.6755	10.3083	0	0	0	0	0
9	1	23.8052	1450.29	spl	0.474309	0.730053	0.618085	-	-	-	-	-	-	-	-		3844.18	42.12	836.53	3.09489e-06	0.134272	-619.414	8.55197	4.82768	-	-	161.69	89.5944	0	35.8356	0	39.8046	11.0693	0	0	0.0190958	0.864363	12.407	0	0	45.9346	0	20.1666	9.99866	0	0	0.0191766	0.173865	23.7071
10	1	23.755	1450.17	system	100	100	100	-5.99757	-1.4282	0	0.312816	0.0825316	0.30491	0.189604	0.0895418	0.407937	3255.45	0.00307352	[1288.5423473402336]	[3.915785670381622e-6]	[0.13259565858071942]	[-624.7568066360316]	6.49487	2.97428	7.36647	4.21434	98.9273	28.7988	38.9104	1.7822	2.9616	49.8562	5.9928	0.0166	0.2016	0.0847	0.0569	0.137	0	45.2359	3.5162	3.21382	38.8787	8.3319	0.0302584	0.241785	0.130921	0.0176165	0.402924
10	1	23.755	1450.17	g	2.51886	2.94933	2.6802	-	-	-	-	-	-	-	-		3580.3	119.198	1066.75	3.36774e-06	0.130451	-642.602	8.44489	4.82602	-	-	144.151	83.3868	42.5369	12.4714	6.52159	31.3797	5.3828	0	0	0.470824	0.138195	1.09858	0	42.2341	21.0141	6.04406	20.8988	6.39149	0	0	0.621532	0.0365409	2.75938
10	1	23.755	1450.17	opx	9.01806	9.43858	9.47111	-	-	-	-	-	-	-	-		3242.43	64.2483	1230.37	3.52985e-06	0.131303	-629.541	7.10143	4.22082	-	-	86.4966	57.7648	47.8897	3.65541	2.10919	41.1719	4.52973	0	0.130378	0.0192469	0.211707	0.28281	0	53.1942	6.89063	2.18684	30.676	6.01717	0	0.149399	0.0284244	0.062625	0.794699
10	1	23.755	1450.17	spl	0.491057	0.755581	0.639759	-	-	-	-	-	-	-	-		3842.63	42.1139	834.001	3.09603e-06	0.134237	-619.834	8.55344	4.82905	-	-	161.653	89.6091	0	35.9222	0	39.8247	11.0383	0	0	0.0192054	0.853399	12.3422	0	0	46.0606	0	20.1834	9.97397	0	0	0.0192929	0.171715	23.591
10	1	23.755	1450.17	cpx	26.5201	28.2821	28.3561	-	-	-	-	-	-	-	-		3245.11	65.2335	1196.75	3.58844e-06	0.13153	-638.242	7.11186	4.10557	-	-	91.2017	54.6986	48.8904	3.44594	9.02071	33.509	3.97515	0.0458199	0.667235	0.251355	0.10765	0.0867226	0	53.2971	6.37511	9.17908	24.5029	5.1824	0.0783168	0.750379	0.364313	0.0312525	0.239165
10	1	23.755	1450.17	liq	0.569252	0.663986	0.73952	-	-	-	-	-	-	-	-		2921.28	64.1428	1351.23	6.48927e-06	0.148098	-606.276	3.79755	1.91829e-09	-	-	42.1289	1.07498e-17	45.7331	8.46948	11.8702	21.387	8.42287	0.779163	2.27458	0.744357	0.282298	0.0370464	0	45.5819	14.3258	11.0433	14.2984	10.0397	1.21762	2.33875	0.986396	0.0749306	0.0934099
10	1	23.755	1450.17	ol	60.8826	57.9104	58.1133	-	-	-	-	-	-	-	-		3242.24	45.4834	1359.83	4.12077e-06	0.133182	-616.888	7.48426	4.23594	-	-	104.043	58.176	33.3333	0	0.242875	59.3736	7.05022	0	0	0	0	0	0	40.741	0	0.277086	48.6768	10.3051	0	0	0	0	0
11	1	23.7048	1450.04	system	100	100	100	-6.01742	-1.44408	0	0.313119	0.0826764	0.30597	0.189535	0.089445	0.403005	3254.36	0.00307453	[1288.3256023192596]	[3.919125930584817e-6]	[0.13260783380722943]	[-624.8152410171374]	6.48937	2.97256	7.36437	4.21426	98.7064	28.756	38.9104	1.7822	2.9616	49.8562	5.9928	0.0166	0.2016	0.0847	0.0569	0.137	0	45.2359	3.5162	3.21382	38.8787	8.3319	0.0302584	0.241785	0.130921	0.0176165	0.402924
11	1	23.7048	1450.04	g	2.32902	2.72679	2.47745	-	-	-	-	-	-	-	-		3579.88	119.2	1067.07	3.36681e-06	0.130442	-642.747	8.4456	4.82681	-	-	144.14	83.4045	42.5369	12.4793	6.5258	31.3844	5.37393	0	0	0.471972	0.137641	1.09002	0	42.2384	21.0297	6.04858	20.9041	6.38161	0	0	0.623112	0.0363982	2.73817
11	1	23.7048	1450.04	spl	0.508476	0.782147	0.662315	-	-	-	-	-	-	-	-		3841.01	42.1077	836.838	3.09268e-06	0.134199	-620.269	8.55634	4.83054	-	-	161.702	89.6265	0	36.0085	0	39.853	10.9974	0	0	0.0192771	0.840713	12.2812	0	0	46.1857	0	20.2041	9.94006	0	0	0.019371	0.169216	23.4816
11	1	23.7048	1450.04	liq	0.652705	0.761144	0.847277	-	-	-	-	-	-	-	-		2921.88	64.102	1354.12	6.48923e-06	0.148091	-606.423	3.79636	1.92031e-09	-	-	42.1112	1.07747e-17	45.6946	8.46835	11.9012	21.4196	8.42993	0.753115	2.26949	0.746609	0.28032	0.0368857	0	45.5549	14.3275	11.0749	14.3237	10.0506	1.17721	2.33411	0.989628	0.0744244	0.0930279
11	1	23.7048	1450.04	ol	60.8398	57.8687	58.056	-	-	-	-	-	-	-	-		3242.04	45.4851	1357.88	4.12089e-06	0.133178	-616.985	7.48404	4.23619	-	-	104.017	58.1792	33.3333	0	0.243054	59.3776	7.04606	0	0	0	0	0	0	40.7421	0	0.277297	48.6813	10.2993	0	0	0	0	0
11	1	23.7048	1450.04	cpx	26.4113	28.17	28.2348	-	-	-	-	-	-	-	-		3245.06	65.2387	1197.44	3.59096e-06	0.13153	-638.388	7.11287	4.10774	-	-	91.1693	54.7556	48.8716	3.45978	9.04829	33.494	3.97314	0.0442674	0.66172	0.253623	0.107078	0.0864084	0	53.2697	6.39988	9.20594	24.4887	5.1791	0.0756533	0.744079	0.367553	0.0310824	0.238267
11	1	23.7048	1450.04	opx	9.25873	9.69127	9.72212	-	-	-	-	-	-	-	-		3242.21	64.2501	1232.1	3.53261e-06	0.131298	-629.661	7.10078	4.22072	-	-	86.465	57.7582	47.8864	3.66645	2.10914	41.1737	4.52431	0	0.129319	0.0194385	0.209256	0.28197	0	53.1868	6.91093	2.18662	30.6751	6.00953	0	0.148175	0.0287052	0.0618954	0.79228
12	1	23.6546	1449.91	system	100	100	100	-6.04327	-1.46597	0	0.313457	0.0830555	0.306953	0.189441	0.0894049	0.397837	3253.31	0.00307551	[1286.5701840810118]	[3.923580128076111e-6]	[0.13262154884631047]	[-624.8710465532079]	6.48326	2.97067	7.36179	4.21403	98.4651	28.7101	38.9104	1.7822	2.9616	49.8562	5.9928	0.0166	0.2016	0.0847	0.0569	0.137	0	45.2359	3.5162	3.21382	38.8787	8.3319	0.0302584	0.241785	0.130921	0.0176165	0.402924
12	1	23.6546	1449.91	opx	9.48873	9.93299	9.96177	-	-	-	-	-	-	-	-		3242.09	64.2529	1231.24	3.53247e-06	0.131295	-629.761	7.10001	4.22079	-	-	86.4237	57.7581	47.881	3.67724	2.1112	41.1675	4.52601	0	0.12808	0.0196475	0.208198	0.281066	0	53.1753	6.93056	2.18854	30.6674	6.01117	0	0.14674	0.0290109	0.0615762	0.789661
12	1	23.6546	1449.91	spl	0.525741	0.808435	0.684652	-	-	-	-	-	-	-	-		3839.35	42.1012	836.459	3.08859e-06	0.134161	-620.714	8.55888	4.83204	-	-	161.725	89.6435	0	36.0986	0	39.8794	10.9583	0	0	0.0196673	0.827915	12.216	0	0	46.3166	0	20.2241	9.90804	0	0	0.0197696	0.166695	23.3648
12	1	23.6546	1449.91	g	2.13913	2.50436	2.27485	-	-	-	-	-	-	-	-		3579.53	119.2	1066.4	3.36616e-06	0.130434	-642.882	8.44605	4.82726	-	-	144.133	83.4118	42.5393	12.4891	6.52582	31.3902	5.36498	0	0	0.47197	0.134856	1.08384	0	42.2425	21.047	6.04885	20.9088	6.37125	0	0	0.623135	0.0356631	2.72276
12	1	23.6546	1449.91	liq	0.739913	0.862621	0.95966	-	-	-	-	-	-	-	-		2922.7	64.0594	1354.06	6.49105e-06	0.148088	-606.544	3.79466	1.92252e-09	-	-	42.0854	1.08025e-17	45.6506	8.46426	11.9334	21.4521	8.4467	0.726988	2.26126	0.749783	0.278185	0.0367466	0	45.5225	14.3241	11.1077	14.3491	10.0731	1.13665	2.32622	0.994084	0.073876	0.0927005
12	1	23.6546	1449.91	cpx	26.3099	28.0644	28.1206	-	-	-	-	-	-	-	-		3244.98	65.2417	1197.7	3.59107e-06	0.131529	-638.518	7.11357	4.10964	-	-	91.1321	54.8048	48.8556	3.4727	9.06189	33.4924	3.97134	0.0426862	0.656406	0.255302	0.105563	0.0860588	0	53.2474	6.42319	9.21894	24.4853	5.17628	0.0729445	0.738038	0.369953	0.0306398	0.237282
12	1	23.6546	1449.91	ol	60.7965	57.8272	57.9984	-	-	-	-	-	-	-	-		3241.89	45.487	1353.98	4.1241e-06	0.133177	-617.071	7.48316	4.23633	-	-	103.964	58.1806	33.3333	0	0.243826	59.3774	7.04542	0	0	0	0	0	0	40.7422	0	0.278178	48.6813	10.2984	0	0	0	0	0
13	1	23.6044	1449.78	system	100	100	100	-6.05685	-1.47554	0	0.313749	0.083451	0.307967	0.189369	0.0893322	0.393338	3252.25	0.00307651	[1286.380215633626]	[3.927707414920437e-6]	[0.13263520889543393]	[-624.926952868285]	6.4775	2.96876	7.35949	4.21376	98.2395	28.6639	38.9104	1.7822	2.9616	49.8562	5.9928	0.0166	0.2016	0.0847	0.0569	0.137	0	45.2359	3.5162	3.21382	38.8787	8.3319	0.0302584	0.241785	0.130921	0.0176165	0.402924
13	1	23.6044	1449.78	liq	0.826632	0.963487	1.07131	-	-	-	-	-	-	-	-		2923.29	64.019	1356.28	6.49043e-06	0.148081	-606.696	3.79327	1.92454e-09	-	-	42.063	1.08274e-17	45.6124	8.46332	11.9642	21.4842	8.45291	0.702874	2.25435	0.753218	0.275889	0.0365963	0	45.495	14.3259	11.1389	14.3739	10.0829	1.09921	2.31966	0.998872	0.0732834	0.0923429
13	1	23.6044	1449.78	g	1.94215	2.27369	2.0648	-	-	-	-	-	-	-	-		3579.27	119.201	1067.67	3.36856e-06	0.130427	-643.009	8.44625	4.82742	-	-	144.127	83.4112	42.5413	12.5002	6.53163	31.3837	5.36297	0	0	0.470215	0.133377	1.07661	0	42.2451	21.0661	6.05432	20.9047	6.36896	0	0	0.620827	0.0352725	2.70465
13	1	23.6044	1449.78	cpx	26.208	27.9589	28.0065	-	-	-	-	-	-	-	-		3244.91	65.2466	1194.78	3.5935e-06	0.131529	-638.666	7.114	4.1116	-	-	91.0801	54.856	48.8383	3.48661	9.08843	33.4787	3.96862	0.0411893	0.650986	0.256707	0.104704	0.0857419	0	53.2219	6.44812	9.24477	24.4722	5.17209	0.0703776	0.731851	0.371942	0.0303865	0.236378
13	1	23.6044	1449.78	ol	60.7521	57.7846	57.9391	-	-	-	-	-	-	-	-		3241.77	45.4888	1354.81	4.12517e-06	0.133175	-617.152	7.48316	4.23646	-	-	103.956	58.1821	33.3333	0	0.243938	59.3768	7.04592	0	0	0	0	0	0	40.742	0	0.278306	48.6806	10.2991	0	0	0	0	0
13	1	23.6044	1449.78	spl	0.54394	0.836081	0.708131	-	-	-	-	-	-	-	-		3837.75	42.0949	836.542	3.09108e-06	0.134126	-621.139	8.5606	4.83348	-	-	161.699	89.6598	0	36.1845	0	39.8999	10.9295	0	0	0.019774	0.81952	12.1468	0	0	46.4451	0	20.2425	9.88589	0	0	0.0198848	0.16507	23.2415
13	1	23.6044	1449.78	opx	9.72712	10.1832	10.2101	-	-	-	-	-	-	-	-		3241.9	64.2552	1228.56	3.53552e-06	0.131291	-629.88	7.09904	4.22089	-	-	86.37	57.7574	47.8761	3.68867	2.11325	41.1668	4.52206	0	0.12671	0.019735	0.206588	0.280104	0	53.1657	6.95157	2.1905	30.6645	6.00546	0	0.14516	0.0291379	0.0610955	0.786897
14	1	23.5542	1449.64	system	100	100	100	-6.0835	-1.49817	0	0.31408	0.0837559	0.308994	0.189289	0.0892415	0.389078	3251.09	0.00307759	[1287.7846441815857]	[3.930330368247026e-6]	[0.13264891381063829]	[-624.9828075821708]	6.47181	2.96674	7.35756	4.21355	98.017	28.6146	38.9104	1.7822	2.9616	49.8562	5.9928	0.0166	0.2016	0.0847	0.0569	0.137	0	45.2359	3.5162	3.21382	38.8787	8.3319	0.0302584	0.241785	0.130921	0.0176165	0.402924
14	1	23.5542	1449.64	opx	9.97728	10.4458	10.4703	-	-	-	-	-	-	-	-		3241.69	64.2577	1229.51	3.53734e-06	0.131286	-629.998	7.09851	4.22105	-	-	86.3346	57.7579	47.8717	3.69822	2.11573	41.1678	4.51759	0	0.125007	0.0199374	0.204753	0.279353	0	53.1576	6.96914	2.19293	30.6633	5.99916	0	0.1432	0.029435	0.0605489	0.784738
14	1	23.5542	1449.64	cpx	26.0851	27.8315	27.8697	-	-	-	-	-	-	-	-		3244.84	65.2511	1195.06	3.59528e-06	0.131528	-638.81	7.11478	4.11338	-	-	91.0508	54.9022	48.8222	3.5009	9.11288	33.4651	3.96634	0.0395595	0.646213	0.257665	0.10379	0.0854081	0	53.1974	6.47372	9.26846	24.4591	5.16845	0.0675843	0.726392	0.373283	0.0301176	0.235428
14	1	23.5542	1449.64	g	1.74653	2.0446	1.85625	-	-	-	-	-	-	-	-		3578.98	119.204	1069.51	3.36851e-06	0.130421	-643.133	8.44701	4.82811	-	-	144.13	83.4286	42.5418	12.5068	6.53682	31.3818	5.35904	0	0	0.471636	0.132112	1.07007	0	42.2475	21.0781	6.05941	20.9044	6.36457	0	0	0.622731	0.0349397	2.68834
14	1	23.5542	1449.64	ol	60.7074	57.7408	57.8786	-	-	-	-	-	-	-	-		3241.55	45.4906	1356.05	4.12394e-06	0.133171	-617.252	7.48346	4.23672	-	-	103.954	58.1853	33.3333	0	0.244572	59.3809	7.04116	0	0	0	0	0	0	40.7432	0	0.279036	48.6854	10.2924	0	0	0	0	0
14	1	23.5542	1449.64	liq	0.922407	1.07489	1.19453	-	-	-	-	-	-	-	-		2923.86	63.9826	1356.22	6.4899e-06	0.148074	-606.846	3.79177	1.92657e-09	-	-	42.0379	1.08524e-17	45.5764	8.4627	11.9937	21.5155	8.45863	0.678786	2.24811	0.757063	0.272629	0.036458	0	45.4691	14.328	11.1688	14.398	10.0919	1.06177	2.31375	1.00419	0.0724333	0.092014
14	1	23.5542	1449.64	spl	0.561269	0.862465	0.730544	-	-	-	-	-	-	-	-		3836.05	42.0884	839.85	3.0885e-06	0.134086	-621.595	8.56403	4.83505	-	-	161.775	89.6782	0	36.2755	0	39.9321	10.8824	0	0	0.0200829	0.804495	12.0854	0	0	46.5757	0	20.2649	9.84622	0	0	0.0202013	0.162091	23.1309
15	1	23.504	1449.51	system	100	100	100	-6.09874	-1.50939	0	0.314381	0.084157	0.309968	0.189219	0.0891463	0.384605	3249.97	0.00307864	[1289.759738795415]	[3.933222195672627e-6]	[0.13266193628492337]	[-625.0398618900047]	6.46623	2.96491	7.3556	4.21349	97.7956	28.5694	38.9104	1.7822	2.9616	49.8562	5.9928	0.0166	0.2016	0.0847	0.0569	0.137	0	45.2359	3.5162	3.21382	38.8787	8.3319	0.0302584	0.241785	0.130921	0.0176165	0.402924
15	1	23.504	1449.51	ol	60.6626	57.6973	57.8189	-	-	-	-	-	-	-	-		3241.35	45.4923	1357.21	4.12394e-06	0.133168	-617.35	7.4835	4.23697	-	-	103.94	58.1885	33.3333	0	0.244776	59.3849	7.037	0	0	0	0	0	0	40.7442	0	0.279276	48.6899	10.2866	0	0	0	0	0
15	1	23.504	1449.51	cpx	25.9793	27.7219	27.7512	-	-	-	-	-	-	-	-		3244.75	65.2557	1197.71	3.59589e-06	0.131527	-638.96	7.11617	4.11581	-	-	91.0261	54.9656	48.8023	3.51469	9.1364	33.4575	3.96223	0.038264	0.639907	0.260675	0.102959	0.085069	0	53.1701	6.49851	9.29139	24.451	5.16255	0.065364	0.719227	0.377602	0.0298731	0.234468
15	1	23.504	1449.51	opx	10.2167	10.6974	10.7194	-	-	-	-	-	-	-	-		3241.52	64.26	1230.81	3.53865e-06	0.131282	-630.109	7.09798	4.22117	-	-	86.3008	57.7584	47.8668	3.70863	2.11621	41.167	4.51533	0	0.123859	0.0203157	0.203415	0.27848	0	53.1482	6.98823	2.19326	30.6604	5.99571	0	0.141874	0.0299912	0.0601487	0.782228
15	1	23.504	1449.51	spl	0.579253	0.88974	0.753714	-	-	-	-	-	-	-	-		3834.4	42.0821	838.878	3.08674e-06	0.134049	-622.03	8.56605	4.83658	-	-	161.763	89.6961	0	36.3616	0	39.9561	10.8503	0	0	0.0203211	0.796218	12.0155	0	0	46.7057	0	20.2855	9.8212	0	0	0.0204495	0.160491	23.0066
15	1	23.504	1449.51	liq	1.01265	1.17979	1.31035	-	-	-	-	-	-	-	-		2924.54	63.9374	1359.09	6.49209e-06	0.148066	-606.998	3.79007	1.92867e-09	-	-	42.01	1.08786e-17	45.5338	8.46059	12.0275	21.5488	8.4678	0.657884	2.23563	0.760651	0.27107	0.0363123	0	45.4371	14.3277	11.2028	14.4236	10.1052	1.02931	2.30143	1.00918	0.0720356	0.0916673
15	1	23.504	1449.51	g	1.54946	1.81382	1.64633	-	-	-	-	-	-	-	-		3578.63	119.207	1067.83	3.36797e-06	0.130413	-643.272	8.44754	4.82875	-	-	144.118	83.4422	42.5426	12.5141	6.54374	31.3819	5.35088	0	0	0.472366	0.130757	1.06362	0	42.2507	21.0916	6.06616	20.9057	6.35524	0	0	0.62373	0.034583	2.67227
16	1	23.4538	1449.37	system	100	100	100	-6.12402	-1.53065	0	0.314703	0.0843421	0.311028	0.189141	0.0890622	0.380078	3248.77	0.00307977	[1290.7133048204926]	[3.937955503261804e-6]	[0.13267680537920712]	[-625.093761582653]	6.46009	2.96271	7.35338	4.21319	97.5578	28.5166	38.9104	1.7822	2.9616	49.8562	5.9928	0.0166	0.2016	0.0847	0.0569	0.137	0	45.2359	3.5162	3.21382	38.8787	8.3319	0.0302584	0.241785	0.130921	0.0176165	0.402924
16	1	23.4538	1449.37	spl	0.597489	0.917445	0.777243	-	-	-	-	-	-	-	-		3832.7	42.0755	840.554	3.08392e-06	0.13401	-622.481	8.56868	4.83813	-	-	161.787	89.7139	0	36.453	0	39.9843	10.8091	0	0	0.0205313	0.783122	11.9499	0	0	46.8388	0	20.3066	9.78723	0	0	0.0206679	0.157904	22.8888
16	1	23.4538	1449.37	cpx	25.8503	27.5878	27.6076	-	-	-	-	-	-	-	-		3244.66	65.2607	1197.45	3.59693e-06	0.131526	-639.112	7.1171	4.11761	-	-	91.0023	55.0124	48.7859	3.52902	9.16416	33.4428	3.95872	0.0368057	0.634571	0.261307	0.101975	0.0847487	0	53.1454	6.52418	9.31842	24.4371	5.1573	0.0628649	0.713138	0.378469	0.029584	0.233555
16	1	23.4538	1449.37	g	1.34275	1.57181	1.42627	-	-	-	-	-	-	-	-		3578.34	119.21	1065.05	3.3689e-06	0.130405	-643.406	8.4471	4.82914	-	-	144.061	83.4491	42.5444	12.522	6.55283	31.3772	5.34403	0	0	0.472126	0.128778	1.05856	0	42.253	21.1052	6.07467	20.9028	6.34718	0	0	0.623421	0.0340603	2.65961
16	1	23.4538	1449.37	liq	1.11348	1.29698	1.43965	-	-	-	-	-	-	-	-		2925.21	63.8962	1358	6.4929e-06	0.14806	-607.145	3.78828	1.93076e-09	-	-	41.9799	1.09047e-17	45.4933	8.45909	12.0601	21.5811	8.4772	0.635455	2.22534	0.763272	0.268938	0.0361616	0	45.407	14.3284	11.2358	14.4486	10.1187	0.994446	2.29136	1.01289	0.0714855	0.0913079
16	1	23.4538	1449.37	ol	60.6155	57.6514	57.7555	-	-	-	-	-	-	-	-		3241.15	45.4942	1358.37	4.12626e-06	0.133164	-617.447	7.48354	4.23719	-	-	103.927	58.1909	33.3333	0	0.245885	59.3875	7.03332	0	0	0	0	0	0	40.7451	0	0.280548	48.693	10.2814	0	0	0	0	0
16	1	23.4538	1449.37	opx	10.4805	10.9746	10.9937	-	-	-	-	-	-	-	-		3241.33	64.2623	1230.4	3.54014e-06	0.131277	-630.224	7.09738	4.22126	-	-	86.2654	57.7574	47.8619	3.71985	2.11822	41.1655	4.51239	0	0.122453	0.0204293	0.201791	0.277521	0	53.1384	7.0088	2.19517	30.6568	5.99131	0	0.140252	0.0301565	0.0596636	0.779469
17	1	23.4036	1449.23	system	100	100	100	-6.1432	-1.54576	0	0.315023	0.0848877	0.311977	0.189058	0.0889905	0.376284	3247.6	0.00308087	[1288.370185026329]	[3.940399109668149e-6]	[0.1326929507557182]	[-625.1454696066013]	6.45323	2.96053	7.3507	4.21301	97.2913	28.4643	38.9104	1.7822	2.9616	49.8562	5.9928	0.0166	0.2016	0.0847	0.0569	0.137	0	45.2359	3.5162	3.21382	38.8787	8.3319	0.0302584	0.241785	0.130921	0.0176165	0.402924
17	1	23.4036	1449.23	spl	0.61489	0.943865	0.799641	-	-	-	-	-	-	-	-		3831.26	42.0701	840.68	3.08714e-06	0.133976	-622.873	8.57036	4.83945	-	-	161.771	89.7291	0	36.5297	0	40.0062	10.7778	0	0	0.0208911	0.773488	11.892	0	0	46.9521	0	20.3241	9.7619	0	0	0.0210367	0.15601	22.7849
17	1	23.4036	1449.23	ol	60.5687	57.6066	57.6925	-	-	-	-	-	-	-	-		3241	45.4961	1353.65	4.12378e-06	0.133162	-617.533	7.4829	4.23735	-	-	103.886	58.1926	33.3333	0	0.246579	59.3876	7.03253	0	0	0	0	0	0	40.7452	0	0.28134	48.6932	10.2803	0	0	0	0	0
17	1	23.4036	1449.23	cpx	25.7054	27.4361	27.4467	-	-	-	-	-	-	-	-		3244.59	65.2652	1196.02	3.59957e-06	0.131525	-639.255	7.11774	4.11991	-	-	90.9484	55.0727	48.7667	3.54263	9.18644	33.4347	3.95633	0.0354938	0.628334	0.263938	0.101044	0.0844058	0	53.1186	6.54859	9.34003	24.4284	5.15362	0.0606173	0.70605	0.382237	0.0293105	0.232584
17	1	23.4036	1449.23	opx	10.753	11.2606	11.2769	-	-	-	-	-	-	-	-		3241.15	64.2649	1231.27	3.54228e-06	0.131273	-630.34	7.09657	4.2213	-	-	86.2213	57.7551	47.8581	3.72916	2.12064	41.1654	4.50898	0	0.120695	0.0205898	0.199561	0.276791	0	53.1306	7.02587	2.19753	30.6547	5.98637	0	0.138229	0.0303913	0.0590004	0.777366
17	1	23.4036	1449.23	liq	1.2187	1.41925	1.57452	-	-	-	-	-	-	-	-		2925.75	63.8635	1359.32	6.49196e-06	0.148051	-607.301	3.78678	1.93281e-09	-	-	41.9545	1.09299e-17	45.4592	8.45904	12.0897	21.6113	8.48208	0.614659	2.21604	0.767037	0.26497	0.0360353	0	45.3816	14.3311	11.2655	14.4715	10.1264	0.962084	2.28222	1.01808	0.070444	0.0910063
17	1	23.4036	1449.23	g	1.13923	1.3335	1.2097	-	-	-	-	-	-	-	-		3578.04	119.213	1066.61	3.36993e-06	0.130398	-643.535	8.44778	4.82981	-	-	144.06	83.465	42.5447	12.5289	6.55961	31.3742	5.3399	0	0	0.473143	0.127892	1.0516	0	42.2555	21.1179	6.08126	20.9018	6.3426	0	0	0.624796	0.0338277	2.64224
18	1	23.3534	1449.09	system	100	100	100	-6.16191	-1.56039	0	0.315315	0.0849034	0.313095	0.18899	0.0888964	0.371532	3246.34	0.00308204	[1291.6856281156179]	[3.945250777346923e-6]	[0.13270963900589575]	[-625.196270756857]	6.44679	2.95808	7.34845	4.2126	97.0463	28.4063	38.9104	1.7822	2.9616	49.8562	5.9928	0.0166	0.2016	0.0847	0.0569	0.137	0	45.2359	3.5162	3.21382	38.8787	8.3319	0.0302584	0.241785	0.130921	0.0176165	0.402924
18	1	23.3534	1449.09	liq	1.32884	1.54713	1.71534	-	-	-	-	-	-	-	-		2926.43	63.821	1360.45	6.49196e-06	0.148044	-607.445	3.78515	1.93485e-09	-	-	41.928	1.09555e-17	45.418	8.45823	12.1228	21.6432	8.4924	0.591122	2.20674	0.76796	0.263599	0.0358576	0	45.3513	14.3331	11.2991	14.4964	10.1412	0.925465	2.27319	1.01955	0.0700963	0.0905792
18	1	23.3534	1449.09	cpx	25.5628	27.2873	27.2882	-	-	-	-	-	-	-	-		3244.48	65.271	1197.05	3.6022e-06	0.131523	-639.419	7.11857	4.12173	-	-	90.9187	55.1194	48.7502	3.55718	9.2198	33.4167	3.95109	0.0342404	0.622498	0.264103	0.100087	0.084104	0	53.0935	6.57462	9.3727	24.412	5.1461	0.0584688	0.699399	0.382426	0.0290291	0.231722
18	1	23.3534	1449.09	spl	0.634625	0.973693	0.825012	-	-	-	-	-	-	-	-		3829.33	42.0627	839.222	3.08454e-06	0.133933	-623.366	8.57243	4.84128	-	-	161.735	89.7521	0	36.6257	0	40.0417	10.732	0	0	0.0210095	0.763211	11.8164	0	0	47.0975	0	20.3516	9.72503	0	0	0.0211658	0.154009	22.6507
18	1	23.3534	1449.09	opx	11.0362	11.5578	11.571	-	-	-	-	-	-	-	-		3240.91	64.2668	1232.16	3.54481e-06	0.131266	-630.467	7.09595	4.22137	-	-	86.1841	57.7529	47.8539	3.74048	2.12173	41.1682	4.50236	0	0.119323	0.0207262	0.197476	0.275823	0	53.1225	7.04674	2.19852	30.6548	5.97721	0	0.13665	0.0305906	0.0583804	0.7746
18	1	23.3534	1449.09	ol	60.5178	57.5576	57.6242	-	-	-	-	-	-	-	-		3240.85	45.4982	1357.93	4.12498e-06	0.13316	-617.621	7.48322	4.23748	-	-	103.891	58.1936	33.3333	0	0.248209	59.3867	7.03174	0	0	0	0	0	0	40.7452	0	0.2832	48.6925	10.2791	0	0	0	0	0
18	1	23.3534	1449.09	g	0.919708	1.07647	0.976262	-	-	-	-	-	-	-	-		3577.65	119.214	1068.49	3.37295e-06	0.130389	-643.679	8.44821	4.83017	-	-	144.053	83.4683	42.5465	12.5401	6.56346	31.3761	5.3318	0	0	0.471988	0.126453	1.04363	0	42.2598	21.138	6.0852	20.9044	6.33336	0	0	0.623309	0.033449	2.62237
19	1	23.3032	1448.96	system	100	100	100	-6.18876	-1.58326	0	0.315657	0.0856362	0.314051	0.188912	0.0887913	0.367701	3245.01	0.00308329	[1288.5135966882863]	[3.950427582143268e-6]	[0.13272601732515937]	[-625.2476715545934]	6.43942	2.95572	7.34565	4.21246	96.7592	28.3494	38.9104	1.7822	2.9616	49.8562	5.9928	0.0166	0.2016	0.0847	0.0569	0.137	0	45.2359	3.5162	3.21382	38.8787	8.3319	0.0302584	0.241785	0.130921	0.0176165	0.402924
19	1	23.3032	1448.96	ol	60.4683	57.5091	57.5572	-	-	-	-	-	-	-	-		3240.58	45.4998	1353.59	4.12837e-06	0.133155	-617.732	7.48254	4.23783	-	-	103.837	58.1982	33.3333	0	0.248427	59.3946	7.02367	0	0	0	0	0	0	40.7473	0	0.283463	48.7014	10.2679	0	0	0	0	0
19	1	23.3032	1448.96	cpx	25.4037	27.1209	27.1116	-	-	-	-	-	-	-	-		3244.39	65.2751	1194.53	3.60164e-06	0.131522	-639.562	7.11947	4.12398	-	-	90.8772	55.1781	48.7316	3.57078	9.23954	33.4123	3.94778	0.0329687	0.616045	0.266394	0.0988346	0.0837544	0	53.068	6.59909	9.39183	24.4064	5.14128	0.0562917	0.692079	0.385704	0.0286629	0.230735
19	1	23.3032	1448.96	opx	11.3252	11.8616	11.8709	-	-	-	-	-	-	-	-		3240.73	64.2695	1227.78	3.54412e-06	0.131263	-630.578	7.09505	4.22146	-	-	86.1348	57.7523	47.8497	3.74957	2.12415	41.1674	4.49998	0	0.117559	0.0209738	0.195531	0.275104	0	53.1142	7.06337	2.20087	30.6521	5.97363	0	0.13462	0.030954	0.0578011	0.772525
19	1	23.3032	1448.96	liq	1.44491	1.68197	1.86371	-	-	-	-	-	-	-	-		2927.01	63.7813	1360.44	6.4934e-06	0.148036	-607.609	3.78338	1.93693e-09	-	-	41.8971	1.09813e-17	45.3799	8.45777	12.1541	21.6762	8.49641	0.570541	2.19566	0.773385	0.260399	0.0357273	0	45.3225	14.3353	11.3305	14.5214	10.1481	0.893426	2.26224	1.02696	0.0692597	0.0902685
19	1	23.3032	1448.96	spl	0.652506	1.00092	0.848064	-	-	-	-	-	-	-	-		3827.84	42.0569	839.311	3.08532e-06	0.133898	-623.777	8.57473	4.8426	-	-	161.758	89.766	0	36.7108	0	40.0648	10.6946	0	0	0.0208873	0.748966	11.7599	0	0	47.2182	0	20.3682	9.69346	0	0	0.0210478	0.151171	22.5479
19	1	23.3032	1448.96	g	0.705359	0.825577	0.748484	-	-	-	-	-	-	-	-		3577.34	119.216	1063.96	3.37244e-06	0.130382	-643.809	8.4478	4.83069	-	-	143.992	83.4794	42.5476	12.5481	6.56969	31.3737	5.32657	0	0	0.4723	0.125032	1.03707	0	42.2626	21.1524	6.09121	20.9036	6.32741	0	0	0.623745	0.0330745	2.606
20	1	23.253	1448.83	system	100	100	100	-6.21013	-1.60065	0	0.315971	0.0855738	0.315091	0.188831	0.088734	0.362866	3243.8	0.00308444	[1292.9642944949385]	[3.9547529997056395e-6]	[0.13274524540483823]	[-625.2941943415542]	6.43315	2.95319	7.34372	4.21206	96.5255	28.2902	38.9104	1.7822	2.9616	49.8562	5.9928	0.0166	0.2016	0.0847	0.0569	0.137	0	45.2359	3.5162	3.21382	38.8787	8.3319	0.0302584	0.241785	0.130921	0.0176165	0.402924
20	1	23.253	1448.83	liq	1.56036	1.81587	2.01078	-	-	-	-	-	-	-	-		2927.83	63.737	1361.68	6.49448e-06	0.14803	-607.746	3.78141	1.93916e-09	-	-	41.8653	1.10096e-17	45.3343	8.4551	12.19	21.7097	8.51182	0.549557	2.18065	0.774289	0.258938	0.0355685	0	45.2877	14.3342	11.3667	14.5473	10.1689	0.860769	2.2473	1.02841	0.0688873	0.0898884
20	1	23.253	1448.83	spl	0.672043	1.03049	0.873142	-	-	-	-	-	-	-	-		3826.35	42.0511	840.479	3.08066e-06	0.133864	-624.178	8.57713	4.84394	-	-	161.786	89.7806	0	36.7924	0	40.0833	10.6672	0	0	0.0213281	0.739871	11.6959	0	0	47.3396	0	20.3847	9.67198	0	0	0.0214994	0.149387	22.4328
20	1	23.253	1448.83	ol	60.4167	57.4587	57.4874	-	-	-	-	-	-	-	-		3240.47	45.5018	1357.99	4.12797e-06	0.133154	-617.811	7.48317	4.23793	-	-	103.86	58.199	33.3333	0	0.249068	59.3926	7.02497	0	0	0	0	0	0	40.7468	0	0.284192	48.6993	10.2697	0	0	0	0	0
20	1	23.253	1448.83	opx	11.5857	12.135	12.1407	-	-	-	-	-	-	-	-		3240.55	64.2718	1232.31	3.54795e-06	0.131259	-630.69	7.09474	4.22158	-	-	86.1114	57.7522	47.8446	3.76068	2.12511	41.1663	4.49745	0	0.116302	0.0212533	0.194097	0.274125	0	53.1043	7.08375	2.20169	30.6488	5.9698	0	0.133169	0.031364	0.0573728	0.769716
20	1	23.253	1448.83	cpx	25.2797	26.9917	26.973	-	-	-	-	-	-	-	-		3244.34	65.2814	1197.44	3.60493e-06	0.131523	-639.716	7.1207	4.12607	-	-	90.8579	55.233	48.7127	3.58537	9.27404	33.3913	3.94585	0.03162	0.609798	0.267599	0.0982572	0.0834458	0	53.0394	6.62507	9.42548	24.3874	5.13799	0.0539808	0.684958	0.387391	0.0284912	0.229851
20	1	23.253	1448.83	g	0.485498	0.568206	0.515004	-	-	-	-	-	-	-	-		3577	119.217	1066.35	3.36977e-06	0.130374	-643.947	8.44904	4.83112	-	-	144.034	83.486	42.5497	12.5573	6.57395	31.3753	5.31783	0	0	0.472075	0.12269	1.03118	0	42.2661	21.1686	6.09538	20.9055	6.31724	0	0	0.623469	0.0324559	2.59129
21	1	23.2028	1448.69	system	100	100	100	-6.23486	-1.6213	0	0.316302	0.0858648	0.316079	0.188744	0.0886625	0.359008	3242.45	0.00308571	[1291.3980088690923]	[3.958413105051998e-6]	[0.13276420054223426]	[-625.3411775816713]	6.42548	2.95049	7.34096	4.21175	96.2346	28.2268	38.9104	1.7822	2.9616	49.8562	5.9928	0.0166	0.2016	0.0847	0.0569	0.137	0	45.2359	3.5162	3.21382	38.8787	8.3319	0.0302584	0.241785	0.130921	0.0176165	0.402924
21	1	23.2028	1448.69	ol	60.364	57.4075	57.4159	-	-	-	-	-	-	-	-		3240.27	45.5035	1356.6	4.12807e-06	0.13315	-617.907	7.48286	4.23817	-	-	103.83	58.202	33.3333	0	0.249436	59.3958	7.02139	0	0	0	0	0	0	40.7477	0	0.284618	48.703	10.2647	0	0	0	0	0
21	1	23.2028	1448.69	spl	0.690699	1.05868	0.897062	-	-	-	-	-	-	-	-		3824.62	42.0445	836.194	3.08077e-06	0.133825	-624.631	8.57838	4.84555	-	-	161.716	89.7998	0	36.8822	0	40.112	10.6281	0	0	0.0216278	0.729309	11.6268	0	0	47.4739	0	20.4074	9.64034	0	0	0.0218101	0.147313	22.3092
21	1	23.2028	1448.69	g	0.262853	0.307623	0.278724	-	-	-	-	-	-	-	-		3576.76	119.221	1067.59	3.37008e-06	0.130367	-644.067	8.44961	4.83169	-	-	144.032	83.5002	42.5501	12.5643	6.58127	31.3686	5.31669	0	0	0.472811	0.12183	1.02437	0	42.2678	21.1811	6.10236	20.9016	6.31609	0	0	0.624461	0.0322294	2.57427
21	1	23.2028	1448.69	liq	1.68844	1.96455	2.17409	-	-	-	-	-	-	-	-		2928.41	63.702	1360.36	6.49427e-06	0.148021	-607.905	3.77948	1.94123e-09	-	-	41.8307	1.10353e-17	45.2981	8.45541	12.2217	21.7405	8.51774	0.530312	2.16847	0.776744	0.255615	0.0354259	0	45.2601	14.3374	11.3985	14.5707	10.1779	0.830785	2.23518	1.03186	0.0680162	0.0895452
21	1	23.2028	1448.69	cpx	25.0974	26.8002	26.7713	-	-	-	-	-	-	-	-		3244.24	65.2866	1194.63	3.60464e-06	0.131521	-639.868	7.12142	4.12811	-	-	90.8157	55.286	48.6952	3.59898	9.30071	33.3806	3.94222	0.0305086	0.603073	0.268653	0.096981	0.0831275	0	53.0143	6.64945	9.45151	24.3767	5.13269	0.0520775	0.677327	0.388873	0.028118	0.228948
21	1	23.2028	1448.69	opx	11.8966	12.4615	12.4629	-	-	-	-	-	-	-	-		3240.38	64.2744	1228.48	3.54798e-06	0.131254	-630.8	7.09381	4.22161	-	-	86.0627	57.7499	47.8415	3.76854	2.12664	41.1669	4.495	0	0.114522	0.0216435	0.191739	0.273547	0	53.0975	7.09811	2.20314	30.6473	5.96617	0	0.131124	0.0319377	0.0566721	0.768044
22	1	23.1526	1448.55	system	100	100	100	-6.25127	-1.63363	0	0.316604	0.0865428	0.317068	0.188685	0.0885219	0.355419	3241.07	0.003087	[1292.874388326442]	[3.963582736929337e-6]	[0.13278091196324776]	[-625.3920549515892]	6.41851	2.94801	7.33863	4.21156	95.9667	28.1673	38.9104	1.7822	2.9616	49.8562	5.9928	0.0166	0.2016	0.0847	0.0569	0.137	0	45.2359	3.5162	3.21382	38.8787	8.3319	0.0302584	0.241785	0.130921	0.0176165	0.402924
22	1	23.1526	1448.55	opx	12.1823	12.762	12.7589	-	-	-	-	-	-	-	-		3240.16	64.2763	1227.33	3.54827e-06	0.131248	-630.926	7.09313	4.22173	-	-	86.0212	57.7495	47.8359	3.78179	2.12775	41.1673	4.48963	0	0.113365	0.0216927	0.190295	0.272292	0	53.0871	7.12251	2.20411	30.6452	5.95857	0	0.129788	0.0320079	0.056241	0.764461
22	1	23.1526	1448.55	cpx	24.9515	26.6482	26.609	-	-	-	-	-	-	-	-		3244.16	65.2925	1193.22	3.60601e-06	0.131521	-640.027	7.12251	4.13058	-	-	90.7752	55.351	48.6745	3.61304	9.33121	33.3676	3.93828	0.029495	0.595729	0.2711	0.0961918	0.0828054	0	52.9852	6.6746	9.48133	24.3643	5.12692	0.050341	0.668996	0.392366	0.0278857	0.228033
22	1	23.1526	1448.55	g	0.0352418	0.0412427	0.0373567	-	-	-	-	-	-	-	-		3576.37	119.222	1064.59	3.37087e-06	0.130358	-644.213	8.44941	4.83211	-	-	143.985	83.5055	42.5519	12.5744	6.5864	31.3707	5.30708	0	0	0.472099	0.1201	1.01737	0	42.272	21.1993	6.10745	20.9042	6.30501	0	0	0.623555	0.0317737	2.55681
22	1	23.1526	1448.55	ol	60.3116	57.3557	57.3451	-	-	-	-	-	-	-	-		3239.99	45.5052	1359.1	4.13013e-06	0.133144	-618.02	7.48316	4.23852	-	-	103.823	58.2065	33.3333	0	0.250199	59.4034	7.01307	0	0	0	0	0	0	40.7498	0	0.285502	48.7117	10.253	0	0	0	0	0
22	1	23.1526	1448.55	spl	0.710326	1.08843	0.922243	-	-	-	-	-	-	-	-		3823.13	42.039	841.609	3.08142e-06	0.133791	-625.03	8.58111	4.84694	-	-	161.763	89.8162	0	36.9597	0	40.137	10.5933	0	0	0.0218235	0.719406	11.5687	0	0	47.5891	0	20.4267	9.61188	0	0	0.0220146	0.145359	22.205
22	1	23.1526	1448.55	liq	1.80902	2.10447	2.32745	-	-	-	-	-	-	-	-		2929.04	63.6542	1361.95	6.49761e-06	0.148011	-608.076	3.77748	1.94326e-09	-	-	41.7954	1.10609e-17	45.2554	8.45475	12.255	21.7741	8.52221	0.512904	2.15287	0.783653	0.25383	0.0352863	0	45.2265	14.3391	11.4318	14.5961	10.1852	0.803673	2.21953	1.04125	0.0675546	0.0892099
23	1	23.1024	1448.41	system	100	100	100	-6.26681	-1.64509	0	0.31706	0.0860117	0.316711	0.188568	0.0884131	0.3532	3240.75	0.00308728	[1293.1711726096726]	[3.96415109868684e-6]	[0.13275897337288342]	[-625.3911238441418]	6.41826	2.94839	7.33824	4.21192	95.9371	28.1719	38.903	1.77472	2.95209	49.8892	5.98777	0.016087	0.199233	0.0840083	0.0567093	0.137118	0	45.2361	3.50213	3.20412	38.912	8.32652	0.029329	0.238993	0.129877	0.0175609	0.40335
23	1	23.1024	1448.41	opx	12.3909	12.9824	12.9789	-	-	-	-	-	-	-	-		3239.95	64.2802	1224.46	3.55004e-06	0.131227	-630.932	7.09234	4.22184	-	-	85.9755	57.7485	47.8386	3.77716	2.13121	41.1707	4.48578	0	0.112629	0.0217526	0.188916	0.273192	0	53.0919	7.11402	2.20777	30.6488	5.95366	0	0.12895	0.0320974	0.0558351	0.767012
23	1	23.1024	1448.41	liq	1.79879	2.09258	2.31397	-	-	-	-	-	-	-	-		2929.19	63.637	1362.84	6.49416e-06	0.147986	-608.124	3.77636	1.9447e-09	-	-	41.7729	1.10778e-17	45.2396	8.45058	12.2807	21.791	8.52499	0.499433	2.14687	0.779273	0.25221	0.0353774	0	45.2187	14.3346	11.4577	14.61	10.1904	0.782703	2.21374	1.03561	0.0671354	0.0894561
23	1	23.1024	1448.41	cpx	24.7388	26.4255	26.3861	-	-	-	-	-	-	-	-		3243.94	65.3008	1191.2	3.60783e-06	0.131502	-640.076	7.12248	4.13134	-	-	90.7409	55.3675	48.6709	3.60945	9.36342	33.3516	3.93243	0.0286551	0.593037	0.271469	0.0959403	0.0830706	0	52.9815	6.66801	9.5141	24.3527	5.11932	0.0489077	0.665976	0.392901	0.0278129	0.228764
23	1	23.1024	1448.41	ol	60.363	57.4136	57.401	-	-	-	-	-	-	-	-		3239.81	45.5068	1361.03	4.13015e-06	0.133123	-618.032	7.48343	4.23876	-	-	103.822	58.2098	33.3333	0	0.25012	59.4067	7.00983	0	0	0	0	0	0	40.7507	0	0.285419	48.7154	10.2485	0	0	0	0	0
23	1	23.1024	1448.41	spl	0.70845	1.08589	0.920023	-	-	-	-	-	-	-	-		3823.06	42.0404	838.631	3.08204e-06	0.133768	-625.026	8.58091	4.84705	-	-	161.742	89.8187	0	36.9568	0	40.1475	10.5772	0	0	0.0215329	0.713962	11.583	0	0	47.5792	0	20.4295	9.59599	0	0	0.0217187	0.144241	22.2294
24	1	23.0522	1448.27	system	100	100	100	-6.27933	-1.65354	0	0.31757	0.0864707	0.315846	0.188443	0.0882622	0.352416	3240.5	0.00308751	[1293.9717325619524]	[3.9656299606079884e-6]	[0.1327394197431406]	[-625.3921823609951]	6.418	2.94879	7.33803	4.21237	95.909	28.1773	38.8966	1.76807	2.94297	49.9166	5.98574	0.0155864	0.197324	0.0833241	0.056541	0.1372	0	45.2359	3.48957	3.19474	38.9396	8.32504	0.0284209	0.236741	0.12884	0.0175116	0.403655
24	1	23.0522	1448.27	cpx	24.5015	26.1753	26.1365	-	-	-	-	-	-	-	-		3243.66	65.3091	1195.96	3.61019e-06	0.131483	-640.136	7.12274	4.13171	-	-	90.7316	55.3726	48.6712	3.60289	9.39409	33.3392	3.92431	0.0279833	0.590768	0.270829	0.0953054	0.0834311	0	52.984	6.65616	9.54565	24.3446	5.10897	0.047763	0.663455	0.391991	0.02763	0.229766
24	1	23.0522	1448.27	opx	12.5869	13.1891	13.1856	-	-	-	-	-	-	-	-		3239.72	64.2846	1229.63	3.55132e-06	0.131208	-630.949	7.09235	4.22211	-	-	85.9598	57.752	47.8416	3.77015	2.13592	41.1753	4.48084	0	0.111895	0.0217609	0.188146	0.274344	0	53.0984	7.10124	2.21278	30.654	5.94746	0	0.128117	0.0321115	0.055611	0.770293
24	1	23.0522	1448.27	liq	1.79301	2.08587	2.30642	-	-	-	-	-	-	-	-		2929.14	63.6178	1363.65	6.49488e-06	0.147962	-608.193	3.77516	1.94584e-09	-	-	41.7456	1.10906e-17	45.2295	8.44516	12.3003	21.8055	8.51902	0.486612	2.14575	0.78198	0.250573	0.0355709	0	45.2158	14.3277	11.4779	14.6221	10.1848	0.762732	2.21294	1.03937	0.0667103	0.0899596
24	1	23.0522	1448.27	spl	0.701572	1.07597	0.911376	-	-	-	-	-	-	-	-		3823.8	42.0456	838.662	3.08002e-06	0.133764	-624.855	8.57983	4.8464	-	-	161.734	89.8117	0	36.9124	0	40.147	10.5729	0	0	0.0217714	0.70903	11.6369	0	0	47.5024	0	20.4208	9.58812	0	0	0.0219502	0.143185	22.3236
24	1	23.0522	1448.27	ol	60.4171	57.4738	57.4601	-	-	-	-	-	-	-	-		3239.62	45.5087	1358.37	4.13131e-06	0.133104	-618.053	7.48293	4.23895	-	-	103.785	58.2119	33.3333	0	0.251186	59.4083	7.00717	0	0	0	0	0	0	40.7512	0	0.286639	48.7174	10.2448	0	0	0	0	0
25	1	23.002	1448.14	system	100	100	100	-6.28586	-1.6561	0	0.318051	0.0861926	0.315044	0.188335	0.0880999	0.351021	3240.16	0.00308783	[1293.1010991702585]	[3.9675538671726604e-6]	[0.13272053452207846]	[-625.3950171761702]	6.41746	2.94909	7.3379	4.21291	95.8687	28.1801	38.8909	1.76137	2.93398	49.9433	5.98357	0.0151352	0.195459	0.0826081	0.0563163	0.137348	0	45.2363	3.47688	3.18547	38.9665	8.32331	0.0276025	0.23454	0.127753	0.0174447	0.404155
25	1	23.002	1448.14	cpx	24.2707	25.9323	25.8931	-	-	-	-	-	-	-	-		3243.42	65.3178	1193.49	3.6127e-06	0.131467	-640.181	7.1222	4.13202	-	-	90.6891	55.3768	48.6719	3.59434	9.42387	33.3251	3.91994	0.0272023	0.588547	0.270418	0.0947829	0.0838463	0	52.987	6.64064	9.57631	24.3353	5.10348	0.0464319	0.660988	0.391412	0.0274796	0.230919
25	1	23.002	1448.14	opx	12.7715	13.3844	13.3804	-	-	-	-	-	-	-	-		3239.5	64.2887	1229.16	3.5539e-06	0.13119	-630.97	7.09175	4.22233	-	-	85.9183	57.7541	47.8434	3.76602	2.14012	41.1787	4.47649	0	0.111097	0.0217835	0.187213	0.275171	0	53.1023	7.09371	2.21721	30.6576	5.94189	0	0.127209	0.032146	0.055337	0.772642
25	1	23.002	1448.14	liq	1.79657	2.09001	2.31065	-	-	-	-	-	-	-	-		2929.28	63.595	1365.4	6.49575e-06	0.147941	-608.246	3.77372	1.94717e-09	-	-	41.7157	1.11062e-17	45.2132	8.43711	12.3244	21.8215	8.52158	0.475307	2.13908	0.782083	0.249898	0.0357691	0	45.2075	14.3166	11.5024	14.6354	10.1897	0.745145	2.20645	1.0397	0.0665423	0.0904771
25	1	23.002	1448.14	spl	0.695203	1.0667	0.903279	-	-	-	-	-	-	-	-		3824.44	42.0506	839.737	3.08378e-06	0.133761	-624.695	8.57891	4.84586	-	-	161.727	89.8071	0	36.8677	0	40.1466	10.5731	0	0	0.0218686	0.708688	11.6821	0	0	47.431	0	20.4145	9.58548	0	0	0.0220417	0.143074	22.4039
25	1	23.002	1448.14	ol	60.466	57.5266	57.5126	-	-	-	-	-	-	-	-		3239.3	45.5102	1357.74	4.1324e-06	0.133083	-618.102	7.48311	4.23937	-	-	103.767	58.2176	33.3333	0	0.251292	59.419	6.99642	0	0	0	0	0	0	40.754	0	0.286779	48.7295	10.2297	0	0	0	0	0
26	1	22.9518	1448.01	system	100	100	100	-6.29794	-1.6642	0	0.318526	0.0865884	0.314481	0.188227	0.0879466	0.349587	3239.83	0.00308814	[1292.0177326325395]	[3.967421340836024e-6]	[0.13270233829253622]	[-625.4043554766829]	6.41696	2.94936	7.33788	4.21346	95.8312	28.1824	38.8848	1.75467	2.9247	49.9744	5.97767	0.0146889	0.193552	0.0819293	0.0561404	0.137451	0	45.2374	3.46429	3.17598	38.9979	8.31663	0.0267935	0.232294	0.126726	0.0173934	0.404529
26	1	22.9518	1448.01	liq	1.80191	2.09621	2.31719	-	-	-	-	-	-	-	-		2929.38	63.5724	1363.87	6.49588e-06	0.147917	-608.313	3.77204	1.94853e-09	-	-	41.6801	1.11222e-17	45.1971	8.43132	12.3478	21.8396	8.52003	0.462518	2.13365	0.783714	0.248275	0.0359252	0	45.1992	14.3092	11.5263	14.6501	10.1896	0.725221	2.20123	1.04204	0.0661216	0.0908876
26	1	22.9518	1448.01	spl	0.688326	1.05663	0.894558	-	-	-	-	-	-	-	-		3824.87	42.0544	837.697	3.0827e-06	0.133752	-624.587	8.57783	4.8455	-	-	161.692	89.8038	0	36.838	0	40.1496	10.5662	0	0	0.0216244	0.704903	11.7198	0	0	47.3794	0	20.4103	9.57651	0	0	0.0217894	0.14227	22.4697
26	1	22.9518	1448.01	opx	12.9835	13.608	13.6036	-	-	-	-	-	-	-	-		3239.25	64.2926	1228.15	3.5558e-06	0.131171	-630.988	7.09114	4.22239	-	-	85.8817	57.7511	47.8482	3.7588	2.14298	41.1854	4.47009	0	0.110676	0.0218385	0.185565	0.276419	0	53.1108	7.08055	2.22031	30.6645	5.93377	0	0.126734	0.0322291	0.0548535	0.776195
26	1	22.9518	1448.01	ol	60.5173	57.5828	57.5677	-	-	-	-	-	-	-	-		3239.04	45.5119	1355.84	4.13026e-06	0.133063	-618.137	7.48323	4.23968	-	-	103.754	58.2213	33.3333	0	0.252282	59.425	6.98939	0	0	0	0	0	0	40.7557	0	0.287921	48.7365	10.2199	0	0	0	0	0
26	1	22.9518	1448.01	cpx	24.009	25.6564	25.6169	-	-	-	-	-	-	-	-		3243.17	65.3266	1193.22	3.61517e-06	0.13145	-640.238	7.12218	4.13256	-	-	90.662	55.3871	48.6706	3.58828	9.45643	33.31	3.9137	0.0264536	0.585857	0.270195	0.094319	0.0841988	0	52.9868	6.62961	9.60964	24.3249	5.0955	0.0451552	0.657983	0.391099	0.0273458	0.231896
27	1	22.9016	1447.95	system	100	100	100	-6.30959	-1.67237	0	0.319071	0.0862854	0.313309	0.188113	0.0877891	0.347504	3239.46	0.00308849	[1288.86832433254]	[3.9694074429156885e-6]	[0.1326892481667223]	[-625.398053218822]	6.41535	2.94939	7.3372	4.21396	95.7528	28.1798	38.878	1.74809	2.91402	50.0062	5.97342	0.0142207	0.191461	0.0812489	0.0558641	0.137527	0	45.2376	3.45192	3.16495	39.0297	8.3122	0.025944	0.229826	0.125696	0.0173109	0.404826
27	1	22.9016	1447.95	spl	0.67963	1.04398	0.883514	-	-	-	-	-	-	-	-		3825.9	42.0611	840.314	3.08335e-06	0.133758	-624.343	8.57632	4.84456	-	-	161.683	89.7929	0	36.7767	0	40.1454	10.5666	0	0	0.0217369	0.701085	11.7885	0	0	47.2767	0	20.3979	9.57207	0	0	0.0218917	0.141428	22.5901
27	1	22.9016	1447.95	cpx	23.7166	25.3471	25.3074	-	-	-	-	-	-	-	-		3242.9	65.3366	1190.45	3.61764e-06	0.131436	-640.294	7.12187	4.13308	-	-	90.6212	55.3964	48.6698	3.57994	9.49384	33.2931	3.907	0.0257038	0.582549	0.269595	0.0938198	0.0846629	0	52.9881	6.61447	9.64804	24.3136	5.08697	0.0438771	0.654294	0.390247	0.0272022	0.233183
27	1	22.9016	1447.95	ol	60.5708	57.6418	57.6242	-	-	-	-	-	-	-	-		3238.82	45.5139	1351.88	4.13123e-06	0.133046	-618.156	7.48241	4.23988	-	-	103.7	58.223	33.3333	0	0.253157	59.4282	6.98533	0	0	0	0	0	0	40.7567	0	0.288927	48.7402	10.2142	0	0	0	0	0
27	1	22.9016	1447.95	liq	1.81918	2.11617	2.33883	-	-	-	-	-	-	-	-		2929.59	63.5467	1364.69	6.49524e-06	0.147898	-608.366	3.77068	1.95008e-09	-	-	41.6529	1.11407e-17	45.1771	8.42212	12.3746	21.8623	8.52191	0.448162	2.12689	0.783424	0.247233	0.036131	0	45.1895	14.2969	11.5539	14.6687	10.1942	0.70287	2.19475	1.04189	0.065859	0.091429
27	1	22.9016	1447.95	opx	13.2138	13.851	13.846	-	-	-	-	-	-	-	-		3239	64.2971	1224.2	3.55681e-06	0.131154	-631.005	7.09033	4.22255	-	-	85.8319	57.7511	47.8516	3.75225	2.14829	41.1908	4.46405	0	0.109546	0.0218544	0.183981	0.277628	0	53.1175	7.06858	2.22594	30.6702	5.92608	0	0.125447	0.0322543	0.0543883	0.779631
28	1	22.8514	1447.89	system	100	100	100	-6.32856	-1.68786	0	0.319599	0.0864537	0.312536	0.187986	0.0877087	0.345255	3239.15	0.00308878	[1294.2637822475863]	[3.972206897647815e-6]	[0.13267065696083102]	[-625.3713818348529]	6.41538	2.94969	7.33761	4.21453	95.737	28.1829	38.8703	1.73991	2.90246	50.0397	5.9713	0.0137222	0.188978	0.0803738	0.0555918	0.137663	0	45.2375	3.43643	3.153	39.0634	8.31086	0.0250395	0.226889	0.124366	0.0172299	0.405305
28	1	22.8514	1447.89	spl	0.67175	1.03257	0.873578	-	-	-	-	-	-	-	-		3826.77	42.0666	836.48	3.0857e-06	0.133757	-624.126	8.57372	4.84368	-	-	161.593	89.7807	0	36.7324	0	40.136	10.5699	0	0	0.0213126	0.695298	11.845	0	0	47.1971	0	20.3833	9.5705	0	0	0.0214541	0.140193	22.6875
28	1	22.8514	1447.89	opx	13.4367	14.0866	14.081	-	-	-	-	-	-	-	-		3238.8	64.3024	1229.71	3.55935e-06	0.131136	-630.99	7.09014	4.22276	-	-	85.8103	57.7532	47.8553	3.74279	2.1552	41.1925	4.46184	0	0.108373	0.0218327	0.182962	0.279153	0	53.1246	7.05116	2.23322	30.6732	5.92347	0	0.124111	0.0322242	0.0540899	0.783957
28	1	22.8514	1447.89	cpx	23.4352	25.05	25.0103	-	-	-	-	-	-	-	-		3242.67	65.346	1195.76	3.62066e-06	0.131419	-640.317	7.12215	4.13366	-	-	90.6072	55.4081	48.6685	3.57103	9.52507	33.28	3.90366	0.0248773	0.579013	0.269524	0.0931359	0.0851073	0	52.9891	6.5983	9.68021	24.3051	5.08285	0.0424681	0.650352	0.390162	0.0270051	0.234418
28	1	22.8514	1447.89	ol	60.6331	57.7099	57.6915	-	-	-	-	-	-	-	-		3238.56	45.5157	1357.26	4.13359e-06	0.133025	-618.168	7.48305	4.24016	-	-	103.712	58.226	33.3333	0	0.253579	59.4342	6.97887	0	0	0	0	0	0	40.7583	0	0.28942	48.7471	10.2051	0	0	0	0	0
28	1	22.8514	1447.89	liq	1.82331	2.12092	2.34363	-	-	-	-	-	-	-	-		2929.88	63.5261	1365.51	6.49311e-06	0.147876	-608.386	3.76948	1.95175e-09	-	-	41.6305	1.11608e-17	45.1576	8.41216	12.4007	21.884	8.52861	0.432152	2.12101	0.782425	0.245092	0.0363433	0	45.18	14.2831	11.5808	14.6865	10.2045	0.677912	2.18917	1.0408	0.0653033	0.0919867
29	1	22.8012	1447.81	system	100	100	100	-6.33434	-1.69	0	0.3201	0.0863991	0.31157	0.187897	0.0874941	0.343826	3238.88	0.00308902	[1293.8393839519247]	[3.971805076316111e-6]	[0.13264589282100972]	[-625.3507849089162]	6.41576	2.95036	7.33754	4.21502	95.7274	28.1933	38.8622	1.73153	2.88973	50.0749	5.96915	0.013184	0.1865	0.0796247	0.055312	0.137813	0	45.2371	3.42057	3.1398	39.0988	8.30954	0.0240621	0.223959	0.123232	0.0171465	0.405828
29	1	22.8012	1447.81	ol	60.7013	57.7849	57.7668	-	-	-	-	-	-	-	-		3238.28	45.5174	1356.66	4.13236e-06	0.133002	-618.185	7.4832	4.24048	-	-	103.698	58.2298	33.3333	0	0.254088	59.4418	6.97078	0	0	0	0	0	0	40.7604	0	0.290016	48.7558	10.1938	0	0	0	0	0
29	1	22.8012	1447.81	liq	1.80376	2.09821	2.31836	-	-	-	-	-	-	-	-		2929.85	63.5049	1364.98	6.49334e-06	0.147849	-608.438	3.76807	1.95303e-09	-	-	41.5991	1.11754e-17	45.145	8.40498	12.4252	21.9032	8.52312	0.420227	2.11628	0.781033	0.244365	0.0365602	0	45.1767	14.2739	11.6061	14.7024	10.2	0.659341	2.18474	1.03916	0.065123	0.0925548
29	1	22.8012	1447.81	cpx	23.1899	24.7924	24.7535	-	-	-	-	-	-	-	-		3242.36	65.3565	1194.67	3.62267e-06	0.1314	-640.365	7.12185	4.13395	-	-	90.5745	55.4105	48.6696	3.5622	9.56697	33.2587	3.89455	0.0241593	0.576766	0.268447	0.0929565	0.0856158	0	52.9924	6.58224	9.72318	24.2905	5.07119	0.0412441	0.647853	0.388617	0.0269541	0.235828
29	1	22.8012	1447.81	spl	0.664353	1.02183	0.864243	-	-	-	-	-	-	-	-		3827.57	42.0726	834.538	3.08419e-06	0.133753	-623.907	8.57223	4.84302	-	-	161.562	89.7749	0	36.6767	0	40.1394	10.5644	0	0	0.0213706	0.693138	11.905	0	0	47.1068	0	20.377	9.5617	0	0	0.021504	0.139702	22.7933
29	1	22.8012	1447.81	opx	13.6407	14.3027	14.2971	-	-	-	-	-	-	-	-		3238.54	64.3064	1230.25	3.56067e-06	0.131115	-630.988	7.08971	4.22297	-	-	85.7759	57.7544	47.8587	3.73643	2.15824	41.1989	4.45507	0	0.108209	0.02191	0.18224	0.280303	0	53.1317	7.03963	2.23651	30.6799	5.91486	0	0.12393	0.0323403	0.0538799	0.787238
30	1	22.751	1447.72	system	100	100	100	-6.3472	-1.69922	0	0.320593	0.0862743	0.310879	0.187799	0.0873247	0.342014	3238.57	0.00308931	[1290.3563523733465]	[3.973949560066024e-6]	[0.13262886913730912]	[-625.3477730050176]	6.41472	2.95062	7.33701	4.21555	95.6685	28.1956	38.8561	1.72396	2.88125	50.1059	5.96342	0.0127523	0.184646	0.0787299	0.0552283	0.137947	0	45.2386	3.40626	3.13119	39.1304	8.30314	0.0232788	0.221774	0.12187	0.0171239	0.4063
30	1	22.751	1447.72	opx	13.8477	14.521	14.5152	-	-	-	-	-	-	-	-		3238.26	64.3109	1227.26	3.56157e-06	0.131096	-630.998	7.08916	4.22323	-	-	85.734	57.7566	47.863	3.72744	2.16315	41.2058	4.44788	0	0.107705	0.0218644	0.181396	0.281765	0	53.1409	7.02327	2.24178	30.6876	5.9058	0	0.123363	0.0322757	0.0536348	0.79141
30	1	22.751	1447.72	cpx	22.9299	24.5178	24.4789	-	-	-	-	-	-	-	-		3242.12	65.3661	1193.61	3.62444e-06	0.131384	-640.411	7.12186	4.13458	-	-	90.5457	55.4231	48.6679	3.55458	9.60179	33.2426	3.88893	0.0233532	0.573729	0.268509	0.092613	0.0860385	0	52.9923	6.56839	9.75889	24.2795	5.06404	0.0398692	0.644464	0.38872	0.0268554	0.237
30	1	22.751	1447.72	ol	60.756	57.8453	57.8258	-	-	-	-	-	-	-	-		3238.06	45.5194	1351.14	4.13446e-06	0.132984	-618.2	7.48239	4.2407	-	-	103.644	58.2318	33.3333	0	0.255076	59.445	6.96661	0	0	0	0	0	0	40.7613	0	0.29115	48.7596	10.188	0	0	0	0	0
30	1	22.751	1447.72	liq	1.8091	2.10435	2.32483	-	-	-	-	-	-	-	-		2929.99	63.4813	1365.64	6.49282e-06	0.147826	-608.501	3.76664	1.95455e-09	-	-	41.5696	1.11934e-17	45.1268	8.39801	12.452	21.9253	8.52167	0.408154	2.1078	0.780741	0.242841	0.0367353	0	45.1675	14.2649	11.6334	14.7201	10.2003	0.640526	2.17642	1.03898	0.0647298	0.0930166
30	1	22.751	1447.72	spl	0.657322	1.01151	0.855309	-	-	-	-	-	-	-	-		3828.12	42.077	835.839	3.0855e-06	0.133747	-623.763	8.57156	4.84253	-	-	161.565	89.7697	0	36.6409	0	40.1398	10.5606	0	0	0.0212088	0.689862	11.9476	0	0	47.046	0	20.3708	9.55528	0	0	0.0213345	0.138998	22.8676
31	1	22.7008	1447.64	system	100	100	100	-6.36197	-1.71033	0	0.321138	0.0864265	0.309895	0.187656	0.0872678	0.339988	3238.24	0.00308962	[1295.3578771158016]	[3.976936800430443e-6]	[0.1326126998585181]	[-625.3308018605725]	6.41441	2.95072	7.33739	4.21605	95.6437	28.1946	38.8488	1.71659	2.87084	50.1367	5.96103	0.0122994	0.182466	0.0780806	0.0550747	0.138057	0	45.2382	3.3923	3.12043	39.1614	8.30129	0.0224561	0.219195	0.120887	0.0170793	0.406699
31	1	22.7008	1447.64	opx	14.0677	14.7541	14.7474	-	-	-	-	-	-	-	-		3238.12	64.3157	1226.88	3.56181e-06	0.131079	-630.988	7.0886	4.22329	-	-	85.7021	57.7557	47.8653	3.72221	2.16797	41.204	4.44865	0	0.106804	0.021947	0.180296	0.282781	0	53.144	7.01349	2.2468	30.6865	5.90689	0	0.122333	0.0323979	0.0533099	0.79427
31	1	22.7008	1447.64	ol	60.8128	57.9072	57.8861	-	-	-	-	-	-	-	-		3237.82	45.5211	1359.54	4.13801e-06	0.132964	-618.219	7.48318	4.24097	-	-	103.665	58.2348	33.3333	0	0.255443	59.4503	6.96089	0	0	0	0	0	0	40.7628	0	0.291579	48.7657	10.18	0	0	0	0	0
31	1	22.7008	1447.64	cpx	22.648	24.2194	24.1804	-	-	-	-	-	-	-	-		3241.87	65.376	1194.04	3.62537e-06	0.131368	-640.448	7.12186	4.135	-	-	90.5237	55.4303	48.6678	3.54517	9.63664	33.2265	3.88477	0.0226813	0.570214	0.267797	0.0919156	0.0865148	0	52.9945	6.55126	9.79472	24.2688	5.05884	0.0387237	0.640543	0.387706	0.0266543	0.238322
31	1	22.7008	1447.64	liq	1.82205	2.11933	2.34083	-	-	-	-	-	-	-	-		2930.38	63.4553	1366.28	6.49353e-06	0.147807	-608.516	3.76507	1.95616e-09	-	-	41.5403	1.12133e-17	45.1039	8.38626	12.4782	21.9449	8.53322	0.393538	2.09997	0.781144	0.241958	0.0369624	0	45.1543	14.248	11.6604	14.7365	10.2163	0.617722	2.16881	1.03974	0.0645083	0.0936119
31	1	22.7008	1447.64	spl	0.649427	0.999974	0.845255	-	-	-	-	-	-	-	-		3829.09	42.0832	838.309	3.08675e-06	0.13375	-623.525	8.57048	4.84159	-	-	161.582	89.7577	0	36.587	0	40.1282	10.5701	0	0	0.0214692	0.68758	12.0056	0	0	46.9559	0	20.3558	9.55962	0	0	0.0215868	0.138477	22.9686
32	1	22.6506	1447.55	system	100	100	100	-6.36705	-1.71174	0	0.321643	0.0862019	0.308948	0.187544	0.087137	0.338277	3238.04	0.0030898	[1298.1039096585812]	[3.9758524130866205e-6]	[0.1325919775637155]	[-625.3059904589655]	6.41464	2.9512	7.33744	4.21647	95.6349	28.2019	38.8408	1.70866	2.85825	50.1705	5.95969	0.0118334	0.180046	0.0772364	0.0548221	0.138142	0	45.2375	3.37727	3.10734	39.1953	8.30101	0.0216093	0.216329	0.119603	0.0170042	0.407024
32	1	22.6506	1447.55	ol	60.8789	57.9803	57.9585	-	-	-	-	-	-	-	-		3237.67	45.5228	1361.54	4.1345e-06	0.132944	-618.213	7.48345	4.24114	-	-	103.667	58.237	33.3333	0	0.25473	59.4521	6.95985	0	0	0	0	0	0	40.7631	0	0.290768	48.7676	10.1785	0	0	0	0	0
32	1	22.6506	1447.55	spl	0.64208	0.989246	0.835947	-	-	-	-	-	-	-	-		3829.97	42.089	837.32	3.0903e-06	0.133749	-623.299	8.56837	4.84079	-	-	161.52	89.7484	0	36.5345	0	40.1223	10.5741	0	0	0.0209384	0.685961	12.0622	0	0	46.8695	0	20.3446	9.55936	0	0	0.0210446	0.138095	23.0675
32	1	22.6506	1447.55	cpx	22.3988	23.9566	23.9185	-	-	-	-	-	-	-	-		3241.61	65.3869	1196.04	3.62867e-06	0.13135	-640.491	7.12164	4.13537	-	-	90.4927	55.4358	48.668	3.53596	9.67846	33.2038	3.87856	0.0219573	0.56748	0.267011	0.0917624	0.087027	0	52.9963	6.53444	9.83753	24.2529	5.05091	0.0374888	0.637491	0.38658	0.0266107	0.23974
32	1	22.6506	1447.55	opx	14.2691	14.9673	14.9607	-	-	-	-	-	-	-	-		3237.89	64.3204	1232.89	3.56435e-06	0.131059	-630.984	7.08835	4.22349	-	-	85.6772	57.7571	47.8686	3.71494	2.17328	41.2079	4.44433	0	0.105833	0.0219668	0.179145	0.284028	0	53.1504	7.00016	2.25243	30.6911	5.90146	0	0.121227	0.0324288	0.0529725	0.797815
32	1	22.6506	1447.55	liq	1.81109	2.10654	2.32643	-	-	-	-	-	-	-	-		2930.55	63.4318	1365.78	6.49298e-06	0.147783	-608.554	3.76349	1.95763e-09	-	-	41.5079	1.12308e-17	45.086	8.3772	12.5049	21.9645	8.5358	0.382356	2.09114	0.77958	0.241321	0.0371772	0	45.1457	14.2355	11.6878	14.7527	10.2215	0.600293	2.16013	1.03787	0.0643515	0.0941752
33	1	22.6004	1447.48	system	100	100	100	-6.3783	-1.71941	0	0.322185	0.0862355	0.307863	0.187428	0.0869924	0.336699	3237.66	0.00309015	[1291.5269852469082]	[3.979028376750274e-6]	[0.13257515352701926]	[-625.2807093115603]	6.41291	2.95132	7.33652	4.217	95.549	28.201	38.8339	1.70085	2.8486	50.1984	5.95958	0.0114238	0.17792	0.0764004	0.05468	0.138258	0	45.237	3.3624	3.09737	39.2236	8.30223	0.0208648	0.213811	0.118328	0.016963	0.407434
33	1	22.6004	1447.48	cpx	22.0969	23.6374	23.599	-	-	-	-	-	-	-	-		3241.35	65.398	1191.4	3.63223e-06	0.131334	-640.538	7.1212	4.13591	-	-	90.4462	55.4457	48.667	3.52689	9.72083	33.1816	3.87279	0.0212831	0.564045	0.266495	0.0915331	0.0875365	0	52.9967	6.51787	9.88089	24.2375	5.04353	0.0363388	0.63365	0.385844	0.026545	0.241151
33	1	22.6004	1447.48	opx	14.5079	15.2198	15.2124	-	-	-	-	-	-	-	-		3237.65	64.3248	1226.71	3.56717e-06	0.13104	-630.986	7.08726	4.22357	-	-	85.6181	57.755	47.8728	3.70776	2.17762	41.2127	4.43904	0	0.105171	0.0219607	0.177664	0.285313	0	53.158	6.98701	2.25704	30.6963	5.89475	0	0.120475	0.0324216	0.0525375	0.801468
33	1	22.6004	1447.48	liq	1.82378	2.12124	2.34224	-	-	-	-	-	-	-	-		2930.74	63.4094	1365.16	6.49291e-06	0.147762	-608.587	3.76191	1.95913e-09	-	-	41.4757	1.12487e-17	45.0687	8.36695	12.5295	21.9843	8.53908	0.368628	2.08524	0.780293	0.2399	0.0374238	0	45.1378	14.2211	11.7132	14.7691	10.2276	0.578861	2.15449	1.03904	0.0639862	0.0948196
33	1	22.6004	1447.48	spl	0.63336	0.976496	0.824842	-	-	-	-	-	-	-	-		3831.06	42.0958	835.109	3.08983e-06	0.133754	-623.032	8.56615	4.83974	-	-	161.472	89.7353	0	36.4736	0	40.1118	10.5812	0	0	0.0210818	0.682486	12.1298	0	0	46.7672	0	20.3287	9.56084	0	0	0.0211777	0.137324	23.1848
33	1	22.6004	1447.48	ol	60.938	58.0451	58.0215	-	-	-	-	-	-	-	-		3237.4	45.5249	1353.17	4.13684e-06	0.132924	-618.235	7.48237	4.2414	-	-	103.596	58.2392	33.3333	0	0.25664	59.4571	6.9529	0	0	0	0	0	0	40.7647	0	0.29296	48.7736	10.1688	0	0	0	0	0
34	1	22.5502	1447.4	system	100	100	100	-6.39201	-1.72955	0	0.322692	0.0860719	0.307123	0.187321	0.0868566	0.334678	3237.4	0.0030904	[1292.9138653064176]	[3.979886055560905e-6]	[0.13255392383337347]	[-625.2577660482946]	6.41296	2.95177	7.33656	4.2175	95.5314	28.2073	38.826	1.69245	2.83663	50.2338	5.95624	0.0109755	0.17552	0.0755501	0.0544657	0.138371	0	45.2371	3.34648	3.08498	39.2593	8.29929	0.0200502	0.21097	0.117035	0.0168999	0.407852
34	1	22.5502	1447.4	cpx	21.8287	23.3542	23.3163	-	-	-	-	-	-	-	-		3241.08	65.4082	1191.4	3.63528e-06	0.131316	-640.573	7.12106	4.13634	-	-	90.4165	55.4528	48.6669	3.51777	9.7584	33.1638	3.8666	0.0205637	0.56096	0.265845	0.0910699	0.0880281	0	52.9989	6.5013	9.91949	24.2255	5.03568	0.035112	0.630212	0.38492	0.0264118	0.242515
34	1	22.5502	1447.4	spl	0.62637	0.966226	0.815989	-	-	-	-	-	-	-	-		3831.6	42.1004	835.219	3.09078e-06	0.133745	-622.876	8.56534	4.83928	-	-	161.465	89.7309	0	36.4361	0	40.1156	10.5736	0	0	0.0210915	0.678633	12.175	0	0	46.704	0	20.324	9.55084	0	0	0.0211806	0.136504	23.2634
34	1	22.5502	1447.4	opx	14.7241	15.4486	15.441	-	-	-	-	-	-	-	-		3237.43	64.3298	1227.02	3.56898e-06	0.131021	-630.973	7.08685	4.22381	-	-	85.5843	57.7577	47.8768	3.69816	2.1837	41.2162	4.43505	0	0.104411	0.0219048	0.176929	0.286841	0	53.1661	6.9694	2.2635	30.701	5.88987	0	0.119613	0.0323413	0.0523239	0.805817
34	1	22.5502	1447.4	ol	61.0039	58.1178	58.0937	-	-	-	-	-	-	-	-		3237.17	45.5269	1355.02	4.13667e-06	0.132903	-618.24	7.48259	4.24163	-	-	103.591	58.2413	33.3333	0	0.257606	59.4612	6.94788	0	0	0	0	0	0	40.7659	0	0.294071	48.7783	10.1617	0	0	0	0	0
34	1	22.5502	1447.4	liq	1.8169	2.11322	2.33301	-	-	-	-	-	-	-	-		2930.99	63.3832	1368.57	6.49239e-06	0.147736	-608.63	3.76069	1.96076e-09	-	-	41.4522	1.12684e-17	45.0469	8.35859	12.5586	22.0074	8.5419	0.357783	2.07318	0.779098	0.238886	0.0376035	0	45.1254	14.2098	11.7429	14.7877	10.2331	0.561949	2.14246	1.03766	0.0637289	0.0952947
35	1	22.5	1447.32	system	100	100	100	-6.40337	-1.73727	0	0.323241	0.0862722	0.306015	0.187194	0.0867376	0.333427	3237.08	0.0030907	[1297.2108747362238]	[3.98349269840322e-6]	[0.13253435015373938]	[-625.2379745945634]	6.41298	2.95211	7.33692	4.21806	95.5145	28.211	38.8185	1.68456	2.82542	50.2663	5.95388	0.0105765	0.173232	0.0747058	0.0543023	0.138514	0	45.2369	3.3315	3.07337	39.2922	8.29756	0.0193248	0.208259	0.115749	0.0168524	0.408349
35	1	22.5	1447.32	liq	1.81898	2.11563	2.33534	-	-	-	-	-	-	-	-		2931.12	63.361	1367.33	6.49347e-06	0.147713	-608.668	3.75906	1.96219e-09	-	-	41.4184	1.12854e-17	45.0311	8.34904	12.582	22.0266	8.54237	0.344636	2.06784	0.781227	0.237259	0.0378527	0	45.1185	14.1964	11.7671	14.8035	10.2357	0.541407	2.13738	1.0407	0.0633074	0.0959453
35	1	22.5	1447.32	cpx	21.5599	23.0704	23.0324	-	-	-	-	-	-	-	-		3240.86	65.4183	1194.17	3.63765e-06	0.131299	-640.607	7.12129	4.13694	-	-	90.3998	55.4648	48.6653	3.50938	9.79457	33.1467	3.86322	0.0199112	0.556811	0.265348	0.0903601	0.0884768	0	52.9986	6.48598	9.95655	24.2137	5.03144	0.0339989	0.625569	0.38421	0.0262067	0.243759
35	1	22.5	1447.32	spl	0.618326	0.954478	0.805755	-	-	-	-	-	-	-	-		3832.72	42.1072	831.905	3.08861e-06	0.13375	-622.601	8.56302	4.83821	-	-	161.412	89.7174	0	36.3745	0	40.1027	10.5844	0	0	0.0208402	0.676646	12.241	0	0	46.6018	0	20.3074	9.55583	0	0	0.0209178	0.136037	23.378
35	1	22.5	1447.32	opx	14.9357	15.673	15.6648	-	-	-	-	-	-	-	-		3237.2	64.3343	1227.99	3.57003e-06	0.131001	-630.97	7.08642	4.22398	-	-	85.5528	57.7582	47.88	3.69161	2.18793	41.2198	4.43092	0	0.103784	0.0219736	0.175911	0.288017	0	53.1722	6.95738	2.26799	30.7052	5.88465	0	0.1189	0.0324444	0.0520251	0.809158
35	1	22.5	1447.32	ol	61.0671	58.1865	58.1617	-	-	-	-	-	-	-	-		3236.89	45.5285	1360.97	4.14102e-06	0.132881	-618.26	7.48325	4.24196	-	-	103.602	58.2454	33.3333	0	0.257552	59.4689	6.94022	0	0	0	0	0	0	40.7679	0	0.294023	48.7871	10.151	0	0	0	0	0
36	1	22.4498	1447.23	system	100	100	100	-6.41307	-1.74332	0	0.323746	0.0860613	0.305215	0.187083	0.0866153	0.331269	3236.82	0.00309093	[1295.1214341801074]	[3.982166250596465e-6]	[0.13251451791646537]	[-625.2188529672279]	6.41253	2.95249	7.33659	4.21852	95.4784	28.2159	38.8107	1.67669	2.8128	50.3016	5.95058	0.0101569	0.170866	0.0739738	0.0540329	0.138593	0	45.2368	3.3166	3.06025	39.3276	8.29462	0.0185618	0.205456	0.114637	0.0167722	0.408663
36	1	22.4498	1447.23	cpx	21.2997	22.7952	22.7579	-	-	-	-	-	-	-	-		3240.57	65.4289	1194.67	3.63975e-06	0.131281	-640.652	7.12127	4.13734	-	-	90.3764	55.4706	48.6657	3.49992	9.83428	33.1277	3.85565	0.0192772	0.553874	0.26463	0.0899776	0.088993	0	53.0014	6.46879	9.99737	24.2009	5.0218	0.0329177	0.622296	0.383188	0.0260969	0.245192
36	1	22.4498	1447.23	ol	61.1307	58.2568	58.231	-	-	-	-	-	-	-	-		3236.7	45.5303	1356.33	4.13777e-06	0.132861	-618.264	7.48276	4.24217	-	-	103.565	58.2477	33.3333	0	0.257703	59.4721	6.9369	0	0	0	0	0	0	40.7688	0	0.294202	48.7907	10.1464	0	0	0	0	0
36	1	22.4498	1447.23	opx	15.1434	15.893	15.8846	-	-	-	-	-	-	-	-		3236.99	64.339	1228.72	3.57071e-06	0.130982	-630.965	7.08607	4.22418	-	-	85.524	57.7598	47.883	3.68444	2.19296	41.2231	4.42765	0	0.102697	0.0221383	0.174682	0.289259	0	53.1781	6.94421	2.27331	30.7091	5.8806	0	0.11766	0.0326891	0.0516643	0.812686
36	1	22.4498	1447.23	liq	1.81499	2.11095	2.32973	-	-	-	-	-	-	-	-		2931.44	63.3361	1367.52	6.49272e-06	0.14769	-608.703	3.75749	1.96386e-09	-	-	41.3882	1.13058e-17	45.0085	8.3401	12.6113	22.0485	8.54945	0.333263	2.05559	0.77903	0.236227	0.0380281	0	45.1051	14.1841	11.7969	14.8213	10.2463	0.523648	2.12515	1.03799	0.0630449	0.0964098
36	1	22.4498	1447.23	spl	0.61124	0.94405	0.796746	-	-	-	-	-	-	-	-		3833.41	42.1124	831.773	3.09128e-06	0.133746	-622.414	8.56142	4.83759	-	-	161.367	89.7107	0	36.3296	0	40.1013	10.5833	0	0	0.020824	0.6742	12.2908	0	0	46.5278	0	20.2995	9.55149	0	0	0.0208941	0.135497	23.4648
37	1	22.3996	1447.15	system	100	100	100	-6.42464	-1.75121	0	0.324283	0.0862447	0.304177	0.186979	0.0864217	0.330244	3236.5	0.00309123	[1293.7607398743676]	[3.984081485392138e-6]	[0.132495488984159]	[-625.1993486664194]	6.41193	2.95281	7.33635	4.21905	95.4361	28.2193	38.8033	1.66905	2.80171	50.3328	5.94913	0.00977626	0.168626	0.0731587	0.0538128	0.138693	0	45.2363	3.30208	3.04874	39.359	8.29409	0.0178695	0.202799	0.113395	0.0167068	0.409032
37	1	22.3996	1447.15	liq	1.8165	2.11273	2.33142	-	-	-	-	-	-	-	-		2931.51	63.3153	1366.12	6.49339e-06	0.147665	-608.755	3.75576	1.96527e-09	-	-	41.3512	1.13223e-17	44.9945	8.33154	12.6349	22.0674	8.54706	0.322464	2.04857	0.78079	0.234467	0.0382748	0	45.0994	14.1722	11.8212	14.8367	10.2453	0.506773	2.11828	1.04053	0.0625868	0.097053
37	1	22.3996	1447.15	spl	0.603402	0.932553	0.786782	-	-	-	-	-	-	-	-		3834.31	42.1184	833.655	3.09238e-06	0.133745	-622.19	8.56049	4.83677	-	-	161.384	89.7011	0	36.2765	0	40.0973	10.5832	0	0	0.0208232	0.670107	12.3521	0	0	46.4384	0	20.2882	9.54698	0	0	0.0208837	0.134613	23.571
37	1	22.3996	1447.15	cpx	21.0182	22.4974	22.4604	-	-	-	-	-	-	-	-		3240.29	65.4388	1191.81	3.64224e-06	0.131264	-640.702	7.12096	4.13788	-	-	90.3349	55.4803	48.6649	3.49165	9.87176	33.1113	3.84791	0.0186572	0.550629	0.264218	0.0894838	0.0894577	0	53.0029	6.45378	10.0359	24.1899	5.01193	0.0318604	0.618677	0.382608	0.0259548	0.246482
37	1	22.3996	1447.15	ol	61.1931	58.3255	58.2987	-	-	-	-	-	-	-	-		3236.45	45.5324	1355.28	4.13871e-06	0.132841	-618.283	7.4827	4.24241	-	-	103.545	58.2496	33.3333	0	0.259695	59.476	6.93101	0	0	0	0	0	0	40.77	0	0.296486	48.7954	10.1381	0	0	0	0	0
37	1	22.3996	1447.15	opx	15.3688	16.1319	16.1228	-	-	-	-	-	-	-	-		3236.79	64.344	1226.91	3.57433e-06	0.130964	-630.961	7.08534	4.22444	-	-	85.4757	57.7634	47.8858	3.67671	2.19888	41.2259	4.42474	0	0.101456	0.0222605	0.173668	0.290546	0	53.1838	6.92999	2.27957	30.7127	5.87703	0	0.116245	0.0328712	0.0513669	0.816344
38	1	22.3494	1447.06	system	100	100	100	-6.44004	-1.76292	0	0.324811	0.0864394	0.303347	0.186859	0.0862995	0.328807	3236.18	0.00309152	[1295.0988490409454]	[3.986363849266065e-6]	[0.13247543061011777]	[-625.1824337377243]	6.41168	2.95318	7.33637	4.2196	95.4069	28.2236	38.7956	1.66128	2.78957	50.3668	5.94612	0.00940796	0.166307	0.0724244	0.0535868	0.138803	0	45.2361	3.28735	3.03612	39.3933	8.2915	0.0171996	0.200048	0.112278	0.0166399	0.409437
38	1	22.3494	1447.06	spl	0.595803	0.921347	0.777103	-	-	-	-	-	-	-	-		3835.06	42.1239	828.917	3.09392e-06	0.133742	-621.993	8.55783	4.83611	-	-	161.274	89.6943	0	36.2277	0	40.0973	10.5802	0	0	0.020628	0.667239	12.4069	0	0	46.358	0	20.2803	9.54063	0	0	0.02068	0.133985	23.6664
38	1	22.3494	1447.06	liq	1.81618	2.11235	2.33063	-	-	-	-	-	-	-	-		2931.71	63.2888	1367.8	6.49519e-06	0.147641	-608.803	3.75416	1.96677e-09	-	-	41.3187	1.13404e-17	44.9748	8.32259	12.6616	22.0882	8.54853	0.312109	2.03806	0.78211	0.233549	0.038489	0	45.0884	14.1597	11.8484	14.8536	10.249	0.490595	2.10782	1.04249	0.0623538	0.0976151
38	1	22.3494	1447.06	cpx	20.7485	22.2127	22.1758	-	-	-	-	-	-	-	-		3240.04	65.4496	1190.85	3.64428e-06	0.131247	-640.752	7.12092	4.13847	-	-	90.3051	55.4919	48.663	3.4844	9.91445	33.0883	3.84183	0.0179639	0.547185	0.263699	0.0892585	0.0899124	0	53.0015	6.44048	10.0794	24.1735	5.00408	0.0306768	0.614816	0.381861	0.0258898	0.247739
38	1	22.3494	1447.06	ol	61.2561	58.3947	58.3669	-	-	-	-	-	-	-	-		3236.19	45.5341	1358.32	4.14102e-06	0.132819	-618.3	7.48295	4.2427	-	-	103.538	58.2532	33.3333	0	0.259817	59.4823	6.92451	0	0	0	0	0	0	40.7717	0	0.296638	48.8027	10.129	0	0	0	0	0
38	1	22.3494	1447.06	opx	15.5834	16.3589	16.3495	-	-	-	-	-	-	-	-		3236.51	64.3485	1224.99	3.57561e-06	0.130944	-630.964	7.08468	4.22459	-	-	85.4323	57.7624	47.8917	3.6662	2.20374	41.2335	4.4168	0	0.101192	0.0221003	0.172518	0.292213	0	53.1954	6.91082	2.28482	30.7213	5.86702	0	0.115953	0.0326377	0.0510313	0.821104
39	1	22.2992	1446.99	system	100	100	100	-6.449	-1.76833	0	0.325368	0.0859769	0.302147	0.18673	0.0861983	0.327256	3235.9	0.00309178	[1293.364549029805]	[3.987310880947353e-6]	[0.13245740560047323]	[-625.164093448169]	6.41086	2.95341	7.33586	4.21999	95.3588	28.2256	38.7882	1.6534	2.77795	50.401	5.94231	0.0090375	0.164102	0.0716452	0.0534081	0.138931	0	45.2364	3.27239	3.02406	39.4278	8.28782	0.0165256	0.197435	0.111092	0.0165877	0.409894
39	1	22.2992	1446.99	cpx	20.4863	21.9347	21.8984	-	-	-	-	-	-	-	-		3239.75	65.4613	1192.62	3.64675e-06	0.13123	-640.792	7.12081	4.13862	-	-	90.2866	55.4909	48.6657	3.47171	9.9569	33.0666	3.83584	0.017402	0.544196	0.262345	0.0888329	0.0905477	0	53.0075	6.41738	10.1232	24.159	4.99657	0.029719	0.611492	0.379923	0.0257679	0.249504
39	1	22.2992	1446.99	spl	0.588142	0.910165	0.767357	-	-	-	-	-	-	-	-		3836.31	42.1315	829.803	3.09607e-06	0.13375	-621.687	8.55617	4.83493	-	-	161.276	89.6798	0	36.1571	0	40.0851	10.5903	0	0	0.0205359	0.665117	12.4819	0	0	46.2422	0	20.263	9.54444	0	0	0.0205763	0.133485	23.7964
39	1	22.2992	1446.99	opx	15.7893	16.5775	16.5676	-	-	-	-	-	-	-	-		3236.31	64.353	1227.18	3.57635e-06	0.130926	-630.96	7.08443	4.22477	-	-	85.4089	57.7638	47.8937	3.66122	2.20817	41.2354	4.41432	0	0.100257	0.0222471	0.171504	0.293201	0	53.1991	6.90163	2.28948	30.7235	5.8639	0	0.114884	0.0328555	0.050733	0.823903
39	1	22.2992	1446.99	ol	61.3185	58.4634	58.4343	-	-	-	-	-	-	-	-		3236	45.5358	1353.27	4.14117e-06	0.1328	-618.305	7.48217	4.24292	-	-	103.486	58.2556	33.3333	0	0.259624	59.4859	6.9211	0	0	0	0	0	0	40.7726	0	0.296424	48.8067	10.1242	0	0	0	0	0
39	1	22.2992	1446.99	liq	1.81782	2.11421	2.33237	-	-	-	-	-	-	-	-		2931.85	63.2711	1368.24	6.49327e-06	0.147619	-608.832	3.75283	1.96826e-09	-	-	41.2913	1.13582e-17	44.9603	8.31234	12.6873	22.1066	8.55223	0.300803	2.0302	0.779177	0.232298	0.0387475	0	45.0831	14.1452	11.875	14.869	10.2556	0.47292	2.10013	1.03879	0.0620327	0.0982909
40	1	22.249	1446.92	system	100	100	100	-6.45486	-1.77063	0	0.325884	0.0862396	0.301216	0.186625	0.0860549	0.325473	3235.55	0.00309212	[1296.718632081002]	[3.990925305786486e-6]	[0.13243960204868002]	[-625.1340715093334]	6.41049	2.95356	7.33614	4.22052	95.3287	28.2253	38.7812	1.64507	2.76639	50.4323	5.94134	0.00868295	0.161982	0.0706932	0.0531977	0.13908	0	45.2366	3.25651	3.01203	39.4595	8.28799	0.0158802	0.194919	0.109636	0.0165254	0.41041
40	1	22.249	1446.92	cpx	20.186	21.6168	21.5804	-	-	-	-	-	-	-	-		3239.49	65.4727	1190.86	3.64989e-06	0.131213	-640.839	7.1206	4.13915	-	-	90.2508	55.5006	48.6645	3.46301	10.0014	33.0433	3.8298	0.0168051	0.540265	0.261422	0.0884293	0.0910619	0	53.0075	6.40145	10.1686	24.1426	4.98882	0.0287003	0.607091	0.378596	0.0256514	0.250927
40	1	22.249	1446.92	opx	16.0243	16.826	16.8155	-	-	-	-	-	-	-	-		3236.06	64.358	1226.81	3.57862e-06	0.130906	-630.95	7.08381	4.22487	-	-	85.3705	57.7621	47.9002	3.64912	2.2135	41.2414	4.40863	0	0.0997857	0.0221597	0.170179	0.295072	0	53.2111	6.87943	2.29521	30.7308	5.85686	0	0.114355	0.0327294	0.0503454	0.829235
40	1	22.249	1446.92	spl	0.580033	0.898138	0.756966	-	-	-	-	-	-	-	-		3837.16	42.1374	834.001	3.09747e-06	0.13375	-621.463	8.55564	4.83416	-	-	161.315	89.6709	0	36.1045	0	40.0796	10.5945	0	0	0.0203226	0.663942	12.5371	0	0	46.1571	0	20.2523	9.54457	0	0	0.0203547	0.133198	23.8924
40	1	22.249	1446.92	ol	61.3807	58.5319	58.5011	-	-	-	-	-	-	-	-		3235.73	45.5378	1359.54	4.14452e-06	0.132779	-618.319	7.48289	4.24319	-	-	103.503	58.2582	33.3333	0	0.260767	59.4913	6.91458	0	0	0	0	0	0	40.7742	0	0.29774	48.813	10.1151	0	0	0	0	0
40	1	22.249	1446.92	liq	1.82896	2.12712	2.34609	-	-	-	-	-	-	-	-		2932.18	63.2399	1368.91	6.49595e-06	0.147596	-608.867	3.75107	1.96989e-09	-	-	41.2573	1.13782e-17	44.9356	8.30161	12.7158	22.1297	8.55814	0.289415	2.01807	0.780723	0.231923	0.0389653	0	45.0681	14.13	11.9042	14.8878	10.2649	0.455114	2.08803	1.04108	0.0619458	0.0988649
41	1	22.1988	1446.83	system	100	100	100	-6.46689	-1.77898	0	0.326455	0.0857793	0.299976	0.186489	0.0859498	0.324205	3235.32	0.00309232	[1295.3696009674657]	[3.992252006523567e-6]	[0.13241691635688996]	[-625.1059771562304]	6.41026	2.95403	7.33574	4.22092	95.3007	28.2324	38.7731	1.6363	2.75313	50.4694	5.93829	0.00831677	0.159519	0.0697859	0.0529784	0.139228	0	45.2367	3.23983	2.99823	39.4969	8.2855	0.0152137	0.191997	0.108252	0.0164607	0.410935
41	1	22.1988	1446.83	ol	61.4516	58.6099	58.5786	-	-	-	-	-	-	-	-		3235.54	45.5395	1356.34	4.14545e-06	0.132757	-618.316	7.48249	4.24341	-	-	103.469	58.2609	33.3333	0	0.260526	59.495	6.91116	0	0	0	0	0	0	40.7751	0	0.297472	48.8171	10.1103	0	0	0	0	0
41	1	22.1988	1446.83	opx	16.2342	17.0494	17.0386	-	-	-	-	-	-	-	-		3235.86	64.3627	1227.41	3.58077e-06	0.130885	-630.939	7.08328	4.22509	-	-	85.3331	57.7645	47.9018	3.64415	2.21901	41.2432	4.40606	0	0.0984467	0.0222803	0.168974	0.29604	0	53.2144	6.87026	2.30099	30.733	5.85362	0	0.112824	0.0329084	0.0499906	0.831979
41	1	22.1988	1446.83	cpx	19.9245	21.3402	21.3046	-	-	-	-	-	-	-	-		3239.22	65.4842	1191.42	3.6527e-06	0.131195	-640.869	7.12032	4.13931	-	-	90.2244	55.5006	48.6665	3.45142	10.0443	33.0198	3.82479	0.016228	0.537226	0.260053	0.0880393	0.0916593	0	53.0119	6.38029	10.2127	24.1264	4.98251	0.0277158	0.603701	0.376629	0.0255394	0.252583
41	1	22.1988	1446.83	spl	0.572285	0.886843	0.747134	-	-	-	-	-	-	-	-		3838.52	42.1453	829.733	3.09634e-06	0.133757	-621.128	8.55272	4.83287	-	-	161.244	89.6549	0	36.0302	0	40.0647	10.6069	0	0	0.0203692	0.661428	12.6164	0	0	46.0349	0	20.2329	9.55002	0	0	0.0203893	0.132615	24.0292
41	1	22.1988	1446.83	liq	1.81739	2.1137	2.33107	-	-	-	-	-	-	-	-		2932.27	63.2268	1369.7	6.49258e-06	0.147572	-608.885	3.74979	1.9713e-09	-	-	41.2304	1.13949e-17	44.9246	8.29181	12.7406	22.1451	8.5617	0.280014	2.00997	0.776433	0.230518	0.0392327	0	45.0654	14.1159	11.9296	14.9009	10.2711	0.440413	2.08003	1.03555	0.0615821	0.0995616
42	1	22.1486	1446.74	system	100	100	100	-6.48022	-1.78862	0	0.327	0.0857134	0.298987	0.186366	0.08583	0.32287	3235.01	0.00309261	[1295.249362912407]	[3.9925875041863905e-6]	[0.1323977638405502]	[-625.0795264290775]	6.40978	2.95432	7.3356	4.22142	95.2644	28.2353	38.766	1.62821	2.74121	50.5008	5.93754	0.00799745	0.157338	0.0688138	0.0527354	0.139357	0	45.2366	3.2244	2.98579	39.5287	8.28595	0.0146323	0.189407	0.106763	0.0163882	0.411388
42	1	22.1486	1446.74	liq	1.81925	2.11587	2.3331	-	-	-	-	-	-	-	-		2932.44	63.2059	1369.69	6.49215e-06	0.147548	-608.921	3.74814	1.9728e-09	-	-	41.1965	1.14129e-17	44.9081	8.28217	12.7663	22.1636	8.56507	0.269988	2.00016	0.775759	0.22929	0.0394727	0	45.0573	14.1021	11.956	14.9162	10.2771	0.424723	2.07027	1.03485	0.0612656	0.10019
42	1	22.1486	1446.74	opx	16.4464	17.2743	17.2629	-	-	-	-	-	-	-	-		3235.64	64.3678	1225.87	3.58395e-06	0.130866	-630.928	7.08256	4.22521	-	-	85.2894	57.7641	47.9073	3.63319	2.22464	41.2467	4.4024	0	0.0979165	0.0221693	0.167965	0.297737	0	53.2244	6.8501	2.307	30.7378	5.84919	0	0.112224	0.0327469	0.0496956	0.836809
42	1	22.1486	1446.74	ol	61.5147	58.6795	58.6473	-	-	-	-	-	-	-	-		3235.3	45.5416	1356.82	4.14338e-06	0.132737	-618.33	7.48256	4.24364	-	-	103.456	58.2626	33.3333	0	0.262528	59.4984	6.90578	0	0	0	0	0	0	40.7763	0	0.299766	48.8212	10.1027	0	0	0	0	0
42	1	22.1486	1446.74	cpx	19.6549	21.0546	21.0192	-	-	-	-	-	-	-	-		3238.97	65.4946	1189.88	3.65685e-06	0.131177	-640.909	7.12011	4.1399	-	-	90.1869	55.5119	48.6654	3.4425	10.0818	33.0026	3.81935	0.0156588	0.533389	0.259721	0.0874528	0.0921404	0	53.0127	6.36406	10.2513	24.1148	4.97561	0.0267448	0.599413	0.376162	0.0253702	0.253919
42	1	22.1486	1446.74	spl	0.564747	0.875727	0.737516	-	-	-	-	-	-	-	-		3839.48	42.1516	830.059	3.10016e-06	0.133758	-620.885	8.55064	4.83197	-	-	161.193	89.6439	0	35.9745	0	40.0567	10.6121	0	0	0.020137	0.65874	12.6778	0	0	45.9427	0	20.2196	9.55039	0	0	0.0201477	0.132016	24.1352
43	1	22.0984	1446.66	system	100	100	100	-6.49044	-1.7952	0	0.327516	0.0856736	0.298165	0.186255	0.0857012	0.321406	3234.74	0.00309286	[1296.506065017317]	[3.993503304560347e-6]	[0.13237926377122083]	[-625.0525754116013]	6.40951	2.95457	7.33564	4.22184	95.2389	28.2376	38.7586	1.61991	2.72902	50.5343	5.93536	0.00767125	0.155091	0.0680621	0.0524901	0.139514	0	45.2367	3.20858	2.97308	39.5625	8.2845	0.0140381	0.186737	0.105618	0.0163151	0.411933
43	1	22.0984	1446.66	cpx	19.3739	20.7569	20.722	-	-	-	-	-	-	-	-		3238.7	65.5077	1192.8	3.65814e-06	0.13116	-640.966	7.12047	4.14032	-	-	90.1806	55.5185	48.6649	3.43271	10.1353	32.9717	3.81252	0.015215	0.529383	0.258243	0.0873358	0.0927346	0	53.013	6.34605	10.3057	24.0925	4.96679	0.0259872	0.594919	0.374027	0.0253366	0.25556
43	1	22.0984	1446.66	liq	1.82139	2.11832	2.33545	-	-	-	-	-	-	-	-		2932.65	63.1824	1370.09	6.49392e-06	0.147524	-608.962	3.7464	1.97437e-09	-	-	41.1614	1.14319e-17	44.8891	8.2729	12.7937	22.1843	8.568	0.260636	1.98812	0.775469	0.228072	0.0396955	0	45.0469	14.0891	11.9839	14.9329	10.2825	0.41009	2.0582	1.03466	0.0609517	0.100774
43	1	22.0984	1446.66	opx	16.6687	17.5097	17.498	-	-	-	-	-	-	-	-		3235.41	64.3726	1228.72	3.5843e-06	0.130847	-630.921	7.08229	4.22536	-	-	85.2656	57.7641	47.9118	3.62422	2.22965	41.251	4.39794	0	0.0972364	0.0221777	0.166804	0.299207	0	53.2328	6.83363	2.31234	30.743	5.84364	0	0.111452	0.0327614	0.0493551	0.840996
43	1	22.0984	1446.66	spl	0.557282	0.864638	0.72796	-	-	-	-	-	-	-	-		3840.31	42.1573	827.976	3.09924e-06	0.133757	-620.667	8.54905	4.83121	-	-	161.16	89.6352	0	35.9236	0	40.0514	10.6157	0	0	0.0199243	0.65713	12.7322	0	0	45.86	0	20.2091	9.54993	0	0	0.0199271	0.131642	24.2294
43	1	22.0984	1446.66	ol	61.5787	58.7504	58.7165	-	-	-	-	-	-	-	-		3235.12	45.5437	1356.51	4.14392e-06	0.132717	-618.328	7.48256	4.24379	-	-	103.445	58.2638	33.3333	0	0.263409	59.4993	6.90397	0	0	0	0	0	0	40.7766	0	0.300775	48.8224	10.1002	0	0	0	0	0
44	1	22.0482	1446.57	system	100	100	100	-6.50448	-1.8056	0	0.328094	0.0853226	0.296954	0.186118	0.0856064	0.320014	3234.48	0.0030931	[1296.6345799669034]	[3.994428869804844e-6]	[0.1323598969960369]	[-625.0233877114567]	6.40908	2.9549	7.33543	4.22231	95.2048	28.2416	38.7508	1.61181	2.71803	50.5651	5.93506	0.00738218	0.152715	0.067089	0.0523235	0.139641	0	45.2357	3.19312	2.96164	39.5938	8.28557	0.0135116	0.183909	0.104126	0.0162662	0.412381
44	1	22.0482	1446.57	ol	61.6446	58.8231	58.7881	-	-	-	-	-	-	-	-		3234.93	45.5455	1356.6	4.14433e-06	0.132697	-618.33	7.48241	4.24399	-	-	103.424	58.2658	33.3333	0	0.263871	59.5021	6.90066	0	0	0	0	0	0	40.7774	0	0.301308	48.8257	10.0955	0	0	0	0	0
44	1	22.0482	1446.57	liq	1.81992	2.1166	2.33322	-	-	-	-	-	-	-	-		2932.85	63.1631	1369.13	6.49258e-06	0.147501	-608.989	3.74465	1.97589e-09	-	-	41.1257	1.14503e-17	44.873	8.26254	12.8199	22.2025	8.57311	0.250977	1.97769	0.773498	0.226857	0.0399491	0	45.0394	14.0741	12.0108	14.9481	10.2907	0.394968	2.04779	1.03223	0.0606388	0.101438
44	1	22.0482	1446.57	cpx	19.1153	20.4831	20.4487	-	-	-	-	-	-	-	-		3238.44	65.5191	1192.12	3.65995e-06	0.131143	-641.007	7.12021	4.14077	-	-	90.1453	55.5261	48.6647	3.42276	10.1782	32.9493	3.80702	0.0146609	0.525681	0.257418	0.0869296	0.0932806	0	53.0145	6.32787	10.3498	24.077	4.95979	0.0250416	0.590779	0.372845	0.0252197	0.257074
44	1	22.0482	1446.57	spl	0.549457	0.853139	0.718	-	-	-	-	-	-	-	-		3841.5	42.1644	827.721	3.10158e-06	0.133762	-620.379	8.54714	4.83006	-	-	161.141	89.6202	0	35.8605	0	40.0383	10.6244	0	0	0.0197384	0.652852	12.8042	0	0	45.7535	0	20.1911	9.55232	0	0	0.0197301	0.130711	24.3526
44	1	22.0482	1446.57	opx	16.8707	17.724	17.712	-	-	-	-	-	-	-	-		3235.21	64.3777	1228.88	3.58525e-06	0.130828	-630.908	7.0819	4.22568	-	-	85.2308	57.769	47.9149	3.61514	2.23566	41.2535	4.39536	0	0.0963028	0.0222813	0.166281	0.300641	0	53.2395	6.81692	2.31872	30.7467	5.84057	0	0.110389	0.0329163	0.0492036	0.845078
45	1	21.998	1446.49	system	100	100	100	-6.51353	-1.81099	0	0.328629	0.085432	0.295929	0.186009	0.0854463	0.318921	3234.17	0.00309338	[1293.6831881144763]	[3.996754285984047e-6]	[0.13233834157724475]	[-624.9969519563334]	6.40835	2.9553	7.33486	4.2228	95.1555	28.2466	38.7434	1.60346	2.70641	50.5967	5.93432	0.00707251	0.150496	0.0662881	0.0521723	0.139753	0	45.2353	3.17715	2.94953	39.6258	8.28606	0.0129472	0.18127	0.102902	0.0162222	0.412789
45	1	21.998	1446.49	cpx	18.8525	20.2047	20.1707	-	-	-	-	-	-	-	-		3238.15	65.531	1191.57	3.66208e-06	0.131125	-641.052	7.12017	4.14108	-	-	90.1248	55.5295	48.6659	3.41139	10.2239	32.9253	3.79985	0.0141957	0.522425	0.256533	0.0865708	0.0939931	0	53.018	6.3071	10.3967	24.0604	4.95065	0.024248	0.587144	0.371578	0.0251166	0.259048
45	1	21.998	1446.49	opx	17.0794	17.946	17.9334	-	-	-	-	-	-	-	-		3234.98	64.3826	1227.72	3.58562e-06	0.130808	-630.901	7.0814	4.22582	-	-	85.1969	57.7689	47.919	3.60675	2.24164	41.2569	4.3906	0	0.0955171	0.0221624	0.165038	0.302363	0	53.2469	6.80146	2.32504	30.751	5.83455	0	0.109494	0.0327425	0.0488383	0.849965
45	1	21.998	1446.49	liq	1.81603	2.11212	2.32797	-	-	-	-	-	-	-	-		2932.96	63.1408	1371.15	6.4931e-06	0.147475	-609.033	3.74333	1.97734e-09	-	-	41.0983	1.14675e-17	44.857	8.25315	12.8461	22.2216	8.57326	0.24284	1.96654	0.773445	0.225854	0.0402363	0	45.0316	14.0607	12.0375	14.9636	10.2927	0.382233	2.03663	1.03235	0.0603816	0.102186
45	1	21.998	1446.49	ol	61.7095	58.894	58.8586	-	-	-	-	-	-	-	-		3234.65	45.5471	1351.55	4.14719e-06	0.132674	-618.347	7.48159	4.24433	-	-	103.363	58.27	33.3333	0	0.263785	59.51	6.89291	0	0	0	0	0	0	40.7795	0	0.301226	48.8346	10.0847	0	0	0	0	0
45	1	21.998	1446.49	spl	0.542628	0.843139	0.709303	-	-	-	-	-	-	-	-		3842.68	42.1719	825.405	3.10174e-06	0.133767	-620.08	8.54486	4.82901	-	-	161.093	89.6086	0	35.7885	0	40.0319	10.6294	0	0	0.0198039	0.651409	12.8789	0	0	45.6383	0	20.1775	9.55193	0	0	0.0197854	0.130355	24.4822
46	1	21.9478	1446.4	system	100	100	100	-6.5246	-1.81839	0	0.329186	0.0853588	0.294802	0.185895	0.0852867	0.318013	3233.86	0.00309368	[1298.5824226392854]	[3.9978748606225406e-6]	[0.13231824298499129]	[-624.9832226471779]	6.40884	2.95566	7.3355	4.2233	95.1573	28.2507	38.7362	1.59536	2.69441	50.6313	5.93008	0.00680768	0.148371	0.0654658	0.0519393	0.140095	0	45.2359	3.16173	2.93703	39.6607	8.28178	0.0124648	0.178746	0.101646	0.016153	0.41388
46	1	21.9478	1446.4	opx	17.2835	18.1627	18.1496	-	-	-	-	-	-	-	-		3234.73	64.3874	1227.1	3.58953e-06	0.130789	-630.901	7.08078	4.22604	-	-	85.154	57.7704	47.9236	3.59707	2.24702	41.2626	4.38496	0	0.0947523	0.0221581	0.16394	0.303903	0	53.2561	6.78373	2.33081	30.7576	5.82751	0	0.108626	0.0327386	0.0485172	0.854358
46	1	21.9478	1446.4	cpx	18.5943	19.9309	19.8973	-	-	-	-	-	-	-	-		3237.85	65.5425	1191.94	3.6664e-06	0.131108	-641.103	7.11998	4.14142	-	-	90.0954	55.5336	48.667	3.40018	10.2675	32.904	3.7922	0.0137534	0.51905	0.255569	0.0861602	0.0945882	0	53.022	6.2867	10.4415	24.0461	4.94094	0.0234938	0.58338	0.370201	0.0249987	0.260701
46	1	21.9478	1446.4	liq	1.81452	2.1104	2.32582	-	-	-	-	-	-	-	-		2933.01	63.1216	1372.41	6.49368e-06	0.147451	-609.082	3.74179	1.97873e-09	-	-	41.065	1.14838e-17	44.8442	8.24392	12.871	22.2392	8.57204	0.234954	1.95663	0.77285	0.224691	0.0405051	0	45.0269	14.0475	12.0631	14.9782	10.2931	0.369887	2.02673	1.03174	0.0600815	0.102887
46	1	21.9478	1446.4	ol	61.7713	58.962	58.9259	-	-	-	-	-	-	-	-		3234.38	45.5489	1359.79	4.14635e-06	0.132653	-618.369	7.48294	4.24463	-	-	103.409	58.2735	33.3333	0	0.264399	59.5168	6.88546	0	0	0	0	0	0	40.7813	0	0.30194	48.8425	10.0742	0	0	0	0	0
46	1	21.9478	1446.4	spl	0.536413	0.83406	0.701405	-	-	-	-	-	-	-	-		3843.73	42.1788	829.282	3.10438e-06	0.13377	-619.816	8.54325	4.82806	-	-	161.079	89.5979	0	35.7245	0	40.027	10.6315	0	0	0.0196438	0.648717	12.9486	0	0	45.534	0	20.165	9.54912	0	0	0.0196157	0.129752	24.6025
47	1	21.8976	1446.33	system	100	100	100	-6.53549	-1.8257	0	0.329747	0.0852698	0.293657	0.185782	0.0851255	0.317	3233.52	0.00309399	[1293.8376016799866]	[3.999902114019864e-6]	[0.13229951454142133]	[-624.9695227700852]	6.40746	2.95594	7.33458	4.22381	95.0829	28.2532	38.7292	1.5874	2.68253	50.6655	5.92573	0.00655455	0.146284	0.0646548	0.0517108	0.140422	0	45.2365	3.14657	2.92465	39.6953	8.27732	0.0120037	0.176267	0.100406	0.016085	0.414928
47	1	21.8976	1446.33	opx	17.4893	18.3811	18.3674	-	-	-	-	-	-	-	-		3234.48	64.3922	1226.09	3.58792e-06	0.130771	-630.901	7.08031	4.22626	-	-	85.1179	57.7719	47.9282	3.58726	2.25254	41.2684	4.37923	0	0.0939641	0.0221485	0.162849	0.305394	0	53.2655	6.76579	2.33671	30.7644	5.82035	0	0.107731	0.0327271	0.0481982	0.85862
47	1	21.8976	1446.33	liq	1.81755	2.11394	2.32943	-	-	-	-	-	-	-	-		2933.08	63.1022	1371.24	6.49339e-06	0.147427	-609.132	3.74003	1.98018e-09	-	-	41.0274	1.15009e-17	44.8306	8.23434	12.8966	22.2581	8.57105	0.226981	1.94607	0.771994	0.223507	0.040766	0	45.0216	14.0338	12.0893	14.9937	10.2938	0.357402	2.01617	1.03079	0.0597761	0.103569
47	1	21.8976	1446.33	cpx	18.3311	19.6516	19.6183	-	-	-	-	-	-	-	-		3237.55	65.5543	1190.41	3.66669e-06	0.131092	-641.156	7.11977	4.14178	-	-	90.0641	55.5381	48.668	3.38891	10.312	32.8824	3.78443	0.0133058	0.515524	0.254525	0.0857565	0.095172	0	53.0258	6.26618	10.4873	24.0315	4.93107	0.0227303	0.579448	0.368708	0.0248829	0.262324
47	1	21.8976	1446.33	ol	61.8321	59.0288	58.9917	-	-	-	-	-	-	-	-		3234.1	45.5507	1351.94	4.14959e-06	0.132633	-618.391	7.48155	4.24494	-	-	103.321	58.2769	33.3333	0	0.265027	59.5237	6.8779	0	0	0	0	0	0	40.7832	0	0.302671	48.8504	10.0637	0	0	0	0	0
47	1	21.8976	1446.33	spl	0.52994	0.824555	0.69315	-	-	-	-	-	-	-	-		3844.79	42.1858	828.617	3.1057e-06	0.133775	-619.551	8.5417	4.82711	-	-	161.068	89.5873	0	35.6597	0	40.0218	10.6346	0	0	0.0195827	0.646603	13.0177	0	0	45.4295	0	20.1526	9.54725	0	0	0.0195453	0.129267	24.7218
48	1	21.8474	1446.25	system	100	100	100	-6.54622	-1.83285	0	0.330306	0.0851683	0.292528	0.18567	0.0849647	0.315976	3233.19	0.0030943	[1292.7138736878696]	[4.0011035965345214e-6]	[0.1322799788784952]	[-624.9538869173145]	6.4071	2.95627	7.33452	4.22432	95.05	28.2565	38.7219	1.57929	2.6703	50.7007	5.92135	0.0063007	0.144151	0.0638192	0.0514846	0.140704	0	45.2371	3.13113	2.91189	39.7308	8.27285	0.0115411	0.173731	0.0991282	0.0160179	0.415844
48	1	21.8474	1446.25	ol	61.895	59.098	59.06	-	-	-	-	-	-	-	-		3233.82	45.5524	1349.55	4.14961e-06	0.132612	-618.412	7.48161	4.24525	-	-	103.304	58.2803	33.3333	0	0.265659	59.5307	6.87034	0	0	0	0	0	0	40.7851	0	0.303407	48.8584	10.0531	0	0	0	0	0
48	1	21.8474	1446.25	opx	17.6963	18.6009	18.5866	-	-	-	-	-	-	-	-		3234.23	64.3971	1226.06	3.5904e-06	0.130752	-630.9	7.0798	4.22648	-	-	85.08	57.7735	47.9327	3.57762	2.2581	41.2741	4.37356	0	0.0931663	0.0221361	0.161787	0.306892	0	53.2746	6.74812	2.34266	30.771	5.81328	0	0.106824	0.0327113	0.0478875	0.862898
48	1	21.8474	1446.25	cpx	18.067	19.3715	19.3385	-	-	-	-	-	-	-	-		3237.25	65.5661	1190.29	3.66972e-06	0.131075	-641.208	7.11966	4.14215	-	-	90.0376	55.5428	48.6689	3.37782	10.3575	32.8598	3.77658	0.0128645	0.51195	0.253435	0.0853705	0.0957639	0	53.0293	6.24598	10.5341	24.0162	4.92108	0.0219774	0.575458	0.367146	0.0247721	0.263968
48	1	21.8474	1446.25	liq	1.81834	2.11489	2.33019	-	-	-	-	-	-	-	-		2933.15	63.0826	1371.32	6.49305e-06	0.147403	-609.18	3.73857	1.98163e-09	-	-	40.9963	1.1518e-17	44.8168	8.2248	12.9223	22.2771	8.57016	0.21913	1.93526	0.771022	0.222353	0.0410276	0	45.0162	14.0202	12.1157	15.0094	10.2947	0.345104	2.00534	1.02968	0.0594786	0.104253
48	1	21.8474	1446.25	spl	0.52325	0.814701	0.684614	-	-	-	-	-	-	-	-		3845.83	42.1926	830.526	3.10638e-06	0.133778	-619.289	8.54008	4.82617	-	-	161.052	89.5768	0	35.5961	0	40.0171	10.6369	0	0	0.0194613	0.64427	13.0862	0	0	45.3266	0	20.1406	9.54473	0	0	0.0194148	0.128739	24.8399
49	1	21.7972	1446.18	system	100	100	100	-6.55689	-1.83993	0	0.330864	0.0850594	0.291405	0.18556	0.0848013	0.315002	3232.86	0.00309461	[1294.6798275830013]	[4.002335315114825e-6]	[0.1322600006869193]	[-624.9382326834184]	6.40711	2.95661	7.33477	4.22483	95.0321	28.2602	38.7146	1.57118	2.65794	50.736	5.91698	0.00605223	0.142012	0.0629747	0.0512625	0.14095	0	45.2377	3.11567	2.899	39.7665	8.26841	0.0110882	0.171187	0.0978362	0.015952	0.416655
49	1	21.7972	1446.18	cpx	17.803	19.0914	19.0588	-	-	-	-	-	-	-	-		3236.95	65.5782	1190.1	3.67316e-06	0.131058	-641.261	7.11955	4.1425	-	-	90.0116	55.547	48.6699	3.36668	10.4042	32.8362	3.76838	0.0124429	0.508414	0.252349	0.0849844	0.0964093	0	53.0328	6.22566	10.5821	24.0001	4.91061	0.0212582	0.57151	0.365589	0.0246612	0.265759
49	1	21.7972	1446.18	opx	17.9037	18.8213	18.8064	-	-	-	-	-	-	-	-		3233.98	64.402	1224.99	3.59341e-06	0.130732	-630.898	7.0792	4.22671	-	-	85.0373	57.7754	47.9371	3.56795	2.26376	41.2798	4.36763	0	0.0923797	0.0221243	0.160714	0.308531	0	53.2837	6.7304	2.34872	30.7776	5.80584	0	0.10593	0.0326965	0.0475736	0.867573
49	1	21.7972	1446.18	liq	1.81798	2.11451	2.32949	-	-	-	-	-	-	-	-		2933.2	63.0632	1372.5	6.49296e-06	0.147378	-609.23	3.73703	1.98307e-09	-	-	40.9633	1.1535e-17	44.8035	8.21542	12.9481	22.2961	8.56842	0.211618	1.9243	0.770015	0.221182	0.0413186	0	45.0112	14.0068	12.1421	15.025	10.2945	0.333337	1.99436	1.02853	0.0591765	0.105012
49	1	21.7972	1446.18	ol	61.9587	59.168	59.1292	-	-	-	-	-	-	-	-		3233.54	45.5542	1353.07	4.14947e-06	0.132591	-618.433	7.48226	4.24556	-	-	103.315	58.2839	33.3333	0	0.266292	59.538	6.86236	0	0	0	0	0	0	40.7872	0	0.304145	48.8668	10.0419	0	0	0	0	0
49	1	21.7972	1446.18	spl	0.516559	0.804859	0.676078	-	-	-	-	-	-	-	-		3846.95	42.1999	827.966	3.10668e-06	0.133783	-619.007	8.53789	4.82516	-	-	161.005	89.5655	0	35.5277	0	40.0117	10.64	0	0	0.0193392	0.64197	13.1594	0	0	45.2163	0	20.1275	9.54257	0	0	0.019283	0.128214	24.966
50	1	21.747	1446.1	system	100	100	100	-6.56739	-1.84684	0	0.331425	0.0849444	0.290266	0.185449	0.0846371	0.314081	3232.53	0.00309492	[1296.0360107696604]	[4.0041574718322795e-6]	[0.13224013673711185]	[-624.9238563571889]	6.40676	2.95696	7.33468	4.22533	94.999	28.264	38.7073	1.56306	2.64558	50.7717	5.91223	0.00581538	0.139894	0.0621358	0.0510365	0.141249	0	45.2384	3.10019	2.8861	39.8025	8.26346	0.0106565	0.168669	0.0965525	0.0158849	0.417624
50	1	21.747	1446.1	liq	1.81749	2.11398	2.32864	-	-	-	-	-	-	-	-		2933.25	63.0442	1371.92	6.49316e-06	0.147353	-609.279	3.73526	1.98449e-09	-	-	40.9253	1.15518e-17	44.7905	8.20587	12.9736	22.3146	8.56718	0.204293	1.91339	0.769023	0.220051	0.0415735	0	45.0064	13.9931	12.1682	15.0401	10.2949	0.321857	1.98342	1.02739	0.0588846	0.105679
50	1	21.747	1446.1	opx	18.1076	19.038	19.0225	-	-	-	-	-	-	-	-		3233.73	64.4068	1227.9	3.59477e-06	0.130713	-630.897	7.07895	4.22695	-	-	85.0105	57.7772	47.9417	3.55817	2.26938	41.2856	4.36183	0	0.0915823	0.0221072	0.159673	0.310026	0	53.293	6.71249	2.35474	30.7844	5.79859	0	0.105024	0.0326737	0.0472692	0.871846
50	1	21.747	1446.1	cpx	17.5427	18.8152	18.783	-	-	-	-	-	-	-	-		3236.64	65.5902	1190.57	3.67647e-06	0.131041	-641.315	7.11942	4.14286	-	-	89.9846	55.5513	48.6709	3.35543	10.4505	32.8131	3.76031	0.0120302	0.504819	0.2512	0.0846125	0.0970077	0	53.0365	6.20517	10.6297	23.9844	4.90033	0.0205541	0.567496	0.363943	0.0245544	0.267422
50	1	21.747	1446.1	ol	62.0221	59.2376	59.1981	-	-	-	-	-	-	-	-		3233.26	45.556	1353.9	4.15081e-06	0.132569	-618.454	7.4822	4.24588	-	-	103.292	58.2874	33.3333	0	0.266923	59.5452	6.8545	0	0	0	0	0	0	40.7891	0	0.30488	48.8751	10.0309	0	0	0	0	0
50	1	21.747	1446.1	spl	0.51007	0.79529	0.667793	-	-	-	-	-	-	-	-		3847.99	42.2068	828.088	3.10622e-06	0.133786	-618.744	8.53623	4.82424	-	-	160.986	89.5552	0	35.4636	0	40.0072	10.6422	0	0	0.0192205	0.63979	13.228	0	0	45.1132	0	20.1157	9.54	0	0	0.0191555	0.127717	25.0843
51	1	21.6968	1446.01	system	100	100	100	-6.57766	-1.85338	0	0.33198	0.0848247	0.289181	0.185335	0.0844763	0.313248	3232.22	0.00309521	[1294.050365612514]	[4.00460866048153e-6]	[0.13221919821146835]	[-624.9117123590447]	6.40627	2.95736	7.33434	4.22584	94.9593	28.2689	38.7001	1.55501	2.63322	50.8071	5.9076	0.00558593	0.137796	0.0612995	0.0508168	0.141503	0	45.2391	3.08486	2.8732	39.8383	8.25866	0.0102381	0.166172	0.0952722	0.0158197	0.418459
51	1	21.6968	1446.01	liq	1.81379	2.10974	2.32372	-	-	-	-	-	-	-	-		2933.28	63.026	1372.65	6.49311e-06	0.147328	-609.329	3.73386	1.98587e-09	-	-	40.895	1.1568e-17	44.7784	8.19718	12.9984	22.3317	8.5656	0.197364	1.90271	0.767892	0.218978	0.0418266	0	45.002	13.9807	12.1936	15.0543	10.2948	0.310994	1.97269	1.02606	0.0586075	0.106341
51	1	21.6968	1446.01	opx	18.3062	19.2491	19.2332	-	-	-	-	-	-	-	-		3233.48	64.4116	1229.13	3.59555e-06	0.130694	-630.896	7.07865	4.22719	-	-	84.9819	57.7793	47.9459	3.54884	2.2748	41.2911	4.35633	0	0.0908049	0.0220904	0.158688	0.311462	0	53.3018	6.6954	2.36054	30.7908	5.79172	0	0.104141	0.0326514	0.0469813	0.875952
51	1	21.6968	1446.01	cpx	17.2905	18.5476	18.5158	-	-	-	-	-	-	-	-		3236.34	65.6021	1192.51	3.67865e-06	0.131024	-641.37	7.1195	4.1432	-	-	89.9675	55.5555	48.6718	3.34468	10.4967	32.7894	3.75243	0.0116392	0.50133	0.250074	0.0842684	0.0975909	0	53.0397	6.18555	10.6771	23.968	4.89027	0.019887	0.563598	0.362326	0.0244556	0.269041
51	1	21.6968	1446.01	ol	62.0859	59.3077	59.2677	-	-	-	-	-	-	-	-		3232.98	45.5577	1348.91	4.15058e-06	0.132548	-618.476	7.48167	4.24619	-	-	103.246	58.2911	33.3333	0	0.267532	59.5522	6.84692	0	0	0	0	0	0	40.791	0	0.305591	48.8831	10.0202	0	0	0	0	0
51	1	21.6968	1446.01	spl	0.503664	0.785819	0.65961	-	-	-	-	-	-	-	-		3848.98	42.2134	825.263	3.10752e-06	0.133788	-618.494	8.53389	4.82336	-	-	160.916	89.5456	0	35.4022	0	40.0031	10.6441	0	0	0.0190994	0.637659	13.2938	0	0	45.0145	0	20.1044	9.53738	0	0	0.0190261	0.127233	25.1975
52	1	21.6466	1445.92	system	100	100	100	-6.58785	-1.85983	0	0.332533	0.0846987	0.288102	0.185223	0.0843127	0.312478	3231.89	0.00309552	[1294.4550211922658]	[4.006226538215475e-6]	[0.13219921830291465]	[-624.9019556634707]	6.40624	2.9577	7.33456	4.22634	94.9398	28.2726	38.6931	1.54726	2.62121	50.8413	5.90315	0.00537	0.135771	0.0604881	0.0506087	0.141721	0	45.2397	3.07007	2.86066	39.8729	8.25405	0.00984422	0.163763	0.0940296	0.015758	0.419185
52	1	21.6466	1445.92	liq	1.81349	2.10944	2.32315	-	-	-	-	-	-	-	-		2933.3	63.0078	1372.87	6.49321e-06	0.147303	-609.384	3.73216	1.98723e-09	-	-	40.858	1.15839e-17	44.7667	8.18856	13.0233	22.3484	8.56343	0.190728	1.89205	0.766818	0.217889	0.042099	0	44.9979	13.9683	12.219	15.0681	10.2939	0.300589	1.96196	1.0248	0.0583261	0.107052
52	1	21.6466	1445.92	opx	18.5041	19.4596	19.4431	-	-	-	-	-	-	-	-		3233.23	64.4164	1224.21	3.59671e-06	0.130675	-630.9	7.07793	4.22743	-	-	84.9335	57.7816	47.9502	3.53953	2.28032	41.2967	4.3505	0	0.0900358	0.0220746	0.157687	0.313027	0	53.3105	6.67834	2.36644	30.7973	5.7844	0	0.103266	0.0326306	0.0466883	0.880418
52	1	21.6466	1445.92	cpx	17.0376	18.2792	18.2478	-	-	-	-	-	-	-	-		3236.04	65.6142	1187.3	3.68067e-06	0.131007	-641.429	7.11905	4.14354	-	-	89.9263	55.5593	48.6728	3.33391	10.544	32.7649	3.74417	0.0112648	0.497874	0.248951	0.0839239	0.0982238	0	53.0429	6.16587	10.7257	23.951	4.8797	0.0192481	0.559734	0.360713	0.0243566	0.270796
52	1	21.6466	1445.92	ol	62.1476	59.3754	59.3346	-	-	-	-	-	-	-	-		3232.7	45.5594	1352.82	4.15201e-06	0.132527	-618.503	7.48242	4.24652	-	-	103.261	58.295	33.3333	0	0.268142	59.5596	6.83888	0	0	0	0	0	0	40.7931	0	0.306302	48.8917	10.009	0	0	0	0	0
52	1	21.6466	1445.92	spl	0.497221	0.776298	0.651373	-	-	-	-	-	-	-	-		3850.04	42.2204	824.271	3.11003e-06	0.133792	-618.229	8.5322	4.82241	-	-	160.897	89.5352	0	35.3367	0	39.9985	10.6465	0	0	0.0189673	0.635527	13.3638	0	0	44.9094	0	20.0923	9.5349	0	0	0.0188854	0.126746	25.3178
53	1	21.5964	1445.84	system	100	100	100	-6.59799	-1.86633	0	0.333095	0.0845626	0.28698	0.185113	0.0841472	0.311631	3231.55	0.00309584	[1296.285957316571]	[4.007245265726993e-6]	[0.13218032003601074]	[-624.8919948065374]	6.40594	2.958	7.3346	4.22685	94.9097	28.2752	38.6861	1.5395	2.6092	50.8759	5.89829	0.00516386	0.133768	0.059684	0.0503951	0.141984	0	45.2404	3.05528	2.84811	39.9079	8.24888	0.00946819	0.161379	0.0927979	0.0156946	0.420046
53	1	21.5964	1445.84	opx	18.7024	19.6704	19.6532	-	-	-	-	-	-	-	-		3232.98	64.4213	1225.64	3.59925e-06	0.130656	-630.902	7.07751	4.22768	-	-	84.8982	57.7839	47.9546	3.52985	2.28594	41.3024	4.34474	0	0.0892401	0.022051	0.156706	0.314501	0	53.3197	6.6606	2.37247	30.8041	5.7772	0	0.102362	0.0325983	0.0464015	0.884637
53	1	21.5964	1445.84	cpx	16.7821	18.0078	17.9767	-	-	-	-	-	-	-	-		3235.74	65.6264	1188.39	3.68317e-06	0.13099	-641.489	7.11911	4.14389	-	-	89.9081	55.5634	48.6738	3.32278	10.5917	32.7405	3.73593	0.0108884	0.494251	0.247725	0.0835831	0.0988273	0	53.0463	6.14557	10.7747	23.9343	4.86918	0.0186056	0.555686	0.358954	0.0242588	0.272472
53	1	21.5964	1445.84	ol	62.2086	59.4425	59.4007	-	-	-	-	-	-	-	-		3232.41	45.5612	1354.64	4.15186e-06	0.132506	-618.529	7.4826	4.24684	-	-	103.249	58.2987	33.3333	0	0.268768	59.567	6.83088	0	0	0	0	0	0	40.7951	0	0.307033	48.9001	9.99775	0	0	0	0	0
53	1	21.5964	1445.84	liq	1.81613	2.11255	2.32631	-	-	-	-	-	-	-	-		2933.32	62.9897	1374.96	6.49236e-06	0.147279	-609.439	3.73074	1.98865e-09	-	-	40.8273	1.16005e-17	44.7545	8.17935	13.0485	22.3666	8.56155	0.184066	1.88076	0.765485	0.216818	0.0423603	0	44.9937	13.9551	12.2449	15.0831	10.2935	0.290141	1.95061	1.0232	0.0580497	0.107735
53	1	21.5964	1445.84	spl	0.490768	0.766733	0.64311	-	-	-	-	-	-	-	-		3851.06	42.2272	825.151	3.11013e-06	0.133795	-617.974	8.53041	4.82151	-	-	160.866	89.5253	0	35.2732	0	39.9944	10.6486	0	0	0.0188434	0.633495	13.4316	0	0	44.8076	0	20.0808	9.53224	0	0	0.0187532	0.126282	25.4343
54	1	21.5462	1445.75	system	100	100	100	-6.60794	-1.87266	0	0.333655	0.084411	0.285867	0.185002	0.0839829	0.310778	3231.21	0.00309615	[1294.1855325913646]	[4.009803948509306e-6]	[0.13216068524362604]	[-624.8799023583172]	6.40529	2.95833	7.33427	4.22736	94.8646	28.2786	38.679	1.5316	2.59686	50.9111	5.89353	0.00495858	0.131727	0.0588574	0.0501845	0.14221	0	45.2412	3.04022	2.83521	39.9435	8.24387	0.00909363	0.158948	0.091531	0.0156321	0.420797
54	1	21.5462	1445.75	opx	18.9012	19.882	19.8641	-	-	-	-	-	-	-	-		3232.72	64.4262	1222.52	3.60126e-06	0.130638	-630.903	7.07685	4.22793	-	-	84.8523	57.7862	47.9589	3.52026	2.29164	41.308	4.33902	0	0.0884389	0.0220246	0.155742	0.315998	0	53.3287	6.64303	2.37857	30.8106	5.77006	0	0.101451	0.0325617	0.0461197	0.888916
54	1	21.5462	1445.75	cpx	16.5263	17.7362	17.7054	-	-	-	-	-	-	-	-		3235.43	65.6388	1185.94	3.68705e-06	0.130974	-641.548	7.11876	4.14423	-	-	89.8712	55.5675	48.6747	3.31177	10.6404	32.7153	3.72762	0.0105196	0.49059	0.246459	0.0832563	0.0994445	0	53.0495	6.12546	10.8246	23.9168	4.85855	0.0179762	0.551593	0.357133	0.0241649	0.274185
54	1	21.5462	1445.75	liq	1.81663	2.11318	2.32674	-	-	-	-	-	-	-	-		2933.36	62.9712	1374.62	6.49272e-06	0.147254	-609.491	3.72905	1.99006e-09	-	-	40.7907	1.16171e-17	44.7421	8.17015	13.074	22.3846	8.55988	0.177545	1.8692	0.764087	0.215773	0.0426259	0	44.9893	13.9419	12.271	15.0979	10.2933	0.279912	1.93897	1.02151	0.0577803	0.10843
54	1	21.5462	1445.75	ol	62.2717	59.5117	59.4691	-	-	-	-	-	-	-	-		3232.13	45.563	1352.52	4.15401e-06	0.132485	-618.552	7.48235	4.24716	-	-	103.216	58.3023	33.3333	0	0.269398	59.5744	6.8229	0	0	0	0	0	0	40.7971	0	0.307768	48.9086	9.98657	0	0	0	0	0
54	1	21.5462	1445.75	spl	0.48416	0.756917	0.634643	-	-	-	-	-	-	-	-		3852.09	42.2341	824.81	3.1122e-06	0.133799	-617.714	8.52872	4.82059	-	-	160.844	89.5152	0	35.2091	0	39.9901	10.6508	0	0	0.0187082	0.631501	13.4998	0	0	44.7051	0	20.0692	9.52974	0	0	0.0186098	0.125825	25.5515
55	1	21.496	1445.67	system	100	100	100	-6.61746	-1.87847	0	0.334214	0.0842451	0.284788	0.184891	0.0838198	0.309963	3230.89	0.00309646	[1297.2190454484414]	[4.0087053932833095e-6]	[0.13214031330413817]	[-624.868432822065]	6.40538	2.9587	7.33455	4.22787	94.8495	28.2828	38.6718	1.52369	2.58443	50.9464	5.8888	0.00475883	0.129685	0.058027	0.0499768	0.142416	0	45.2419	3.02512	2.82221	39.9793	8.23891	0.00872906	0.156516	0.0902578	0.0155706	0.421492
55	1	21.496	1445.67	opx	19.0959	20.0893	20.0708	-	-	-	-	-	-	-	-		3232.47	64.431	1225.45	3.60127e-06	0.130618	-630.904	7.07667	4.2282	-	-	84.828	57.789	47.963	3.51098	2.29714	41.3135	4.33354	0	0.0876337	0.0219947	0.154865	0.317322	0	53.3374	6.62604	2.38447	30.8172	5.76322	0	0.100535	0.0325202	0.0458636	0.89271
55	1	21.496	1445.67	liq	1.81496	2.1113	2.32444	-	-	-	-	-	-	-	-		2933.38	62.9535	1375.73	6.49213e-06	0.147229	-609.544	3.72751	1.99145e-09	-	-	40.7573	1.16334e-17	44.7302	8.16157	13.0991	22.4019	8.55807	0.171476	1.8576	0.762462	0.214823	0.0428715	0	44.9849	13.9296	12.2966	15.1121	10.2929	0.270391	1.92725	1.01951	0.0575356	0.109074
55	1	21.496	1445.67	cpx	16.2761	17.4706	17.4401	-	-	-	-	-	-	-	-		3235.13	65.6511	1189.72	3.68786e-06	0.130957	-641.606	7.11913	4.1446	-	-	89.8668	55.5721	48.6754	3.30113	10.6887	32.69	3.71947	0.0101766	0.486913	0.245164	0.0829732	0.100007	0	53.0524	6.10601	10.8742	23.8993	4.84811	0.0173908	0.54748	0.355271	0.0240837	0.275746
55	1	21.496	1445.67	ol	62.3354	59.5818	59.5384	-	-	-	-	-	-	-	-		3231.85	45.5647	1355.07	4.15185e-06	0.132464	-618.576	7.48273	4.24748	-	-	103.214	58.3061	33.3333	0	0.270017	59.5817	6.81499	0	0	0	0	0	0	40.7991	0	0.308489	48.917	9.97548	0	0	0	0	0
55	1	21.496	1445.67	spl	0.477549	0.747049	0.62616	-	-	-	-	-	-	-	-		3853	42.2404	824.609	3.11247e-06	0.133799	-617.48	8.52715	4.81979	-	-	160.818	89.5067	0	35.151	0	39.9872	10.6519	0	0	0.01858	0.629751	13.5617	0	0	44.6125	0	20.0593	9.52668	0	0	0.0184745	0.125423	25.6577
56	1	21.4458	1445.58	system	100	100	100	-6.62663	-1.88394	0	0.334768	0.0840704	0.283724	0.184781	0.0836553	0.309172	3230.54	0.00309678	[1293.756024254411]	[4.01077193242129e-6]	[0.1321206740407847]	[-624.8576142298475]	6.40448	2.959	7.33405	4.22838	94.7943	28.2857	38.6647	1.51597	2.57212	50.9813	5.88413	0.0045734	0.127677	0.0572057	0.049791	0.142531	0	45.2426	3.0104	2.80933	40.0147	8.23403	0.00839061	0.154123	0.088998	0.0155158	0.421918
56	1	21.4458	1445.58	liq	1.8169	2.11363	2.32674	-	-	-	-	-	-	-	-		2933.39	62.9354	1374	6.49198e-06	0.147204	-609.6	3.72571	1.99283e-09	-	-	40.7181	1.16496e-17	44.7184	8.15298	13.1245	22.419	8.55597	0.165659	1.84568	0.760765	0.213895	0.0431308	0	44.9808	13.9173	12.3225	15.1263	10.2921	0.261262	1.91522	1.01742	0.0572968	0.109752
56	1	21.4458	1445.58	opx	19.2942	20.3005	20.2812	-	-	-	-	-	-	-	-		3232.22	64.4358	1226.01	3.60446e-06	0.130599	-630.906	7.07628	4.22847	-	-	84.7936	57.792	47.967	3.50181	2.30286	41.3189	4.32792	0	0.0868232	0.0219556	0.153996	0.318775	0	53.3459	6.60924	2.39058	30.8235	5.75619	0	0.099613	0.0324648	0.0456099	0.896867
56	1	21.4458	1445.58	cpx	16.0199	17.1984	17.1682	-	-	-	-	-	-	-	-		3234.83	65.6637	1189.99	3.69206e-06	0.13094	-641.67	7.11905	4.14495	-	-	89.8424	55.5763	48.6761	3.29059	10.7395	32.6626	3.71096	0.00984776	0.4832	0.243796	0.0827098	0.100629	0	53.0548	6.0867	10.9263	23.8801	4.83719	0.0168294	0.543322	0.3533	0.024008	0.277471
56	1	21.4458	1445.58	ol	62.3985	59.651	59.6067	-	-	-	-	-	-	-	-		3231.56	45.5664	1348.4	4.15277e-06	0.132442	-618.602	7.48201	4.24781	-	-	103.158	58.3099	33.3333	0	0.270644	59.5892	6.80685	0	0	0	0	0	0	40.8011	0	0.309222	48.9256	9.96407	0	0	0	0	0
56	1	21.4458	1445.58	spl	0.470513	0.736521	0.617112	-	-	-	-	-	-	-	-		3853.99	42.2471	822.666	3.11122e-06	0.133802	-617.229	8.52531	4.81892	-	-	160.782	89.4974	0	35.0885	0	39.9835	10.6538	0	0	0.0184339	0.628077	13.6277	0	0	44.5131	0	20.0484	9.52411	0	0	0.0183209	0.125033	25.771
57	1	21.3956	1445.5	system	100	100	100	-6.63568	-1.88939	0	0.335329	0.0838617	0.282617	0.184674	0.0834899	0.308315	3230.19	0.00309711	[1294.2859698108643]	[4.010892088387974e-6]	[0.13210154481797468]	[-624.8440700468476]	6.40425	2.95929	7.3342	4.2289	94.7672	28.288	38.6575	1.50812	2.55955	51.0169	5.8793	0.00439568	0.125649	0.0563633	0.0496085	0.142648	0	45.2434	2.99542	2.79617	40.0508	8.22895	0.00806619	0.151705	0.0877054	0.0154621	0.42235
57	1	21.3956	1445.5	liq	1.82029	2.11762	2.33086	-	-	-	-	-	-	-	-		2933.42	62.9168	1373.6	6.49242e-06	0.147179	-609.653	3.72407	1.99427e-09	-	-	40.6827	1.16666e-17	44.7059	8.14358	13.1507	22.4373	8.55441	0.159818	1.83304	0.758969	0.212944	0.0433994	0	44.9762	13.9038	12.3494	15.1413	10.2921	0.252096	1.90244	1.0152	0.0570523	0.110455
57	1	21.3956	1445.5	opx	19.4955	20.5148	20.4947	-	-	-	-	-	-	-	-		3231.97	64.4408	1224.62	3.60527e-06	0.130581	-630.906	7.07576	4.22874	-	-	84.7533	57.7949	47.9711	3.4923	2.30883	41.3241	4.32231	0	0.0859914	0.0219162	0.153112	0.320293	0	53.3546	6.59179	2.39697	30.8298	5.74916	0	0.0986663	0.0324091	0.0453515	0.901209
57	1	21.3956	1445.5	ol	62.4625	59.7213	59.6758	-	-	-	-	-	-	-	-		3231.28	45.5682	1350.11	4.1518e-06	0.132421	-618.625	7.48248	4.24813	-	-	103.159	58.3136	33.3333	0	0.271294	59.5967	6.79871	0	0	0	0	0	0	40.8032	0	0.309979	48.9342	9.95265	0	0	0	0	0
57	1	21.3956	1445.5	cpx	15.7585	16.9206	16.8907	-	-	-	-	-	-	-	-		3234.52	65.6767	1187.99	3.69379e-06	0.130923	-641.732	7.11893	4.14531	-	-	89.8154	55.5806	48.6768	3.27959	10.7915	32.6348	3.70239	0.00951437	0.479326	0.242356	0.0824463	0.101278	0	53.0575	6.06658	10.9796	23.8605	4.82619	0.0162602	0.538985	0.351225	0.0239324	0.27927
57	1	21.3956	1445.5	spl	0.463301	0.72572	0.607833	-	-	-	-	-	-	-	-		3855.03	42.254	821.379	3.11819e-06	0.133806	-616.964	8.52307	4.818	-	-	160.724	89.4872	0	35.0232	0	39.9792	10.6564	0	0	0.0182835	0.626397	13.6966	0	0	44.4094	0	20.0368	9.52194	0	0	0.018163	0.12464	25.889
58	1	21.3454	1445.42	system	100	100	100	-6.64477	-1.89489	0	0.335892	0.0836551	0.281497	0.184565	0.083329	0.307419	3229.85	0.00309742	[1294.4267555592544]	[4.015103902267358e-6]	[0.13208157684705457]	[-624.827554690394]	6.40366	2.95962	7.33391	4.2294	94.7243	28.2913	38.6501	1.50002	2.54656	51.0533	5.87454	0.00421807	0.123574	0.0555036	0.0494204	0.14277	0	45.2442	2.97996	2.78256	40.0877	8.224	0.0077419	0.149231	0.0863857	0.0154067	0.422801
58	1	21.3454	1445.42	opx	19.6968	20.7293	20.7085	-	-	-	-	-	-	-	-		3231.73	64.4458	1229.7	3.60844e-06	0.130562	-630.902	7.07561	4.22901	-	-	84.7305	57.7978	47.9752	3.48268	2.31488	41.3292	4.31688	0	0.0851478	0.0218811	0.152231	0.321828	0	53.3633	6.57415	2.40344	30.836	5.74239	0	0.0977059	0.0323595	0.045094	0.905595
58	1	21.3454	1445.42	liq	1.82065	2.11809	2.33109	-	-	-	-	-	-	-	-		2933.48	62.8984	1374.84	6.49137e-06	0.147154	-609.7	3.7225	1.99573e-09	-	-	40.6494	1.16839e-17	44.6927	8.13395	13.1767	22.4558	8.554	0.153944	1.82012	0.757035	0.212045	0.043673	0	44.9711	13.8899	12.376	15.1566	10.2935	0.242874	1.88938	1.01279	0.0568217	0.111172
58	1	21.3454	1445.42	cpx	15.4978	16.6436	16.6141	-	-	-	-	-	-	-	-		3234.22	65.6898	1192.33	3.69822e-06	0.130907	-641.793	7.11914	4.14565	-	-	89.8041	55.5847	48.6775	3.26867	10.8445	32.606	3.69384	0.00918372	0.475403	0.240843	0.0821697	0.101927	0	53.0599	6.04657	11.0338	23.8403	4.81519	0.0156956	0.534591	0.349044	0.0238529	0.28107
58	1	21.3454	1445.42	ol	62.5287	59.7942	59.7477	-	-	-	-	-	-	-	-		3231	45.57	1346.59	4.1562e-06	0.1324	-618.644	7.48193	4.24844	-	-	103.113	58.317	33.3333	0	0.27195	59.6036	6.79107	0	0	0	0	0	0	40.8051	0	0.310744	48.9422	9.94194	0	0	0	0	0
58	1	21.3454	1445.42	spl	0.456088	0.71491	0.598554	-	-	-	-	-	-	-	-		3856.1	42.2611	821.088	3.11625e-06	0.133809	-616.693	8.52139	4.81705	-	-	160.705	89.4767	0	34.9574	0	39.9739	10.6599	0	0	0.0181243	0.624744	13.7659	0	0	44.3049	0	20.0246	9.5206	0	0	0.0179962	0.124252	26.0077
59	1	21.2952	1445.34	system	100	100	100	-6.65371	-1.90019	0	0.336455	0.0834297	0.280396	0.184455	0.0831693	0.306632	3229.53	0.00309773	[1293.6534913981193]	[4.016421196912593e-6]	[0.13206089073438215]	[-624.8108943909175]	6.40331	2.96	7.33375	4.22991	94.6904	28.2957	38.6427	1.49192	2.5335	51.0894	5.87018	0.00404208	0.121501	0.0546387	0.0492293	0.142888	0	45.2449	2.96448	2.76886	40.1244	8.2196	0.00742041	0.146759	0.0850572	0.0153503	0.423235
59	1	21.2952	1445.34	liq	1.81809	2.11519	2.32765	-	-	-	-	-	-	-	-		2933.51	62.8805	1375.27	6.49152e-06	0.147128	-609.75	3.72086	1.99714e-09	-	-	40.6138	1.17005e-17	44.6808	8.1248	13.2026	22.4734	8.55234	0.148612	1.80736	0.755073	0.21113	0.0439437	0	44.9668	13.8766	12.4025	15.171	10.2933	0.234502	1.87645	1.01034	0.0565863	0.11188
59	1	21.2952	1445.34	opx	19.8928	20.9384	20.917	-	-	-	-	-	-	-	-		3231.48	64.4507	1223.72	3.60971e-06	0.130542	-630.899	7.07472	4.22928	-	-	84.6732	57.8008	47.9793	3.47318	2.32086	41.3343	4.31155	0	0.0843139	0.0218373	0.151384	0.323328	0	53.3719	6.5567	2.40982	30.8421	5.73573	0	0.0967563	0.0322972	0.0448466	0.909885
59	1	21.2952	1445.34	cpx	15.2445	16.3744	16.3454	-	-	-	-	-	-	-	-		3233.91	65.7028	1187.53	3.69961e-06	0.13089	-641.852	7.11877	4.146	-	-	89.7664	55.5887	48.6783	3.25766	10.8965	32.5778	3.68545	0.00887977	0.471534	0.239359	0.0819239	0.102575	0	53.0626	6.02642	11.0871	23.8205	4.80441	0.0151766	0.530259	0.346905	0.0237823	0.282866
59	1	21.2952	1445.34	ol	62.5954	59.8675	59.8204	-	-	-	-	-	-	-	-		3230.72	45.5718	1348.6	4.15739e-06	0.132379	-618.664	7.48208	4.24875	-	-	103.1	58.3206	33.3333	0	0.272594	59.6108	6.78327	0	0	0	0	0	0	40.8071	0	0.311495	48.9504	9.93099	0	0	0	0	0
59	1	21.2952	1445.34	spl	0.449111	0.70445	0.589578	-	-	-	-	-	-	-	-		3857.14	42.268	821.101	3.11746e-06	0.133813	-616.424	8.51962	4.81612	-	-	160.678	89.4664	0	34.892	0	39.969	10.6632	0	0	0.0179723	0.623228	13.8346	0	0	44.2012	0	20.0128	9.51906	0	0	0.0178369	0.123893	26.1252
60	1	21.245	1445.26	system	100	100	100	-6.66266	-1.90551	0	0.33702	0.0832101	0.279274	0.184344	0.0830118	0.305797	3229.19	0.00309804	[1295.9674669161213]	[4.017150813187488e-6]	[0.13204128740463933]	[-624.7955948718914]	6.40312	2.96031	7.33386	4.2304	94.6653	28.2988	38.6354	1.48397	2.52064	51.125	5.86569	0.00388171	0.119487	0.0537993	0.0490463	0.143007	0	45.2456	2.94928	2.75537	40.1605	8.21498	0.00712746	0.144356	0.0837675	0.0152963	0.423675
60	1	21.245	1445.26	liq	1.81911	2.11643	2.32875	-	-	-	-	-	-	-	-		2933.56	62.8626	1377.27	6.49115e-06	0.147103	-609.798	3.71937	1.99859e-09	-	-	40.582	1.17177e-17	44.668	8.11522	13.2285	22.4914	8.55197	0.143165	1.79422	0.753016	0.210242	0.0442184	0	44.9619	13.8627	12.429	15.1859	10.2946	0.225947	1.86314	1.00777	0.0563582	0.112599
60	1	21.245	1445.26	cpx	14.989	16.1027	16.074	-	-	-	-	-	-	-	-		3233.61	65.716	1189.44	3.7019e-06	0.130873	-641.915	7.11893	4.14633	-	-	89.7535	55.5924	48.679	3.24664	10.9501	32.5484	3.67698	0.00857276	0.467597	0.237816	0.081659	0.103229	0	53.065	6.00622	11.142	23.7997	4.79352	0.0146524	0.525847	0.344679	0.0237061	0.284677
60	1	21.245	1445.26	opx	20.0893	21.1478	21.1257	-	-	-	-	-	-	-	-		3231.24	64.4557	1226.82	3.61054e-06	0.130524	-630.896	7.07459	4.22954	-	-	84.6512	57.8038	47.9834	3.46353	2.32694	41.339	4.30639	0	0.0834795	0.0217831	0.150535	0.324863	0	53.3805	6.53899	2.41632	30.848	5.7293	0	0.095806	0.0322196	0.0445984	0.914275
60	1	21.245	1445.26	ol	62.6606	59.9392	59.8911	-	-	-	-	-	-	-	-		3230.44	45.5735	1350.33	4.15744e-06	0.132358	-618.684	7.48222	4.24906	-	-	103.086	58.324	33.3333	0	0.273247	59.6175	6.7759	0	0	0	0	0	0	40.8089	0	0.312255	48.9582	9.92065	0	0	0	0	0
60	1	21.245	1445.26	spl	0.442051	0.693848	0.580486	-	-	-	-	-	-	-	-		3858.21	42.2751	822.156	3.11826e-06	0.133817	-616.153	8.51803	4.81516	-	-	160.665	89.4557	0	34.8259	0	39.9632	10.6673	0	0	0.0178147	0.621663	13.9041	0	0	44.0964	0	20.0003	9.51818	0	0	0.017672	0.123523	26.2439
61	1	21.1948	1445.19	system	100	100	100	-6.67137	-1.91063	0	0.337589	0.0829638	0.278151	0.184234	0.0828538	0.305045	3228.86	0.00309835	[1294.4700553014334]	[4.019105007164378e-6]	[0.13202140281469543]	[-624.7787002925073]	6.40263	2.96065	7.33365	4.2309	94.6266	28.3024	38.6281	1.47597	2.50764	51.1606	5.86155	0.00372033	0.117466	0.0529509	0.0488583	0.143123	0	45.2462	2.93397	2.74172	40.1966	8.21085	0.00683254	0.141942	0.0824632	0.0152408	0.424105
61	1	21.1948	1445.19	liq	1.81857	2.11587	2.32789	-	-	-	-	-	-	-	-		2933.58	62.8452	1374.52	6.49058e-06	0.147078	-609.849	3.71742	2.00001e-09	-	-	40.5397	1.17345e-17	44.6564	8.10583	13.2543	22.5089	8.55057	0.138299	1.78098	0.750858	0.209386	0.0444996	0	44.958	13.8491	12.4554	15.2003	10.2947	0.218304	1.84971	1.00505	0.0561384	0.113335
61	1	21.1948	1445.19	cpx	14.7375	15.8352	15.8069	-	-	-	-	-	-	-	-		3233.3	65.7292	1188.47	3.70401e-06	0.130856	-641.975	7.11879	4.14667	-	-	89.7265	55.5962	48.6799	3.23543	11.0029	32.5198	3.66858	0.00829521	0.463636	0.23623	0.081429	0.103893	0	53.0678	5.98569	11.1961	23.7796	4.78274	0.0141785	0.521411	0.342393	0.0236402	0.28652
61	1	21.1948	1445.19	opx	20.2825	21.3539	21.331	-	-	-	-	-	-	-	-		3230.99	64.4608	1225.48	3.61074e-06	0.130505	-630.893	7.07416	4.22982	-	-	84.6151	57.8069	47.9876	3.4538	2.33305	41.344	4.30106	0	0.0826502	0.0217332	0.149723	0.326394	0	53.3892	6.52112	2.42286	30.8541	5.72265	0	0.0948616	0.0321483	0.0443613	0.918654
61	1	21.1948	1445.19	ol	62.7264	60.0116	59.9626	-	-	-	-	-	-	-	-		3230.16	45.5753	1348.32	4.15977e-06	0.132336	-618.704	7.48203	4.24937	-	-	103.057	58.3274	33.3333	0	0.273901	59.6245	6.76823	0	0	0	0	0	0	40.8108	0	0.313018	48.9663	9.90989	0	0	0	0	0
61	1	21.1948	1445.19	spl	0.435119	0.683433	0.571555	-	-	-	-	-	-	-	-		3859.3	42.2822	818.769	3.11949e-06	0.133821	-615.876	8.51537	4.8142	-	-	160.583	89.445	0	34.7586	0	39.9576	10.6715	0	0	0.0176513	0.620321	13.9743	0	0	43.9901	0	19.988	9.51735	0	0	0.0175016	0.123197	26.3639
62	1	21.1446	1445.11	system	100	100	100	-6.68004	-1.9157	0	0.338159	0.0827225	0.277001	0.184123	0.0826969	0.304227	3228.53	0.00309866	[1295.1717530424282]	[4.0193152058767695e-6]	[0.132002067428282]	[-624.7620480275069]	6.40231	2.96094	7.33364	4.23139	94.5956	28.3051	38.6209	1.46798	2.49461	51.1963	5.85716	0.00357506	0.115471	0.0521112	0.0486813	0.143245	0	45.247	2.91869	2.72803	40.2329	8.20638	0.00656707	0.139561	0.0811722	0.0151887	0.424554
62	1	21.1446	1445.11	liq	1.8203	2.11793	2.32987	-	-	-	-	-	-	-	-		2933.63	62.8273	1378.41	6.49157e-06	0.147053	-609.896	3.71595	2.00146e-09	-	-	40.5084	1.17517e-17	44.6436	8.09591	13.2804	22.5272	8.55036	0.133274	1.76732	0.748654	0.208536	0.0447862	0	44.953	13.8346	12.4822	15.2154	10.2963	0.21041	1.83585	1.00228	0.0559205	0.114085
62	1	21.1446	1445.11	cpx	14.4811	15.5625	15.5346	-	-	-	-	-	-	-	-		3232.99	65.7428	1186.88	3.70923e-06	0.13084	-642.039	7.11855	4.14698	-	-	89.6956	55.5994	48.6808	3.22406	11.0584	32.4888	3.65994	0.00800927	0.459643	0.234585	0.0812042	0.104574	0	53.0704	5.96483	11.2529	23.7576	4.77161	0.0136902	0.516936	0.340019	0.0235756	0.288406
62	1	21.1446	1445.11	opx	20.4787	21.5632	21.5395	-	-	-	-	-	-	-	-		3230.75	64.4658	1224.96	3.61475e-06	0.130486	-630.89	7.07357	4.23009	-	-	84.5716	57.81	47.9918	3.44388	2.33928	41.3488	4.29589	0	0.0818038	0.0216776	0.148891	0.327946	0	53.3981	6.5029	2.42951	30.8601	5.71622	0	0.0938975	0.0320684	0.0441182	0.923094
62	1	21.1446	1445.11	ol	62.7918	60.0836	60.0336	-	-	-	-	-	-	-	-		3229.89	45.5771	1349.55	4.15724e-06	0.132316	-618.724	7.48228	4.24967	-	-	103.049	58.3308	33.3333	0	0.274563	59.6313	6.76085	0	0	0	0	0	0	40.8127	0	0.313788	48.974	9.89952	0	0	0	0	0
62	1	21.1446	1445.11	spl	0.428068	0.672823	0.562463	-	-	-	-	-	-	-	-		3860.41	42.2894	822.453	3.11957e-06	0.133826	-615.595	8.51468	4.8132	-	-	160.634	89.4338	0	34.6903	0	39.9513	10.6763	0	0	0.0174865	0.618927	14.0457	0	0	43.8822	0	19.975	9.51701	0	0	0.0173297	0.12286	26.4855
63	1	21.0944	1445.02	system	100	100	100	-6.68835	-1.92028	0	0.338727	0.0824731	0.275903	0.184009	0.0825435	0.3036	3228.22	0.00309894	[1298.6946834704258]	[4.019902701560324e-6]	[0.13198065777037968]	[-624.7461281762498]	6.40277	2.96137	7.33412	4.23188	94.5951	28.3106	38.6135	1.45989	2.48137	51.2322	5.85304	0.00342691	0.11346	0.0512591	0.0484998	0.143363	0	45.2476	2.9032	2.7141	40.2694	8.20229	0.00629623	0.137158	0.0798611	0.0151351	0.424991
63	1	21.0944	1445.02	cpx	14.2392	15.3051	15.2778	-	-	-	-	-	-	-	-		3232.69	65.7561	1188.02	3.70966e-06	0.130823	-642.1	7.11863	4.14729	-	-	89.6798	55.6023	48.6818	3.21292	11.1118	32.4591	3.65162	0.0077621	0.455799	0.232982	0.0809941	0.10523	0	53.0731	5.9444	11.3076	23.7366	4.76091	0.0132681	0.512628	0.337705	0.0235153	0.290224
63	1	21.0944	1445.02	liq	1.81452	2.1113	2.32237	-	-	-	-	-	-	-	-		2933.63	62.811	1377.46	6.49014e-06	0.147028	-609.945	3.71425	2.00283e-09	-	-	40.4714	1.17677e-17	44.633	8.08702	13.3054	22.5428	8.54927	0.128902	1.75442	0.74638	0.207759	0.0450565	0	44.9496	13.8216	12.5076	15.2284	10.2966	0.20354	1.82274	0.999396	0.055721	0.114792
63	1	21.0944	1445.02	opx	20.6659	21.7631	21.7389	-	-	-	-	-	-	-	-		3230.51	64.4708	1226.48	3.61433e-06	0.130467	-630.886	7.0733	4.23037	-	-	84.5428	57.8134	47.9958	3.4343	2.34527	41.3534	4.29101	0	0.0809917	0.0216321	0.148131	0.329432	0	53.4066	6.48529	2.43591	30.8659	5.71015	0	0.0929723	0.0320036	0.0438963	0.927347
63	1	21.0944	1445.02	ol	62.8589	60.1576	60.1071	-	-	-	-	-	-	-	-		3229.62	45.5789	1354.46	4.15823e-06	0.132294	-618.743	7.48314	4.24997	-	-	103.071	58.3343	33.3333	0	0.275195	59.6378	6.75366	0	0	0	0	0	0	40.8145	0	0.314524	48.9815	9.88944	0	0	0	0	0
63	1	21.0944	1445.02	spl	0.42144	0.662851	0.553924	-	-	-	-	-	-	-	-		3861.47	42.2964	818.675	3.12157e-06	0.13383	-615.324	8.51204	4.81226	-	-	160.551	89.4233	0	34.6243	0	39.9453	10.6812	0	0	0.0173236	0.617761	14.1142	0	0	43.7783	0	19.9627	9.51687	0	0	0.0171603	0.122571	26.6024
64	1	21.0442	1444.93	system	100	100	100	-6.69669	-1.92489	0	0.339294	0.0822182	0.274781	0.183894	0.0823924	0.302953	3227.9	0.00309924	[1293.7032479690286]	[4.021477609170724e-6]	[0.13196125492343103]	[-624.7331201219502]	6.40169	2.96167	7.3334	4.23236	94.5335	28.3135	38.6065	1.45215	2.4687	51.2665	5.84901	0.00329788	0.11156	0.0504507	0.0483331	0.143479	0	45.2483	2.88838	2.70077	40.3042	8.19825	0.00606035	0.134888	0.0786171	0.0150861	0.425418
64	1	21.0442	1444.93	ol	62.9225	60.2275	60.176	-	-	-	-	-	-	-	-		3229.36	45.5807	1345.25	4.15924e-06	0.132273	-618.765	7.48202	4.25027	-	-	102.998	58.3377	33.3333	0	0.275837	59.6441	6.74678	0	0	0	0	0	0	40.8162	0	0.315271	48.9887	9.87978	0	0	0	0	0
64	1	21.0442	1444.93	cpx	13.9957	15.0459	15.0189	-	-	-	-	-	-	-	-		3232.39	65.7695	1187.85	3.7122e-06	0.130806	-642.167	7.11862	4.14759	-	-	89.6607	55.6051	48.6827	3.20192	11.1663	32.4283	3.64337	0.00750671	0.451894	0.231325	0.0807732	0.105895	0	53.0755	5.92419	11.3634	23.7147	4.75029	0.0128319	0.50825	0.335313	0.0234518	0.292066
64	1	21.0442	1444.93	liq	1.81542	2.11241	2.32335	-	-	-	-	-	-	-	-		2933.65	62.7948	1377.71	6.48969e-06	0.147003	-609.996	3.71265	2.00424e-09	-	-	40.4368	1.17844e-17	44.6221	8.07765	13.3306	22.5591	8.54872	0.124402	1.74116	0.743918	0.20695	0.0453288	0	44.9461	13.8079	12.5334	15.2419	10.2977	0.196468	1.80926	0.996265	0.0555132	0.115505
64	1	21.0442	1444.93	opx	20.8517	21.9615	21.9365	-	-	-	-	-	-	-	-		3230.27	64.4759	1226.84	3.61631e-06	0.130448	-630.885	7.07292	4.23065	-	-	84.5094	57.8166	47.9998	3.42475	2.35141	41.3576	4.28639	0	0.0801607	0.0215558	0.147362	0.330946	0	53.4149	6.46772	2.44247	30.8712	5.70442	0	0.0920251	0.031893	0.0436715	0.931677
64	1	21.0442	1444.93	spl	0.414717	0.652714	0.545246	-	-	-	-	-	-	-	-		3862.56	42.3035	820.63	3.12404e-06	0.133834	-615.052	8.51051	4.81129	-	-	160.543	89.4124	0	34.5577	0	39.9386	10.6865	0	0	0.0171546	0.616513	14.1836	0	0	43.6734	0	19.9499	9.5171	0	0	0.0169848	0.122266	26.7204
65	1	20.994	1444.84	system	100	100	100	-6.70492	-1.92942	0	0.339867	0.0819315	0.273668	0.18378	0.0822424	0.302303	3227.59	0.00309954	[1299.1811121964922]	[4.024227117975529e-6]	[0.13194178119940148]	[-624.7189210861044]	6.4019	2.96199	7.33381	4.23283	94.5244	28.3169	38.5994	1.44442	2.45591	51.3008	5.84528	0.00316669	0.109654	0.0496314	0.0481595	0.143589	0	45.2488	2.87356	2.68731	40.339	8.19462	0.0058204	0.132609	0.0773555	0.0150348	0.425826
65	1	20.994	1444.84	cpx	13.7549	14.7895	14.7629	-	-	-	-	-	-	-	-		3232.09	65.783	1187.88	3.71604e-06	0.13079	-642.232	7.11843	4.14788	-	-	89.6329	55.6078	48.6838	3.19056	11.2206	32.3979	3.63516	0.00727449	0.447961	0.229623	0.0805857	0.106563	0	53.0783	5.90336	11.419	23.6932	4.73973	0.0124353	0.503842	0.332855	0.0233981	0.293916
65	1	20.994	1444.84	ol	62.9865	60.2981	60.2457	-	-	-	-	-	-	-	-		3229.1	45.5825	1353.9	4.16175e-06	0.132253	-618.786	7.48291	4.25056	-	-	103.022	58.341	33.3333	0	0.276479	59.6503	6.73989	0	0	0	0	0	0	40.8179	0	0.316019	48.9959	9.87011	0	0	0	0	0
65	1	20.994	1444.84	liq	1.81506	2.11206	2.32274	-	-	-	-	-	-	-	-		2933.66	62.7785	1377.71	6.48956e-06	0.146978	-610.046	3.71092	2.00561e-09	-	-	40.3992	1.18006e-17	44.6112	8.06852	13.3559	22.575	8.54813	0.120332	1.72774	0.741404	0.206197	0.0456081	0	44.9423	13.7945	12.5592	15.2551	10.2986	0.19007	1.79561	0.993059	0.0553202	0.116235
65	1	20.994	1444.84	opx	21.0354	22.1576	22.132	-	-	-	-	-	-	-	-		3230.03	64.4809	1227.92	3.6187e-06	0.13043	-630.884	7.07247	4.23092	-	-	84.4723	57.8199	48.0039	3.41494	2.35749	41.3622	4.28159	0	0.0793524	0.021497	0.14662	0.332447	0	53.4236	6.4497	2.44898	30.877	5.69847	0	0.0911041	0.0318084	0.043455	0.935973
65	1	20.994	1444.84	spl	0.408122	0.642764	0.536732	-	-	-	-	-	-	-	-		3863.65	42.3106	820.464	3.12457e-06	0.133839	-614.778	8.5088	4.81031	-	-	160.525	89.4014	0	34.4905	0	39.9318	10.6921	0	0	0.0169824	0.615422	14.2532	0	0	43.5677	0	19.937	9.5176	0	0	0.0168064	0.121991	26.8389
66	1	20.9438	1444.75	system	100	100	100	-6.71308	-1.93388	0	0.340439	0.0816459	0.272524	0.183665	0.0820945	0.301658	3227.27	0.00309983	[1296.6684246708485]	[4.025757852163477e-6]	[0.13192264731560463]	[-624.7041317991612]	6.40123	2.96228	7.33348	4.2333	94.4803	28.3197	38.5924	1.43665	2.44308	51.335	5.84151	0.00304742	0.107772	0.0488219	0.0479957	0.143702	0	45.2494	2.85867	2.67379	40.3739	8.19093	0.00560227	0.130358	0.0761086	0.0149866	0.426246
66	1	20.9438	1444.75	liq	1.81628	2.11354	2.32412	-	-	-	-	-	-	-	-		2933.68	62.7627	1377.96	6.48909e-06	0.146953	-610.095	3.70933	2.00704e-09	-	-	40.3648	1.18175e-17	44.6004	8.0588	13.3812	22.5914	8.54806	0.116132	1.714	0.738633	0.205422	0.0458877	0	44.939	13.7802	12.5852	15.2687	10.3003	0.183467	1.78162	0.989513	0.0551215	0.116968
66	1	20.9438	1444.75	ol	63.0504	60.3685	60.315	-	-	-	-	-	-	-	-		3228.84	45.5843	1349.21	4.16308e-06	0.132232	-618.806	7.48243	4.25085	-	-	102.98	58.3443	33.3333	0	0.277132	59.6563	6.73324	0	0	0	0	0	0	40.8196	0	0.316778	49.0029	9.86078	0	0	0	0	0
66	1	20.9438	1444.75	cpx	13.5121	14.5309	14.5048	-	-	-	-	-	-	-	-		3231.79	65.7967	1188.69	3.71828e-06	0.130774	-642.299	7.11859	4.14816	-	-	89.6221	55.6102	48.6848	3.17928	11.2765	32.366	3.6269	0.0070358	0.44398	0.227846	0.0803803	0.107248	0	53.0808	5.88264	11.4761	23.6705	4.72908	0.0120276	0.499377	0.330289	0.0233391	0.295813
66	1	20.9438	1444.75	opx	21.2197	22.3544	22.328	-	-	-	-	-	-	-	-		3229.8	64.486	1227.34	3.61972e-06	0.130412	-630.883	7.07205	4.2312	-	-	84.4374	57.8232	48.008	3.40509	2.36375	41.3663	4.27702	0	0.0785235	0.021426	0.145869	0.333983	0	53.4321	6.43157	2.45566	30.8824	5.69281	0	0.0901592	0.0317057	0.0432357	0.94037
66	1	20.9438	1444.75	spl	0.401424	0.632645	0.528078	-	-	-	-	-	-	-	-		3864.77	42.3179	816.865	3.12452e-06	0.133845	-614.497	8.50618	4.80931	-	-	160.449	89.39	0	34.422	0	39.9242	10.6985	0	0	0.0168026	0.614319	14.3242	0	0	43.4601	0	19.9236	9.51862	0	0	0.0166204	0.121714	26.9594
67	1	20.8936	1444.68	system	100	100	100	-6.72112	-1.93833	0	0.34102	0.0813257	0.271365	0.183551	0.0819469	0.300955	3226.94	0.00310014	[1299.9438167399305]	[4.025503223894434e-6]	[0.13190390639485966]	[-624.6869346419687]	6.40137	2.96257	7.33389	4.23377	94.4692	28.3223	38.5853	1.42884	2.43009	51.3693	5.83798	0.00292606	0.105882	0.0479996	0.0478248	0.143812	0	45.25	2.84368	2.66009	40.4088	8.18758	0.00538023	0.128098	0.0748414	0.0149362	0.426654
67	1	20.8936	1444.68	cpx	13.2687	14.2715	14.2458	-	-	-	-	-	-	-	-		3231.48	65.8105	1188.37	3.72164e-06	0.130758	-642.364	7.11843	4.14844	-	-	89.5961	55.6124	48.686	3.16763	11.3326	32.3343	3.61858	0.0068136	0.439913	0.226001	0.0801926	0.107948	0	53.0836	5.86125	11.5336	23.648	4.71836	0.0116481	0.494817	0.327623	0.0232853	0.297752
67	1	20.8936	1444.68	liq	1.81772	2.11527	2.32578	-	-	-	-	-	-	-	-		2933.71	62.7464	1378.4	6.48798e-06	0.146929	-610.143	3.70764	2.00846e-09	-	-	40.3286	1.18343e-17	44.5889	8.04897	13.407	22.6081	8.54818	0.112211	1.69984	0.735816	0.204687	0.046185	0	44.9349	13.7657	12.6116	15.2826	10.3021	0.177301	1.76721	0.985904	0.0549336	0.117745
67	1	20.8936	1444.68	ol	63.115	60.4396	60.3851	-	-	-	-	-	-	-	-		3228.58	45.5861	1354.68	4.16082e-06	0.132212	-618.825	7.48331	4.25114	-	-	103.004	58.3473	33.3333	0	0.277797	59.6623	6.72655	0	0	0	0	0	0	40.8213	0	0.317551	49.0098	9.85138	0	0	0	0	0
67	1	20.8936	1444.68	opx	21.4039	22.5512	22.524	-	-	-	-	-	-	-	-		3229.56	64.4912	1226.94	3.62232e-06	0.130394	-630.879	7.07157	4.23147	-	-	84.399	57.8265	48.0122	3.39509	2.3702	41.3704	4.27246	0	0.0776829	0.0213462	0.145136	0.335555	0	53.4407	6.41317	2.46255	30.8877	5.68717	0	0.0892007	0.03159	0.0430215	0.944865
67	1	20.8936	1444.68	spl	0.39471	0.622494	0.519399	-	-	-	-	-	-	-	-		3865.93	42.3253	817.211	3.12561e-06	0.133851	-614.207	8.50437	4.80827	-	-	160.43	89.378	0	34.3516	0	39.9162	10.7054	0	0	0.0166165	0.61333	14.3968	0	0	43.3497	0	19.9097	9.52004	0	0	0.0164281	0.121457	27.0827
68	1	20.8434	1444.6	system	100	100	100	-6.72812	-1.94173	0	0.34162	0.0810018	0.270192	0.183433	0.0817981	0.300409	3226.63	0.00310043	[1296.4852378413102]	[4.024942326658051e-6]	[0.13188466453058287]	[-624.6688137911106]	6.40069	2.96289	7.33347	4.23423	94.4238	28.3257	38.5781	1.42094	2.41688	51.4041	5.83446	0.00281274	0.103985	0.0471722	0.0476587	0.143927	0	45.2505	2.82852	2.64616	40.4441	8.18427	0.00517289	0.125827	0.0735659	0.0148873	0.427081
68	1	20.8434	1444.6	liq	1.81694	2.11445	2.32466	-	-	-	-	-	-	-	-		2933.7	62.7312	1378.95	6.48726e-06	0.146905	-610.19	3.70608	2.00984e-09	-	-	40.2944	1.18506e-17	44.5792	8.03931	13.4323	22.6232	8.54782	0.109155	1.68561	0.732895	0.204044	0.0464797	0	44.9322	13.7513	12.6373	15.2952	10.3033	0.172501	1.75268	0.982145	0.0547696	0.118515
68	1	20.8434	1444.6	opx	21.5854	22.7451	22.7172	-	-	-	-	-	-	-	-		3229.33	64.4964	1226.95	3.62243e-06	0.130376	-630.874	7.07124	4.23176	-	-	84.3673	57.8301	48.0164	3.38471	2.37665	41.3745	4.26798	0	0.0768546	0.0212706	0.144464	0.337127	0	53.4497	6.39407	2.46944	30.8933	5.68165	0	0.0882566	0.0314807	0.0428258	0.949368
68	1	20.8434	1444.6	cpx	13.0291	14.0161	13.9909	-	-	-	-	-	-	-	-		3231.18	65.8244	1187.42	3.7235e-06	0.130742	-642.427	7.11832	4.1487	-	-	89.5733	55.6141	48.6874	3.1557	11.3888	32.3025	3.61036	0.00664298	0.435857	0.224123	0.080043	0.108654	0	53.0868	5.83935	11.5911	23.6255	4.7078	0.0113567	0.49027	0.324911	0.0232425	0.29971
68	1	20.8434	1444.6	ol	63.1803	60.5117	60.4563	-	-	-	-	-	-	-	-		3228.32	45.5879	1348.54	4.1593e-06	0.132192	-618.843	7.48272	4.25142	-	-	102.957	58.3504	33.3333	0	0.278459	59.6683	6.71995	0	0	0	0	0	0	40.8229	0	0.31832	49.0167	9.84211	0	0	0	0	0
68	1	20.8434	1444.6	spl	0.388177	0.612619	0.510954	-	-	-	-	-	-	-	-		3867.11	42.3329	817.041	3.13162e-06	0.133859	-613.908	8.50174	4.8072	-	-	160.359	89.3658	0	34.2792	0	39.9077	10.7133	0	0	0.0164369	0.612714	14.4707	0	0	43.2368	0	19.8954	9.52229	0	0	0.0162424	0.121275	27.208
69	1	20.7932	1444.52	system	100	100	100	-6.73453	-1.94447	0	0.342225	0.0806837	0.268986	0.183311	0.0816506	0.299997	3226.32	0.00310072	[1296.398538956404]	[4.029380749997408e-6]	[0.1318651971928512]	[-624.6512249753931]	6.40012	2.96322	7.33315	4.2347	94.3828	28.3292	38.571	1.41302	2.40373	51.4384	5.83101	0.00272219	0.10212	0.046356	0.0475117	0.14406	0	45.251	2.81329	2.63228	40.4791	8.18103	0.00500734	0.123595	0.0723071	0.0148442	0.427558
69	1	20.7932	1444.52	liq	1.81588	2.11331	2.32321	-	-	-	-	-	-	-	-		2933.68	62.7166	1379.14	6.48786e-06	0.14688	-610.237	3.70422	2.0112e-09	-	-	40.2536	1.18665e-17	44.5703	8.02958	13.457	22.6374	8.54741	0.106808	1.67122	0.730074	0.203472	0.0467817	0	44.93	13.7368	12.6624	15.3071	10.3044	0.168817	1.73799	0.978513	0.0546244	0.119303
69	1	20.7932	1444.52	ol	63.2451	60.5832	60.5269	-	-	-	-	-	-	-	-		3228.06	45.5897	1349.59	4.16409e-06	0.132171	-618.861	7.48248	4.2517	-	-	102.926	58.3535	33.3333	0	0.279114	59.6741	6.71348	0	0	0	0	0	0	40.8245	0	0.319082	49.0234	9.83302	0	0	0	0	0
69	1	20.7932	1444.52	opx	21.7627	22.9345	22.9059	-	-	-	-	-	-	-	-		3229.09	64.5017	1223.92	3.62625e-06	0.130357	-630.868	7.07051	4.23205	-	-	84.3172	57.8338	48.0208	3.37396	2.38315	41.3787	4.26365	0	0.076041	0.0211923	0.143829	0.338713	0	53.4589	6.37427	2.4764	30.8989	5.67635	0	0.0873294	0.0313673	0.042641	0.95391
69	1	20.7932	1444.52	cpx	12.7946	13.766	13.7412	-	-	-	-	-	-	-	-		3230.87	65.8381	1185.93	3.72707e-06	0.130726	-642.488	7.11815	4.14898	-	-	89.5471	55.6163	48.6889	3.14334	11.4425	32.2729	3.60249	0.00651451	0.43175	0.222269	0.079905	0.109351	0	53.0906	5.81673	11.6463	23.6048	4.69772	0.0111376	0.48567	0.322237	0.0232034	0.301643
69	1	20.7932	1444.52	spl	0.381817	0.603008	0.502731	-	-	-	-	-	-	-	-		3868.35	42.3407	819.217	3.13091e-06	0.133867	-613.599	8.50008	4.80609	-	-	160.356	89.3531	0	34.2042	0	39.8982	10.7223	0	0	0.0162472	0.612409	14.5466	0	0	43.12	0	19.8806	9.52544	0	0	0.0160468	0.121152	27.3368
70	1	20.743	1444.43	system	100	100	100	-6.74131	-1.94759	0	0.342819	0.080371	0.267739	0.183192	0.0815065	0.299575	3226	0.00310101	[1297.7765071778008]	[4.03165063958387e-6]	[0.13184640584496896]	[-624.6323058489801]	6.39967	2.96348	7.33307	4.23516	94.3484	28.3315	38.5641	1.40504	2.3905	51.4726	5.8277	0.00265022	0.100285	0.0455628	0.0473736	0.14421	0	45.2517	2.79795	2.6183	40.5138	8.17797	0.00487591	0.121397	0.0710838	0.014804	0.428086
70	1	20.743	1444.43	cpx	12.5527	13.5079	13.4836	-	-	-	-	-	-	-	-		3230.56	65.8524	1190.58	3.72921e-06	0.13071	-642.554	7.11849	4.14921	-	-	89.5458	55.6172	48.6906	3.1307	11.5004	32.2398	3.59421	0.00638754	0.427638	0.220358	0.0797723	0.110087	0	53.0942	5.79352	11.7056	23.5814	4.68707	0.0109208	0.48106	0.319477	0.0231656	0.303684
70	1	20.743	1444.43	liq	1.81833	2.11623	2.32621	-	-	-	-	-	-	-	-		2933.67	62.7025	1377.71	6.48647e-06	0.146856	-610.283	3.70238	2.01258e-09	-	-	40.2136	1.18828e-17	44.5609	8.01918	13.4817	22.6527	8.54756	0.104474	1.6565	0.727105	0.202878	0.0470882	0	44.9277	13.7211	12.6877	15.3199	10.3062	0.165155	1.72296	0.974689	0.0544736	0.120104
70	1	20.743	1444.43	opx	21.9447	23.1289	23.0995	-	-	-	-	-	-	-	-		3228.86	64.507	1229.75	3.62575e-06	0.130339	-630.863	7.07061	4.23234	-	-	84.3053	57.8377	48.0252	3.36305	2.38979	41.3826	4.25949	0	0.075205	0.0211012	0.143205	0.340356	0	53.4681	6.35418	2.48349	30.9043	5.67127	0	0.0863761	0.031235	0.0424593	0.958614
70	1	20.743	1444.43	ol	63.3091	60.6539	60.5965	-	-	-	-	-	-	-	-		3227.81	45.5916	1348.05	4.16714e-06	0.132151	-618.879	7.48214	4.25198	-	-	102.892	58.3565	33.3333	0	0.279777	59.6797	6.70718	0	0	0	0	0	0	40.8261	0	0.319852	49.0299	9.82418	0	0	0	0	0
70	1	20.743	1444.43	spl	0.375239	0.593047	0.494216	-	-	-	-	-	-	-	-		3869.62	42.3487	816.885	3.1319e-06	0.133876	-613.281	8.49825	4.80494	-	-	160.345	89.3398	0	34.1274	0	39.8878	10.7322	0	0	0.0160738	0.61203	14.6244	0	0	43.0006	0	19.8649	9.52921	0	0	0.0158671	0.121013	27.4684
71	1	20.6928	1444.35	system	100	100	100	-6.74836	-1.95101	0	0.343401	0.0800203	0.266479	0.183076	0.0813663	0.299053	3225.69	0.00310131	[1298.873192923688]	[4.0319007346002785e-6]	[0.1318273274852273]	[-624.610538567194]	6.39957	2.96376	7.33325	4.23562	94.328	28.334	38.557	1.3969	2.37694	51.5072	5.82457	0.00257883	0.0984287	0.0447516	0.0472376	0.144359	0	45.2523	2.78229	2.60396	40.5491	8.17521	0.0047455	0.119174	0.0698319	0.0147644	0.428613
71	1	20.6928	1444.35	cpx	12.3097	13.2486	13.2248	-	-	-	-	-	-	-	-		3230.25	65.8669	1190.51	3.73242e-06	0.130694	-642.619	7.11846	4.14944	-	-	89.5274	55.6181	48.6923	3.11796	11.5594	32.206	3.58589	0.00623827	0.423437	0.218356	0.0796269	0.110833	0	53.0977	5.77014	11.766	23.5574	4.67637	0.010666	0.476349	0.316584	0.0231241	0.305753
71	1	20.6928	1444.35	liq	1.8198	2.11801	2.32792	-	-	-	-	-	-	-	-		2933.7	62.6871	1381.48	6.48668e-06	0.146832	-610.326	3.701	2.01402e-09	-	-	40.184	1.18999e-17	44.5502	8.00826	13.5075	22.6688	8.54854	0.101778	1.64123	0.724025	0.202261	0.0474012	0	44.9244	13.7048	12.7141	15.3334	10.3091	0.160919	1.70736	0.970722	0.054317	0.120923
71	1	20.6928	1444.35	opx	22.1272	23.324	23.2938	-	-	-	-	-	-	-	-		3228.63	64.5124	1227.94	3.62744e-06	0.130321	-630.855	7.07002	4.23263	-	-	84.2615	57.8415	48.0295	3.35231	2.39662	41.3862	4.25541	0	0.0743514	0.02101	0.14256	0.342016	0	53.4771	6.33437	2.49079	30.9094	5.66627	0	0.0854024	0.0311024	0.0422716	0.963365
71	1	20.6928	1444.35	ol	63.3747	60.7264	60.6679	-	-	-	-	-	-	-	-		3227.56	45.5934	1350.14	4.16602e-06	0.13213	-618.894	7.48265	4.25225	-	-	102.899	58.3594	33.3333	0	0.280452	59.6851	6.70108	0	0	0	0	0	0	40.8276	0	0.320635	49.0362	9.81561	0	0	0	0	0
71	1	20.6928	1444.35	spl	0.368585	0.582955	0.485598	-	-	-	-	-	-	-	-		3870.91	42.3567	817.185	3.13454e-06	0.133885	-612.959	8.49578	4.80378	-	-	160.294	89.3262	0	34.0502	0	39.8772	10.7423	0	0	0.0158822	0.611575	14.7028	0	0	42.8803	0	19.849	9.53307	0	0	0.0156696	0.120859	27.601
72	1	20.6426	1444.28	system	100	100	100	-6.75474	-1.95376	0	0.344009	0.0796779	0.26524	0.182953	0.0812288	0.298635	3225.4	0.00310158	[1297.563683386911]	[4.032983409536825e-6]	[0.1318076737250487]	[-624.5880985625951]	6.39911	2.96409	7.33298	4.23606	94.2919	28.3379	38.5498	1.38875	2.36319	51.542	5.82165	0.00249908	0.0965603	0.0439335	0.0470923	0.144495	0	45.2528	2.76662	2.58941	40.5845	8.17271	0.00459965	0.116935	0.0685689	0.0147219	0.429104
72	1	20.6426	1444.28	ol	63.4415	60.8002	60.7409	-	-	-	-	-	-	-	-		3227.31	45.5953	1348.9	4.16607e-06	0.13211	-618.907	7.48246	4.25251	-	-	102.872	58.3621	33.3333	0	0.28112	59.6901	6.69543	0	0	0	0	0	0	40.829	0	0.32141	49.0419	9.80765	0	0	0	0	0
72	1	20.6426	1444.28	cpx	12.0733	12.9962	12.973	-	-	-	-	-	-	-	-		3229.95	65.8814	1188.22	3.73553e-06	0.130678	-642.681	7.11821	4.14966	-	-	89.4999	55.6186	48.6941	3.10534	11.6178	32.1721	3.5779	0.00611975	0.419314	0.216335	0.0795241	0.111568	0	53.1012	5.74695	11.8257	23.5333	4.6661	0.0104636	0.471726	0.313663	0.023095	0.307789
72	1	20.6426	1444.28	liq	1.81741	2.11531	2.32476	-	-	-	-	-	-	-	-		2933.69	62.6735	1379.8	6.48675e-06	0.146807	-610.367	3.69902	2.01541e-09	-	-	40.1409	1.19163e-17	44.5412	7.99782	13.5321	22.6835	8.54927	0.0996068	1.62633	0.720752	0.201721	0.0477045	0	44.9224	13.689	12.7393	15.3457	10.3116	0.157511	1.69212	0.966484	0.0541805	0.121715
72	1	20.6426	1444.28	opx	22.3057	23.515	23.4841	-	-	-	-	-	-	-	-		3228.4	64.5178	1226.22	3.63012e-06	0.130303	-630.845	7.06945	4.23292	-	-	84.2194	57.8452	48.0339	3.34143	2.40342	41.3895	4.25169	0	0.073517	0.0209159	0.141966	0.343651	0	53.4861	6.31431	2.49805	30.9143	5.66176	0	0.0844506	0.0309654	0.0420986	0.968045
72	1	20.6426	1444.28	spl	0.362175	0.573232	0.477298	-	-	-	-	-	-	-	-		3872.2	42.3647	814.772	3.13461e-06	0.133894	-612.635	8.49338	4.80261	-	-	160.247	89.3125	0	33.973	0	39.866	10.7533	0	0	0.0156786	0.611429	14.7806	0	0	42.7606	0	19.833	9.53779	0	0	0.0154606	0.120766	27.7324
73	1	20.5924	1444.19	system	100	100	100	-6.76111	-1.95648	0	0.344606	0.0792977	0.263984	0.182832	0.0810953	0.298227	3225.1	0.00310186	[1296.6089105089277]	[4.035453680554403e-6]	[0.1317888418570501]	[-624.5659732281574]	6.39862	2.96437	7.33277	4.2365	94.2555	28.3406	38.5427	1.38074	2.34966	51.5759	5.81907	0.00243305	0.0947511	0.0431306	0.0469633	0.144638	0	45.2532	2.75117	2.57508	40.619	8.17067	0.00447898	0.114766	0.0673287	0.0146844	0.42961
73	1	20.5924	1444.19	cpx	11.8371	12.744	12.7213	-	-	-	-	-	-	-	-		3229.64	65.896	1185.56	3.73845e-06	0.130662	-642.746	7.11796	4.14987	-	-	89.4721	55.6189	48.6958	3.09263	11.6769	32.1376	3.56996	0.00600198	0.415139	0.21425	0.0794245	0.11232	0	53.1047	5.7236	11.8863	23.5087	4.65587	0.0102626	0.467041	0.310648	0.0230667	0.309873
73	1	20.5924	1444.19	liq	1.81813	2.11621	2.32553	-	-	-	-	-	-	-	-		2933.69	62.6594	1380.47	6.48566e-06	0.146783	-610.408	3.69745	2.01684e-09	-	-	40.1068	1.19332e-17	44.5321	7.98696	13.5573	22.6979	8.5507	0.0974619	1.611	0.717333	0.201205	0.0480149	0	44.9204	13.6726	12.765	15.3579	10.315	0.154144	1.67644	0.962053	0.0540504	0.122527
73	1	20.5924	1444.19	opx	22.4824	23.704	23.6724	-	-	-	-	-	-	-	-		3228.18	64.5232	1221.87	3.63304e-06	0.130285	-630.837	7.06871	4.2332	-	-	84.1694	57.849	48.0381	3.3307	2.41028	41.3926	4.24804	0	0.0726902	0.0208153	0.141381	0.345311	0	53.4949	6.29449	2.50537	30.9189	5.65733	0	0.0835071	0.0308189	0.0419284	0.972796
73	1	20.5924	1444.19	ol	63.5066	60.8722	60.8118	-	-	-	-	-	-	-	-		3227.08	45.5971	1349.3	4.16816e-06	0.13209	-618.921	7.48243	4.25276	-	-	102.854	58.3648	33.3333	0	0.281793	59.6949	6.69	0	0	0	0	0	0	40.8303	0	0.32219	49.0474	9.80002	0	0	0	0	0
73	1	20.5924	1444.19	spl	0.35576	0.563489	0.468984	-	-	-	-	-	-	-	-		3873.52	42.3729	816.393	3.13634e-06	0.133903	-612.307	8.49145	4.80141	-	-	160.234	89.2984	0	33.8947	0	39.8539	10.7651	0	0	0.0154765	0.611299	14.8595	0	0	42.6392	0	19.8163	9.54318	0	0	0.0152531	0.120676	27.8654
74	1	20.5422	1444.11	system	100	100	100	-6.7674	-1.95911	0	0.345205	0.0789005	0.262732	0.18271	0.0809649	0.297781	3224.81	0.00310213	[1294.3266375836524]	[4.036243914613853e-6]	[0.1317699778501976]	[-624.5433210590834]	6.39787	2.96466	7.33231	4.23693	94.2088	28.3436	38.5356	1.37275	2.33605	51.6096	5.81671	0.00236816	0.0929485	0.0423266	0.0468349	0.144783	0	45.2535	2.73578	2.56065	40.6533	8.16891	0.00436037	0.112604	0.0660863	0.014647	0.430124
74	1	20.5422	1444.11	liq	1.8179	2.11601	2.3251	-	-	-	-	-	-	-	-		2933.7	62.6458	1379.84	6.48515e-06	0.146759	-610.449	3.6957	2.01825e-09	-	-	40.069	1.19499e-17	44.5227	7.97617	13.5823	22.7127	8.55237	0.0953802	1.59568	0.71369	0.200699	0.0483258	0	44.918	13.6563	12.7906	15.3703	10.3186	0.150875	1.66075	0.957319	0.0539231	0.12334
74	1	20.5422	1444.11	ol	63.5722	60.9447	60.8833	-	-	-	-	-	-	-	-		3226.84	45.599	1343.67	4.16922e-06	0.13207	-618.934	7.48161	4.25301	-	-	102.798	58.3673	33.3333	0	0.28247	59.6993	6.68487	0	0	0	0	0	0	40.8316	0	0.322975	49.0526	9.79281	0	0	0	0	0
74	1	20.5422	1444.11	cpx	11.6039	12.495	12.4727	-	-	-	-	-	-	-	-		3229.34	65.9105	1186.37	3.74094e-06	0.130647	-642.811	7.11797	4.15008	-	-	89.4567	55.6193	48.6976	3.07991	11.7356	32.1034	3.56218	0.00588841	0.410931	0.212124	0.0793264	0.113064	0	53.1082	5.70022	11.9464	23.4844	4.64586	0.0100687	0.462322	0.307575	0.0230389	0.311936
74	1	20.5422	1444.11	opx	22.6566	23.8903	23.858	-	-	-	-	-	-	-	-		3227.96	64.5286	1224.67	3.63174e-06	0.130267	-630.829	7.06862	4.23349	-	-	84.1491	57.8529	48.0425	3.31979	2.41718	41.3956	4.24462	0	0.0718461	0.0207076	0.140812	0.346947	0	53.5038	6.27435	2.51273	30.9235	5.65321	0	0.0825437	0.0306618	0.0417628	0.977479
74	1	20.5422	1444.11	spl	0.349475	0.553932	0.460835	-	-	-	-	-	-	-	-		3874.82	42.3809	814.07	3.13732e-06	0.133913	-611.983	8.48872	4.80023	-	-	160.167	89.2843	0	33.8174	0	39.8418	10.7771	0	0	0.0152698	0.611225	14.9373	0	0	42.5194	0	19.7998	9.54871	0	0	0.0150414	0.120597	27.9965
75	1	20.492	1444.02	system	100	100	100	-6.77366	-1.96165	0	0.345799	0.0784938	0.261504	0.182586	0.0808388	0.297338	3224.53	0.00310239	[1297.3544668098425]	[4.035893847257889e-6]	[0.13175052255155795]	[-624.5213761476418]	6.39811	2.96499	7.33265	4.23736	94.2021	28.3475	38.5285	1.36479	2.32241	51.6431	5.81461	0.00230557	0.0911651	0.0415275	0.0467081	0.144923	0	45.2537	2.72043	2.54618	40.6873	8.16751	0.00424591	0.110464	0.064851	0.0146101	0.43062
75	1	20.492	1444.02	liq	1.81533	2.11309	2.32169	-	-	-	-	-	-	-	-		2933.72	62.6325	1381.96	6.48466e-06	0.146735	-610.489	3.69413	2.01962e-09	-	-	40.0353	1.19663e-17	44.5131	7.96569	13.6071	22.727	8.5544	0.0933566	1.58059	0.709984	0.200192	0.0486315	0	44.9152	13.6405	12.8159	15.3823	10.3227	0.147697	1.64531	0.952494	0.0537951	0.124139
75	1	20.492	1444.02	cpx	11.3775	12.2531	12.2315	-	-	-	-	-	-	-	-		3229.04	65.9248	1188.87	3.74409e-06	0.130631	-642.874	7.11807	4.1503	-	-	89.4451	55.62	48.6994	3.06735	11.7929	32.0701	3.55466	0.0057782	0.406753	0.21003	0.0792262	0.113792	0	53.1117	5.67715	12.0051	23.4608	4.63619	0.00988053	0.457635	0.304549	0.0230105	0.313953
75	1	20.492	1444.02	opx	22.8259	24.0716	24.0387	-	-	-	-	-	-	-	-		3227.74	64.534	1226.79	3.63466e-06	0.130249	-630.821	7.06825	4.23377	-	-	84.1163	57.8566	48.0468	3.30895	2.42397	41.3985	4.24141	0	0.071023	0.0206035	0.140256	0.348532	0	53.5126	6.25435	2.51998	30.9279	5.64935	0	0.0816042	0.0305099	0.041601	0.982017
75	1	20.492	1444.02	ol	63.6379	61.0175	60.9552	-	-	-	-	-	-	-	-		3226.62	45.6009	1346.93	4.16696e-06	0.13205	-618.947	7.48227	4.25325	-	-	102.814	58.3699	33.3333	0	0.283139	59.7035	6.68002	0	0	0	0	0	0	40.8328	0	0.323748	49.0575	9.78599	0	0	0	0	0
75	1	20.492	1444.02	spl	0.34337	0.544642	0.452918	-	-	-	-	-	-	-	-		3876.11	42.3889	812.949	3.13984e-06	0.133922	-611.663	8.48682	4.79906	-	-	160.154	89.2704	0	33.741	0	39.8293	10.7894	0	0	0.0150642	0.611169	15.014	0	0	42.4012	0	19.7832	9.55465	0	0	0.0148311	0.120523	28.1256
76	1	20.4418	1443.93	system	100	100	100	-6.77995	-1.96421	0	0.346395	0.0780855	0.260276	0.182462	0.0807154	0.296943	3224.25	0.00310265	[1295.284038164707]	[4.0375089048500865e-6]	[0.13173183950954875]	[-624.5003053918795]	6.3975	2.96528	7.3323	4.23778	94.1615	28.3505	38.5216	1.35699	2.30897	51.6757	5.81272	0.00224525	0.0894334	0.0407542	0.0465812	0.145052	0	45.2539	2.70539	2.53192	40.7206	8.16636	0.00413559	0.108386	0.063655	0.0145731	0.431083
76	1	20.4418	1443.93	liq	1.81483	2.11258	2.32093	-	-	-	-	-	-	-	-		2933.72	62.6199	1380.56	6.48408e-06	0.146711	-610.53	3.69226	2.02101e-09	-	-	39.9948	1.19827e-17	44.5044	7.95514	13.6315	22.741	8.5563	0.0913726	1.5656	0.706108	0.199724	0.0489343	0	44.9133	13.6245	12.8408	15.3942	10.3266	0.14458	1.62995	0.94744	0.0536776	0.124931
76	1	20.4418	1443.93	ol	63.7022	61.0887	61.0254	-	-	-	-	-	-	-	-		3226.4	45.6028	1346.73	4.16799e-06	0.13203	-618.961	7.4821	4.25348	-	-	102.79	58.3724	33.3333	0	0.283807	59.7074	6.67544	0	0	0	0	0	0	40.8339	0	0.324522	49.062	9.77955	0	0	0	0	0
76	1	20.4418	1443.93	cpx	11.1521	12.0123	11.9912	-	-	-	-	-	-	-	-		3228.74	65.9394	1183.31	3.74742e-06	0.130615	-642.94	7.11748	4.15048	-	-	89.4035	55.6199	48.7012	3.05486	11.852	32.035	3.54716	0.00566923	0.402635	0.207879	0.0791466	0.11453	0	53.115	5.65416	12.0655	23.4357	4.62653	0.00969443	0.453014	0.301437	0.0229879	0.315996
76	1	20.4418	1443.93	opx	22.9936	24.2511	24.2175	-	-	-	-	-	-	-	-		3227.53	64.5395	1221.21	3.63679e-06	0.130232	-630.814	7.06745	4.23405	-	-	84.0642	57.8603	48.0511	3.29827	2.43078	41.401	4.23838	0	0.0702047	0.0204872	0.139713	0.35013	0	53.5213	6.23461	2.52725	30.9321	5.64573	0	0.0806699	0.0303399	0.0414429	0.986594
76	1	20.4418	1443.93	spl	0.337261	0.535331	0.444989	-	-	-	-	-	-	-	-		3877.4	42.3969	813.366	3.13979e-06	0.133932	-611.343	8.48448	4.79788	-	-	160.112	89.2563	0	33.6647	0	39.8164	10.8022	0	0	0.0148581	0.611135	15.0908	0	0	42.283	0	19.7664	9.56093	0	0	0.0146205	0.120453	28.2546
77	1	20.3916	1443.85	system	100	100	100	-6.78608	-1.96673	0	0.347	0.0776281	0.259013	0.182339	0.0805938	0.296495	3223.96	0.00310292	[1297.6711142054094]	[4.039556253669582e-6]	[0.13171452934880948]	[-624.4772997572959]	6.3972	2.9655	7.33235	4.23819	94.1352	28.3521	38.5146	1.34926	2.2956	51.7079	5.81105	0.00218631	0.0877314	0.0399802	0.0464583	0.145176	0	45.254	2.69047	2.51771	40.7534	8.1655	0.00402777	0.106343	0.0624576	0.0145373	0.43153
77	1	20.3916	1443.85	liq	1.8179	2.11618	2.32467	-	-	-	-	-	-	-	-		2933.74	62.6068	1381.93	6.4835e-06	0.146688	-610.569	3.6906	2.02246e-09	-	-	39.9592	1.20001e-17	44.4953	7.94382	13.6568	22.7553	8.55913	0.0893898	1.54978	0.702013	0.199241	0.049252	0	44.9113	13.6073	12.8667	15.4064	10.3316	0.141466	1.61375	0.942096	0.0535562	0.125762
77	1	20.3916	1443.85	cpx	10.9238	11.7681	11.7475	-	-	-	-	-	-	-	-		3228.44	65.9541	1184.98	3.74963e-06	0.1306	-643.006	7.11752	4.15067	-	-	89.3902	55.6198	48.703	3.04198	11.9112	32.0002	3.53966	0.00555921	0.398355	0.205605	0.0790609	0.115285	0	53.1186	5.6305	12.1262	23.4109	4.61688	0.00950659	0.448211	0.298148	0.0229637	0.31809
77	1	20.3916	1443.85	opx	23.1614	24.4307	24.3963	-	-	-	-	-	-	-	-		3227.31	64.545	1224.56	3.63735e-06	0.130215	-630.806	7.06726	4.23432	-	-	84.0399	57.8639	48.0554	3.28724	2.43785	41.4033	4.23548	0	0.0693603	0.0203622	0.139167	0.351771	0	53.5301	6.21422	2.53479	30.9362	5.64228	0	0.0797056	0.030157	0.0412839	0.991289
77	1	20.3916	1443.85	ol	63.7659	61.1592	61.0946	-	-	-	-	-	-	-	-		3226.18	45.6047	1348.52	4.17031e-06	0.132012	-618.974	7.48218	4.25371	-	-	102.778	58.3746	33.3333	0	0.284495	59.7112	6.67102	0	0	0	0	0	0	40.835	0	0.325317	49.0664	9.77333	0	0	0	0	0
77	1	20.3916	1443.85	spl	0.331039	0.525835	0.436906	-	-	-	-	-	-	-	-		3878.74	42.4051	813.368	3.14055e-06	0.133943	-611.011	8.48239	4.79664	-	-	160.091	89.2414	0	33.5858	0	39.8026	10.8159	0	0	0.0146359	0.611173	15.1699	0	0	42.1611	0	19.7489	9.56787	0	0	0.0143941	0.120396	28.3874
78	1	20.3414	1443.78	system	100	100	100	-6.79216	-1.96921	0	0.347608	0.0771604	0.257746	0.182214	0.0804754	0.296025	3223.69	0.00310318	[1300.9398744500836]	[4.039984211609551e-6]	[0.13169636656659436]	[-624.4516724319216]	6.39729	2.96577	7.33264	4.2386	94.1238	28.3549	38.5075	1.34134	2.28183	51.7408	5.8096	0.00212763	0.085998	0.0391913	0.0463312	0.145297	0	45.254	2.67517	2.50307	40.7868	8.16498	0.00392039	0.104261	0.0612364	0.0145003	0.431972
78	1	20.3414	1443.78	opx	23.3282	24.6093	24.5743	-	-	-	-	-	-	-	-		3227.1	64.5506	1225.26	3.63767e-06	0.130198	-630.795	7.06691	4.23458	-	-	84.0086	57.8672	48.0599	3.27601	2.44492	41.4057	4.23273	0	0.0685155	0.0202248	0.13861	0.353391	0	53.5392	6.19347	2.54233	30.9402	5.63905	0	0.0787406	0.0299558	0.0411218	0.995931
78	1	20.3414	1443.78	cpx	10.6977	11.5264	11.5063	-	-	-	-	-	-	-	-		3228.14	65.9689	1185.27	3.75174e-06	0.130585	-643.07	7.11747	4.15086	-	-	89.3726	55.6197	48.7049	3.02906	11.9709	31.9651	3.53225	0.00545441	0.394045	0.203312	0.078981	0.116035	0	53.1221	5.60675	12.1873	23.3859	4.60735	0.00932763	0.443374	0.294832	0.0229411	0.320167
78	1	20.3414	1443.78	liq	1.81765	2.11594	2.32419	-	-	-	-	-	-	-	-		2933.77	62.5944	1380.23	6.48244e-06	0.146665	-610.605	3.68868	2.02391e-09	-	-	39.918	1.20173e-17	44.486	7.9325	13.6818	22.7702	8.56205	0.0874699	1.53403	0.697681	0.198761	0.0495699	0	44.9092	13.5901	12.8924	15.4189	10.3368	0.13845	1.5976	0.936435	0.0534359	0.126595
78	1	20.3414	1443.78	ol	63.8316	61.232	61.1664	-	-	-	-	-	-	-	-		3225.96	45.6066	1353.43	4.17035e-06	0.131993	-618.984	7.48277	4.25393	-	-	102.792	58.3767	33.3333	0	0.28517	59.7146	6.66688	0	0	0	0	0	0	40.836	0	0.326096	49.0704	9.7675	0	0	0	0	0
78	1	20.3414	1443.78	spl	0.324865	0.516404	0.428884	-	-	-	-	-	-	-	-		3880.1	42.4133	810.788	3.1412e-06	0.133954	-610.675	8.47977	4.7954	-	-	160.036	89.2262	0	33.5065	0	39.7883	10.8302	0	0	0.0144133	0.611271	15.2494	0	0	42.0386	0	19.731	9.57532	0	0	0.0141674	0.120349	28.5205
79	1	20.2912	1443.7	system	100	100	100	-6.79837	-1.97178	0	0.348214	0.0766727	0.256485	0.182089	0.0803607	0.295534	3223.42	0.00310342	[1296.4031526691315]	[4.0422543978381695e-6]	[0.13167802392920516]	[-624.4257144971577]	6.3963	2.96606	7.33189	4.23899	94.0679	28.358	38.5005	1.33341	2.26802	51.7734	5.80838	0.00207118	0.0842855	0.038407	0.0462002	0.145408	0	45.2541	2.65985	2.48838	40.82	8.16477	0.00381708	0.102204	0.060022	0.0144619	0.432381
79	1	20.2912	1443.7	opx	23.4917	24.7845	24.7489	-	-	-	-	-	-	-	-		3226.88	64.5561	1223.6	3.64269e-06	0.130181	-630.785	7.06618	4.23485	-	-	83.9601	57.8709	48.0642	3.26509	2.45211	41.4077	4.22992	0	0.0676797	0.0201056	0.138079	0.355042	0	53.5478	6.17327	2.54998	30.944	5.63571	0	0.0777857	0.0297813	0.0409672	1.00066
79	1	20.2912	1443.7	cpx	10.4758	11.289	11.2694	-	-	-	-	-	-	-	-		3227.84	65.9835	1184.63	3.75696e-06	0.13057	-643.133	7.11725	4.15104	-	-	89.3481	55.6192	48.7069	3.01611	12.0294	31.9307	3.52508	0.00535226	0.389772	0.200969	0.0788894	0.116799	0	53.1259	5.58294	12.2472	23.3614	4.59814	0.00915321	0.438579	0.291442	0.0229152	0.322286
79	1	20.2912	1443.7	liq	1.81642	2.11455	2.32245	-	-	-	-	-	-	-	-		2933.8	62.5819	1382.1	6.48129e-06	0.146642	-610.64	3.68717	2.02533e-09	-	-	39.8857	1.20344e-17	44.4764	7.92121	13.7069	22.7848	8.56545	0.0856055	1.51825	0.693146	0.198332	0.0498856	0	44.9068	13.5729	12.9181	15.4313	10.3426	0.135521	1.58142	0.930497	0.0533293	0.127421
79	1	20.2912	1443.7	ol	63.8974	61.3049	61.2383	-	-	-	-	-	-	-	-		3225.75	45.6086	1346.11	4.17108e-06	0.131973	-618.992	7.48182	4.25414	-	-	102.732	58.3787	33.3333	0	0.285866	59.7177	6.6631	0	0	0	0	0	0	40.8369	0	0.326899	49.0741	9.76218	0	0	0	0	0
79	1	20.2912	1443.7	spl	0.318748	0.507049	0.420934	-	-	-	-	-	-	-	-		3881.46	42.4216	811.925	3.14297e-06	0.133966	-610.339	8.47756	4.79415	-	-	160.009	89.2109	0	33.4275	0	39.7735	10.8449	0	0	0.0141861	0.611346	15.3285	0	0	41.9167	0	19.713	9.58312	0	0	0.0139366	0.120299	28.653
80	1	20.241	1443.62	system	100	100	100	-6.80484	-1.97462	0	0.34881	0.0761641	0.255223	0.181967	0.0802465	0.295052	3223.15	0.00310368	[1300.194303612908]	[4.043473603403504e-6]	[0.13166009433144454]	[-624.400308431982]	6.39626	2.96632	7.33207	4.23939	94.0519	28.3606	38.4934	1.32561	2.25428	51.8054	5.80739	0.00201665	0.0826082	0.0376355	0.0460721	0.14552	0	45.254	2.64475	2.47375	40.8527	8.16485	0.00371725	0.100188	0.0588269	0.0144244	0.43279
80	1	20.241	1443.62	ol	63.9626	61.3771	61.3094	-	-	-	-	-	-	-	-		3225.54	45.6105	1350.77	4.17246e-06	0.131955	-619.003	7.48215	4.25435	-	-	102.733	58.3807	33.3333	0	0.28656	59.7209	6.65916	0	0	0	0	0	0	40.8378	0	0.327701	49.0779	9.75663	0	0	0	0	0
80	1	20.241	1443.62	opx	23.6534	24.9579	24.9216	-	-	-	-	-	-	-	-		3226.68	64.5617	1226.56	3.64302e-06	0.130164	-630.775	7.06594	4.2351	-	-	83.9346	57.874	48.0687	3.25409	2.45918	41.4096	4.22747	0	0.066859	0.0199623	0.13753	0.356668	0	53.5566	6.1529	2.55752	30.9476	5.63285	0	0.076848	0.0295713	0.0408073	1.00531
80	1	20.241	1443.62	liq	1.81642	2.11458	2.32227	-	-	-	-	-	-	-	-		2933.84	62.5694	1383.65	6.48105e-06	0.146619	-610.677	3.68554	2.02681e-09	-	-	39.8511	1.20521e-17	44.4671	7.90955	13.7323	22.7997	8.569	0.083477	1.50227	0.68853	0.197837	0.0502039	0	44.9048	13.5552	12.9443	15.444	10.3486	0.132173	1.56504	0.924454	0.0532051	0.128256
80	1	20.241	1443.62	cpx	10.2549	11.0527	11.0337	-	-	-	-	-	-	-	-		3227.54	65.9983	1184.76	3.75816e-06	0.130555	-643.198	7.11719	4.15122	-	-	89.3306	55.619	48.7088	3.00327	12.089	31.8955	3.51775	0.00523075	0.385454	0.198606	0.0787989	0.117551	0	53.1294	5.55933	12.3083	23.3363	4.5887	0.00894566	0.433732	0.288024	0.0228896	0.324368
80	1	20.241	1443.62	spl	0.31268	0.497757	0.413043	-	-	-	-	-	-	-	-		3882.81	42.4298	810.699	3.14748e-06	0.133977	-610.005	8.47507	4.79291	-	-	159.962	89.1957	0	33.3489	0	39.7589	10.8594	0	0	0.0139543	0.61134	15.4075	0	0	41.7954	0	19.6951	9.59068	0	0	0.0137014	0.120232	28.7849
81	1	20.1908	1443.54	system	100	100	100	-6.80348	-1.96966	0	0.348974	0.0770365	0.256778	0.181935	0.0802772	0.286782	3224.09	0.00310269	[1298.4289168848634]	[4.0360439772111625e-6]	[0.13160209245470836]	[-624.4386903171325]	6.40523	2.97103	7.3312	4.23933	94.3291	28.4591	38.4872	1.31785	2.24056	51.8386	5.8065	0	0.0809483	0.0368679	0.0459373	0.145623	0	45.2555	2.6298	2.45918	40.8869	8.1652	0	0.0981941	0.0576384	0.0143851	0.433183
81	1	20.1908	1443.54	cpx	10.4653	11.2836	11.2674	-	-	-	-	-	-	-	-		3227.65	65.9922	1186.72	3.75967e-06	0.130537	-643.163	7.11701	4.15234	-	-	89.2852	55.6508	48.6954	3.02416	12.0643	31.9007	3.52466	0	0.391806	0.20291	0.0792845	0.116806	0	53.1073	5.5972	12.2813	23.3368	4.59706	0	0.440817	0.294224	0.0230274	0.322268
81	1	20.1908	1443.54	opx	23.631	24.9437	24.9158	-	-	-	-	-	-	-	-		3226.63	64.5637	1227.76	3.64402e-06	0.130147	-630.767	7.06514	4.23493	-	-	83.9033	57.8683	48.0627	3.26879	2.45582	41.3973	4.23352	0	0.06806	0.0203697	0.137947	0.355492	0	53.5417	6.17975	2.55364	30.9337	5.64005	0	0.0782164	0.0301702	0.0409249	1.00184
81	1	20.1908	1443.54	ol	64.0356	61.4628	61.416	-	-	-	-	-	-	-	-		3225.47	45.6127	1347.97	4.17115e-06	0.131939	-618.983	7.48153	4.25436	-	-	102.7	58.3797	33.3333	0	0.287241	59.7164	6.663	0	0	0	0	0	0	40.8367	0	0.328471	49.0728	9.762	0	0	0	0	0
81	1	20.1908	1443.54	liq	1.55014	1.80388	1.98054	-	-	-	-	-	-	-	-		2935.53	62.4813	1383.62	6.4796e-06	0.146606	-610.569	3.68546	2.02919e-09	-	-	39.8721	1.20873e-17	44.3928	7.90397	13.7651	22.8523	8.60206	0	1.53871	0.696226	0.198969	0.0498777	0	44.8578	13.5541	12.9833	15.4893	10.395	0	1.604	0.935373	0.0535429	0.127502
81	1	20.1908	1443.54	spl	0.318051	0.506003	0.420285	-	-	-	-	-	-	-	-		3880.35	42.4196	814.094	3.14477e-06	0.133909	-610.525	8.47898	4.79515	-	-	160.007	89.2226	0	33.4756	0	39.7861	10.8301	0	0	0.0144957	0.608897	15.2848	0	0	41.989	0	19.7248	9.57271	0	0	0.0142448	0.119851	28.5794
82	1	20.1406	1443.47	system	100	100	100	-6.81535	-1.97793	0	0.349642	0.0766747	0.255223	0.181785	0.0801939	0.286668	3223.48	0.0031033	[1302.4087707560275]	[4.042041199375262e-6]	[0.13162066403313183]	[-624.4861931559312]	6.40106	2.9692	7.33137	4.23962	94.1857	28.4188	38.4872	1.31785	2.24056	51.8386	5.8065	0	0.0809483	0.0368679	0.0459373	0.145623	0	45.2555	2.6298	2.45918	40.8869	8.1652	0	0.0981941	0.0576384	0.0143851	0.433183
82	1	20.1406	1443.47	ol	64.0254	61.4517	61.3954	-	-	-	-	-	-	-	-		3225.34	45.6149	1354.23	4.17443e-06	0.131939	-619.061	7.48205	4.25445	-	-	102.718	58.3797	33.3333	0	0.288372	59.7148	6.66346	0	0	0	0	0	0	40.8364	0	0.329761	49.0712	9.7626	0	0	0	0	0
82	1	20.1406	1443.47	opx	23.759	25.0765	25.045	-	-	-	-	-	-	-	-		3226.43	64.5694	1226.94	3.6471e-06	0.130148	-630.842	7.06461	4.23526	-	-	83.8615	57.8739	48.066	3.25872	2.46375	41.3978	4.23176	0	0.0670848	0.0201566	0.137764	0.356997	0	53.5488	6.16111	2.56205	30.936	5.63806	0	0.0771006	0.0298564	0.0408731	1.00615
82	1	20.1406	1443.47	cpx	10.2402	11.0399	11.023	-	-	-	-	-	-	-	-		3227.34	66.0073	1187.22	3.76182e-06	0.13054	-643.299	7.11678	4.15218	-	-	89.2718	55.6411	48.7009	3.00664	12.1206	31.868	3.51886	0	0.387975	0.200235	0.0790778	0.117698	0	53.1167	5.56512	12.3394	23.3144	4.58979	0	0.436535	0.290364	0.0229688	0.324749
82	1	20.1406	1443.47	spl	0.311572	0.496066	0.411739	-	-	-	-	-	-	-	-		3882.34	42.4306	811.979	3.14453e-06	0.133952	-610.133	8.47561	4.79326	-	-	159.961	89.198	0	33.368	0	39.7584	10.8574	0	0	0.0140795	0.608787	15.3933	0	0	41.8215	0	19.6958	9.58943	0	0	0.013825	0.119736	28.7598
82	1	20.1406	1443.47	liq	1.66381	1.93581	2.12489	-	-	-	-	-	-	-	-		2935.64	62.4685	1385.03	6.47986e-06	0.146605	-610.677	3.68364	2.0307e-09	-	-	39.8343	1.21058e-17	44.3823	7.89004	13.79	22.8661	8.60892	0	1.52026	0.693849	0.198239	0.0502445	0	44.854	13.5323	13.0087	15.501	10.4049	0	1.58501	0.932319	0.0533544	0.128459
83	1	20.0904	1443.38	system	100	100	100	-6.82639	-1.98524	0	0.350212	0.0758753	0.2543	0.181679	0.0800414	0.286398	3222.76	0.00310402	[1298.6439573842256]	[4.04477062842175e-6]	[0.1316354880915147]	[-624.5401034850613]	6.39612	2.9675	7.33096	4.24011	94.0044	28.3798	38.4872	1.31785	2.24056	51.8386	5.8065	0	0.0809483	0.0368679	0.0459373	0.145623	0	45.2555	2.6298	2.45918	40.8869	8.1652	0	0.0981941	0.0576384	0.0143851	0.433183
83	1	20.0904	1443.38	ol	64.0155	61.4392	61.3739	-	-	-	-	-	-	-	-		3225.05	45.6164	1349.13	4.17437e-06	0.131936	-619.17	7.48159	4.25481	-	-	102.674	58.3844	33.3333	0	0.288076	59.7236	6.65496	0	0	0	0	0	0	40.8387	0	0.329442	49.0811	9.7507	0	0	0	0	0
83	1	20.0904	1443.38	spl	0.305472	0.486572	0.403665	-	-	-	-	-	-	-	-		3883.31	42.4372	809.925	3.14642e-06	0.133972	-609.969	8.47342	4.79241	-	-	159.899	89.1886	0	33.3072	0	39.7541	10.8598	0	0	0.0138689	0.607024	15.4579	0	0	41.7269	0	19.685	9.58732	0	0	0.0136122	0.119337	28.8678
83	1	20.0904	1443.38	opx	23.8776	25.1998	25.1643	-	-	-	-	-	-	-	-		3226.17	64.5744	1224.44	3.64597e-06	0.130146	-630.929	7.06401	4.23546	-	-	83.8203	57.8747	48.0709	3.24858	2.46955	41.4041	4.2255	0	0.0661928	0.0201041	0.136433	0.358594	0	53.5587	6.14244	2.56829	30.9433	5.63019	0	0.0760817	0.0297811	0.0404817	1.01073
83	1	20.0904	1443.38	cpx	10.0226	10.8052	10.7871	-	-	-	-	-	-	-	-		3227.03	66.0205	1183.23	3.76295e-06	0.130541	-643.46	7.1165	4.15268	-	-	89.2325	55.6494	48.6999	2.99815	12.1753	31.8397	3.50952	0	0.382566	0.198114	0.0784001	0.118287	0	53.1165	5.5495	12.3954	23.2941	4.57768	0	0.430456	0.287292	0.0227723	0.326378
83	1	20.0904	1443.38	liq	1.77873	2.06925	2.27099	-	-	-	-	-	-	-	-		2935.44	62.465	1385.26	6.47641e-06	0.146598	-610.817	3.68223	2.03203e-09	-	-	39.8011	1.21209e-17	44.3812	7.88226	13.8138	22.8785	8.60462	0	1.50577	0.686232	0.19699	0.0505391	0	44.8591	13.5208	13.033	15.5115	10.4011	0	1.57011	0.92221	0.0530256	0.12923
84	1	20.0402	1443.29	system	100	100	100	-6.83511	-1.99023	0	0.350841	0.075441	0.252929	0.181559	0.079875	0.286291	3222.33	0.00310443	[1296.4944448887052]	[4.0480074360980054e-6]	[0.13162589407010258]	[-624.5503233134955]	6.3944	2.96732	7.33053	4.24055	93.9259	28.3725	38.4824	1.31286	2.23081	51.8615	5.80489	0	0.07979	0.0363847	0.0456718	0.145674	0	45.2556	2.62017	2.44878	40.9101	8.16396	0	0.0968011	0.0568902	0.0143037	0.433388
84	1	20.0402	1443.29	spl	0.299924	0.478072	0.396436	-	-	-	-	-	-	-	-		3884.53	42.4449	808.817	3.14895e-06	0.133985	-609.696	8.47098	4.79131	-	-	159.843	89.1759	0	33.2335	0	39.7474	10.8633	0	0	0.0136236	0.603924	15.5382	0	0	41.6111	0	19.6706	9.58498	0	0	0.0133639	0.11866	29.0013
84	1	20.0402	1443.29	ol	64.0577	61.4855	61.4175	-	-	-	-	-	-	-	-		3224.77	45.6182	1346.43	4.17553e-06	0.131921	-619.225	7.48118	4.25514	-	-	102.633	58.3882	33.3333	0	0.288728	59.731	6.64691	0	0	0	0	0	0	40.8407	0	0.330204	49.0897	9.73939	0	0	0	0	0
84	1	20.0402	1443.29	opx	24.014	25.3454	25.3084	-	-	-	-	-	-	-	-		3225.92	64.5795	1222.16	3.65106e-06	0.130134	-630.96	7.06335	4.23579	-	-	83.7717	57.8793	48.0746	3.2391	2.47639	41.4081	4.22053	0	0.0653449	0.0198923	0.135944	0.360039	0	53.567	6.12499	2.5756	30.9486	5.62399	0	0.0751128	0.0294696	0.0403396	1.01488
84	1	20.0402	1443.29	cpx	9.82256	10.5903	10.5724	-	-	-	-	-	-	-	-		3226.69	66.0342	1181.91	3.76842e-06	0.13053	-643.55	7.11603	4.15263	-	-	89.203	55.6419	48.7048	2.98308	12.2274	31.8123	3.50028	0	0.379199	0.195837	0.078085	0.119091	0	53.1253	5.52197	12.4492	23.2755	4.56593	0	0.426696	0.284009	0.0226823	0.328619
84	1	20.0402	1443.29	liq	1.80573	2.10068	2.30534	-	-	-	-	-	-	-	-		2935.25	62.4597	1384.88	6.47344e-06	0.146578	-610.91	3.68051	2.03339e-09	-	-	39.7613	1.21362e-17	44.3793	7.87432	13.8373	22.8918	8.59907	0	1.49101	0.680927	0.195415	0.0508416	0	44.863	13.5089	13.0569	15.5226	10.3958	0	1.55493	0.915202	0.0526087	0.130021
85	1	19.99	1443.21	system	100	100	100	-6.83811	-1.98957	0	0.35144	0.0751827	0.251706	0.181447	0.0797221	0.286274	3222.02	0.00310473	[1303.1567300680724]	[4.049170071151052e-6]	[0.13160920157237435]	[-624.5451025538289]	6.39486	2.96754	7.33131	4.241	93.9297	28.3741	38.4763	1.30565	2.21805	51.8947	5.80005	0	0.0783432	0.0356556	0.0454944	0.145781	0	45.257	2.60627	2.43523	40.944	8.15869	0	0.0950637	0.0557607	0.0142508	0.433787
85	1	19.99	1443.21	liq	1.80983	2.10551	2.3105	-	-	-	-	-	-	-	-		2935.12	62.4497	1386.43	6.47263e-06	0.146555	-610.966	3.67899	2.0347e-09	-	-	39.7267	1.21514e-17	44.3747	7.86353	13.8607	22.9048	8.59732	0	1.47604	0.676624	0.19513	0.0511829	0	44.8652	13.4925	13.0809	15.5337	10.3952	0	1.53955	0.909556	0.0525398	0.130913
85	1	19.99	1443.21	ol	64.1172	61.5511	61.4818	-	-	-	-	-	-	-	-		3224.52	45.6199	1354.73	4.17668e-06	0.131902	-619.25	7.48238	4.25542	-	-	102.673	58.3915	33.3333	0	0.28892	59.7369	6.64088	0	0	0	0	0	0	40.8423	0	0.330436	49.0963	9.73092	0	0	0	0	0
85	1	19.99	1443.21	opx	24.1595	25.5014	25.4635	-	-	-	-	-	-	-	-		3225.68	64.5848	1226.63	3.65091e-06	0.130118	-630.965	7.06334	4.23614	-	-	83.7524	57.8845	48.0786	3.22855	2.48317	41.4126	4.21581	0	0.0644372	0.0198478	0.135403	0.361617	0	53.5758	6.10555	2.58286	30.9545	5.61817	0	0.0740756	0.0294061	0.0401824	1.01941
85	1	19.99	1443.21	spl	0.294274	0.469388	0.389064	-	-	-	-	-	-	-	-		3885.86	42.4534	809.76	3.1483e-06	0.133998	-609.367	8.4693	4.79014	-	-	159.845	89.1629	0	33.1502	0	39.7371	10.8754	0	0	0.0134313	0.605732	15.6182	0	0	41.4857	0	19.6555	9.59077	0	0	0.0131686	0.118955	29.1359
85	1	19.99	1443.21	cpx	9.61925	10.3727	10.3551	-	-	-	-	-	-	-	-		3226.36	66.0489	1184.38	3.77109e-06	0.130516	-643.631	7.11617	4.15282	-	-	89.1938	55.6415	48.7067	2.97077	12.2879	31.7777	3.49109	0	0.374795	0.193269	0.0779634	0.119841	0	53.129	5.49936	12.5112	23.2509	4.55408	0	0.421753	0.280294	0.0226477	0.330699
86	1	19.9398	1443.12	system	100	100	100	-6.85034	-1.99815	0	0.352034	0.0743432	0.250685	0.181329	0.0796025	0.285792	3221.68	0.00310505	[1300.381291950251]	[4.051045762497741e-6]	[0.13159265990506047]	[-624.5313483152592]	6.39364	2.96769	7.33072	4.24145	93.8659	28.3738	38.4697	1.2983	2.20501	51.9273	5.79675	0	0.0767705	0.0349545	0.0453589	0.145885	0	45.2575	2.59207	2.42136	40.9773	8.15555	0	0.0931726	0.0546743	0.014211	0.434178
86	1	19.9398	1443.12	cpx	9.39859	10.1363	10.119	-	-	-	-	-	-	-	-		3226.08	66.0637	1185.31	3.77405e-06	0.130502	-643.697	7.11625	4.1531	-	-	89.1799	55.6443	48.7077	2.9581	12.3464	31.7435	3.48542	0	0.369695	0.1909	0.0777391	0.12057	0	53.1314	5.47604	12.571	23.2265	4.5468	0	0.416025	0.276865	0.0225831	0.33272
86	1	19.9398	1443.12	liq	1.81837	2.11552	2.32123	-	-	-	-	-	-	-	-		2935.15	62.4375	1385.23	6.47216e-06	0.146532	-611.018	3.67704	2.0362e-09	-	-	39.6851	1.21694e-17	44.3649	7.85354	13.887	22.9201	8.59961	0	1.45727	0.671614	0.194495	0.0514737	0	44.8619	13.4773	13.1077	15.5464	10.3995	0	1.5202	0.902955	0.0523765	0.131676
86	1	19.9398	1443.12	opx	24.3165	25.6694	25.6305	-	-	-	-	-	-	-	-		3225.45	64.5904	1226.2	3.65327e-06	0.130101	-630.962	7.06287	4.23637	-	-	83.717	57.8865	48.0843	3.21582	2.49037	41.4161	4.21183	0	0.0637813	0.0195998	0.134733	0.363456	0	53.587	6.08201	2.59059	30.9599	5.61337	0	0.0733282	0.0290412	0.039987	1.02469
86	1	19.9398	1443.12	spl	0.288499	0.460468	0.381534	-	-	-	-	-	-	-	-		3886.85	42.4599	810.844	3.14995e-06	0.134002	-609.122	8.46786	4.78923	-	-	159.837	89.1515	0	33.0918	0	39.7282	10.882	0	0	0.0131384	0.603669	15.6812	0	0	41.3939	0	19.6422	9.59232	0	0	0.0128756	0.118496	29.2402
86	1	19.9398	1443.12	ol	64.178	61.6182	61.5477	-	-	-	-	-	-	-	-		3224.25	45.6219	1349.68	4.17778e-06	0.131883	-619.277	7.48148	4.25569	-	-	102.61	58.3941	33.3333	0	0.290392	59.7424	6.6339	0	0	0	0	0	0	40.8439	0	0.332132	49.1028	9.72109	0	0	0	0	0
87	1	19.8896	1443.04	system	100	100	100	-6.85903	-2.00319	0	0.352667	0.0736589	0.249337	0.181201	0.0794772	0.285629	3221.43	0.00310528	[1298.2136538312209]	[4.052712417993947e-6]	[0.13157340669679346]	[-624.5116444188595]	6.39327	2.96805	7.33036	4.24183	93.8342	28.3787	38.4626	1.29037	2.19075	51.9622	5.79365	0	0.0750896	0.0341906	0.045167	0.146002	0	45.258	2.57674	2.40619	41.0129	8.15279	0	0.0911505	0.05349	0.0141537	0.43461
87	1	19.8896	1443.04	cpx	9.19303	9.91633	9.8996	-	-	-	-	-	-	-	-		3225.76	66.0793	1181.06	3.77638e-06	0.130487	-643.777	7.11585	4.15339	-	-	89.1422	55.6465	48.7086	2.94664	12.4127	31.7038	3.47553	0	0.365188	0.188248	0.0779912	0.12132	0	53.1331	5.45491	12.6387	23.1978	4.53397	0	0.410959	0.273023	0.0226567	0.334794
87	1	19.8896	1443.04	ol	64.2457	61.6933	61.622	-	-	-	-	-	-	-	-		3224.04	45.6238	1347.78	4.17963e-06	0.131864	-619.285	7.48122	4.25591	-	-	102.584	58.3963	33.3333	0	0.290801	59.7456	6.63026	0	0	0	0	0	0	40.8448	0	0.332608	49.1066	9.71597	0	0	0	0	0
87	1	19.8896	1443.04	liq	1.81178	2.10793	2.31281	-	-	-	-	-	-	-	-		2935.04	62.4321	1386.18	6.46959e-06	0.146508	-611.057	3.67559	2.03757e-09	-	-	39.6522	1.21854e-17	44.3617	7.84271	13.9106	22.9321	8.60031	0	1.44196	0.665003	0.19376	0.0518107	0	44.8653	13.4607	13.1319	15.5568	10.4019	0	1.50444	0.894198	0.0521863	0.132558
87	1	19.8896	1443.04	opx	24.4668	25.8309	25.7915	-	-	-	-	-	-	-	-		3225.23	64.596	1223.17	3.65471e-06	0.130084	-630.952	7.06213	4.23656	-	-	83.6701	57.888	48.0896	3.20392	2.49733	41.419	4.20863	0	0.0629458	0.0194791	0.133827	0.36521	0	53.5972	6.06	2.59803	30.9646	5.60955	0	0.0723733	0.0288647	0.0397213	1.02972
87	1	19.8896	1443.04	spl	0.28273	0.451617	0.374029	-	-	-	-	-	-	-	-		3888.34	42.4688	810.407	3.15271e-06	0.134016	-608.757	8.46532	4.78786	-	-	159.799	89.1349	0	33.0053	0	39.7131	10.8966	0	0	0.0128721	0.603231	15.7689	0	0	41.2608	0	19.6229	9.59932	0	0	0.012607	0.118339	29.3861
88	1	19.8394	1442.96	system	100	100	100	-6.86026	-2.00077	0	0.353268	0.0732692	0.248106	0.181088	0.0793344	0.285569	3221.15	0.00310554	[1302.9598683346717]	[4.053315533172704e-6]	[0.13155477144897743]	[-624.4936177645657]	6.39371	2.96839	7.33081	4.24221	93.8356	28.3826	38.456	1.28273	2.17763	51.9932	5.79232	0	0.0735416	0.0334382	0.0449597	0.146138	0	45.2582	2.56194	2.39219	41.0445	8.15234	0	0.089287	0.052322	0.0140912	0.435091
88	1	19.8394	1442.96	opx	24.612	25.9873	25.9472	-	-	-	-	-	-	-	-		3225.01	64.6014	1226.26	3.65772e-06	0.130067	-630.95	7.06192	4.23685	-	-	83.6449	57.8918	48.0932	3.19444	2.5045	41.421	4.20557	0	0.0620008	0.0192978	0.13328	0.366665	0	53.6046	6.04244	2.60566	30.9681	5.60583	0	0.0712914	0.028598	0.0395615	1.03389
88	1	19.8394	1442.96	cpx	8.99408	9.70298	9.68679	-	-	-	-	-	-	-	-		3225.43	66.0937	1184.59	3.77968e-06	0.130472	-643.84	7.11597	4.15327	-	-	89.1428	55.6375	48.7135	2.93147	12.4684	31.6724	3.4675	0	0.361507	0.185355	0.0777322	0.122147	0	53.1415	5.42712	12.6962	23.1761	4.52374	0	0.406839	0.268841	0.0225827	0.337095
88	1	19.8394	1442.96	ol	64.3096	61.7639	61.6923	-	-	-	-	-	-	-	-		3223.79	45.6259	1353.42	4.17898e-06	0.131845	-619.308	7.48197	4.25616	-	-	102.602	58.3985	33.3333	0	0.292428	59.7502	6.62408	0	0	0	0	0	0	40.8463	0	0.33448	49.112	9.70724	0	0	0	0	0
88	1	19.8394	1442.96	liq	1.80706	2.10251	2.30668	-	-	-	-	-	-	-	-		2935.04	62.4199	1386.21	6.46906e-06	0.146485	-611.098	3.6738	2.03899e-09	-	-	39.6136	1.22023e-17	44.3538	7.8305	13.9347	22.9457	8.6029	0	1.42503	0.661833	0.193425	0.0521573	0	44.864	13.4418	13.1566	15.5684	10.4066	0	1.48701	0.89007	0.0521039	0.133465
88	1	19.8394	1442.96	spl	0.277352	0.443353	0.367015	-	-	-	-	-	-	-	-		3889.81	42.4777	809.337	3.1543e-06	0.134031	-608.393	8.46263	4.78654	-	-	159.748	89.1192	0	32.917	0	39.6978	10.9137	0	0	0.0126183	0.605152	15.8538	0	0	41.1276	0	19.6045	9.60906	0	0	0.0123515	0.11865	29.5278
89	1	19.7892	1442.88	system	100	100	100	-6.86835	-2.00519	0	0.353906	0.0726155	0.24675	0.180957	0.0792174	0.285394	3220.87	0.00310581	[1300.3701587168134]	[4.055126069914455e-6]	[0.1315378984216651]	[-624.4821860035345]	6.39289	2.96865	7.33032	4.24263	93.7872	28.3851	38.4496	1.27553	2.16487	52.0246	5.78952	0	0.0720514	0.0327301	0.0448059	0.146245	0	45.2587	2.54801	2.3786	41.0766	8.14985	0	0.0874932	0.051223	0.0140455	0.435488
89	1	19.7892	1442.88	cpx	8.80317	9.49835	9.4826	-	-	-	-	-	-	-	-		3225.13	66.108	1183.16	3.78274e-06	0.130458	-643.913	7.11583	4.15356	-	-	89.1173	55.6402	48.7147	2.91937	12.5255	31.6404	3.45956	0	0.356903	0.183155	0.0775938	0.122863	0	53.1445	5.4049	12.7547	23.1534	4.51353	0	0.40167	0.265659	0.0225432	0.33908
89	1	19.7892	1442.88	opx	24.7464	26.1316	26.091	-	-	-	-	-	-	-	-		3224.79	64.6069	1223.93	3.65897e-06	0.130051	-630.952	7.06136	4.23714	-	-	83.6025	57.8958	48.0976	3.1835	2.51144	41.4244	4.20173	0	0.061165	0.0191857	0.132717	0.368281	0	53.6138	6.02223	2.61309	30.9731	5.60115	0	0.070336	0.0284341	0.0393976	1.03853
89	1	19.7892	1442.88	ol	64.37	61.8308	61.758	-	-	-	-	-	-	-	-		3223.57	45.6276	1350.04	4.18072e-06	0.131827	-619.326	7.48136	4.25641	-	-	102.557	58.4015	33.3333	0	0.292177	59.7548	6.61967	0	0	0	0	0	0	40.8475	0	0.334203	49.1173	9.70106	0	0	0	0	0
89	1	19.7892	1442.88	liq	1.80842	2.10414	2.30836	-	-	-	-	-	-	-	-		2934.91	62.4126	1386.54	6.46722e-06	0.146462	-611.15	3.67215	2.04032e-09	-	-	39.5764	1.22178e-17	44.3502	7.82032	13.9583	22.958	8.6023	0	1.40986	0.65541	0.193086	0.0524805	0	44.8671	13.4263	13.1809	15.5791	10.4074	0	1.4714	0.881563	0.0520202	0.134312
89	1	19.7892	1442.88	spl	0.272004	0.435114	0.360043	-	-	-	-	-	-	-	-		3891.12	42.4858	806.464	3.15409e-06	0.134042	-608.075	8.46025	4.78535	-	-	159.703	89.105	0	32.8393	0	39.6857	10.9251	0	0	0.0124304	0.604592	15.9329	0	0	41.0084	0	19.5879	9.61394	0	0	0.0121611	0.118476	29.6591
90	1	19.739	1442.79	system	100	100	100	-6.8739	-2.00705	0	0.35452	0.072	0.245548	0.180827	0.0791268	0.284926	3220.63	0.00310603	[1305.2462984070305]	[4.056654429958097e-6]	[0.13152240147375854]	[-624.4651121372331]	6.39293	2.96882	7.33065	4.24297	93.777	28.3863	38.443	1.26832	2.15161	52.0558	5.78758	0	0.070574	0.0320701	0.044646	0.146343	0	45.2589	2.53404	2.36443	41.1084	8.14854	0	0.0857141	0.0501989	0.0139978	0.435855
90	1	19.739	1442.79	liq	1.81148	2.10772	2.31206	-	-	-	-	-	-	-	-		2934.99	62.401	1387.58	6.46532e-06	0.146441	-611.189	3.67048	2.04183e-09	-	-	39.5414	1.22362e-17	44.34	7.80892	13.9843	22.9718	8.60863	0	1.3909	0.64977	0.192826	0.0527844	0	44.8635	13.4087	13.2074	15.5908	10.4166	0	1.45183	0.874108	0.0519579	0.13511
90	1	19.739	1442.79	cpx	8.60677	9.28756	9.27231	-	-	-	-	-	-	-	-		3224.84	66.1228	1184.28	3.78581e-06	0.130444	-643.978	7.11572	4.15379	-	-	89.0964	55.6413	48.7166	2.90549	12.5831	31.6065	3.45357	0	0.352414	0.18097	0.0776614	0.123626	0	53.1485	5.37938	12.8139	23.1295	4.50587	0	0.396633	0.2625	0.0225636	0.341201
90	1	19.739	1442.79	opx	24.8844	26.2796	26.2384	-	-	-	-	-	-	-	-		3224.59	64.6127	1227.4	3.66005e-06	0.130036	-630.944	7.06106	4.23738	-	-	83.5751	57.8989	48.1024	3.17161	2.51917	41.4247	4.20051	0	0.060397	0.0189422	0.132337	0.36998	0	53.6229	6.00017	2.62132	30.9755	5.59993	0	0.0694578	0.0280751	0.0392876	1.04339
90	1	19.739	1442.79	ol	64.4306	61.8981	61.824	-	-	-	-	-	-	-	-		3223.4	45.6295	1355.97	4.18202e-06	0.131811	-619.335	7.48195	4.25657	-	-	102.574	58.4029	33.3333	0	0.292702	59.756	6.61794	0	0	0	0	0	0	40.8478	0	0.334807	49.1187	9.69862	0	0	0	0	0
90	1	19.739	1442.79	spl	0.266746	0.426989	0.353176	-	-	-	-	-	-	-	-		3892.43	42.4937	808.275	3.15459e-06	0.134054	-607.758	8.45822	4.78413	-	-	159.684	89.0895	0	32.7645	0	39.6687	10.9425	0	0	0.0121875	0.605117	16.007	0	0	40.894	0	19.5695	9.62428	0	0	0.0119174	0.118518	29.7818
91	1	19.6888	1442.71	system	100	100	100	-6.87919	-2.0087	0	0.355148	0.0714753	0.244262	0.180694	0.079036	0.284643	3220.33	0.00310631	[1301.4958517175921]	[4.057345621476426e-6]	[0.13150417074284457]	[-624.4400667880633]	6.39232	2.9691	7.33032	4.2434	93.7363	28.3891	38.4363	1.26073	2.13836	52.0847	5.78842	0	0.0690578	0.031391	0.0445544	0.146468	0	45.2582	2.5193	2.35026	41.1379	8.15105	0	0.0838862	0.0491439	0.0139713	0.436299
91	1	19.6888	1442.71	ol	64.4935	61.9671	61.8924	-	-	-	-	-	-	-	-		3223.14	45.6311	1350.02	4.18184e-06	0.131791	-619.358	7.48156	4.25689	-	-	102.535	58.4069	33.3333	0	0.29237	59.7633	6.61098	0	0	0	0	0	0	40.8497	0	0.334442	49.127	9.68887	0	0	0	0	0
91	1	19.6888	1442.71	opx	25.0142	26.4195	26.3776	-	-	-	-	-	-	-	-		3224.37	64.6183	1226.44	3.66167e-06	0.130019	-630.938	7.06062	4.23766	-	-	83.5392	57.9027	48.1068	3.16029	2.52617	41.4276	4.19734	0	0.0595175	0.0188938	0.131724	0.371636	0	53.6321	5.97922	2.6288	30.9801	5.59614	0	0.0684516	0.0280055	0.0391085	1.04814
91	1	19.6888	1442.71	spl	0.261467	0.418859	0.346284	-	-	-	-	-	-	-	-		3893.95	42.5026	807.147	3.15871e-06	0.13407	-607.388	8.45555	4.7827	-	-	159.642	89.0709	0	32.6795	0	39.6466	10.9657	0	0	0.0119023	0.606311	16.09	0	0	40.7643	0	19.5473	9.6391	0	0	0.0116317	0.118684	29.919
91	1	19.6888	1442.71	liq	1.81165	2.10798	2.3121	-	-	-	-	-	-	-	-		2935.06	62.3916	1388.43	6.46473e-06	0.14642	-611.214	3.66871	2.04331e-09	-	-	39.5042	1.22542e-17	44.3319	7.79596	14.009	22.984	8.61633	0	1.37311	0.643891	0.192655	0.0531247	0	44.8621	13.3885	13.2327	15.6014	10.4275	0	1.43348	0.866331	0.05192	0.136002
91	1	19.6888	1442.71	cpx	8.41915	9.08649	9.0716	-	-	-	-	-	-	-	-		3224.54	66.1372	1182.91	3.78911e-06	0.13043	-644.04	7.11534	4.15372	-	-	89.0732	55.6343	48.7201	2.8926	12.6395	31.5738	3.44726	0	0.347763	0.17746	0.0770383	0.124378	0	53.154	5.35569	12.8717	23.1063	4.49779	0	0.391411	0.257416	0.0223833	0.343285
92	1	19.6386	1442.63	system	100	100	100	-6.88228	-2.00815	0	0.355757	0.0707259	0.243024	0.180583	0.0788811	0.284522	3220.1	0.00310653	[1300.9941997995352]	[4.057779809276199e-6]	[0.13148655407347415]	[-624.426380591631]	6.39199	2.96945	7.33	4.24376	93.7071	28.3936	38.4296	1.25331	2.1249	52.1176	5.78537	0	0.0675597	0.0306664	0.0443427	0.146572	0	45.2588	2.50492	2.33589	41.1715	8.14825	0	0.0820816	0.0480184	0.0139075	0.43669
92	1	19.6386	1442.63	liq	1.80554	2.10093	2.30437	-	-	-	-	-	-	-	-		2934.85	62.386	1388.08	6.46179e-06	0.146395	-611.279	3.6672	2.04466e-09	-	-	39.4688	1.22696e-17	44.3303	7.78752	14.0325	22.9977	8.61078	0	1.35836	0.637877	0.191564	0.0534351	0	44.8669	13.3759	13.2568	15.613	10.4223	0	1.41828	0.858363	0.0516332	0.136816
92	1	19.6386	1442.63	spl	0.256309	0.410845	0.339536	-	-	-	-	-	-	-	-		3895.08	42.5102	807.532	3.16139e-06	0.134078	-607.099	8.4533	4.78173	-	-	159.588	89.061	0	32.6044	0	39.6411	10.9727	0	0	0.0117042	0.607987	16.162	0	0	40.6528	0	19.536	9.64106	0	0	0.0114331	0.118959	30.0397
92	1	19.6386	1442.63	opx	25.1535	26.5692	26.527	-	-	-	-	-	-	-	-		3224.15	64.6238	1225.46	3.66333e-06	0.130003	-630.936	7.06007	4.2379	-	-	83.4997	57.9051	48.1115	3.14936	2.5332	41.4304	4.19379	0	0.0587161	0.0187076	0.13103	0.373265	0	53.6413	5.95899	2.63632	30.9845	5.59183	0	0.0675351	0.0277318	0.0389055	1.05282
92	1	19.6386	1442.63	cpx	8.22695	8.88036	8.86605	-	-	-	-	-	-	-	-		3224.22	66.1522	1182.12	3.79035e-06	0.130415	-644.121	7.11555	4.15415	-	-	89.059	55.6403	48.7203	2.88104	12.7019	31.5376	3.4379	0	0.343291	0.175412	0.0774269	0.1251	0	53.1554	5.33441	12.9356	23.0803	4.48568	0	0.386387	0.254451	0.0224967	0.345286
92	1	19.6386	1442.63	ol	64.5577	62.0387	61.9631	-	-	-	-	-	-	-	-		3222.96	45.6333	1349.4	4.18187e-06	0.131774	-619.368	7.48118	4.25704	-	-	102.506	58.4078	33.3333	0	0.293787	59.7641	6.60874	0	0	0	0	0	0	40.8501	0	0.336067	49.1281	9.68568	0	0	0	0	0
93	1	19.5884	1442.55	system	100	100	100	-6.89255	-2.01474	0	0.356382	0.0701723	0.241822	0.180461	0.078751	0.28438	3219.84	0.00310677	[1298.2218702406678]	[4.0574751166039875e-6]	[0.13147069421682878]	[-624.4110751861509]	6.3913	2.96968	7.32962	4.24414	93.6651	28.3957	38.4232	1.24635	2.1124	52.1463	5.78473	0	0.06615	0.0300312	0.0441874	0.146671	0	45.2584	2.49141	2.32252	41.2007	8.14865	0	0.0803817	0.0470313	0.013861	0.437054
93	1	19.5884	1442.55	liq	1.80697	2.1026	2.30604	-	-	-	-	-	-	-	-		2934.82	62.3735	1388.62	6.46132e-06	0.146373	-611.328	3.66547	2.04605e-09	-	-	39.4312	1.2286e-17	44.3226	7.77609	14.0566	23.0111	8.61288	0	1.3416	0.633643	0.19171	0.0537618	0	44.866	13.3584	13.2816	15.6244	10.4265	0	1.401	0.852795	0.0516804	0.137674
93	1	19.5884	1442.55	ol	64.6174	62.105	62.0282	-	-	-	-	-	-	-	-		3222.76	45.6352	1343.98	4.17983e-06	0.131757	-619.384	7.48064	4.25724	-	-	102.466	58.4097	33.3333	0	0.294237	59.7668	6.60564	0	0	0	0	0	0	40.8509	0	0.336588	49.1312	9.68132	0	0	0	0	0
93	1	19.5884	1442.55	cpx	8.0465	8.68672	8.67287	-	-	-	-	-	-	-	-		3223.92	66.166	1182.24	3.79512e-06	0.130401	-644.196	7.11533	4.15444	-	-	89.0298	55.643	48.7213	2.87001	12.757	31.5075	3.42988	0	0.338525	0.172981	0.0770929	0.125773	0	53.158	5.31415	12.992	23.0589	4.47535	0	0.381033	0.250933	0.0224003	0.347154
93	1	19.5884	1442.55	spl	0.251225	0.402991	0.332913	-	-	-	-	-	-	-	-		3896.33	42.5179	805.101	3.15899e-06	0.134088	-606.802	8.45129	4.78058	-	-	159.564	89.0466	0	32.5329	0	39.6304	10.9799	0	0	0.011541	0.604599	16.2406	0	0	40.5405	0	19.5196	9.64191	0	0	0.0112673	0.118229	30.1685
93	1	19.5884	1442.55	opx	25.2779	26.7027	26.66	-	-	-	-	-	-	-	-		3223.93	64.6294	1226.37	3.66532e-06	0.129988	-630.937	7.05971	4.2382	-	-	83.4668	57.9094	48.116	3.13787	2.54069	41.4324	4.19081	0	0.0580311	0.0184404	0.130792	0.374914	0	53.6506	5.93773	2.64432	30.9885	5.5883	0	0.0667526	0.0273378	0.0388379	1.05755
94	1	19.5382	1442.47	system	100	100	100	-6.89764	-2.01615	0	0.356991	0.0696856	0.240667	0.180343	0.0786267	0.28421	3219.53	0.00310706	[1301.2323354516004]	[4.059347138652605e-6]	[0.13145292619495616]	[-624.3973140300122]	6.39141	2.97	7.32992	4.24459	93.6524	28.3991	38.4167	1.23925	2.09984	52.1753	5.78387	0	0.0647614	0.0294014	0.0440871	0.146764	0	45.2581	2.47763	2.30909	41.2304	8.14877	0	0.0787072	0.0460526	0.0138318	0.437402
94	1	19.5382	1442.47	cpx	7.85869	8.48521	8.47168	-	-	-	-	-	-	-	-		3223.62	66.1801	1180.36	3.7965e-06	0.130387	-644.266	7.11526	4.15467	-	-	89.0101	55.6438	48.7231	2.85746	12.8125	31.4763	3.42239	0	0.334149	0.170651	0.0769998	0.126494	0	53.162	5.2911	13.049	23.037	4.46573	0	0.376122	0.247561	0.0223741	0.349159
94	1	19.5382	1442.47	opx	25.4108	26.8461	26.8025	-	-	-	-	-	-	-	-		3223.71	64.6349	1222.85	3.66696e-06	0.129972	-630.938	7.05905	4.23853	-	-	83.4192	57.9144	48.1197	3.12766	2.54779	41.4347	4.18784	0	0.0571467	0.0183412	0.130415	0.376421	0	53.6586	5.91883	2.65191	30.9924	5.58474	0	0.0657399	0.0271926	0.0387287	1.06188
94	1	19.5382	1442.47	spl	0.24617	0.395163	0.326303	-	-	-	-	-	-	-	-		3897.68	42.5263	807.275	3.16261e-06	0.134101	-606.471	8.44956	4.77936	-	-	159.566	89.032	0	32.4518	0	39.6166	10.9946	0	0	0.0112406	0.605572	16.3202	0	0	40.4182	0	19.5025	9.64969	0	0	0.0109682	0.118357	30.3003
94	1	19.5382	1442.47	ol	64.6785	62.1722	62.095	-	-	-	-	-	-	-	-		3222.48	45.6372	1350.63	4.18185e-06	0.131738	-619.417	7.48137	4.25754	-	-	102.481	58.4126	33.3333	0	0.29592	59.773	6.5977	0	0	0	0	0	0	40.8527	0	0.338529	49.1386	9.67012	0	0	0	0	0
94	1	19.5382	1442.47	liq	1.80584	2.10137	2.30456	-	-	-	-	-	-	-	-		2934.72	62.3676	1389.28	6.45945e-06	0.14635	-611.379	3.66379	2.04745e-09	-	-	39.3938	1.23025e-17	44.3191	7.76589	14.0802	23.0236	8.61311	0	1.32581	0.627274	0.190929	0.054082	0	44.8689	13.3428	13.3058	15.6352	10.4283	0	1.38471	0.844345	0.0514775	0.138514
95	1	19.488	1442.38	system	100	100	100	-6.90067	-2.01551	0	0.357601	0.0691309	0.239445	0.180236	0.0784574	0.284301	3219.27	0.0031073	[1299.6040570786788]	[4.0607992692372115e-6]	[0.13143288186507487]	[-624.3979816009512]	6.39144	2.97059	7.32965	4.24505	93.6311	28.4082	38.4101	1.23241	2.08706	52.2075	5.77997	0	0.0633639	0.0287824	0.043971	0.146844	0	45.2585	2.4644	2.29545	41.2633	8.14474	0	0.0770227	0.045091	0.0137979	0.437721
95	1	19.488	1442.38	ol	64.7404	62.2406	62.1639	-	-	-	-	-	-	-	-		3222.2	45.6389	1347.3	4.18397e-06	0.131719	-619.45	7.48093	4.25787	-	-	102.439	58.4168	33.3333	0	0.295956	59.781	6.58974	0	0	0	0	0	0	40.8548	0	0.338587	49.1476	9.65894	0	0	0	0	0
95	1	19.488	1442.38	cpx	7.70317	8.31832	8.30527	-	-	-	-	-	-	-	-		3223.28	66.1936	1181.57	3.79892e-06	0.130373	-644.331	7.11536	4.15486	-	-	88.9986	55.643	48.7265	2.8424	12.8625	31.4505	3.41373	0	0.3308	0.169188	0.0771471	0.127273	0	53.1695	5.26359	13.1009	23.0197	4.45475	0	0.372379	0.245456	0.0224185	0.351333
95	1	19.488	1442.38	opx	25.5245	26.9694	26.9256	-	-	-	-	-	-	-	-		3223.47	64.6401	1223.5	3.6678e-06	0.129956	-630.948	7.05885	4.23891	-	-	83.3899	57.9205	48.1228	3.1188	2.55495	41.4379	4.18302	0	0.0563915	0.0180376	0.130321	0.377785	0	53.666	5.9025	2.65956	30.9971	5.57872	0	0.0648759	0.0267446	0.0387037	1.06581
95	1	19.488	1442.38	liq	1.79013	2.08318	2.28456	-	-	-	-	-	-	-	-		2934.54	62.3579	1387.49	6.45813e-06	0.146326	-611.442	3.66205	2.04876e-09	-	-	39.3539	1.23175e-17	44.3157	7.75575	14.1029	23.0369	8.60916	0	1.31123	0.623355	0.190638	0.0544166	0	44.8722	13.3273	13.3292	15.6466	10.425	0	1.36968	0.839195	0.0514067	0.139391
95	1	19.488	1442.38	spl	0.241834	0.388482	0.320655	-	-	-	-	-	-	-	-		3898.96	42.5346	804.28	3.16168e-06	0.134113	-606.155	8.44671	4.77824	-	-	159.486	89.0196	0	32.3706	0	39.6092	11.002	0	0	0.011214	0.605603	16.4014	0	0	40.2959	0	19.4886	9.65113	0	0	0.0109365	0.118301	30.4351
96	1	19.4378	1442.3	system	100	100	100	-6.90674	-2.01792	0	0.358219	0.0681657	0.238295	0.180103	0.0783848	0.28371	3218.96	0.0031076	[1299.0934582097316]	[4.063254992602967e-6]	[0.1314232273326254]	[-624.3970708362838]	6.38988	2.97037	7.32926	4.24539	93.5635	28.4011	38.4046	1.22615	2.07599	52.2369	5.775	0	0.0622032	0.0282772	0.0439493	0.146955	0	45.2597	2.45228	2.28367	41.2934	8.13912	0	0.0756245	0.044307	0.0137934	0.438125
96	1	19.4378	1442.3	ol	64.789	62.2945	62.215	-	-	-	-	-	-	-	-		3222.03	45.6409	1344.48	4.18418e-06	0.131705	-619.47	7.48042	4.25803	-	-	102.403	58.418	33.3333	0	0.296562	59.782	6.58814	0	0	0	0	0	0	40.8552	0	0.339283	49.1489	9.65668	0	0	0	0	0
96	1	19.4378	1442.3	spl	0.236548	0.380225	0.313711	-	-	-	-	-	-	-	-		3900.19	42.542	802.107	3.16587e-06	0.134126	-605.868	8.44446	4.77708	-	-	159.446	89.0043	0	32.302	0	39.5915	11.0193	0	0	0.0110197	0.605356	16.4707	0	0	40.1906	0	19.4703	9.66155	0	0	0.0107417	0.118194	30.5487
96	1	19.4378	1442.3	liq	1.81542	2.11256	2.31649	-	-	-	-	-	-	-	-		2934.63	62.3495	1389.17	6.45602e-06	0.146308	-611.488	3.66035	2.05032e-09	-	-	39.3186	1.23366e-17	44.3066	7.74476	14.1291	23.0503	8.61675	0	1.29188	0.615829	0.190109	0.0547075	0	44.8696	13.3104	13.356	15.658	10.4358	0	1.34966	0.829187	0.0512716	0.140157
96	1	19.4378	1442.3	opx	25.6563	27.11	27.0649	-	-	-	-	-	-	-	-		3223.29	64.6461	1225.67	3.67272e-06	0.129944	-630.947	7.05833	4.23911	-	-	83.3538	57.9227	48.128	3.10605	2.56259	41.438	4.18243	0	0.055628	0.0178848	0.129804	0.379568	0	53.6757	5.87879	2.6677	30.9994	5.57834	0	0.0640022	0.0265199	0.038553	1.07091
96	1	19.4378	1442.3	cpx	7.50271	8.10273	8.08994	-	-	-	-	-	-	-	-		3223.01	66.2088	1183.97	3.80384e-06	0.130363	-644.413	7.1154	4.15506	-	-	88.986	55.6436	48.7277	2.83057	12.924	31.4127	3.40798	0	0.32584	0.166069	0.0771603	0.127992	0	53.1714	5.24175	13.1637	22.9923	4.4473	0	0.3668	0.240934	0.0224226	0.353321
97	1	19.3876	1442.22	system	100	100	100	-6.90555	-2.01303	0	0.358844	0.0676607	0.236994	0.179971	0.078297	0.283561	3218.74	0.00310779	[1300.3184217493047]	[4.062244237414156e-6]	[0.1314052588110513]	[-624.3682976690993]	6.39013	2.97071	7.32944	4.24572	93.5589	28.4058	38.3975	1.21861	2.06159	52.2668	5.7763	0	0.0607263	0.0275635	0.0438034	0.147049	0	45.2588	2.43762	2.26819	41.3239	8.14229	0	0.0738411	0.0431958	0.0137498	0.438476
97	1	19.3876	1442.22	opx	25.7836	27.2473	27.2018	-	-	-	-	-	-	-	-		3223.09	64.6519	1222.83	3.67234e-06	0.129927	-630.937	7.05779	4.23932	-	-	83.3169	57.9249	48.1328	3.09471	2.56979	41.4389	4.18091	0	0.054801	0.0177577	0.129153	0.381208	0	53.6846	5.85772	2.67538	31.0022	5.57669	0	0.0630549	0.0263332	0.0383623	1.07561
97	1	19.3876	1442.22	cpx	7.32106	7.90768	7.89538	-	-	-	-	-	-	-	-		3222.73	66.2235	1183.15	3.80573e-06	0.130348	-644.476	7.11538	4.15534	-	-	88.9673	55.6463	48.7288	2.81809	12.9819	31.3782	3.40215	0	0.32118	0.163628	0.0772974	0.128706	0	53.174	5.21878	13.223	22.9677	4.4398	0	0.361562	0.237399	0.022463	0.355301
97	1	19.3876	1442.22	ol	64.8552	62.368	62.288	-	-	-	-	-	-	-	-		3221.85	45.643	1347.71	4.18267e-06	0.131687	-619.478	7.48087	4.25818	-	-	102.414	58.4189	33.3333	0	0.297927	59.7827	6.58608	0	0	0	0	0	0	40.8555	0	0.340847	49.1499	9.65374	0	0	0	0	0
97	1	19.3876	1442.22	liq	1.80848	2.10451	2.30751	-	-	-	-	-	-	-	-		2934.65	62.3393	1388.36	6.45559e-06	0.146287	-611.51	3.65854	2.0517e-09	-	-	39.2799	1.23533e-17	44.2996	7.73164	14.1526	23.0613	8.62394	0	1.27531	0.609867	0.190719	0.0550507	0	44.8694	13.2899	13.3803	15.6679	10.4461	0	1.33256	0.821286	0.0514441	0.141059
97	1	19.3876	1442.22	spl	0.231632	0.372568	0.307253	-	-	-	-	-	-	-	-		3901.74	42.5513	804.694	3.16526e-06	0.134143	-605.481	8.44206	4.77568	-	-	159.421	88.9875	0	32.2093	0	39.5694	11.0476	0	0	0.0106671	0.611674	16.5514	0	0	40.0556	0	19.4499	9.68157	0	0	0.0103929	0.119369	30.6832
98	1	19.3373	1442.13	system	100	100	100	-6.92278	-2.02656	0	0.359487	0.0667946	0.235842	0.179837	0.0782025	0.28351	3218.52	0.00310801	[1301.3992839188386]	[4.06677892979963e-6]	[0.13138741600687837]	[-624.3500119216835]	6.38997	2.97105	7.32921	4.24602	93.537	28.4102	38.3909	1.21148	2.04881	52.2948	5.77689	0	0.0593652	0.0269686	0.043663	0.147147	0	45.258	2.42372	2.25448	41.3524	8.14438	0	0.0721973	0.0422702	0.0137079	0.438838
98	1	19.3373	1442.13	liq	1.80087	2.09572	2.29782	-	-	-	-	-	-	-	-		2934.52	62.3398	1388.87	6.45132e-06	0.146264	-611.554	3.65713	2.05316e-09	-	-	39.2481	1.23703e-17	44.2996	7.72128	14.175	23.072	8.625	0	1.2603	0.602401	0.188969	0.0553839	0	44.8755	13.2739	13.4033	15.6773	10.4488	0	1.31706	0.811341	0.0509789	0.141931
98	1	19.3373	1442.13	opx	25.8979	27.371	27.3253	-	-	-	-	-	-	-	-		3222.88	64.6572	1224.07	3.67504e-06	0.129911	-630.938	7.05722	4.23945	-	-	83.2808	57.9247	48.1372	3.08544	2.57648	41.4404	4.17832	0	0.0539129	0.0175283	0.12808	0.382666	0	53.6925	5.84051	2.68249	31.0051	5.57354	0	0.0620366	0.0259945	0.0380456	1.07979
98	1	19.3373	1442.13	cpx	7.15619	7.73044	7.7186	-	-	-	-	-	-	-	-		3222.43	66.237	1181.3	3.80846e-06	0.130334	-644.532	7.1149	4.15539	-	-	88.9351	55.6426	48.7323	2.80388	13.0315	31.3512	3.39615	0	0.317195	0.161279	0.0770207	0.12945	0	53.1808	5.19273	13.2742	22.9492	4.43222	0	0.357096	0.234005	0.0223839	0.357376
98	1	19.3373	1442.13	spl	0.227051	0.365504	0.301298	-	-	-	-	-	-	-	-		3903.13	42.5593	798.634	3.16778e-06	0.134155	-605.157	8.43874	4.77433	-	-	159.326	88.9689	0	32.1365	0	39.5526	11.0582	0	0	0.0102231	0.605754	16.6366	0	0	39.9383	0	19.4286	9.68441	0	0	0.00995361	0.118135	30.8206
98	1	19.3373	1442.13	ol	64.918	62.4373	62.357	-	-	-	-	-	-	-	-		3221.64	45.645	1348.94	4.18853e-06	0.13167	-619.495	7.48072	4.25839	-	-	102.392	58.4208	33.3333	0	0.298831	59.7854	6.58246	0	0	0	0	0	0	40.8564	0	0.341889	49.1531	9.64864	0	0	0	0	0
99	1	19.2871	1442.06	system	100	100	100	-6.92673	-2.0269	0	0.360117	0.0663982	0.234522	0.179736	0.0780029	0.283715	3218.2	0.0031083	[1300.823617205206]	[4.066034582108812e-6]	[0.13136962872288463]	[-624.3483912909704]	6.38992	2.97148	7.32915	4.24648	93.5153	28.4157	38.3849	1.20504	2.03663	52.3225	5.77584	0	0.0581241	0.0263615	0.0433107	0.147231	0	45.2578	2.41122	2.24142	41.3806	8.14414	0	0.0706987	0.0413248	0.0135994	0.439156
99	1	19.2871	1442.06	spl	0.222768	0.358848	0.295695	-	-	-	-	-	-	-	-		3904.32	42.5674	799.756	3.16982e-06	0.134167	-604.864	8.43707	4.77335	-	-	159.313	88.9592	0	32.0563	0	39.55	11.0619	0	0	0.0100669	0.606806	16.715	0	0	39.8198	0	19.4181	9.683	0	0	0.00979692	0.118284	30.951
99	1	19.2871	1442.06	liq	1.79383	2.08761	2.28892	-	-	-	-	-	-	-	-		2934.24	62.3326	1390.54	6.44974e-06	0.146241	-611.633	3.65574	2.05443e-09	-	-	39.2143	1.23845e-17	44.2996	7.71198	14.1968	23.0857	8.6167	0	1.24708	0.598057	0.188395	0.0557252	0	44.8822	13.2599	13.4259	15.6889	10.4403	0	1.30344	0.805612	0.0508318	0.142827
99	1	19.2871	1442.06	opx	26.0022	27.4839	27.4376	-	-	-	-	-	-	-	-		3222.63	64.6625	1223.26	3.67462e-06	0.129897	-630.951	7.05684	4.23975	-	-	83.2455	57.9284	48.1422	3.07367	2.58322	41.4457	4.17264	0	0.0532503	0.0173979	0.1275	0.384377	0	53.7033	5.81878	2.68976	31.012	5.56651	0	0.06128	0.0258036	0.0378769	1.08472
99	1	19.2871	1442.06	ol	64.9764	62.5017	62.4213	-	-	-	-	-	-	-	-		3221.34	45.6465	1348.39	4.18749e-06	0.131652	-619.538	7.48076	4.25877	-	-	102.371	58.4257	33.3333	0	0.29849	59.7951	6.57307	0	0	0	0	0	0	40.8589	0	0.341519	49.1641	9.63547	0	0	0	0	0
99	1	19.2871	1442.06	cpx	7.00483	7.56795	7.55649	-	-	-	-	-	-	-	-		3222.07	66.2495	1179.25	3.81046e-06	0.13032	-644.613	7.11449	4.1554	-	-	88.9065	55.6365	48.7361	2.79217	13.0802	31.328	3.38511	0	0.313482	0.158414	0.0763512	0.130152	0	53.1881	5.17136	13.3246	22.9335	4.41807	0	0.352938	0.22986	0.0221906	0.359336
100	1	19.2369	1441.98	system	100	100	100	-6.93839	-2.03496	0	0.360748	0.0656673	0.23337	0.179615	0.0778835	0.283662	3217.89	0.00310859	[1297.9219387013993]	[4.067045052927802e-6]	[0.13135465408140262]	[-624.3561767043359]	6.3892	2.97169	7.32884	4.24689	93.4712	28.417	38.3797	1.19834	2.02493	52.3541	5.76954	0	0.0570398	0.0258248	0.0430936	0.147386	0	45.2599	2.39824	2.22895	41.4131	8.13672	0	0.0693923	0.0404908	0.0135336	0.439697
100	1	19.2369	1441.98	spl	0.218346	0.351979	0.289916	-	-	-	-	-	-	-	-		3905.54	42.575	799.104	3.16891e-06	0.134178	-604.575	8.43512	4.7722	-	-	159.292	88.9445	0	31.9861	0	39.538	11.0707	0	0	0.00969913	0.603845	16.7917	0	0	39.7104	0	19.4014	9.6853	0	0	0.00943375	0.117641	31.0758
100	1	19.2369	1441.98	ol	65.0296	62.5603	62.4791	-	-	-	-	-	-	-	-		3221.07	45.6483	1345.32	4.18836e-06	0.131635	-619.573	7.48043	4.25906	-	-	102.336	58.429	33.3333	0	0.298896	59.8016	6.5662	0	0	0	0	0	0	40.8606	0	0.341999	49.1716	9.62581	0	0	0	0	0
100	1	19.2369	1441.98	opx	26.1075	27.5975	27.5505	-	-	-	-	-	-	-	-		3222.38	64.6679	1218.99	3.67523e-06	0.129882	-630.963	7.05623	4.24003	-	-	83.2016	57.9317	48.1466	3.06319	2.59028	41.4492	4.16807	0	0.0525596	0.0171202	0.127026	0.385941	0	53.7125	5.7994	2.69733	31.0171	5.56086	0	0.0604899	0.0253937	0.0377393	1.08922
100	1	19.2369	1441.98	liq	1.79764	2.09207	2.29369	-	-	-	-	-	-	-	-		2934.11	62.3284	1389.33	6.44755e-06	0.146221	-611.686	3.65403	2.05584e-09	-	-	39.1761	1.24009e-17	44.2977	7.70077	14.2196	23.0976	8.61734	0	1.23192	0.591249	0.187735	0.0560685	0	44.8871	13.2426	13.4495	15.6994	10.4426	0	1.28779	0.796561	0.0506613	0.143729
100	1	19.2369	1441.98	cpx	6.84688	7.39806	7.38686	-	-	-	-	-	-	-	-		3221.77	66.2626	1179.46	3.81246e-06	0.130308	-644.68	7.11454	4.15564	-	-	88.8913	55.6377	48.7385	2.77846	13.128	31.3037	3.3783	0	0.309356	0.15663	0.0761517	0.130869	0	53.1939	5.14628	13.3742	22.9171	4.40945	0	0.348313	0.227286	0.022134	0.361335
101	1	19.1867	1441.89	system	100	100	100	-6.94168	-2.03451	0	0.361338	0.0647283	0.23233	0.17952	0.077693	0.283558	3217.57	0.0031089	[1299.9290148603982]	[4.066900390468673e-6]	[0.13133661835004967]	[-624.3610938840665]	6.38941	2.97209	7.32911	4.24736	93.4603	28.4218	38.3739	1.19177	2.01298	52.384	5.76571	0	0.0558806	0.0252815	0.0429269	0.147483	0	45.2607	2.38548	2.21617	41.4438	8.1327	0	0.0679935	0.0396456	0.0134836	0.44006
101	1	19.1867	1441.89	cpx	6.68992	7.22958	7.21868	-	-	-	-	-	-	-	-		3221.43	66.2766	1179.73	3.81732e-06	0.130294	-644.77	7.11436	4.1558	-	-	88.868	55.6363	48.7405	2.76768	13.1858	31.271	3.36786	0	0.305535	0.15375	0.0762589	0.131563	0	53.1977	5.12646	13.4334	22.8939	4.39596	0	0.344021	0.223114	0.0221658	0.363263
101	1	19.1867	1441.89	liq	1.7931	2.08688	2.28802	-	-	-	-	-	-	-	-		2933.81	62.3246	1389.94	6.44334e-06	0.146196	-611.766	3.65268	2.0571e-09	-	-	39.143	1.24149e-17	44.2989	7.69382	14.242	23.1101	8.60938	0	1.2187	0.583606	0.187164	0.056357	0	44.8947	13.2326	13.4726	15.7101	10.4345	0	1.27415	0.786376	0.0505144	0.144489
101	1	19.1867	1441.89	opx	26.2166	27.7153	27.6677	-	-	-	-	-	-	-	-		3222.11	64.6729	1221.44	3.67971e-06	0.129866	-630.982	7.05591	4.24041	-	-	83.1663	57.9369	48.151	3.05251	2.5963	41.4563	4.16097	0	0.0518667	0.0171091	0.126467	0.387514	0	53.7226	5.77974	2.70386	31.0254	5.55192	0	0.0596983	0.0253798	0.0375768	1.09377
101	1	19.1867	1441.89	ol	65.0863	62.623	62.5414	-	-	-	-	-	-	-	-		3220.77	45.6501	1347.14	4.18599e-06	0.131617	-619.616	7.48094	4.2594	-	-	102.338	58.433	33.3333	0	0.29975	59.8096	6.55732	0	0	0	0	0	0	40.8629	0	0.342995	49.1808	9.61332	0	0	0	0	0
101	1	19.1867	1441.89	spl	0.214048	0.345253	0.284272	-	-	-	-	-	-	-	-		3906.57	42.5823	801.568	3.16909e-06	0.134186	-604.317	8.43407	4.77137	-	-	159.305	88.9369	0	31.914	0	39.5368	11.0736	0	0	0.00967203	0.605517	16.8605	0	0	39.605	0	19.393	9.684	0	0	0.00940362	0.117919	31.1906
102	1	19.1365	1441.8	system	100	100	100	-6.9428	-2.03189	0	0.361965	0.0643697	0.231073	0.179398	0.0775716	0.283625	3217.26	0.00310919	[1300.3017042641868]	[4.06865295180926e-6]	[0.13132203278231086]	[-624.372121881591]	6.38869	2.97226	7.32888	4.24778	93.4174	28.4223	38.3684	1.18552	2.00166	52.4151	5.75947	0	0.054788	0.0247272	0.0427725	0.147581	0	45.2622	2.37341	2.20409	41.4756	8.12533	0	0.0666759	0.0387834	0.0134374	0.440431
102	1	19.1365	1441.8	opx	26.3243	27.8314	27.7829	-	-	-	-	-	-	-	-		3221.88	64.6783	1223.46	3.67985e-06	0.129852	-630.996	7.05567	4.2407	-	-	83.139	57.9407	48.155	3.04257	2.60321	41.4589	4.15727	0	0.0511547	0.0168708	0.126063	0.388989	0	53.731	5.76135	2.71126	31.0296	5.54739	0	0.0588831	0.0250281	0.0374595	1.09801
102	1	19.1365	1441.8	cpx	6.52749	7.0549	7.04428	-	-	-	-	-	-	-	-		3221.12	66.29	1181.06	3.81795e-06	0.130282	-644.853	7.1145	4.156	-	-	88.8589	55.6362	48.7424	2.75652	13.2392	31.2415	3.35945	0	0.301384	0.15112	0.0761299	0.132235	0	53.2015	5.10597	13.4884	22.8731	4.38513	0	0.339359	0.219304	0.0221291	0.365132
102	1	19.1365	1441.8	liq	1.79932	2.09414	2.29583	-	-	-	-	-	-	-	-		2933.71	62.3161	1389.96	6.44261e-06	0.146176	-611.822	3.65098	2.05845e-09	-	-	39.1053	1.24308e-17	44.2949	7.68258	14.2644	23.1217	8.61041	0	1.20341	0.578874	0.187018	0.0566912	0	44.8972	13.2152	13.4958	15.7203	10.4373	0	1.25835	0.780113	0.0504822	0.145367
102	1	19.1365	1441.8	spl	0.209611	0.338315	0.278441	-	-	-	-	-	-	-	-		3907.88	42.5903	800.468	3.17216e-06	0.1342	-604.006	8.43195	4.77018	-	-	159.279	88.9222	0	31.8366	0	39.5208	11.0911	0	0	0.0093307	0.607194	16.9351	0	0	39.4895	0	19.3756	9.69449	0	0	0.00906729	0.118188	31.3132
102	1	19.1365	1441.8	ol	65.1393	62.6813	62.5985	-	-	-	-	-	-	-	-		3220.52	45.6518	1346.24	4.18821e-06	0.131601	-619.652	7.48054	4.25969	-	-	102.301	58.4363	33.3333	0	0.300041	59.8155	6.5511	0	0	0	0	0	0	40.8644	0	0.343341	49.1876	9.60457	0	0	0	0	0
103	1	19.0863	1441.71	system	100	100	100	-6.94733	-2.03273	0	0.362566	0.063726	0.230002	0.179299	0.0773913	0.283628	3216.97	0.00310947	[1302.404801101333]	[4.070408910026326e-6]	[0.13130394404042206]	[-624.3766490678261]	6.3892	2.97273	7.32923	4.24822	93.4177	28.4287	38.3622	1.17926	1.98917	52.445	5.75629	0	0.0536304	0.0241804	0.0426465	0.14764	0	45.2624	2.36126	2.19071	41.5062	8.1222	0	0.065278	0.0379319	0.0134001	0.440679
103	1	19.0863	1441.71	cpx	6.37948	6.89564	6.88535	-	-	-	-	-	-	-	-		3220.79	66.3015	1180.02	3.82025e-06	0.130268	-644.914	7.11426	4.15623	-	-	88.8308	55.6368	48.7453	2.74315	13.2781	31.2259	3.35141	0	0.297752	0.149881	0.0755873	0.132905	0	53.2091	5.08162	13.529	22.8635	4.37499	0	0.335296	0.217524	0.0219731	0.367012
103	1	19.0863	1441.71	ol	65.1975	62.7456	62.6631	-	-	-	-	-	-	-	-		3220.22	45.6537	1349.61	4.19064e-06	0.131583	-619.695	7.48121	4.26002	-	-	102.311	58.4397	33.3333	0	0.301513	59.8228	6.54233	0	0	0	0	0	0	40.8666	0	0.345043	49.1962	9.59221	0	0	0	0	0
103	1	19.0863	1441.71	liq	1.78973	2.08304	2.28364	-	-	-	-	-	-	-	-		2933.49	62.3083	1391.9	6.44005e-06	0.146153	-611.896	3.64961	2.05976e-09	-	-	39.0731	1.24457e-17	44.293	7.67371	14.2871	23.135	8.60505	0	1.189	0.57346	0.186741	0.0570029	0	44.902	13.2019	13.5192	15.7316	10.4323	0	1.24347	0.772933	0.050415	0.146188
103	1	19.0863	1441.71	spl	0.205578	0.332013	0.273159	-	-	-	-	-	-	-	-		3908.9	42.5976	800.821	3.17406e-06	0.134207	-603.751	8.42996	4.76934	-	-	159.231	88.9142	0	31.7659	0	39.5208	11.0905	0	0	0.00914223	0.606802	17.0068	0	0	39.3844	0	19.3671	9.68975	0	0	0.00888021	0.118059	31.4318
103	1	19.0863	1441.71	opx	26.4277	27.9437	27.8948	-	-	-	-	-	-	-	-		3221.63	64.6834	1223.36	3.68067e-06	0.129837	-631.013	7.05533	4.24101	-	-	83.1058	57.9447	48.1588	3.03322	2.61	41.4627	4.15211	0	0.0504841	0.0165677	0.12568	0.390418	0	53.7394	5.74408	2.71854	31.0349	5.54093	0	0.0581156	0.0245803	0.0373485	1.10213
104	1	19.0361	1441.63	system	100	100	100	-6.95139	-2.03311	0	0.363197	0.0633074	0.228758	0.179189	0.0772281	0.283773	3216.66	0.00310976	[1303.1257370628516]	[4.0728741061815e-6]	[0.13128915554490828]	[-624.3903591847]	6.38868	2.97298	7.32903	4.24864	93.3808	28.4308	38.3568	1.17332	1.97788	52.4748	5.75075	0	0.0525794	0.0237205	0.0424944	0.147722	0	45.2636	2.34975	2.17864	41.5367	8.11573	0	0.0640094	0.0372168	0.0133545	0.441
104	1	19.0361	1441.63	cpx	6.22527	6.72975	6.71974	-	-	-	-	-	-	-	-		3220.48	66.3155	1180.79	3.82272e-06	0.130257	-645	7.11432	4.15647	-	-	88.816	55.6377	48.7472	2.73085	13.3334	31.1946	3.34285	0	0.293934	0.147552	0.0759134	0.133616	0	53.2133	5.05904	13.5859	22.8415	4.36399	0	0.33101	0.214152	0.0220688	0.368989
104	1	19.0361	1441.63	liq	1.79128	2.08488	2.28563	-	-	-	-	-	-	-	-		2933.24	62.304	1391.61	6.43801e-06	0.146131	-611.966	3.64802	2.06104e-09	-	-	39.0358	1.24601e-17	44.2939	7.66392	14.3084	23.1463	8.60063	0	1.17593	0.567153	0.186388	0.0573393	0	44.9095	13.187	13.5414	15.7417	10.4285	0	1.22997	0.764545	0.0503271	0.147073
104	1	19.0361	1441.63	spl	0.201381	0.325443	0.267645	-	-	-	-	-	-	-	-		3910.1	42.6055	804.391	3.17535e-06	0.134219	-603.464	8.42866	4.76831	-	-	159.245	88.9029	0	31.6889	0	39.5138	11.0983	0	0	0.00906027	0.607527	17.0824	0	0	39.2702	0	19.3544	9.69186	0	0	0.0087964	0.118144	31.5566
104	1	19.0361	1441.63	opx	26.5327	28.057	28.0074	-	-	-	-	-	-	-	-		3221.38	64.6886	1223.48	3.68212e-06	0.129823	-631.034	7.055	4.24133	-	-	83.0726	57.9491	48.1626	3.02363	2.61647	41.4672	4.14685	0	0.0497136	0.0164442	0.125153	0.391871	0	53.7479	5.72637	2.7255	31.0407	5.53435	0	0.0572333	0.024399	0.0371948	1.10632
104	1	19.0361	1441.63	ol	65.2493	62.8029	62.7196	-	-	-	-	-	-	-	-		3219.95	45.6557	1350.32	4.19347e-06	0.131567	-619.737	7.48093	4.2603	-	-	102.279	58.4426	33.3333	0	0.302689	59.8286	6.5354	0	0	0	0	0	0	40.8682	0	0.346403	49.2029	9.58244	0	0	0	0	0
105	1	18.9859	1441.55	system	100	100	100	-6.95558	-2.03365	0	0.363831	0.0623565	0.227521	0.179069	0.0771059	0.283615	3216.35	0.00311006	[1299.308806972015]	[4.071752973856462e-6]	[0.13127596812817907]	[-624.3966618897742]	6.38781	2.97309	7.32876	4.24904	93.3333	28.4302	38.3512	1.16732	1.96661	52.5035	5.74644	0	0.0515086	0.023221	0.0423608	0.147804	0	45.2643	2.33812	2.16657	41.5662	8.11097	0	0.062716	0.036439	0.0133147	0.441315
105	1	18.9859	1441.55	ol	65.301	62.8597	62.7752	-	-	-	-	-	-	-	-		3219.71	45.6574	1344.54	4.18939e-06	0.131551	-619.773	7.48072	4.26059	-	-	102.25	58.446	33.3333	0	0.30264	59.8346	6.52938	0	0	0	0	0	0	40.8698	0	0.346361	49.2098	9.57399	0	0	0	0	0
105	1	18.9859	1441.55	cpx	6.06678	6.55911	6.54935	-	-	-	-	-	-	-	-		3220.17	66.3293	1179.42	3.82668e-06	0.130245	-645.076	7.11405	4.15653	-	-	88.7931	55.6341	48.7505	2.71762	13.3864	31.1647	3.33571	0	0.29008	0.144767	0.0759382	0.13435	0	53.2193	5.03477	13.6406	22.8206	4.35487	0	0.326685	0.210121	0.022077	0.371034
105	1	18.9859	1441.55	liq	1.80044	2.09553	2.29718	-	-	-	-	-	-	-	-		2933.12	62.2991	1391.44	6.43444e-06	0.146112	-612.023	3.64639	2.06245e-09	-	-	38.9993	1.24766e-17	44.2914	7.65327	14.3315	23.1582	8.60185	0	1.16035	0.559631	0.186087	0.0576615	0	44.9137	13.1706	13.5653	15.7522	10.4315	0	1.21387	0.754518	0.0502534	0.147921
105	1	18.9859	1441.55	opx	26.6348	28.1671	28.1165	-	-	-	-	-	-	-	-		3221.17	64.6942	1222.1	3.68607e-06	0.12981	-631.045	7.05437	4.24162	-	-	83.0278	57.953	48.167	3.01261	2.6237	41.4692	4.14401	0	0.0489737	0.0162896	0.124783	0.393454	0	53.7568	5.70594	2.73323	31.0445	5.53097	0	0.0563857	0.0241714	0.0370878	1.11087
105	1	18.9859	1441.55	spl	0.196951	0.31851	0.261821	-	-	-	-	-	-	-	-		3911.56	42.6144	799.481	3.1765e-06	0.134238	-603.117	8.42512	4.76698	-	-	159.138	88.8868	0	31.6018	0	39.4981	11.115	0	0	0.00875446	0.608723	17.1677	0	0	39.1401	0	19.3358	9.70104	0	0	0.00849471	0.11831	31.6962
106	1	18.9357	1441.47	system	100	100	100	-6.95775	-2.03217	0	0.364442	0.0614015	0.226419	0.178955	0.0769842	0.28369	3216.09	0.0031103	[1298.1923831730994]	[4.073948947714312e-6]	[0.13125885104558727]	[-624.3941690931498]	6.38751	2.97351	7.32845	4.24947	93.3027	28.4359	38.3451	1.16067	1.95395	52.5333	5.74371	0	0.0503999	0.0226658	0.0422451	0.147889	0	45.2647	2.3252	2.15299	41.5968	8.10847	0	0.0613763	0.0355737	0.0132806	0.441641
106	1	18.9357	1441.47	opx	26.7341	28.2748	28.2236	-	-	-	-	-	-	-	-		3220.95	64.7	1221.37	3.68868e-06	0.129797	-631.047	7.05393	4.242	-	-	82.9881	57.9597	48.1708	3.00124	2.63127	41.4708	4.14162	0	0.0482331	0.0162027	0.124841	0.395032	0	53.7653	5.68485	2.74133	31.0482	5.52823	0	0.0555374	0.0240445	0.0371077	1.11541
106	1	18.9357	1441.47	liq	1.79311	2.08705	2.28785	-	-	-	-	-	-	-	-		2932.93	62.2967	1390.3	6.43108e-06	0.146091	-612.07	3.64488	2.06377e-09	-	-	38.9643	1.24918e-17	44.2922	7.64203	14.3529	23.1686	8.60173	0	1.1468	0.551894	0.185883	0.0580107	0	44.9214	13.1533	13.5877	15.7616	10.433	0	1.19987	0.744201	0.0502061	0.14884
106	1	18.9357	1441.47	cpx	5.92061	6.40182	6.39242	-	-	-	-	-	-	-	-		3219.85	66.3423	1177.91	3.83056e-06	0.130232	-645.141	7.11353	4.15657	-	-	88.7593	55.6296	48.7541	2.70435	13.4345	31.1394	3.32839	0	0.286328	0.14216	0.075673	0.135067	0	53.2263	5.01047	13.6903	22.8035	4.34556	0	0.322479	0.206348	0.0220012	0.373036
106	1	18.9357	1441.47	spl	0.193026	0.312359	0.256667	-	-	-	-	-	-	-	-		3912.74	42.622	796.392	3.18009e-06	0.134249	-602.827	8.42246	4.76593	-	-	159.063	88.8743	0	31.5289	0	39.4864	11.1279	0	0	0.00840775	0.610158	17.2382	0	0	39.0321	0	19.3213	9.70789	0	0	0.00815458	0.118535	31.812
106	1	18.9357	1441.47	ol	65.3591	62.924	62.8394	-	-	-	-	-	-	-	-		3219.45	45.6591	1343.07	4.19156e-06	0.131534	-619.805	7.48038	4.26088	-	-	102.215	58.4494	33.3333	0	0.302904	59.8409	6.52283	0	0	0	0	0	0	40.8715	0	0.346677	49.217	9.56478	0	0	0	0	0
107	1	18.8855	1441.38	system	100	100	100	-6.96913	-2.03982	0	0.365102	0.0608796	0.225155	0.178823	0.0768773	0.283842	3215.83	0.00311054	[1304.9386972672062]	[4.0727839828366914e-6]	[0.1312455939225533]	[-624.3914135849094]	6.38776	2.97358	7.32908	4.24977	93.3036	28.435	38.3395	1.15421	1.94243	52.5615	5.74056	0	0.049371	0.0221589	0.0422301	0.148005	0	45.2654	2.31262	2.14064	41.6258	8.10533	0	0.060133	0.0347838	0.013278	0.442059
107	1	18.8855	1441.38	spl	0.188638	0.305462	0.2509	-	-	-	-	-	-	-	-		3914	42.6297	796.316	3.18168e-06	0.134261	-602.531	8.4201	4.76476	-	-	159.016	88.8594	0	31.4567	0	39.4719	11.141	0	0	0.00816553	0.608888	17.3132	0	0	38.9222	0	19.304	9.71417	0	0	0.00791546	0.118225	31.9335
107	1	18.8855	1441.38	ol	65.4123	62.9834	62.8972	-	-	-	-	-	-	-	-		3219.28	45.6613	1350.35	4.19003e-06	0.13152	-619.824	7.48123	4.26102	-	-	102.245	58.4502	33.3333	0	0.304254	59.8412	6.5212	0	0	0	0	0	0	40.8718	0	0.348224	49.2176	9.56245	0	0	0	0	0
107	1	18.8855	1441.38	cpx	5.7536	6.22185	6.2128	-	-	-	-	-	-	-	-		3219.56	66.3561	1182.67	3.83107e-06	0.13022	-645.213	7.11388	4.15666	-	-	88.7636	55.6271	48.7567	2.69188	13.4877	31.1085	3.32207	0	0.282295	0.139284	0.0757254	0.135769	0	53.2311	4.98755	13.7451	22.7817	4.33747	0	0.317948	0.202181	0.0220172	0.374987
107	1	18.8855	1441.38	liq	1.80017	2.09526	2.29675	-	-	-	-	-	-	-	-		2932.84	62.2913	1392.33	6.43002e-06	0.146071	-612.121	3.64338	2.06521e-09	-	-	38.931	1.25088e-17	44.2895	7.63051	14.3749	23.18	8.60326	0	1.13127	0.54718	0.184965	0.0583537	0	44.925	13.1353	13.6104	15.7716	10.4363	0	1.18379	0.737948	0.0499649	0.149741
107	1	18.8855	1441.38	opx	26.8453	28.394	28.3423	-	-	-	-	-	-	-	-		3220.74	64.7056	1227.12	3.6871e-06	0.129783	-631.052	7.05398	4.24219	-	-	82.9782	57.961	48.176	2.98955	2.63838	41.4724	4.13912	0	0.0476248	0.0159391	0.124234	0.396699	0	53.7752	5.66314	2.74895	31.0517	5.5253	0	0.0548411	0.023655	0.0369302	1.12021
108	1	18.8353	1441.29	system	100	100	100	-6.96291	-2.02988	0	0.365726	0.0602173	0.223863	0.178707	0.0767442	0.284124	3215.58	0.00311077	[1301.7106568875465]	[4.075366326422512e-6]	[0.13122765658211968]	[-624.3821920399264]	6.38728	2.97403	7.32851	4.25016	93.2655	28.4414	38.3336	1.14753	1.92942	52.5885	5.74094	0	0.0482884	0.0216228	0.0420404	0.148108	0	45.265	2.29957	2.12661	41.6533	8.10706	0	0.0588232	0.0339471	0.0132203	0.442432
108	1	18.8353	1441.29	spl	0.184608	0.29917	0.245601	-	-	-	-	-	-	-	-		3915.8	42.6405	795.796	3.18382e-06	0.134286	-602.095	8.41731	4.76317	-	-	158.984	88.8409	0	31.3471	0	39.4523	11.1655	0	0	0.00811734	0.613726	17.4132	0	0	38.7628	0	19.2826	9.72949	0	0	0.00786392	0.119092	32.0982
108	1	18.8353	1441.29	cpx	5.61363	6.07118	6.06247	-	-	-	-	-	-	-	-		3219.26	66.3689	1180.13	3.83529e-06	0.130207	-645.278	7.11341	4.15691	-	-	88.7249	55.6285	48.759	2.67897	13.5342	31.0846	3.31507	0	0.278529	0.137461	0.0757418	0.136444	0	53.2367	4.96392	13.7932	22.7655	4.32858	0	0.313724	0.199546	0.0220233	0.376874
108	1	18.8353	1441.29	liq	1.78997	2.08342	2.28374	-	-	-	-	-	-	-	-		2932.66	62.2844	1392.79	6.42952e-06	0.14605	-612.164	3.64179	2.06644e-09	-	-	38.8949	1.25229e-17	44.2888	7.61808	14.3953	23.1896	8.60404	0	1.11832	0.541384	0.185777	0.0587172	0	44.9312	13.116	13.6318	15.7805	10.4389	0	1.17042	0.730244	0.0501921	0.150697
108	1	18.8353	1441.29	ol	65.4714	63.0486	62.9626	-	-	-	-	-	-	-	-		3219.02	45.663	1345.88	4.19253e-06	0.131502	-619.856	7.48061	4.26131	-	-	102.197	58.4536	33.3333	0	0.304609	59.8473	6.51477	0	0	0	0	0	0	40.8734	0	0.348645	49.2245	9.5534	0	0	0	0	0
108	1	18.8353	1441.29	opx	26.9404	28.4976	28.4456	-	-	-	-	-	-	-	-		3220.51	64.7109	1225.54	3.69034e-06	0.129768	-631.063	7.05322	4.24244	-	-	82.9288	57.9639	48.1799	2.9803	2.64522	41.4748	4.13539	0	0.0469198	0.015647	0.123749	0.398105	0	53.7832	5.64599	2.75626	31.0556	5.52069	0	0.0540329	0.023223	0.0367885	1.12425
109	1	18.7851	1441.21	system	100	100	100	-6.97115	-2.03442	0	0.366359	0.0592711	0.222737	0.178586	0.0766279	0.283921	3215.27	0.00311108	[1304.9641592831704]	[4.076489228229644e-6]	[0.1312145309434078]	[-624.387420822895]	6.38725	2.97415	7.32901	4.25059	93.2517	28.4409	38.3281	1.14159	1.91808	52.6162	5.73749	0	0.0473133	0.0211613	0.0419169	0.14819	0	45.2656	2.28803	2.11444	41.6817	8.10345	0	0.0576442	0.0332279	0.0131835	0.442745
109	1	18.7851	1441.21	cpx	5.45687	5.90228	5.89377	-	-	-	-	-	-	-	-		3218.96	66.3815	1178.76	3.83623e-06	0.130195	-645.351	7.11333	4.15716	-	-	88.7044	55.6299	48.7607	2.66756	13.5811	31.0604	3.3083	0	0.274248	0.135172	0.0754383	0.137079	0	53.2409	4.94299	13.8416	22.7488	4.31994	0	0.308916	0.196232	0.021936	0.378645
109	1	18.7851	1441.21	liq	1.79922	2.0942	2.29547	-	-	-	-	-	-	-	-		2932.49	62.2841	1391.41	6.4242e-06	0.14603	-612.223	3.64028	2.06785e-09	-	-	38.8602	1.25393e-17	44.2893	7.60865	14.418	23.2003	8.60427	0	1.10352	0.531902	0.185058	0.0590232	0	44.9382	13.1016	13.6552	15.7902	10.4407	0	1.15509	0.717557	0.0500052	0.151504
109	1	18.7851	1441.21	spl	0.180506	0.292693	0.240201	-	-	-	-	-	-	-	-		3916.75	42.6468	798.204	3.18346e-06	0.134293	-601.87	8.41608	4.7623	-	-	158.985	88.8301	0	31.2896	0	39.4436	11.1724	0	0	0.00789045	0.61208	17.4744	0	0	38.675	0	19.27	9.73137	0	0	0.00764083	0.118721	32.1972
109	1	18.7851	1441.21	opx	27.0412	28.6062	28.5531	-	-	-	-	-	-	-	-		3220.3	64.7167	1223.48	3.6908e-06	0.129755	-631.071	7.0528	4.24277	-	-	82.8923	57.9689	48.1846	2.96798	2.6526	41.4766	4.13302	0	0.0462656	0.0155633	0.123597	0.399784	0	53.7929	5.62313	2.76418	31.0596	5.518	0	0.053284	0.0231007	0.0367465	1.12909
109	1	18.7851	1441.21	ol	65.5222	63.1047	63.0175	-	-	-	-	-	-	-	-		3218.77	45.665	1352.11	4.19367e-06	0.131486	-619.896	7.48151	4.26159	-	-	102.222	58.4564	33.3333	0	0.305677	59.8527	6.50833	0	0	0	0	0	0	40.875	0	0.34988	49.2308	9.54432	0	0	0	0	0
110	1	18.7349	1441.12	system	100	100	100	-6.97925	-2.03883	0	0.366996	0.0585238	0.221609	0.17846	0.0765285	0.28374	3215	0.00311132	[1301.8691762521214]	[4.078068990515889e-6]	[0.13119795160048395]	[-624.3850844971107]	6.38648	2.97446	7.3284	4.25097	93.2049	28.4444	38.3221	1.13498	1.90546	52.6458	5.73463	0	0.0462637	0.0206529	0.0418286	0.148281	0	45.266	2.27516	2.10088	41.7121	8.10076	0	0.0563748	0.032435	0.0131579	0.443092
110	1	18.7349	1441.12	liq	1.79623	2.09077	2.29158	-	-	-	-	-	-	-	-		2932.42	62.279	1392.16	6.422e-06	0.146009	-612.275	3.63868	2.06934e-09	-	-	38.8252	1.25571e-17	44.2855	7.59833	14.4416	23.2127	8.60657	0	1.08668	0.52508	0.184276	0.05933	0	44.9408	13.0857	13.6795	15.8008	10.4449	0	1.13763	0.708456	0.049801	0.152314
110	1	18.7349	1441.12	ol	65.5796	63.1677	63.0804	-	-	-	-	-	-	-	-		3218.51	45.6665	1347.54	4.19493e-06	0.131469	-619.929	7.48067	4.2619	-	-	102.162	58.4604	33.3333	0	0.305325	59.8596	6.5017	0	0	0	0	0	0	40.8768	0	0.349493	49.2387	9.53502	0	0	0	0	0
110	1	18.7349	1441.12	cpx	5.31301	5.74728	5.73906	-	-	-	-	-	-	-	-		3218.67	66.3946	1180.77	3.83833e-06	0.130182	-645.407	7.11347	4.15715	-	-	88.7032	55.6249	48.7647	2.65306	13.6278	31.0346	3.30344	0	0.270596	0.13265	0.0753795	0.137807	0	53.2485	4.91641	13.8901	22.7312	4.31385	0	0.30482	0.192583	0.0219202	0.380677
110	1	18.7349	1441.12	opx	27.1345	28.7077	28.6539	-	-	-	-	-	-	-	-		3220.1	64.7224	1221.41	3.69322e-06	0.129741	-631.072	7.0522	4.24295	-	-	82.8536	57.9702	48.1896	2.95656	2.66	41.477	4.13144	0	0.0456476	0.0152547	0.123091	0.401408	0	53.8022	5.60187	2.77209	31.062	5.51627	0	0.0525759	0.0226442	0.0365985	1.13375
110	1	18.7349	1441.12	spl	0.176637	0.286609	0.235119	-	-	-	-	-	-	-	-		3917.94	42.6543	798.151	3.18564e-06	0.134303	-601.585	8.4145	4.7612	-	-	158.984	88.8161	0	31.2203	0	39.4301	11.1851	0	0	0.00754827	0.611341	17.5457	0	0	38.5702	0	19.2539	9.73757	0	0	0.00730585	0.118519	32.3125
111	1	18.6847	1441.04	system	100	100	100	-6.98004	-2.03596	0	0.367613	0.0576916	0.220445	0.178365	0.0763352	0.284019	3214.75	0.00311155	[1302.9912131278224]	[4.0790588889582335e-6]	[0.13118130407724835]	[-624.3861803818281]	6.38663	2.97487	7.32845	4.25135	93.1935	28.45	38.3164	1.1285	1.89317	52.6746	5.73189	0	0.0452628	0.0201377	0.0416553	0.148387	0	45.2666	2.26253	2.08767	41.7417	8.09819	0	0.055164	0.0316308	0.0131055	0.44348
111	1	18.6847	1441.04	liq	1.78795	2.08114	2.28112	-	-	-	-	-	-	-	-		2932.08	62.2746	1393.31	6.41849e-06	0.145986	-612.346	3.63738	2.07054e-09	-	-	38.7931	1.25703e-17	44.2885	7.58876	14.4619	23.2241	8.5991	0	1.07498	0.518633	0.184454	0.0596733	0	44.9508	13.0713	13.7009	15.811	10.4375	0	1.12556	0.699866	0.049857	0.153219
111	1	18.6847	1441.04	opx	27.226	28.8067	28.753	-	-	-	-	-	-	-	-		3219.83	64.7274	1225.23	3.69707e-06	0.129726	-631.093	7.05196	4.24329	-	-	82.8229	57.9748	48.1934	2.94733	2.66644	41.4824	4.12489	0	0.0449999	0.0150269	0.122678	0.402821	0	53.811	5.58486	2.77903	31.0687	5.50798	0	0.0518342	0.022308	0.0364788	1.13784
111	1	18.6847	1441.04	spl	0.172854	0.280648	0.230136	-	-	-	-	-	-	-	-		3919.21	42.6628	799.117	3.1858e-06	0.134317	-601.269	8.41255	4.76014	-	-	158.96	88.8053	0	31.1352	0	39.4242	11.1936	0	0	0.00734168	0.614094	17.6256	0	0	38.447	0	19.2419	9.74044	0	0	0.00710256	0.118997	32.4445
111	1	18.6847	1441.04	cpx	5.17656	5.60033	5.59244	-	-	-	-	-	-	-	-		3218.36	66.4074	1180.86	3.84339e-06	0.13017	-645.479	7.11306	4.15734	-	-	88.6688	55.6246	48.7669	2.64168	13.676	31.0094	3.2957	0	0.266545	0.130109	0.075173	0.138457	0	53.2533	4.89555	13.9399	22.7138	4.30394	0	0.300271	0.188902	0.0218612	0.382492
111	1	18.6847	1441.04	ol	65.6367	63.2312	63.1433	-	-	-	-	-	-	-	-		3218.3	45.6684	1347.17	4.19472e-06	0.131453	-619.956	7.4808	4.26213	-	-	102.153	58.4629	33.3333	0	0.305629	59.8636	6.49741	0	0	0	0	0	0	40.8778	0	0.349849	49.2433	9.52897	0	0	0	0	0
112	1	18.6345	1440.96	system	100	100	100	-6.9876	-2.03986	0	0.368231	0.0568759	0.219403	0.178262	0.0761755	0.284015	3214.39	0.0031119	[1301.9988955099434]	[4.078861673716923e-6]	[0.13116680555146717]	[-624.3968296601655]	6.38631	2.9751	7.32854	4.25181	93.1635	28.4514	38.311	1.12291	1.88183	52.7015	5.72885	0	0.0443475	0.0196655	0.0415233	0.148452	0	45.2669	2.25165	2.07547	41.7691	8.0951	0	0.0540566	0.0308938	0.0130659	0.443741
112	1	18.6345	1440.96	liq	1.79217	2.0861	2.28653	-	-	-	-	-	-	-	-		2931.8	62.274	1391.1	6.41428e-06	0.145965	-612.419	3.63577	2.07188e-09	-	-	38.7548	1.25852e-17	44.2913	7.57986	14.4835	23.2353	8.59446	0	1.06176	0.509966	0.183882	0.0599916	0	44.9603	13.0579	13.7234	15.8211	10.4334	0	1.11188	0.688273	0.0497096	0.154059
112	1	18.6345	1440.96	ol	65.6876	63.2875	63.1989	-	-	-	-	-	-	-	-		3217.97	45.6704	1346.42	4.19348e-06	0.131437	-620.01	7.48109	4.26247	-	-	102.145	58.4661	33.3333	0	0.307611	59.8714	6.48768	0	0	0	0	0	0	40.8801	0	0.352139	49.2525	9.51524	0	0	0	0	0
112	1	18.6345	1440.96	spl	0.168886	0.274368	0.224908	-	-	-	-	-	-	-	-		3920.15	42.6694	796.446	3.18639e-06	0.134324	-601.045	8.41034	4.75935	-	-	158.892	88.7968	0	31.0728	0	39.4218	11.1947	0	0	0.00719345	0.612889	17.6906	0	0	38.3539	0	19.2327	9.73729	0	0	0.00695624	0.118714	32.5504
112	1	18.6345	1440.96	opx	27.3247	28.9133	28.8585	-	-	-	-	-	-	-	-		3219.57	64.7327	1223.52	3.69844e-06	0.129713	-631.116	7.05146	4.24363	-	-	82.7811	57.9792	48.1981	2.93608	2.67294	41.4882	4.11873	0	0.0443997	0.0149282	0.122208	0.404437	0	53.8214	5.56408	2.78607	31.076	5.50029	0	0.0511478	0.0221637	0.0363424	1.14251
112	1	18.6345	1440.96	cpx	5.02665	5.43882	5.43115	-	-	-	-	-	-	-	-		3218.01	66.4197	1179.27	3.84626e-06	0.130157	-645.575	7.11283	4.15762	-	-	88.639	55.6257	48.7685	2.63211	13.7252	30.9857	3.28379	0	0.262905	0.127686	0.0750513	0.13908	0	53.2576	4.87804	13.9907	22.6975	4.28858	0	0.296185	0.185394	0.0218268	0.38423
113	1	18.5843	1440.89	system	100	100	100	-6.99121	-2.03987	0	0.368894	0.0561159	0.218073	0.178134	0.076074	0.284158	3214.09	0.00311218	[1300.2952419982296]	[4.079193280396494e-6]	[0.1311533046444251]	[-624.4087572094952]	6.38543	2.97528	7.32809	4.2522	93.1144	28.4521	38.3054	1.11684	1.87009	52.7328	5.72234	0	0.0434211	0.0191889	0.0413623	0.148537	0	45.2684	2.23989	2.06289	41.8014	8.08732	0	0.0529367	0.0301504	0.0130176	0.444074
113	1	18.5843	1440.89	liq	1.79697	2.0917	2.29259	-	-	-	-	-	-	-	-		2931.62	62.274	1392.26	6.40964e-06	0.145946	-612.467	3.63451	2.07329e-09	-	-	38.7258	1.26017e-17	44.293	7.56769	14.5046	23.2457	8.59569	0	1.04775	0.502023	0.183226	0.0603557	0	44.9689	13.0389	13.7455	15.8305	10.4365	0	1.09738	0.677656	0.0495398	0.155018
113	1	18.5843	1440.89	cpx	4.877	5.27742	5.26999	-	-	-	-	-	-	-	-		3217.71	66.4335	1178.84	3.84643e-06	0.130146	-645.641	7.11269	4.15756	-	-	88.6261	55.6191	48.7728	2.6175	13.7758	30.9565	3.27841	0	0.259313	0.124666	0.0752216	0.139836	0	53.2652	4.85124	14.043	22.6774	4.2818	0	0.292154	0.181019	0.0218776	0.38634
113	1	18.5843	1440.89	opx	27.4206	29.0172	28.9614	-	-	-	-	-	-	-	-		3219.37	64.7386	1223.92	3.69708e-06	0.129701	-631.121	7.05111	4.24387	-	-	82.7517	57.9822	48.2027	2.92445	2.6805	41.4887	4.11737	0	0.0436394	0.014814	0.121776	0.406069	0	53.8304	5.54242	2.79415	31.0785	5.49886	0	0.0502755	0.0219956	0.0362166	1.1472
113	1	18.5843	1440.89	spl	0.16482	0.267979	0.219557	-	-	-	-	-	-	-	-		3921.82	42.6791	796.969	3.18621e-06	0.134347	-600.654	8.40834	4.75778	-	-	158.905	88.7762	0	30.9792	0	39.3988	11.2178	0	0	0.006883	0.613167	17.7842	0	0	38.2134	0	19.209	9.75103	0	0	0.00665168	0.11869	32.7013
113	1	18.5843	1440.89	ol	65.7406	63.3457	63.2565	-	-	-	-	-	-	-	-		3217.71	45.6722	1343.06	4.19438e-06	0.131422	-620.05	7.48042	4.26276	-	-	102.093	58.4693	33.3333	0	0.308207	59.8777	6.48075	0	0	0	0	0	0	40.8819	0	0.352836	49.2598	9.50549	0	0	0	0	0
114	1	18.5341	1440.82	system	100	100	100	-6.99537	-2.04044	0	0.369533	0.0554213	0.216889	0.178021	0.0759378	0.284327	3213.89	0.00311238	[1300.886293751799]	[4.081239207960275e-6]	[0.1311376018823627]	[-624.406623698699]	6.38544	2.97565	7.32799	4.25252	93.0996	28.4572	38.2997	1.11023	1.85764	52.7619	5.71949	0	0.042449	0.0186978	0.0412233	0.14865	0	45.269	2.227	2.04948	41.8313	8.08463	0	0.05176	0.0293836	0.0129759	0.444483
114	1	18.5341	1440.82	liq	1.78845	2.08176	2.28165	-	-	-	-	-	-	-	-		2931.5	62.2673	1394.01	6.40937e-06	0.145926	-612.517	3.63296	2.07472e-09	-	-	38.6912	1.26185e-17	44.2905	7.55541	14.5266	23.2582	8.59632	0	1.03232	0.496924	0.18296	0.0607127	0	44.9735	13.0198	13.7686	15.8415	10.4389	0	1.08139	0.670878	0.0494756	0.155959
114	1	18.5341	1440.82	cpx	4.74581	5.13586	5.12882	-	-	-	-	-	-	-	-		3217.39	66.4452	1178.77	3.85015e-06	0.130133	-645.699	7.11243	4.15767	-	-	88.6015	55.6166	48.7764	2.60419	13.8159	30.9388	3.27093	0	0.25578	0.122697	0.0748134	0.140513	0	53.2732	4.82694	14.085	22.6661	4.27235	0	0.288196	0.178173	0.0217605	0.38824
114	1	18.5341	1440.82	spl	0.161183	0.262234	0.214766	-	-	-	-	-	-	-	-		3923.12	42.6875	791.63	3.18895e-06	0.134361	-600.334	8.40471	4.75664	-	-	158.776	88.7631	0	30.8972	0	39.388	11.2302	0	0	0.00675591	0.614878	17.8629	0	0	38.0934	0	19.1942	9.757	0	0	0.00652564	0.118963	32.8299
114	1	18.5341	1440.82	ol	65.7979	63.4096	63.3199	-	-	-	-	-	-	-	-		3217.53	45.6741	1343.93	4.19547e-06	0.131407	-620.068	7.48045	4.26294	-	-	102.082	58.4711	33.3333	0	0.308263	59.8799	6.47848	0	0	0	0	0	0	40.8825	0	0.352905	49.2623	9.5023	0	0	0	0	0
114	1	18.5341	1440.82	opx	27.5066	29.1105	29.0549	-	-	-	-	-	-	-	-		3219.14	64.744	1223.56	3.70171e-06	0.129687	-631.131	7.05054	4.24413	-	-	82.7099	57.9852	48.207	2.9143	2.68778	41.491	4.11342	0	0.0430366	0.0144502	0.12145	0.407568	0	53.8392	5.5236	2.80195	31.0826	5.49399	0	0.0495847	0.0214571	0.0361223	1.15152
115	1	18.4839	1440.72	system	100	100	100	-7.00014	-2.04144	0	0.370177	0.054676	0.215708	0.177895	0.0758319	0.284496	3213.64	0.00311261	[1300.806296880099]	[4.083921297077366e-6]	[0.13112387708764583]	[-624.4069047014807]	6.38499	2.97585	7.3278	4.25286	93.0687	28.4589	38.2943	1.10434	1.84622	52.7868	5.71866	0	0.0415479	0.0182652	0.0410929	0.148734	0	45.2689	2.21548	2.03717	41.8568	8.08456	0	0.0506682	0.0287076	0.0129367	0.444795
115	1	18.4839	1440.72	liq	1.79003	2.0836	2.28361	-	-	-	-	-	-	-	-		2931.35	62.2646	1394.46	6.40649e-06	0.145906	-612.569	3.63145	2.07609e-09	-	-	38.657	1.26345e-17	44.2907	7.54413	14.5476	23.2678	8.59794	0	1.01818	0.490068	0.182648	0.0610492	0	44.9801	13.0022	13.7904	15.8503	10.4424	0	1.06673	0.661718	0.0493983	0.156846
115	1	18.4839	1440.72	cpx	4.60867	4.98786	4.9811	-	-	-	-	-	-	-	-		3217.1	66.4576	1177.79	3.85277e-06	0.130122	-645.767	7.11212	4.15781	-	-	88.5743	55.6153	48.7792	2.59172	13.8601	30.9156	3.26506	0	0.252055	0.12042	0.0746985	0.14116	0	53.2791	4.80408	14.1309	22.6503	4.26492	0	0.284013	0.174875	0.0217282	0.390048
115	1	18.4839	1440.72	spl	0.157491	0.256396	0.209897	-	-	-	-	-	-	-	-		3924.47	42.6957	791.362	3.1895e-06	0.134377	-600.018	8.40268	4.75542	-	-	158.757	88.7479	0	30.818	0	39.3721	11.2468	0	0	0.00655946	0.615669	17.9409	0	0	37.9759	0	19.1765	9.76635	0	0	0.00633258	0.119053	32.9559
115	1	18.4839	1440.72	ol	65.8493	63.4666	63.3761	-	-	-	-	-	-	-	-		3217.33	45.676	1345.02	4.19886e-06	0.131392	-620.099	7.48038	4.26315	-	-	102.065	58.4733	33.3333	0	0.308885	59.8828	6.47494	0	0	0	0	0	0	40.8833	0	0.353625	49.2657	9.4973	0	0	0	0	0
115	1	18.4839	1440.72	opx	27.5945	29.2055	29.1493	-	-	-	-	-	-	-	-		3218.93	64.7496	1220.74	3.70268e-06	0.129674	-631.143	7.04992	4.24438	-	-	82.6676	57.9882	48.2114	2.90359	2.69487	41.4921	4.11123	0	0.0423891	0.0142452	0.12107	0.409083	0	53.8478	5.50368	2.80953	31.0856	5.49145	0	0.0488421	0.0211541	0.0360118	1.15589
116	1	18.4337	1440.63	system	100	100	100	-7.00485	-2.04238	0	0.370823	0.053929	0.214527	0.177769	0.0757261	0.284684	3213.4	0.00311284	[1302.9188990489574]	[4.085107510110146e-6]	[0.13110968148347177]	[-624.406724735752]	6.38481	2.97608	7.32781	4.25319	93.0484	28.4612	38.2888	1.09835	1.83456	52.8124	5.71763	0	0.0406438	0.0178308	0.0409605	0.148818	0	45.2688	2.20377	2.02459	41.883	8.08426	0	0.0495727	0.0280289	0.0128968	0.44511
116	1	18.4337	1440.63	liq	1.78967	2.08318	2.28311	-	-	-	-	-	-	-	-		2931.19	62.2621	1396.35	6.40452e-06	0.145887	-612.62	3.63003	2.07746e-09	-	-	38.6247	1.26505e-17	44.291	7.53275	14.5684	23.2772	8.59963	0	1.00409	0.483198	0.182341	0.0613873	0	44.9868	12.9844	13.8121	15.859	10.4459	0	1.05212	0.652533	0.0493225	0.157737
116	1	18.4337	1440.63	cpx	4.4729	4.84134	4.83486	-	-	-	-	-	-	-	-		3216.81	66.4699	1179.19	3.85488e-06	0.13011	-645.832	7.11205	4.15795	-	-	88.5582	55.6139	48.782	2.57924	13.9039	30.8927	3.25929	0	0.248352	0.118158	0.0745826	0.141803	0	53.2851	4.78121	14.1762	22.6349	4.25761	0	0.279857	0.1716	0.0216957	0.391848
116	1	18.4337	1440.63	ol	65.9019	63.525	63.4337	-	-	-	-	-	-	-	-		3217.13	45.678	1346.29	4.20007e-06	0.131377	-620.128	7.48033	4.26336	-	-	102.048	58.4754	33.3333	0	0.309506	59.8857	6.47148	0	0	0	0	0	0	40.8842	0	0.354343	49.2691	9.49242	0	0	0	0	0
116	1	18.4337	1440.63	spl	0.153842	0.250623	0.205085	-	-	-	-	-	-	-	-		3925.82	42.704	793.418	3.19211e-06	0.134393	-599.7	8.40082	4.75419	-	-	158.75	88.7325	0	30.7385	0	39.3559	11.2637	0	0	0.006366	0.616492	18.019	0	0	37.8581	0	19.1585	9.77591	0	0	0.0061426	0.11915	33.0821
116	1	18.4337	1440.63	opx	27.6817	29.2999	29.2433	-	-	-	-	-	-	-	-		3218.72	64.7552	1224.13	3.70362e-06	0.129661	-631.154	7.04976	4.24462	-	-	82.6464	57.9911	48.2158	2.89285	2.70197	41.4932	4.10909	0	0.041747	0.0140396	0.120694	0.410597	0	53.8565	5.48372	2.81713	31.0886	5.48897	0	0.0481056	0.0208502	0.0359024	1.16024
117	1	18.3835	1440.56	system	100	100	100	-7.0094	-2.04332	0	0.371478	0.0531474	0.213296	0.177646	0.0756185	0.284826	3213.14	0.00311308	[1299.3196205093407]	[4.0862660776140885e-6]	[0.13109686297455575]	[-624.4044743672644]	6.38391	2.97624	7.3273	4.25353	93	28.4621	38.2834	1.09238	1.82293	52.8377	5.71668	0	0.0397551	0.017404	0.0408287	0.148902	0	45.2687	2.19211	2.01203	41.909	8.08404	0	0.0484955	0.0273618	0.0128571	0.445424
117	1	18.3835	1440.56	liq	1.79322	2.08728	2.28753	-	-	-	-	-	-	-	-		2931.05	62.2595	1394.81	6.4013e-06	0.145868	-612.669	3.62838	2.07888e-09	-	-	38.5876	1.26673e-17	44.2909	7.52043	14.5898	23.2881	8.60152	0	0.98939	0.476032	0.18203	0.0617436	0	44.9938	12.9652	13.8345	15.8689	10.4498	0	1.03687	0.642956	0.049246	0.158677
117	1	18.3835	1440.56	cpx	4.33268	4.68995	4.68374	-	-	-	-	-	-	-	-		3216.51	66.4823	1176.84	3.85993e-06	0.130099	-645.897	7.11148	4.15809	-	-	88.5191	55.6125	48.7849	2.5663	13.948	30.8702	3.25333	0	0.244523	0.115814	0.0744582	0.142469	0	53.2915	4.75751	14.2221	22.6197	4.25008	0	0.275559	0.168207	0.0216608	0.393711
117	1	18.3835	1440.56	ol	65.9539	63.5826	63.4903	-	-	-	-	-	-	-	-		3216.92	45.6799	1342.84	4.1998e-06	0.131363	-620.158	7.47988	4.26357	-	-	102.012	58.4773	33.3333	0	0.310154	59.8887	6.46778	0	0	0	0	0	0	40.885	0	0.355092	49.2727	9.4872	0	0	0	0	0
117	1	18.3835	1440.56	spl	0.150071	0.244647	0.200107	-	-	-	-	-	-	-	-		3927.23	42.7126	793.949	3.19467e-06	0.134411	-599.365	8.39802	4.7529	-	-	158.687	88.7162	0	30.6552	0	39.3392	11.2813	0	0	0.00616787	0.617406	18.1007	0	0	37.735	0	19.1399	9.78582	0	0	0.00594817	0.119262	33.214
117	1	18.3835	1440.56	opx	27.7701	29.3955	29.3383	-	-	-	-	-	-	-	-		3218.51	64.7609	1219.29	3.70726e-06	0.129649	-631.164	7.04889	4.24486	-	-	82.5925	57.9939	48.2204	2.88167	2.70941	41.4943	4.10676	0	0.0410872	0.0138232	0.120307	0.412178	0	53.8656	5.46291	2.8251	31.0917	5.48626	0	0.0473487	0.0205304	0.0357898	1.1648
118	1	18.3333	1440.48	system	100	100	100	-7.0139	-2.04421	0	0.372135	0.0523644	0.212064	0.177523	0.0755115	0.28499	3212.89	0.00311331	[1307.3258032940216]	[4.086242735878493e-6]	[0.13108299318644856]	[-624.4002707868258]	6.38474	2.97648	7.32823	4.25387	93.0208	28.4643	38.2777	1.08619	1.8108	52.8642	5.7156	0	0.0388449	0.0169668	0.040692	0.148989	0	45.2686	2.18001	1.99894	41.9361	8.0837	0	0.0473922	0.0266784	0.0128159	0.445749
118	1	18.3333	1440.48	liq	1.79288	2.08686	2.28702	-	-	-	-	-	-	-	-		2930.9	62.2571	1394.18	6.39825e-06	0.145849	-612.714	3.6268	2.08031e-09	-	-	38.552	1.2684e-17	44.2911	7.50801	14.6111	23.2988	8.60349	0	0.97476	0.468854	0.181725	0.0621017	0	45.0009	12.9458	13.8569	15.8787	10.4538	0	1.0217	0.63336	0.049171	0.159622
118	1	18.3333	1440.48	cpx	4.19391	4.54011	4.53418	-	-	-	-	-	-	-	-		3216.21	66.4948	1179.95	3.86026e-06	0.130087	-645.959	7.11168	4.15823	-	-	88.515	55.6111	48.7879	2.55334	13.9916	30.848	3.24747	0	0.24072	0.113489	0.0743326	0.143131	0	53.298	4.73378	14.2674	22.6048	4.24268	0	0.271289	0.164839	0.0216256	0.395564
118	1	18.3333	1440.48	ol	66.0084	63.6431	63.5501	-	-	-	-	-	-	-	-		3216.71	45.6819	1352.23	4.19988e-06	0.131349	-620.185	7.48119	4.26378	-	-	102.061	58.4792	33.3333	0	0.3108	59.8917	6.46418	0	0	0	0	0	0	40.8859	0	0.35584	49.2761	9.48211	0	0	0	0	0
118	1	18.3333	1440.48	spl	0.146347	0.238742	0.195192	-	-	-	-	-	-	-	-		3928.65	42.7213	791.529	3.19631e-06	0.134428	-599.026	8.39562	4.7516	-	-	158.65	88.6999	0	30.5716	0	39.3221	11.2992	0	0	0.00597308	0.618355	18.1827	0	0	37.6115	0	19.1212	9.79597	0	0	0.00575717	0.11938	33.3462
118	1	18.3333	1440.48	opx	27.8585	29.4912	29.4335	-	-	-	-	-	-	-	-		3218.3	64.7667	1225.54	3.70689e-06	0.129636	-631.171	7.04893	4.2451	-	-	82.5805	57.9966	48.2251	2.87046	2.71687	41.4954	4.10449	0	0.040433	0.0136064	0.119923	0.413759	0	53.8747	5.44205	2.83308	31.0948	5.48363	0	0.0465983	0.0202098	0.0356783	1.16935
119	1	18.2831	1440.39	system	100	100	100	-7.0184	-2.04493	0	0.372785	0.051614	0.210884	0.177397	0.0754053	0.285238	3212.67	0.00311353	[1302.275916633306]	[4.087231155132729e-6]	[0.13106776507144108]	[-624.3985469719954]	6.38384	2.97678	7.32744	4.2542	92.9696	28.4682	38.2721	1.08003	1.79868	52.8905	5.7146	0	0.0379507	0.0165375	0.0405558	0.149075	0	45.2685	2.16795	1.98585	41.9631	8.08346	0	0.046308	0.0260071	0.0127749	0.446071
119	1	18.2831	1440.39	liq	1.78853	2.0818	2.28145	-	-	-	-	-	-	-	-		2930.73	62.2551	1393.71	6.39557e-06	0.145829	-612.763	3.6252	2.08168e-09	-	-	38.5158	1.26999e-17	44.2922	7.49651	14.6316	23.3081	8.60482	0	0.960961	0.461967	0.181436	0.0624434	0	45.0085	12.9279	13.8783	15.8873	10.457	0	1.00738	0.624146	0.0490998	0.160524
119	1	18.2831	1440.39	spl	0.142837	0.233171	0.190559	-	-	-	-	-	-	-	-		3930	42.7296	791.285	3.19905e-06	0.134444	-598.704	8.39325	4.75037	-	-	158.61	88.6846	0	30.4917	0	39.3061	11.3161	0	0	0.00578952	0.619275	18.261	0	0	37.4937	0	19.1034	9.80547	0	0	0.00557734	0.119495	33.4724
119	1	18.2831	1440.39	ol	66.0632	63.7039	63.6104	-	-	-	-	-	-	-	-		3216.51	45.6838	1345.47	4.19975e-06	0.131333	-620.213	7.48026	4.26399	-	-	102.002	58.4814	33.3333	0	0.311415	59.8947	6.46053	0	0	0	0	0	0	40.8868	0	0.356551	49.2797	9.47696	0	0	0	0	0
119	1	18.2831	1440.39	cpx	4.06226	4.39799	4.39234	-	-	-	-	-	-	-	-		3215.93	66.5068	1175.98	3.86394e-06	0.130075	-646.021	7.11096	4.15837	-	-	88.4693	55.6098	48.7907	2.54091	14.0338	30.8265	3.24175	0	0.237107	0.111286	0.0742156	0.143762	0	53.3042	4.71101	14.3112	22.5904	4.23546	0	0.267233	0.161648	0.0215928	0.397332
119	1	18.2831	1440.39	opx	27.9432	29.5832	29.5252	-	-	-	-	-	-	-	-		3218.09	64.7723	1222.83	3.71047e-06	0.129622	-631.18	7.04814	4.24534	-	-	82.5303	57.9995	48.2295	2.85972	2.72397	41.4965	4.10226	0	0.03981	0.0134002	0.11956	0.415264	0	53.8834	5.42208	2.84068	31.0978	5.48103	0	0.0458834	0.019905	0.0355729	1.17369
120	1	18.2329	1440.29	system	100	100	100	-7.02285	-2.04562	0	0.373436	0.0508628	0.209704	0.177272	0.0753	0.285505	3212.43	0.00311375	[1303.3264774008271]	[4.089416571855601e-6]	[0.13105391161034252]	[-624.4000538995032]	6.38359	2.97701	7.32738	4.25454	92.9466	28.4704	38.2667	1.07416	1.7871	52.9157	5.71348	0	0.0371111	0.0161343	0.0404264	0.149156	0	45.2685	2.15648	1.97334	41.9889	8.083	0	0.0452898	0.0253766	0.0127359	0.446377
120	1	18.2329	1440.29	spl	0.139353	0.227635	0.185957	-	-	-	-	-	-	-	-		3931.37	42.738	792.389	3.19693e-06	0.13446	-598.382	8.39164	4.74913	-	-	158.62	88.669	0	30.4112	0	39.2895	11.3335	0	0	0.00560899	0.620228	18.3399	0	0	37.375	0	19.0853	9.81545	0	0	0.00540057	0.119616	33.5992
120	1	18.2329	1440.29	liq	1.78832	2.08155	2.28114	-	-	-	-	-	-	-	-		2930.56	62.2533	1394.79	6.39337e-06	0.14581	-612.813	3.62388	2.08305e-09	-	-	38.4855	1.27159e-17	44.2934	7.48485	14.6519	23.3173	8.60644	0	0.947186	0.455068	0.181151	0.0627874	0	45.0162	12.9096	13.8996	15.8958	10.4604	0	0.993085	0.614913	0.0490298	0.161431
120	1	18.2329	1440.29	ol	66.1151	63.7615	63.6673	-	-	-	-	-	-	-	-		3216.31	45.6857	1348.17	4.20203e-06	0.131319	-620.244	7.4803	4.2642	-	-	101.99	58.4835	33.3333	0	0.31203	59.8975	6.45713	0	0	0	0	0	0	40.8876	0	0.357262	49.283	9.47216	0	0	0	0	0
120	1	18.2329	1440.29	cpx	3.9314	4.25665	4.25126	-	-	-	-	-	-	-	-		3215.64	66.5187	1177.38	3.86548e-06	0.130063	-646.084	7.11118	4.1585	-	-	88.4667	55.6085	48.7936	2.52844	14.0753	30.8053	3.2362	0	0.233511	0.109097	0.0740963	0.14439	0	53.3105	4.68816	14.3544	22.5762	4.22846	0	0.263195	0.158478	0.0215594	0.399091
120	1	18.2329	1440.29	opx	28.0258	29.6727	29.6143	-	-	-	-	-	-	-	-		3217.89	64.7779	1220.07	3.71259e-06	0.12961	-631.192	7.04757	4.24558	-	-	82.4902	58.0023	48.2339	2.84894	2.73111	41.4975	4.10017	0	0.0391911	0.0131934	0.1192	0.416771	0	53.8921	5.40201	2.84832	31.1006	5.47863	0	0.0451733	0.0195992	0.0354682	1.17803
121	1	18.1827	1440.21	system	100	100	100	-7.02718	-2.0463	0	0.374095	0.0500879	0.208487	0.177148	0.0751935	0.285752	3212.18	0.00311399	[1306.9123382749551]	[4.090620422947861e-6]	[0.13104096276283664]	[-624.3996364627628]	6.38348	2.97719	7.32754	4.25487	92.9303	28.4717	38.2613	1.06831	1.77553	52.9407	5.71258	0	0.0362842	0.0157377	0.0402971	0.149238	0	45.2683	2.14502	1.96083	42.0146	8.08283	0	0.0442867	0.0247563	0.0126969	0.446683
121	1	18.1827	1440.21	cpx	3.79778	4.1123	4.10714	-	-	-	-	-	-	-	-		3215.34	66.5308	1180.66	3.86765e-06	0.130052	-646.148	7.11121	4.15864	-	-	88.455	55.6071	48.7966	2.51566	14.1171	30.7845	3.2305	0	0.22984	0.106861	0.073971	0.145032	0	53.3171	4.66475	14.3979	22.5623	4.22127	0	0.259074	0.15524	0.0215243	0.400891
121	1	18.1827	1440.21	spl	0.135798	0.221979	0.181257	-	-	-	-	-	-	-	-		3932.78	42.7466	789.459	3.20181e-06	0.134478	-598.049	8.38866	4.74784	-	-	158.545	88.6528	0	30.3281	0	39.2726	11.3514	0	0	0.00542672	0.621257	18.4212	0	0	37.2527	0	19.0668	9.82557	0	0	0.00522226	0.11975	33.73
121	1	18.1827	1440.21	ol	66.1667	63.8187	63.7236	-	-	-	-	-	-	-	-		3216.1	45.6877	1350.49	4.20319e-06	0.131305	-620.275	7.48045	4.26441	-	-	101.983	58.4855	33.3333	0	0.312663	59.9005	6.45347	0	0	0	0	0	0	40.8885	0	0.357995	49.2865	9.467	0	0	0	0	0
121	1	18.1827	1440.21	liq	1.79071	2.0843	2.28411	-	-	-	-	-	-	-	-		2930.39	62.2515	1397.22	6.39058e-06	0.145792	-612.862	3.62252	2.08446e-09	-	-	38.4546	1.27324e-17	44.2945	7.47252	14.6726	23.3274	8.60806	0	0.933034	0.447972	0.180865	0.0631448	0	45.0241	12.8903	13.9213	15.9051	10.464	0	0.978397	0.605417	0.0489599	0.162375
121	1	18.1827	1440.21	opx	28.109	29.7627	29.7039	-	-	-	-	-	-	-	-		3217.68	64.7836	1225.78	3.71355e-06	0.129598	-631.203	7.0475	4.24582	-	-	82.4732	58.0051	48.2385	2.83784	2.73848	41.4985	4.09791	0	0.0385624	0.0129795	0.118833	0.418324	0	53.9012	5.38135	2.85622	31.1037	5.47599	0	0.0444518	0.0192828	0.0353616	1.1825
122	1	18.1325	1440.13	system	100	100	100	-7.03143	-2.04688	0	0.374755	0.0493138	0.207272	0.177025	0.0750859	0.286021	3211.93	0.00311422	[1300.4901622510365]	[4.092537434247411e-6]	[0.13102723788608112]	[-624.3983079568928]	6.38228	2.97743	7.3266	4.25521	92.8679	28.474	38.2557	1.06231	1.7636	52.9666	5.7115	0	0.035448	0.0153368	0.0401647	0.149321	0	45.2682	2.13328	1.94794	42.0411	8.08246	0	0.0432723	0.024129	0.012657	0.446994
122	1	18.1325	1440.13	cpx	3.66552	3.96939	3.96448	-	-	-	-	-	-	-	-		3215.05	66.5428	1177.46	3.87019e-06	0.130041	-646.209	7.11067	4.15878	-	-	88.4172	55.6057	48.7996	2.5029	14.1583	30.7641	3.22481	0	0.226203	0.104649	0.0738454	0.14567	0	53.3237	4.64138	14.4408	22.5488	4.2141	0	0.254991	0.152036	0.0214891	0.40268
122	1	18.1325	1440.13	spl	0.13229	0.216393	0.176619	-	-	-	-	-	-	-	-		3934.19	42.7552	791.515	3.20209e-06	0.134496	-597.714	8.38688	4.74656	-	-	158.547	88.6367	0	30.2449	0	39.2558	11.3691	0	0	0.00524814	0.62232	18.5026	0	0	37.1304	0	19.0483	9.83562	0	0	0.00504767	0.11989	33.8607
122	1	18.1325	1440.13	ol	66.22	63.8778	63.782	-	-	-	-	-	-	-	-		3215.89	45.6896	1341.48	4.20544e-06	0.13129	-620.304	7.47915	4.26462	-	-	101.906	58.4875	33.3333	0	0.313293	59.9037	6.44971	0	0	0	0	0	0	40.8894	0	0.358724	49.2902	9.46169	0	0	0	0	0
122	1	18.1325	1440.13	liq	1.79033	2.08383	2.28356	-	-	-	-	-	-	-	-		2930.22	62.2499	1396.64	6.387e-06	0.145773	-612.91	3.62102	2.08586e-09	-	-	38.4203	1.27489e-17	44.2958	7.46016	14.6931	23.3374	8.60951	0	0.918997	0.440887	0.180584	0.0635033	0	45.0324	12.8709	13.943	15.9144	10.4674	0	0.963825	0.595933	0.0488914	0.163322
122	1	18.1325	1440.13	opx	28.1919	29.8526	29.7933	-	-	-	-	-	-	-	-		3217.47	64.7893	1222.95	3.71473e-06	0.129585	-631.213	7.04691	4.24606	-	-	82.4324	58.0078	48.2431	2.82674	2.74584	41.4996	4.09559	0	0.0379404	0.0127659	0.118471	0.419873	0	53.9102	5.3607	2.86411	31.1068	5.47329	0	0.043738	0.0189669	0.0352562	1.18697
123	1	18.0823	1440.05	system	100	100	100	-7.03562	-2.04737	0	0.375414	0.0485509	0.206074	0.176901	0.0749783	0.286332	3211.69	0.00311445	[1302.3714974547215]	[4.09431732719324e-6]	[0.1310131605570068]	[-624.3983569352924]	6.38226	2.97768	7.32672	4.25555	92.8535	28.4768	38.2502	1.05635	1.7517	52.9924	5.71034	0	0.0346281	0.0149438	0.0400331	0.149403	0	45.2681	2.1216	1.93507	42.0675	8.08197	0	0.0422774	0.023514	0.0126173	0.447304
123	1	18.0823	1440.05	liq	1.78878	2.08202	2.28155	-	-	-	-	-	-	-	-		2930.03	62.2486	1395.73	6.38385e-06	0.145754	-612.958	3.61942	2.08725e-09	-	-	38.3841	1.2765e-17	44.2976	7.44804	14.7134	23.347	8.61074	0	0.905275	0.433903	0.180312	0.0638578	0	45.0409	12.8519	13.9642	15.9233	10.4704	0	0.949575	0.586581	0.0488249	0.164258
123	1	18.0823	1440.05	cpx	3.53614	3.82959	3.82493	-	-	-	-	-	-	-	-		3214.76	66.5546	1175.68	3.87338e-06	0.130029	-646.27	7.11019	4.15892	-	-	88.3826	55.6043	48.8026	2.4903	14.1986	30.7441	3.2192	0	0.222645	0.10249	0.0737218	0.146296	0	53.3304	4.61832	14.4829	22.5356	4.20703	0	0.250995	0.148909	0.0214545	0.404435
123	1	18.0823	1440.05	ol	66.2732	63.9369	63.8405	-	-	-	-	-	-	-	-		3215.69	45.6915	1345.12	4.20751e-06	0.131276	-620.335	7.47952	4.26484	-	-	101.91	58.4897	33.3333	0	0.313912	59.9068	6.44593	0	0	0	0	0	0	40.8903	0	0.359441	49.2939	9.45636	0	0	0	0	0
123	1	18.0823	1440.05	spl	0.128873	0.210946	0.1721	-	-	-	-	-	-	-	-		3935.58	42.7637	792.447	3.20314e-06	0.134513	-597.385	8.38449	4.7453	-	-	158.508	88.6209	0	30.1627	0	39.2393	11.3866	0	0	0.00507538	0.623394	18.5829	0	0	37.0098	0	19.0302	9.84552	0	0	0.00487892	0.120033	33.9896
123	1	18.0823	1440.05	opx	28.273	29.9406	29.8809	-	-	-	-	-	-	-	-		3217.26	64.795	1221.61	3.71582e-06	0.129572	-631.223	7.04633	4.2463	-	-	82.3918	58.0106	48.2477	2.81579	2.7531	41.5007	4.09328	0	0.037332	0.012556	0.118117	0.421398	0	53.9191	5.34032	2.87189	31.1098	5.4706	0	0.0430397	0.0186563	0.0351534	1.19136
124	1	18.0321	1439.96	system	100	100	100	-7.03986	-2.0479	0	0.376075	0.0477868	0.20487	0.176776	0.0748744	0.286666	3211.46	0.00311467	[1303.3138755623268]	[4.094136155150648e-6]	[0.13099976985167705]	[-624.3992194641448]	6.38202	2.9779	7.32668	4.25587	92.8315	28.4789	38.2448	1.05049	1.73998	53.0178	5.70914	0	0.0338342	0.0145635	0.039904	0.149483	0	45.268	2.11014	1.92239	42.0936	8.0814	0	0.041314	0.0229189	0.0125784	0.447606
124	1	18.0321	1439.96	liq	1.78879	2.08201	2.28152	-	-	-	-	-	-	-	-		2929.86	62.2475	1395.7	6.38189e-06	0.145735	-613.005	3.61793	2.08865e-09	-	-	38.3501	1.27814e-17	44.2994	7.43559	14.7334	23.3563	8.61267	0	0.891509	0.426899	0.180042	0.0642159	0	45.0495	12.8324	13.9854	15.932	10.4743	0	0.935275	0.577199	0.0487591	0.165204
124	1	18.0321	1439.96	spl	0.125475	0.205523	0.167604	-	-	-	-	-	-	-	-		3937	42.7724	791.585	3.20119e-06	0.134531	-597.049	8.38251	4.744	-	-	158.5	88.6044	0	30.0793	0	39.2215	11.4055	0	0	0.00490551	0.624501	18.6643	0	0	36.8875	0	19.0112	9.85646	0	0	0.00471307	0.120181	34.1199
124	1	18.0321	1439.96	ol	66.3255	63.9949	63.8978	-	-	-	-	-	-	-	-		3215.49	45.6935	1345.52	4.20643e-06	0.131262	-620.364	7.47951	4.26504	-	-	101.896	58.4916	33.3333	0	0.314534	59.9094	6.44275	0	0	0	0	0	0	40.8911	0	0.36016	49.2969	9.45187	0	0	0	0	0
124	1	18.0321	1439.96	cpx	3.40722	3.69025	3.68582	-	-	-	-	-	-	-	-		3214.47	66.5663	1179.58	3.87613e-06	0.130018	-646.33	7.1104	4.15905	-	-	88.3793	55.6029	48.8056	2.4776	14.2384	30.7245	3.2139	0	0.219092	0.100339	0.0735938	0.146919	0	53.3371	4.59506	14.5244	22.5226	4.20038	0	0.247006	0.145794	0.0214186	0.406183
124	1	18.0321	1439.96	opx	28.3531	30.0274	29.9673	-	-	-	-	-	-	-	-		3217.05	64.8007	1222.82	3.71727e-06	0.12956	-631.234	7.04593	4.24653	-	-	82.36	58.0132	48.2523	2.80472	2.76044	41.5015	4.09131	0	0.0367258	0.0123448	0.117762	0.422929	0	53.9281	5.31969	2.87974	31.1126	5.46836	0	0.0423438	0.0183438	0.0350504	1.19578
125	1	17.9819	1439.88	system	100	100	100	-7.04405	-2.04843	0	0.376742	0.0470122	0.203645	0.176651	0.0747714	0.287005	3211.22	0.0031149	[1303.8218064317182]	[4.092307157115799e-6]	[0.13098669058116977]	[-624.3979515357635]	6.38194	2.9781	7.32682	4.2562	92.816	28.4806	38.2393	1.04462	1.72822	53.0428	5.70845	0	0.0330496	0.0141886	0.0397741	0.149564	0	45.2678	2.09863	1.90966	42.1192	8.08153	0	0.0403615	0.022332	0.0125392	0.44791
125	1	17.9819	1439.88	spl	0.122068	0.20008	0.163093	-	-	-	-	-	-	-	-		3938.44	42.7812	791.47	3.20556e-06	0.134549	-596.708	8.37982	4.74269	-	-	158.446	88.5877	0	29.9947	0	39.2036	11.4244	0	0	0.00473713	0.625664	18.7469	0	0	36.7635	0	18.9921	9.86743	0	0	0.00454879	0.120338	34.252
125	1	17.9819	1439.88	liq	1.78971	2.08305	2.28263	-	-	-	-	-	-	-	-		2929.68	62.2465	1395.65	6.37842e-06	0.145717	-613.052	3.61641	2.09006e-09	-	-	38.3156	1.27979e-17	44.3013	7.42281	14.7536	23.366	8.61449	0	0.877644	0.419821	0.179774	0.064581	0	45.0583	12.8123	14.0067	15.9411	10.4782	0	0.920871	0.567716	0.0486941	0.166168
125	1	17.9819	1439.88	ol	66.3777	64.0528	63.955	-	-	-	-	-	-	-	-		3215.29	45.6954	1345.75	4.2017e-06	0.131248	-620.394	7.47988	4.26524	-	-	101.9	58.4934	33.3333	0	0.315162	59.9121	6.43938	0	0	0	0	0	0	40.8919	0	0.360887	49.3001	9.44711	0	0	0	0	0
125	1	17.9819	1439.88	cpx	3.27763	3.55015	3.54595	-	-	-	-	-	-	-	-		3214.18	66.5781	1178.16	3.87939e-06	0.130007	-646.39	7.10992	4.15918	-	-	88.3448	55.6014	48.8088	2.46477	14.278	30.7052	3.20854	0	0.215526	0.0981836	0.0734628	0.147546	0	53.344	4.57156	14.5657	22.51	4.19365	0	0.243001	0.142671	0.0213819	0.407944
125	1	17.9819	1439.88	opx	28.4329	30.1139	30.0534	-	-	-	-	-	-	-	-		3216.84	64.8065	1223.63	3.72138e-06	0.129548	-631.244	7.04543	4.24677	-	-	82.3235	58.0158	48.2569	2.7935	2.76788	41.5023	4.08923	0	0.036119	0.012131	0.117407	0.424479	0	53.9372	5.2988	2.88771	31.1154	5.46596	0	0.0416472	0.0180274	0.0349472	1.20024
126	1	17.9317	1439.81	system	100	100	100	-7.04814	-2.04887	0	0.37741	0.0462398	0.202423	0.176526	0.0746671	0.28737	3210.98	0.00311513	[1305.0070997512014]	[4.096369571758505e-6]	[0.13097326791556796]	[-624.3966519461816]	6.38165	2.97833	7.32671	4.25653	92.7912	28.4829	38.2338	1.03869	1.71631	53.0681	5.70763	0	0.0322696	0.0138161	0.0396433	0.149645	0	45.2676	2.08702	1.89677	42.1452	8.0815	0	0.0394144	0.0217487	0.0124997	0.448215
126	1	17.9317	1439.81	spl	0.118704	0.1947	0.158638	-	-	-	-	-	-	-	-		3939.88	42.7899	790.717	3.20901e-06	0.134568	-596.366	8.37717	4.74138	-	-	158.394	88.5711	0	29.91	0	39.1859	11.4433	0	0	0.00457254	0.626859	18.8295	0	0	36.6396	0	18.9731	9.87829	0	0	0.00438834	0.120502	34.3841
126	1	17.9317	1439.81	liq	1.78937	2.08262	2.28214	-	-	-	-	-	-	-	-		2929.5	62.2457	1398.24	6.37631e-06	0.145698	-613.098	3.61512	2.09148e-09	-	-	38.2859	1.28144e-17	44.3035	7.40999	14.7736	23.3756	8.61611	0	0.8639	0.412766	0.179511	0.0649474	0	45.0675	12.7921	14.0278	15.9501	10.4818	0	0.90659	0.558262	0.0486304	0.167137
126	1	17.9317	1439.81	ol	66.4306	64.1116	64.013	-	-	-	-	-	-	-	-		3215.09	45.6974	1348.96	4.20751e-06	0.131234	-620.423	7.47992	4.26545	-	-	101.888	58.4954	33.3333	0	0.315788	59.915	6.43589	0	0	0	0	0	0	40.8927	0	0.361611	49.3035	9.44219	0	0	0	0	0
126	1	17.9317	1439.81	cpx	3.14919	3.41127	3.4073	-	-	-	-	-	-	-	-		3213.89	66.5898	1177	3.88225e-06	0.129995	-646.448	7.10959	4.15931	-	-	88.3167	55.5999	48.8119	2.45196	14.317	30.6864	3.20317	0	0.211995	0.0960535	0.0733314	0.148168	0	53.351	4.54811	14.6065	22.4977	4.18691	0	0.239037	0.139585	0.021345	0.409692
126	1	17.9317	1439.81	opx	28.5121	30.1998	30.1389	-	-	-	-	-	-	-	-		3216.63	64.8122	1220.6	3.72167e-06	0.129536	-631.254	7.04479	4.247	-	-	82.2806	58.0184	48.2616	2.78229	2.77531	41.5032	4.08707	0	0.035519	0.0119179	0.117055	0.426025	0	53.9463	5.27792	2.89567	31.1184	5.46348	0	0.0409584	0.017712	0.034845	1.2047
127	1	17.8815	1439.72	system	100	100	100	-7.0522	-2.0492	0	0.378074	0.0454844	0.201226	0.176401	0.0745624	0.287786	3210.74	0.00311534	[1304.2769232179392]	[4.094732570232539e-6]	[0.13095927630220516]	[-624.3971064909902]	6.3813	2.97859	7.3265	4.25686	92.7638	28.4858	38.2284	1.0328	1.70442	53.0935	5.7067	0	0.0315049	0.0134512	0.0395132	0.149725	0	45.2674	2.07548	1.88389	42.1713	8.08131	0	0.0384858	0.0211773	0.0124604	0.448518
127	1	17.8815	1439.72	spl	0.115448	0.189488	0.154326	-	-	-	-	-	-	-	-		3941.29	42.7985	787.658	3.20909e-06	0.134586	-596.032	8.37425	4.7401	-	-	158.322	88.555	0	29.8268	0	39.1687	11.4616	0	0	0.00441465	0.628054	18.9105	0	0	36.5181	0	18.9546	9.88882	0	0	0.00423454	0.120667	34.5135
127	1	17.8815	1439.72	liq	1.78733	2.08022	2.2795	-	-	-	-	-	-	-	-		2929.3	62.2451	1397.49	6.37365e-06	0.145679	-613.146	3.61352	2.09286e-09	-	-	38.2494	1.28306e-17	44.3062	7.39758	14.7932	23.3846	8.61737	0	0.850574	0.405865	0.179257	0.0653071	0	45.077	12.7726	14.0485	15.9586	10.4848	0	0.892738	0.54901	0.0485688	0.168087
127	1	17.8815	1439.72	cpx	3.02424	3.27617	3.27242	-	-	-	-	-	-	-	-		3213.6	66.6012	1179.2	3.88428e-06	0.129984	-646.507	7.10954	4.15945	-	-	88.3018	55.5985	48.815	2.4394	14.3552	30.6681	3.19786	0	0.208564	0.0939904	0.0732034	0.148775	0	53.3579	4.52511	14.6464	22.4858	4.18025	0	0.235184	0.136596	0.0213092	0.411397
127	1	17.8815	1439.72	ol	66.4836	64.1704	64.0713	-	-	-	-	-	-	-	-		3214.88	45.6993	1345	4.20393e-06	0.131219	-620.454	7.47952	4.26566	-	-	101.854	58.4974	33.3333	0	0.316399	59.9179	6.43233	0	0	0	0	0	0	40.8936	0	0.362317	49.307	9.43716	0	0	0	0	0
127	1	17.8815	1439.72	opx	28.5894	30.2837	30.2225	-	-	-	-	-	-	-	-		3216.42	64.8179	1225.34	3.72417e-06	0.129523	-631.265	7.04466	4.24724	-	-	82.2607	58.0211	48.2662	2.7713	2.78258	41.5041	4.08491	0	0.0349357	0.0117103	0.116714	0.427535	0	53.9553	5.25744	2.90347	31.1213	5.46098	0	0.0402886	0.0174047	0.034746	1.20906
128	1	17.8313	1439.63	system	100	100	100	-7.05613	-2.0494	0	0.37874	0.0447324	0.200034	0.176277	0.0744553	0.288226	3210.5	0.00311557	[1305.6527128532416]	[4.096354340897741e-6]	[0.13094576216585346]	[-624.3995244866392]	6.3813	2.97883	7.32667	4.25719	92.7508	28.4881	38.223	1.02706	1.69278	53.1184	5.70567	0	0.0307696	0.0131007	0.0393864	0.149803	0	45.2672	2.06422	1.87127	42.1968	8.08096	0	0.0375927	0.0206282	0.0124221	0.448812
128	1	17.8313	1439.63	cpx	2.90037	3.14221	3.13866	-	-	-	-	-	-	-	-		3213.31	66.6126	1176.6	3.88455e-06	0.129973	-646.567	7.10919	4.15958	-	-	88.2732	55.5971	48.8181	2.4269	14.3928	30.6501	3.19249	0	0.205173	0.0919555	0.0730757	0.149377	0	53.3649	4.50221	14.6859	22.4741	4.17351	0	0.231375	0.133648	0.0212735	0.41309
128	1	17.8313	1439.63	spl	0.112234	0.184335	0.150065	-	-	-	-	-	-	-	-		3942.69	42.8071	789.287	3.21186e-06	0.134603	-595.701	8.37255	4.73883	-	-	158.329	88.5391	0	29.7438	0	39.1519	11.4795	0	0	0.00426058	0.62928	18.9913	0	0	36.3971	0	18.9364	9.89901	0	0	0.00408458	0.120838	34.6426
128	1	17.8313	1439.63	ol	66.5353	64.2277	64.128	-	-	-	-	-	-	-	-		3214.68	45.7012	1348.76	4.20733e-06	0.131205	-620.487	7.47993	4.26587	-	-	101.859	58.4996	33.3333	0	0.317005	59.9212	6.42851	0	0	0	0	0	0	40.8945	0	0.36302	49.3107	9.43177	0	0	0	0	0
128	1	17.8313	1439.63	liq	1.78694	2.07976	2.27898	-	-	-	-	-	-	-	-		2929.09	62.2446	1397.36	6.37036e-06	0.14566	-613.195	3.61201	2.09425e-09	-	-	38.2148	1.28466e-17	44.3093	7.3852	14.8126	23.3936	8.61825	0	0.837393	0.398999	0.179008	0.0656675	0	45.0868	12.7531	14.0691	15.9671	10.4875	0	0.879034	0.539803	0.0485086	0.16904
128	1	17.8313	1439.63	opx	28.6651	30.366	30.3043	-	-	-	-	-	-	-	-		3216.21	64.8236	1222.17	3.7219e-06	0.129511	-631.278	7.04415	4.24747	-	-	82.2234	58.0238	48.2708	2.76033	2.78983	41.5052	4.0826	0	0.0343598	0.0115038	0.116377	0.429039	0	53.9643	5.23702	2.91125	31.1243	5.45829	0	0.0396273	0.0170991	0.0346482	1.2134
129	1	17.7811	1439.55	system	100	100	100	-7.06002	-2.04967	0	0.379413	0.0439603	0.198802	0.176154	0.0743499	0.28866	3210.25	0.00311581	[1302.6525409906253]	[4.099810436430306e-6]	[0.1309334340615106]	[-624.4011572954273]	6.38019	2.979	7.32591	4.25752	92.6935	28.4893	38.2176	1.02137	1.68115	53.1435	5.70442	0	0.0300497	0.0127577	0.0392606	0.14988	0	45.2671	2.05305	1.85868	42.2225	8.0803	0	0.0367182	0.0200909	0.0123842	0.449104
129	1	17.7811	1439.55	spl	0.108943	0.179054	0.1457	-	-	-	-	-	-	-	-		3944.16	42.8161	788.067	3.21187e-06	0.134623	-595.353	8.37005	4.73749	-	-	158.289	88.522	0	29.6572	0	39.1334	11.4992	0	0	0.00410558	0.630588	19.0754	0	0	36.2709	0	18.917	9.91046	0	0	0.00393379	0.121022	34.7767
129	1	17.7811	1439.55	ol	66.5866	64.2846	64.1839	-	-	-	-	-	-	-	-		3214.47	45.7032	1344.8	4.20962e-06	0.131192	-620.518	7.47901	4.26607	-	-	101.801	58.5015	33.3333	0	0.317632	59.9239	6.42512	0	0	0	0	0	0	40.8953	0	0.363745	49.314	9.42699	0	0	0	0	0
129	1	17.7811	1439.55	liq	1.78943	2.0826	2.28208	-	-	-	-	-	-	-	-		2928.9	62.2444	1398.23	6.3676e-06	0.145643	-613.242	3.61067	2.09567e-09	-	-	38.184	1.28633e-17	44.3121	7.37188	14.8324	23.4032	8.61996	0	0.823775	0.391948	0.178756	0.0660432	0	45.0967	12.7321	14.09	15.9762	10.4912	0	0.864875	0.530346	0.0484478	0.170034
129	1	17.7811	1439.55	cpx	2.77344	3.00489	3.00154	-	-	-	-	-	-	-	-		3213.02	66.624	1175.13	3.88831e-06	0.129962	-646.625	7.10877	4.15971	-	-	88.2415	55.5956	48.8213	2.41398	14.4304	30.6325	3.1873	0	0.201701	0.0898759	0.0729385	0.149993	0	53.3722	4.47856	14.7253	22.4628	4.16702	0	0.227476	0.130634	0.021235	0.414821
129	1	17.7811	1439.55	opx	28.7416	30.4489	30.3868	-	-	-	-	-	-	-	-		3216	64.8294	1220.05	3.728e-06	0.1295	-631.29	7.04334	4.2477	-	-	82.1731	58.0263	48.2755	2.74896	2.79737	41.5059	4.08051	0	0.0337727	0.0112904	0.116031	0.430594	0	53.9736	5.21582	2.91933	31.1272	5.45589	0	0.038953	0.016783	0.0345475	1.21789
130	1	17.7309	1439.48	system	100	100	100	-7.06385	-2.04987	0	0.380088	0.043191	0.197571	0.176031	0.0742442	0.289121	3210.01	0.00311604	[1303.5570596158582]	[4.099964231395117e-6]	[0.13092015991131167]	[-624.4001529846732]	6.38008	2.97924	7.32597	4.25785	92.676	28.4916	38.2121	1.01549	1.66917	53.1688	5.70359	0	0.029319	0.0124105	0.0391306	0.149959	0	45.2669	2.04152	1.84569	42.2485	8.08025	0	0.0358303	0.0195469	0.0123449	0.449404
130	1	17.7309	1439.48	liq	1.78901	2.08207	2.28149	-	-	-	-	-	-	-	-		2928.7	62.2442	1397.79	6.36469e-06	0.145624	-613.287	3.60919	2.09709e-09	-	-	38.15	1.28798e-17	44.3152	7.35863	14.8519	23.4128	8.62115	0	0.810335	0.384943	0.178509	0.0664196	0	45.107	12.7113	14.1108	15.9853	10.4943	0	0.850898	0.52095	0.0483885	0.17103
130	1	17.7309	1439.48	spl	0.105701	0.173847	0.1414	-	-	-	-	-	-	-	-		3945.62	42.825	788.42	3.21623e-06	0.134643	-595.006	8.36711	4.73616	-	-	158.22	88.5052	0	29.5709	0	39.1156	11.5183	0	0	0.00395469	0.631928	19.1593	0	0	36.1454	0	18.8979	9.92141	0	0	0.00378712	0.121212	34.9103
130	1	17.7309	1439.48	ol	66.6396	64.3434	64.2421	-	-	-	-	-	-	-	-		3214.26	45.7052	1345.88	4.20931e-06	0.131178	-620.549	7.47917	4.26629	-	-	101.795	58.5034	33.3333	0	0.318254	59.927	6.42137	0	0	0	0	0	0	40.8962	0	0.364466	49.3176	9.42169	0	0	0	0	0
130	1	17.7309	1439.48	cpx	2.64778	2.86894	2.86579	-	-	-	-	-	-	-	-		3212.73	66.6354	1176.06	3.89078e-06	0.129951	-646.681	7.10862	4.15985	-	-	88.2216	55.594	48.8245	2.40113	14.4675	30.6153	3.18199	0	0.198275	0.0878287	0.072802	0.150603	0	53.3796	4.45505	14.7642	22.4518	4.16038	0	0.223628	0.127668	0.0211968	0.416539
130	1	17.7309	1439.48	opx	28.8179	30.5317	30.4692	-	-	-	-	-	-	-	-		3215.79	64.8351	1220.23	3.72897e-06	0.129488	-631.3	7.04295	4.24794	-	-	82.1414	58.0288	48.2803	2.73763	2.80488	41.5069	4.07821	0	0.0331938	0.0110786	0.115689	0.43214	0	53.9829	5.19471	2.92738	31.1302	5.45321	0	0.0382882	0.0164695	0.0344483	1.22235
131	1	17.6807	1439.38	system	100	100	100	-7.06774	-2.04998	0	0.380757	0.042455	0.196388	0.175905	0.0741404	0.289659	3209.79	0.00311625	[1304.563360539877]	[4.099655403289244e-6]	[0.13090585760947948]	[-624.4024481857177]	6.38009	2.97952	7.32603	4.25818	92.663	28.4951	38.2066	1.00966	1.65721	53.1944	5.70245	0	0.0286048	0.0120714	0.0390018	0.150037	0	45.2667	2.03009	1.83272	42.2747	8.07976	0	0.0349623	0.0190154	0.012306	0.449701
131	1	17.6807	1439.38	cpx	2.52779	2.73912	2.73617	-	-	-	-	-	-	-	-		3212.44	66.6465	1180.37	3.89264e-06	0.129939	-646.738	7.10876	4.15998	-	-	88.2154	55.5926	48.8277	2.3887	14.5034	30.5985	3.17699	0	0.195003	0.0858843	0.0726713	0.151186	0	53.3867	4.43229	14.8018	22.441	4.15413	0	0.219952	0.12485	0.0211602	0.41818
131	1	17.6807	1439.38	spl	0.102627	0.168904	0.137321	-	-	-	-	-	-	-	-		3947.03	42.8336	784.67	3.21713e-06	0.13466	-594.671	8.36441	4.73488	-	-	158.163	88.489	0	29.4876	0	39.0979	11.5372	0	0	0.00381286	0.63323	19.2403	0	0	36.0242	0	18.8793	9.93238	0	0	0.00364934	0.121397	35.0391
131	1	17.6807	1439.38	liq	1.78529	2.07774	2.27675	-	-	-	-	-	-	-	-		2928.48	62.2444	1398.2	6.36055e-06	0.145605	-613.334	3.60781	2.09847e-09	-	-	38.118	1.28957e-17	44.319	7.34611	14.8707	23.421	8.62228	0	0.797549	0.378223	0.178274	0.0667811	0	45.1175	12.6915	14.1308	15.9932	10.4972	0	0.837595	0.511931	0.0483317	0.171986
131	1	17.6807	1439.38	ol	66.6928	64.4024	64.3007	-	-	-	-	-	-	-	-		3214.07	45.7071	1344.56	4.2084e-06	0.131163	-620.58	7.47918	4.26649	-	-	101.781	58.5056	33.3333	0	0.31885	59.9298	6.41798	0	0	0	0	0	0	40.897	0	0.365155	49.3209	9.41691	0	0	0	0	0
131	1	17.6807	1439.38	opx	28.8915	30.6118	30.549	-	-	-	-	-	-	-	-		3215.58	64.8408	1225.03	3.73016e-06	0.129475	-631.312	7.04282	4.24817	-	-	82.1217	58.0314	48.2849	2.72669	2.81209	41.5077	4.07617	0	0.0326397	0.0108766	0.115361	0.433622	0	53.9919	5.17431	2.93511	31.133	5.45087	0	0.0376517	0.0161704	0.0343533	1.22663
132	1	17.6305	1439.29	system	100	100	100	-7.07158	-2.05004	0	0.381428	0.041722	0.195205	0.175779	0.0740367	0.290224	3209.56	0.00311647	[1305.2272060546377]	[4.102968415409859e-6]	[0.13089258200808918]	[-624.4066294820723]	6.37972	2.97975	7.32586	4.25851	92.635	28.4973	38.2013	1.00407	1.64573	53.2186	5.70154	0	0.0279302	0.0117517	0.0388782	0.150112	0	45.2665	2.01912	1.82027	42.2997	8.07956	0	0.0341423	0.0185143	0.0122686	0.449985
132	1	17.6305	1439.29	spl	0.0995826	0.164004	0.13328	-	-	-	-	-	-	-	-		3948.45	42.8423	785.792	3.21614e-06	0.134679	-594.338	8.36269	4.7336	-	-	158.169	88.4728	0	29.404	0	39.0803	11.5561	0	0	0.00367456	0.634563	19.3213	0	0	35.903	0	18.8607	9.94332	0	0	0.00351509	0.121587	35.1679
132	1	17.6305	1439.29	liq	1.78505	2.07743	2.27643	-	-	-	-	-	-	-	-		2928.26	62.2448	1399.08	6.35888e-06	0.145586	-613.384	3.60637	2.09984e-09	-	-	38.0847	1.29116e-17	44.3231	7.33353	14.8894	23.4291	8.62326	0	0.784869	0.371538	0.178042	0.0671442	0	45.1282	12.6716	14.1506	16.0011	10.4999	0	0.824399	0.502956	0.0482759	0.172947
132	1	17.6305	1439.29	ol	66.7436	64.4588	64.3564	-	-	-	-	-	-	-	-		3213.86	45.709	1345.69	4.21251e-06	0.131149	-620.613	7.47905	4.26671	-	-	101.761	58.5077	33.3333	0	0.319443	59.9327	6.41452	0	0	0	0	0	0	40.8979	0	0.365842	49.3243	9.41202	0	0	0	0	0
132	1	17.6305	1439.29	cpx	2.40853	2.61005	2.60729	-	-	-	-	-	-	-	-		3212.16	66.6575	1178.62	3.8956e-06	0.129928	-646.796	7.1083	4.16011	-	-	88.182	55.5912	48.8308	2.37629	14.5388	30.5821	3.172	0	0.191762	0.0839648	0.0725398	0.151765	0	53.3938	4.40956	14.8389	22.4305	4.14789	0	0.216313	0.122068	0.0211234	0.41981
132	1	17.6305	1439.29	opx	28.9633	30.6898	30.6266	-	-	-	-	-	-	-	-		3215.38	64.8465	1224.54	3.73179e-06	0.129463	-631.327	7.04228	4.2484	-	-	82.0838	58.034	48.2895	2.71574	2.8193	41.5085	4.07409	0	0.0320916	0.0106758	0.115037	0.435101	0	54.0009	5.15391	2.94285	31.1358	5.44848	0	0.0370221	0.0158728	0.0342591	1.2309
133	1	17.5803	1439.22	system	100	100	100	-7.07516	-2.05006	0	0.382111	0.0409506	0.193955	0.175658	0.0739286	0.290752	3209.29	0.00311672	[1308.3167504155542]	[4.104986714308428e-6]	[0.13088101032699537]	[-624.4085035836961]	6.37952	2.97989	7.32602	4.25884	92.6156	28.4977	38.1961	0.998508	1.63426	53.243	5.70057	0	0.0272683	0.0114386	0.0387552	0.150186	0	45.2662	2.0082	1.80781	42.3246	8.07925	0	0.0333376	0.0180234	0.0122314	0.450267
133	1	17.5803	1439.22	spl	0.0963874	0.158852	0.129034	-	-	-	-	-	-	-	-		3949.94	42.8514	788.732	3.21734e-06	0.1347	-593.984	8.36072	4.73224	-	-	158.167	88.4555	0	29.3154	0	39.0622	11.5756	0	0	0.00353252	0.636033	19.4072	0	0	35.7747	0	18.8413	9.95453	0	0	0.00337732	0.1218	35.3043
133	1	17.5803	1439.22	liq	1.78978	2.08287	2.28238	-	-	-	-	-	-	-	-		2928.04	62.2451	1399.22	6.35586e-06	0.145569	-613.431	3.60492	2.10128e-09	-	-	38.0511	1.29284e-17	44.3268	7.31967	14.9088	23.4391	8.62425	0	0.771502	0.364529	0.177804	0.0675331	0	45.1394	12.6497	14.1713	16.0105	10.5029	0	0.81049	0.493547	0.0482192	0.173977
133	1	17.5803	1439.22	cpx	2.2832	2.47439	2.4718	-	-	-	-	-	-	-	-		3211.86	66.6687	1177.71	3.89775e-06	0.129918	-646.854	7.1081	4.16024	-	-	88.1601	55.5896	48.8342	2.36328	14.5747	30.5661	3.16672	0	0.188382	0.0819614	0.0723971	0.152372	0	53.4015	4.38575	14.8767	22.4204	4.14129	0	0.212515	0.119165	0.0210834	0.421521
133	1	17.5803	1439.22	ol	66.7937	64.5143	64.411	-	-	-	-	-	-	-	-		3213.65	45.711	1352.48	4.21386e-06	0.131136	-620.647	7.47954	4.26692	-	-	101.77	58.5097	33.3333	0	0.32007	59.936	6.41057	0	0	0	0	0	0	40.8988	0	0.366568	49.3282	9.40645	0	0	0	0	0
133	1	17.5803	1439.22	opx	29.0369	30.7695	30.7058	-	-	-	-	-	-	-	-		3215.16	64.8523	1220.59	3.73505e-06	0.129452	-631.34	7.04156	4.24863	-	-	82.037	58.0365	48.2943	2.7042	2.82695	41.5095	4.07166	0	0.0315231	0.0104633	0.114697	0.436665	0	54.0104	5.13239	2.95106	31.139	5.44565	0	0.036369	0.0155582	0.0341606	1.23542
134	1	17.5301	1439.16	system	100	100	100	-7.07867	-2.04999	0	0.382794	0.0401836	0.192707	0.175537	0.0738196	0.291311	3209.05	0.00311695	[1306.1149232630692]	[4.103106210724957e-6]	[0.1308680343729184]	[-624.4082717286319]	6.37904	2.98012	7.32576	4.25918	92.583	28.4999	38.1905	0.992657	1.62211	53.2689	5.69929	0	0.0265823	0.0111144	0.0386258	0.150263	0	45.2661	1.99672	1.79464	42.3512	8.07858	0	0.0325036	0.0175151	0.0121923	0.450563
134	1	17.5301	1439.16	spl	0.093233	0.153762	0.124843	-	-	-	-	-	-	-	-		3951.44	42.8606	786.414	3.21852e-06	0.13472	-593.626	8.35819	4.73088	-	-	158.127	88.4383	0	29.2266	0	39.044	11.5952	0	0	0.00339431	0.637538	19.4933	0	0	35.6461	0	18.8219	9.96576	0	0	0.00324336	0.12202	35.4409
134	1	17.5301	1439.16	liq	1.78956	2.08257	2.28205	-	-	-	-	-	-	-	-		2927.82	62.2456	1398.26	6.35302e-06	0.145551	-613.476	3.60328	2.10272e-09	-	-	38.0138	1.29452e-17	44.3309	7.30574	14.928	23.4489	8.62513	0	0.75825	0.357559	0.177569	0.0679239	0	45.1509	12.6277	14.1919	16.0198	10.5056	0	0.796699	0.48419	0.0481635	0.175012
134	1	17.5301	1439.16	cpx	2.15879	2.33971	2.3373	-	-	-	-	-	-	-	-		3211.57	66.6798	1175.8	3.90095e-06	0.129907	-646.908	7.10735	4.16037	-	-	88.1129	55.588	48.8376	2.35027	14.61	30.5504	3.16146	0	0.185036	0.0799853	0.0722533	0.152974	0	53.4093	4.36196	14.9139	22.4107	4.13474	0	0.208757	0.116301	0.0210431	0.423221
134	1	17.5301	1439.16	ol	66.8472	64.5736	64.4696	-	-	-	-	-	-	-	-		3213.44	45.7129	1347.71	4.21039e-06	0.131122	-620.678	7.47924	4.26713	-	-	101.741	58.5116	33.3333	0	0.320694	59.9394	6.40658	0	0	0	0	0	0	40.8998	0	0.367292	49.3321	9.40081	0	0	0	0	0
134	1	17.5301	1439.16	opx	29.1112	30.8503	30.7862	-	-	-	-	-	-	-	-		3214.94	64.8582	1222.7	3.73626e-06	0.12944	-631.35	7.04111	4.24887	-	-	82.0027	58.0389	48.2992	2.69264	2.83461	41.5105	4.06921	0	0.030961	0.0102521	0.11436	0.438226	0	54.02	5.11085	2.95928	31.1421	5.44279	0	0.0357232	0.0152453	0.0340628	1.23993
135	1	17.4799	1439.06	system	100	100	100	-7.08232	-2.04983	0	0.383467	0.0394693	0.191537	0.175411	0.0737137	0.291973	3208.83	0.00311716	[1307.8569182951492]	[4.104617816943531e-6]	[0.1308531112839148]	[-624.4117531142099]	6.37913	2.98045	7.3258	4.25951	92.572	28.5043	38.1849	0.986831	1.60997	53.2948	5.69796	0	0.0259098	0.0107972	0.0384969	0.15034	0	45.2659	1.98528	1.78146	42.3778	8.07784	0	0.0316857	0.0170176	0.0121533	0.450857
135	1	17.4799	1439.06	spl	0.0903268	0.149069	0.120981	-	-	-	-	-	-	-	-		3952.85	42.8692	787.704	3.21866e-06	0.134738	-593.293	8.35625	4.72962	-	-	158.118	88.4223	0	29.1432	0	39.0267	11.6139	0	0	0.00326793	0.63895	19.574	0	0	35.5257	0	18.8037	9.97651	0	0	0.00312095	0.122226	35.5688
135	1	17.4799	1439.06	liq	1.78356	2.07559	2.27444	-	-	-	-	-	-	-	-		2927.58	62.2465	1400.68	6.35051e-06	0.145531	-613.523	3.60212	2.10408e-09	-	-	37.9861	1.29608e-17	44.3359	7.29317	14.9461	23.4566	8.6256	0	0.746034	0.351052	0.177351	0.068288	0	45.1625	12.6078	14.2111	16.0274	10.5077	0	0.783976	0.475447	0.0481111	0.175975
135	1	17.4799	1439.06	ol	66.9012	64.6336	64.5293	-	-	-	-	-	-	-	-		3213.23	45.7148	1348.21	4.21357e-06	0.131108	-620.711	7.47911	4.26735	-	-	101.72	58.5139	33.3333	0	0.321274	59.9425	6.40291	0	0	0	0	0	0	40.9007	0	0.367964	49.3357	9.39563	0	0	0	0	0
135	1	17.4799	1439.06	cpx	2.0431	2.21447	2.21224	-	-	-	-	-	-	-	-		3211.28	66.6905	1179.75	3.90104e-06	0.129895	-646.962	7.1077	4.1605	-	-	88.1167	55.5866	48.8408	2.33801	14.6438	30.5351	3.15654	0	0.181924	0.0781616	0.0721212	0.153535	0	53.4166	4.3395	14.9495	22.4011	4.1286	0	0.205261	0.113657	0.0210062	0.424803
135	1	17.4799	1439.06	opx	29.1818	30.9273	30.863	-	-	-	-	-	-	-	-		3214.73	64.8638	1226.17	3.73457e-06	0.129427	-631.363	7.04115	4.2491	-	-	81.9905	58.0416	48.3038	2.68178	2.84175	41.5114	4.06703	0	0.0304358	0.010057	0.114047	0.439679	0	54.029	5.0906	2.96694	31.145	5.44026	0	0.0351198	0.0149562	0.0339718	1.24413
136	1	17.4297	1438.96	system	100	100	100	-7.08592	-2.04962	0	0.384141	0.0387588	0.190368	0.175286	0.0736077	0.292663	3208.59	0.00311738	[1306.0347333621694]	[4.107450524482021e-6]	[0.1308399118357068]	[-624.418861971516]	6.37839	2.98068	7.32531	4.25984	92.5291	28.5066	38.1797	0.981396	1.59862	53.3189	5.69679	0	0.0252919	0.0105064	0.0383766	0.150412	0	45.2657	1.97461	1.76913	42.4026	8.07725	0	0.0309342	0.0165615	0.0121169	0.451131
136	1	17.4297	1438.96	liq	1.78338	2.07536	2.27421	-	-	-	-	-	-	-	-		2927.33	62.2475	1399.36	6.34773e-06	0.145513	-613.574	3.60052	2.10544e-09	-	-	37.9492	1.29764e-17	44.3411	7.28052	14.964	23.4642	8.62598	0	0.733911	0.344584	0.177135	0.0686539	0	45.1743	12.5878	14.2302	16.0349	10.5097	0	0.771349	0.466755	0.0480597	0.176944
136	1	17.4297	1438.96	cpx	1.92794	2.08978	2.08771	-	-	-	-	-	-	-	-		3211	66.7011	1179.08	3.90537e-06	0.129884	-647.02	7.10737	4.16063	-	-	88.0893	55.5852	48.844	2.32575	14.6771	30.5202	3.15165	0	0.178842	0.0763621	0.071988	0.154092	0	53.424	4.31706	14.9846	22.3917	4.12249	0	0.201798	0.111048	0.0209689	0.426375
136	1	17.4297	1438.96	ol	66.9512	64.689	64.5841	-	-	-	-	-	-	-	-		3213.03	45.7167	1346.96	4.21581e-06	0.131094	-620.747	7.47861	4.26757	-	-	101.682	58.5162	33.3333	0	0.321852	59.9456	6.39921	0	0	0	0	0	0	40.9016	0	0.368634	49.3394	9.3904	0	0	0	0	0
136	1	17.4297	1438.96	spl	0.0874458	0.14441	0.11715	-	-	-	-	-	-	-	-		3954.25	42.8778	786.536	3.22494e-06	0.134756	-592.962	8.35326	4.72835	-	-	158.04	88.4063	0	29.0596	0	39.0094	11.6326	0	0	0.0031449	0.640394	19.6549	0	0	35.405	0	18.7853	9.98731	0	0	0.00300186	0.122437	35.697
136	1	17.4297	1438.96	opx	29.25	31.0015	30.9368	-	-	-	-	-	-	-	-		3214.52	64.8694	1222.7	3.7388e-06	0.129415	-631.379	7.04033	4.24933	-	-	81.9399	58.0442	48.3084	2.6709	2.84889	41.5123	4.06483	0	0.0299162	0.00986306	0.113735	0.44113	0	54.038	5.07031	2.97462	31.1479	5.43771	0	0.0345227	0.0146689	0.0338814	1.24833
137	1	17.3795	1438.88	system	100	100	100	-7.08948	-2.0495	0	0.384827	0.0380231	0.189145	0.175161	0.0735039	0.293347	3208.35	0.00311762	[1304.0334193935043]	[4.107767264528765e-6]	[0.13082814340477178]	[-624.4239007878513]	6.37784	2.98084	7.32509	4.26016	92.4955	28.5074	38.1745	0.975981	1.58727	53.343	5.69559	0	0.0246853	0.0102215	0.0382566	0.150482	0	45.2655	1.96397	1.7568	42.4274	8.07661	0	0.0301963	0.0161145	0.0120806	0.451403
137	1	17.3795	1438.88	liq	1.7868	2.07928	2.27852	-	-	-	-	-	-	-	-		2927.1	62.2488	1399.75	6.34537e-06	0.145495	-613.621	3.5991	2.10685e-09	-	-	37.9162	1.29928e-17	44.346	7.26666	14.9823	23.4727	8.62726	0	0.721246	0.337889	0.176915	0.0690403	0	45.1864	12.5657	14.2498	16.0432	10.5129	0	0.758156	0.457758	0.0480073	0.177968
137	1	17.3795	1438.88	spl	0.084459	0.139574	0.113175	-	-	-	-	-	-	-	-		3955.76	42.8869	783.973	3.22426e-06	0.134777	-592.609	8.35035	4.72698	-	-	157.976	88.3888	0	28.9714	0	38.9901	11.6534	0	0	0.00302031	0.641947	19.7402	0	0	35.2777	0	18.7655	9.99954	0	0	0.00288131	0.122665	35.8317
137	1	17.3795	1438.88	ol	67.0008	64.744	64.6382	-	-	-	-	-	-	-	-		3212.83	45.7187	1344.87	4.21478e-06	0.131081	-620.781	7.47855	4.26777	-	-	101.665	58.5181	33.3333	0	0.322457	59.9483	6.39592	0	0	0	0	0	0	40.9024	0	0.369334	49.3425	9.38577	0	0	0	0	0
137	1	17.3795	1438.88	cpx	1.80838	1.96029	1.95837	-	-	-	-	-	-	-	-		3210.72	66.7119	1175.27	3.9089e-06	0.129873	-647.076	7.10649	4.16075	-	-	88.0369	55.5835	48.8474	2.31296	14.7105	30.5056	3.14692	0	0.175658	0.0745061	0.0718427	0.154667	0	53.4318	4.29364	15.0197	22.3827	4.11662	0	0.19822	0.108357	0.0209282	0.427998
137	1	17.3795	1438.88	opx	29.3195	31.0769	31.0117	-	-	-	-	-	-	-	-		3214.32	64.8752	1220.35	3.74167e-06	0.129404	-631.394	7.0396	4.24956	-	-	81.8933	58.0465	48.3132	2.65949	2.85641	41.513	4.06282	0	0.0293817	0.00966068	0.113409	0.442645	0	54.0474	5.04901	2.98269	31.1507	5.43542	0	0.0339084	0.0143689	0.0337869	1.25271
138	1	17.3293	1438.8	system	100	100	100	-7.09304	-2.04938	0	0.385515	0.0372909	0.187918	0.175036	0.0734018	0.294064	3208.11	0.00311784	[1305.3609242121559]	[4.109160639983341e-6]	[0.13081529635792796]	[-624.4254239283998]	6.37767	2.98106	7.32511	4.26048	92.476	28.5096	38.1691	0.970325	1.57542	53.3676	5.69484	0	0.0240627	0.00993018	0.038131	0.150556	0	45.2651	1.95285	1.74392	42.4527	8.07662	0	0.0294387	0.0156573	0.0120426	0.451686
138	1	17.3293	1438.8	liq	1.78661	2.07901	2.27824	-	-	-	-	-	-	-	-		2926.86	62.2502	1399.54	6.34303e-06	0.145477	-613.665	3.59763	2.10826e-09	-	-	37.8822	1.30092e-17	44.3512	7.25273	15.0005	23.4811	8.62839	0	0.7087	0.331243	0.176697	0.0694285	0	45.1988	12.5436	14.2693	16.0515	10.5159	0	0.745083	0.448824	0.0479558	0.178996
138	1	17.3293	1438.8	ol	67.0529	64.8017	64.6953	-	-	-	-	-	-	-	-		3212.63	45.7206	1346.08	4.21574e-06	0.131067	-620.813	7.47861	4.26798	-	-	101.654	58.52	33.3333	0	0.32306	59.951	6.39256	0	0	0	0	0	0	40.9032	0	0.370032	49.3458	9.38102	0	0	0	0	0
138	1	17.3293	1438.8	cpx	1.68957	1.83161	1.82985	-	-	-	-	-	-	-	-		3210.43	66.7226	1175.14	3.91076e-06	0.129862	-647.128	7.1063	4.16088	-	-	88.0161	55.5818	48.8508	2.30017	14.7433	30.4914	3.1422	0	0.172508	0.0726776	0.0716965	0.155238	0	53.4397	4.27024	15.0545	22.374	4.11076	0	0.194681	0.105706	0.0208872	0.429611
138	1	17.3293	1438.8	spl	0.081509	0.134793	0.109249	-	-	-	-	-	-	-	-		3957.26	42.896	784.451	3.2254e-06	0.134798	-592.253	8.34845	4.72562	-	-	157.979	88.3713	0	28.8829	0	38.9708	11.6742	0	0	0.00289929	0.643534	19.8257	0	0	35.1502	0	18.7457	10.0117	0	0	0.00276431	0.122899	35.9667
138	1	17.3293	1438.8	opx	29.3895	31.1529	31.0874	-	-	-	-	-	-	-	-		3214.11	64.881	1221.64	3.74405e-06	0.129393	-631.406	7.03921	4.24978	-	-	81.8622	58.0488	48.3181	2.64806	2.86393	41.5136	4.06077	0	0.0288535	0.00945984	0.113086	0.444157	0	54.0568	5.0277	2.99076	31.1535	5.43308	0	0.0333012	0.0140713	0.033693	1.25708
139	1	17.2791	1438.72	system	100	100	100	-7.09655	-2.04921	0	0.386204	0.0365639	0.186692	0.174911	0.0732998	0.294815	3207.88	0.00311806	[1299.9418996405943]	[4.108057266129578e-6]	[0.13080249633004853]	[-624.4273746739575]	6.37674	2.98128	7.32442	4.2608	92.4256	28.5117	38.1637	0.964694	1.56358	53.3923	5.69401	0	0.0234525	0.00964517	0.0380059	0.15063	0	45.2648	1.94178	1.73104	42.478	8.07654	0	0.0286959	0.01521	0.0120047	0.451967
139	1	17.2791	1438.72	liq	1.78641	2.07873	2.27797	-	-	-	-	-	-	-	-		2926.62	62.2518	1399.53	6.33875e-06	0.145459	-613.709	3.59625	2.10968e-09	-	-	37.85	1.30256e-17	44.3567	7.23868	15.0184	23.4895	8.62951	0	0.69626	0.324646	0.176483	0.0698187	0	45.2114	12.5213	14.2887	16.0597	10.5189	0	0.73212	0.439954	0.0479052	0.18003
139	1	17.2791	1438.72	spl	0.0785915	0.130059	0.105364	-	-	-	-	-	-	-	-		3958.77	42.9052	783.423	3.22893e-06	0.134819	-591.895	8.34554	4.72424	-	-	157.915	88.3537	0	28.7941	0	38.9514	11.6952	0	0	0.0027818	0.645154	19.9114	0	0	35.0224	0	18.7258	10.0241	0	0	0.0026508	0.123139	36.1019
139	1	17.2791	1438.72	ol	67.1048	64.8594	64.7523	-	-	-	-	-	-	-	-		3212.43	45.7226	1339.23	4.21426e-06	0.131054	-620.844	7.4777	4.26818	-	-	101.597	58.5219	33.3333	0	0.323661	59.9538	6.38924	0	0	0	0	0	0	40.904	0	0.370727	49.349	9.37633	0	0	0	0	0
139	1	17.2791	1438.72	cpx	1.57141	1.70361	1.702	-	-	-	-	-	-	-	-		3210.14	66.7332	1173.47	3.91229e-06	0.129851	-647.181	7.1059	4.161	-	-	87.9857	55.5801	48.8543	2.28739	14.7757	30.4775	3.13754	0	0.169392	0.0708758	0.0715489	0.155804	0	53.4476	4.24684	15.0887	22.3656	4.10499	0	0.191179	0.103094	0.0208458	0.43121
139	1	17.2791	1438.72	opx	29.4588	31.2282	31.1624	-	-	-	-	-	-	-	-		3213.9	64.8869	1217.87	3.74366e-06	0.129381	-631.419	7.03859	4.25	-	-	81.8206	58.051	48.323	2.63662	2.87146	41.5142	4.05874	0	0.0283312	0.00926052	0.112764	0.445665	0	54.0663	5.00633	2.99885	31.1562	5.43077	0	0.0327009	0.0137758	0.0335996	1.26144
140	1	17.2289	1438.63	system	100	100	100	-7.09994	-2.04892	0	0.386894	0.0358437	0.18547	0.174787	0.0731948	0.295597	3207.64	0.00311829	[1300.844389900354]	[4.109908120473933e-6]	[0.13078953804703553]	[-624.429764160624]	6.37649	2.98151	7.32436	4.26113	92.4025	28.514	38.1583	0.959081	1.55173	53.4169	5.69322	0	0.022854	0.00936634	0.0378811	0.150703	0	45.2644	1.93074	1.71816	42.5032	8.07649	0	0.0279674	0.0147722	0.0119669	0.452246
140	1	17.2289	1438.63	liq	1.78603	2.07824	2.27746	-	-	-	-	-	-	-	-		2926.36	62.2536	1399.52	6.3371e-06	0.145441	-613.755	3.5948	2.11109e-09	-	-	37.8161	1.30419e-17	44.3626	7.22474	15.0363	23.4978	8.62997	0	0.684015	0.318124	0.176274	0.0702094	0	45.2245	12.4991	14.3079	16.0679	10.5212	0	0.719356	0.431182	0.0478558	0.181066
140	1	17.2289	1438.63	spl	0.0757176	0.125389	0.101536	-	-	-	-	-	-	-	-		3960.26	42.9143	780.907	3.22803e-06	0.134839	-591.54	8.34238	4.7229	-	-	157.834	88.3366	0	28.7056	0	38.9328	11.7154	0	0	0.00266813	0.646807	19.9968	0	0	34.8953	0	18.7064	10.0358	0	0	0.00254107	0.123386	36.2365
140	1	17.2289	1438.63	ol	67.1568	64.917	64.8092	-	-	-	-	-	-	-	-		3212.22	45.7245	1338.02	4.21567e-06	0.13104	-620.878	7.47755	4.26839	-	-	101.575	58.524	33.3333	0	0.324256	59.957	6.38545	0	0	0	0	0	0	40.9049	0	0.371417	49.3527	9.37097	0	0	0	0	0
140	1	17.2289	1438.63	cpx	1.45424	1.57667	1.57521	-	-	-	-	-	-	-	-		3209.86	66.7437	1178.01	3.91534e-06	0.12984	-647.233	7.10605	4.16112	-	-	87.9801	55.5784	48.8577	2.2747	14.8076	30.464	3.13272	0	0.166323	0.0691088	0.0714027	0.156365	0	53.4556	4.22361	15.1225	22.3574	4.099	0	0.18773	0.100531	0.0208048	0.432797
140	1	17.2289	1438.63	opx	29.5272	31.3027	31.2366	-	-	-	-	-	-	-	-		3213.68	64.8926	1222.23	3.74649e-06	0.129369	-631.432	7.03836	4.25023	-	-	81.7967	58.0534	48.3278	2.62523	2.87895	41.5151	4.05645	0	0.0278173	0.00906377	0.112447	0.447163	0	54.0758	4.9851	3.00689	31.1592	5.42811	0	0.0321101	0.0134841	0.0335076	1.26578
141	1	17.1787	1438.55	system	100	100	100	-7.10325	-2.04854	0	0.387585	0.0351292	0.18425	0.174663	0.0730885	0.296414	3207.4	0.00311851	[1304.673957718512]	[4.11288057154881e-6]	[0.13077674302588135]	[-624.4337083868795]	6.37647	2.98174	7.32451	4.26146	92.3893	28.5162	38.1529	0.953522	1.53991	53.4418	5.69201	0	0.02227	0.00909463	0.0377577	0.150774	0	45.2641	1.91981	1.7053	42.5288	8.07587	0	0.0272564	0.0143457	0.0119295	0.452522
141	1	17.1787	1438.55	liq	1.78593	2.07808	2.27732	-	-	-	-	-	-	-	-		2926.11	62.2555	1401.74	6.33304e-06	0.145423	-613.801	3.59354	2.1125e-09	-	-	37.7863	1.30582e-17	44.3687	7.21065	15.0539	23.5061	8.63045	0	0.671861	0.311647	0.176067	0.0706026	0	45.2378	12.4767	14.3269	16.0761	10.5234	0	0.706685	0.422471	0.0478072	0.182109
141	1	17.1787	1438.55	spl	0.0728719	0.120761	0.097744	-	-	-	-	-	-	-	-		3961.76	42.9234	782.069	3.22949e-06	0.13486	-591.184	8.34048	4.72154	-	-	157.836	88.3193	0	28.6166	0	38.9139	11.7358	0	0	0.00255779	0.648495	20.0826	0	0	34.7677	0	18.6869	10.0477	0	0	0.00243462	0.123639	36.3716
141	1	17.1787	1438.55	ol	67.2085	64.9744	64.866	-	-	-	-	-	-	-	-		3212.01	45.7265	1343.94	4.21867e-06	0.131027	-620.912	7.4779	4.26861	-	-	101.578	58.5261	33.3333	0	0.324849	59.9601	6.38171	0	0	0	0	0	0	40.9058	0	0.372106	49.3564	9.36569	0	0	0	0	0
141	1	17.1787	1438.55	cpx	1.33755	1.45023	1.44892	-	-	-	-	-	-	-	-		3209.57	66.7542	1177.97	3.9188e-06	0.12983	-647.286	7.10579	4.16124	-	-	87.9561	55.5767	48.8612	2.26199	14.8391	30.4509	3.12797	0	0.163285	0.0673667	0.0712547	0.156922	0	53.4637	4.20034	15.1558	22.3496	4.09311	0	0.184315	0.0980049	0.0207634	0.434372
141	1	17.1787	1438.55	opx	29.5951	31.3766	31.31	-	-	-	-	-	-	-	-		3213.47	64.8984	1221.98	3.74962e-06	0.129358	-631.446	7.03786	4.25046	-	-	81.7603	58.0557	48.3327	2.61382	2.88645	41.5159	4.05418	0	0.0273088	0.00886842	0.112131	0.448659	0	54.0853	4.9638	3.01495	31.1622	5.42549	0	0.0315255	0.0131945	0.0334159	1.27011
142	1	17.1285	1438.47	system	100	100	100	-7.10659	-2.04821	0	0.38828	0.0344184	0.183023	0.174539	0.0729852	0.297268	3207.16	0.00311874	[1305.393291843268]	[4.1119670196379374e-6]	[0.13076413861277264]	[-624.4373327753656]	6.37654	2.98195	7.32475	4.26178	92.3798	28.5183	38.1474	0.947974	1.52808	53.4666	5.69085	0	0.0216967	0.00882864	0.0376343	0.150846	0	45.2638	1.9089	1.69243	42.5543	8.07532	0	0.0265583	0.013928	0.0118921	0.452798
142	1	17.1285	1438.47	liq	1.78601	2.07812	2.27741	-	-	-	-	-	-	-	-		2925.85	62.2576	1402.22	6.3314e-06	0.145405	-613.845	3.59213	2.11391e-09	-	-	37.7535	1.30745e-17	44.375	7.19626	15.0714	23.5142	8.63137	0	0.659739	0.305202	0.175862	0.0709994	0	45.2514	12.4538	14.3458	16.0842	10.5262	0	0.694044	0.413798	0.0477591	0.183161
142	1	17.1285	1438.47	spl	0.0700454	0.116158	0.0939756	-	-	-	-	-	-	-	-		3963.29	42.9327	784.303	3.23407e-06	0.134882	-590.821	8.33824	4.72015	-	-	157.818	88.3014	0	28.5267	0	38.8941	11.7573	0	0	0.00245047	0.65022	20.1692	0	0	34.6387	0	18.6668	10.0604	0	0	0.00233114	0.123897	36.5078
142	1	17.1285	1438.47	ol	67.2603	65.0318	64.9227	-	-	-	-	-	-	-	-		3211.81	45.7284	1344.99	4.21778e-06	0.131013	-620.945	7.47833	4.26881	-	-	101.585	58.5281	33.3333	0	0.325445	59.9629	6.37836	0	0	0	0	0	0	40.9066	0	0.372795	49.3596	9.36096	0	0	0	0	0
142	1	17.1285	1438.47	cpx	1.22101	1.32395	1.32278	-	-	-	-	-	-	-	-		3209.28	66.7646	1177.99	3.91953e-06	0.129819	-647.337	7.10553	4.16136	-	-	87.9324	55.5749	48.8648	2.2492	14.87	30.4381	3.12343	0	0.160266	0.0656439	0.0711031	0.157475	0	53.4718	4.17693	15.1887	22.342	4.08751	0	0.180922	0.0955063	0.0207209	0.435938
142	1	17.1285	1438.47	opx	29.6626	31.45	31.3831	-	-	-	-	-	-	-	-		3213.26	64.9043	1221.65	3.7484e-06	0.129346	-631.459	7.03747	4.25067	-	-	81.7292	58.0579	48.3376	2.6023	2.89401	41.5165	4.05214	0	0.026804	0.00867379	0.111814	0.450158	0	54.0949	4.9423	3.02308	31.165	5.42316	0	0.0309451	0.0129059	0.0333239	1.27444
143	1	17.0783	1438.4	system	100	100	100	-7.10993	-2.04791	0	0.388981	0.0337024	0.181774	0.174414	0.0728839	0.298149	3206.93	0.00311896	[1303.675685163972]	[4.113572541221133e-6]	[0.1307519650262488]	[-624.4391028648864]	6.37563	2.98215	7.32414	4.2621	92.3308	28.5199	38.142	0.942411	1.51622	53.4912	5.69003	0	0.0211319	0.0085675	0.0375103	0.150917	0	45.2634	1.89795	1.67951	42.5795	8.07524	0	0.0258704	0.0135178	0.0118545	0.453072
143	1	17.0783	1438.4	liq	1.78714	2.07939	2.27882	-	-	-	-	-	-	-	-		2925.6	62.26	1400.05	6.32867e-06	0.145388	-613.887	3.59043	2.11535e-09	-	-	37.7145	1.30912e-17	44.3814	7.18136	15.0889	23.5225	8.63253	0	0.647516	0.29872	0.175657	0.0714053	0	45.2652	12.43	14.3648	16.0925	10.5293	0	0.681296	0.405075	0.0477111	0.184238
143	1	17.0783	1438.4	spl	0.0672039	0.111526	0.0901855	-	-	-	-	-	-	-	-		3964.86	42.9421	783.605	3.23394e-06	0.134905	-590.45	8.33605	4.71872	-	-	157.806	88.283	0	28.4348	0	38.8736	11.7796	0	0	0.00234503	0.652012	20.2577	0	0	34.5072	0	18.6461	10.0737	0	0	0.00222954	0.124167	36.6466
143	1	17.0783	1438.4	ol	67.3121	65.0892	64.9794	-	-	-	-	-	-	-	-		3211.61	45.7304	1341.97	4.21887e-06	0.131	-620.977	7.47744	4.26901	-	-	101.529	58.5298	33.3333	0	0.326048	59.9655	6.37514	0	0	0	0	0	0	40.9074	0	0.373493	49.3627	9.35641	0	0	0	0	0
143	1	17.0783	1438.4	cpx	1.10324	1.19631	1.19527	-	-	-	-	-	-	-	-		3209	66.775	1178.49	3.92211e-06	0.129808	-647.387	7.10529	4.16147	-	-	87.9093	55.573	48.8684	2.23622	14.9007	30.4256	3.11898	0	0.157236	0.0639218	0.0709463	0.158031	0	53.4802	4.15317	15.2212	22.3347	4.08201	0	0.177516	0.0930084	0.0206769	0.437514
143	1	17.0783	1438.4	opx	29.7304	31.5236	31.4563	-	-	-	-	-	-	-	-		3213.05	64.9102	1221.89	3.7511e-06	0.129335	-631.471	7.037	4.25089	-	-	81.695	58.06	48.3426	2.59058	2.90171	41.517	4.05015	0	0.0262983	0.00847763	0.111492	0.451676	0	54.1046	4.92041	3.03135	31.1677	5.42091	0	0.0303636	0.012615	0.0332306	1.27884
144	1	17.0281	1438.32	system	100	100	100	-7.11314	-2.04749	0	0.389682	0.0329937	0.180529	0.17429	0.0727801	0.299064	3206.69	0.00311919	[1302.5679892477951]	[4.114364457376822e-6]	[0.1307392301497443]	[-624.4401210314857]	6.37526	2.98238	7.32396	4.26243	92.3028	28.5221	38.1365	0.936775	1.50417	53.5159	5.68935	0	0.0205695	0.00830832	0.0373845	0.150989	0	45.263	1.88685	1.66639	42.605	8.07536	0	0.0251854	0.0131106	0.0118164	0.453349
144	1	17.0281	1438.32	liq	1.78677	2.0789	2.27833	-	-	-	-	-	-	-	-		2925.33	62.2625	1400.24	6.32554e-06	0.14537	-613.93	3.58912	2.11678e-09	-	-	37.6835	1.31077e-17	44.3882	7.16656	15.1062	23.5309	8.633	0	0.635497	0.292321	0.175457	0.0718118	0	45.2795	12.4064	14.3836	16.1008	10.5316	0	0.668757	0.396462	0.0476643	0.185317
144	1	17.0281	1438.32	spl	0.0644072	0.10696	0.0864536	-	-	-	-	-	-	-	-		3966.41	42.9515	780.611	3.23615e-06	0.134927	-590.081	8.33276	4.71732	-	-	157.721	88.265	0	28.3432	0	38.8539	11.801	0	0	0.00224331	0.653837	20.3457	0	0	34.3764	0	18.6261	10.0862	0	0	0.00213161	0.124443	36.7848
144	1	17.0281	1438.32	ol	67.3647	65.1476	65.0372	-	-	-	-	-	-	-	-		3211.41	45.7324	1340.31	4.21979e-06	0.130987	-621.009	7.47725	4.26922	-	-	101.505	58.5318	33.3333	0	0.326645	59.9686	6.37142	0	0	0	0	0	0	40.9083	0	0.374185	49.3664	9.35116	0	0	0	0	0
144	1	17.0281	1438.32	cpx	0.986417	1.06969	1.06877	-	-	-	-	-	-	-	-		3208.71	66.7853	1174.53	3.92367e-06	0.129797	-647.436	7.10454	4.16159	-	-	87.8631	55.5711	48.872	2.22333	14.9309	30.4136	3.11435	0	0.154256	0.0622356	0.0707909	0.158582	0	53.4886	4.12958	15.2533	22.3277	4.07629	0	0.174166	0.0905625	0.0206333	0.439076
144	1	17.0281	1438.32	opx	29.7977	31.5969	31.5293	-	-	-	-	-	-	-	-		3212.83	64.916	1221.43	3.75164e-06	0.129324	-631.483	7.03654	4.25111	-	-	81.6604	58.0621	48.3476	2.57893	2.90936	41.5178	4.04788	0	0.0258011	0.00828437	0.111175	0.453184	0	54.1143	4.89865	3.03957	31.1707	5.41828	0	0.0297918	0.0123284	0.0331387	1.28321
145	1	16.9779	1438.22	system	100	100	100	-7.11644	-2.04699	0	0.390375	0.032322	0.179339	0.174163	0.0726773	0.300052	3206.47	0.00311939	[1302.6073703014863]	[4.114974749851431e-6]	[0.13072533473821085]	[-624.4449680139605]	6.37522	2.98267	7.32396	4.26275	92.2876	28.5257	38.131	0.931194	1.49214	53.541	5.68824	0	0.0200213	0.00805608	0.0372601	0.15106	0	45.2626	1.87586	1.65329	42.6307	8.07487	0	0.0245175	0.0127143	0.0117786	0.453624
145	1	16.9779	1438.22	liq	1.78285	2.07431	2.27337	-	-	-	-	-	-	-	-		2925.05	62.2653	1401.27	6.32289e-06	0.145351	-613.974	3.58785	2.11816e-09	-	-	37.6532	1.31235e-17	44.3956	7.15263	15.1228	23.5378	8.63333	0	0.624138	0.286238	0.175266	0.0722005	0	45.2938	12.3841	14.4015	16.1079	10.5335	0	0.656902	0.388271	0.0476196	0.186348
145	1	16.9779	1438.22	spl	0.0617682	0.102648	0.0829317	-	-	-	-	-	-	-	-		3967.9	42.9606	780.991	3.24044e-06	0.134947	-589.728	8.3301	4.71598	-	-	157.671	88.2478	0	28.2553	0	38.8347	11.822	0	0	0.00214884	0.655599	20.4303	0	0	34.2508	0	18.6065	10.0985	0	0	0.00204072	0.124709	36.9174
145	1	16.9779	1438.22	ol	67.4176	65.2063	65.0954	-	-	-	-	-	-	-	-		3211.21	45.7343	1341.42	4.21987e-06	0.130973	-621.043	7.47746	4.26943	-	-	101.501	58.534	33.3333	0	0.327213	59.9714	6.36801	0	0	0	0	0	0	40.9091	0	0.374844	49.3697	9.34635	0	0	0	0	0
145	1	16.9779	1438.22	cpx	0.875164	0.949098	0.948305	-	-	-	-	-	-	-	-		3208.43	66.7953	1173.97	3.92454e-06	0.129786	-647.485	7.10431	4.16171	-	-	87.8407	55.5694	48.8755	2.21093	14.9601	30.4017	3.10997	0	0.151427	0.0606476	0.0706428	0.159105	0	53.4967	4.10687	15.2844	22.3208	4.07089	0	0.170986	0.0882588	0.0205918	0.440559
145	1	16.9779	1438.22	opx	29.8627	31.6677	31.5999	-	-	-	-	-	-	-	-		3212.62	64.9218	1219.01	3.75375e-06	0.129312	-631.497	7.03585	4.25133	-	-	81.616	58.0644	48.3524	2.56773	2.91667	41.5184	4.04584	0	0.0253279	0.00810182	0.110873	0.454621	0	54.1237	4.87773	3.04744	31.1735	5.41596	0	0.0292475	0.0120576	0.033051	1.28737
146	1	16.9277	1438.13	system	100	100	100	-7.11974	-2.04648	0	0.391071	0.0316552	0.178146	0.174036	0.0725761	0.301079	3206.24	0.00311961	[1306.0015111367027]	[4.117316834914091e-6]	[0.1307126420839957]	[-624.4517796400607]	6.37519	2.98288	7.3241	4.26307	92.2743	28.5278	38.1258	0.925866	1.48064	53.5648	5.68731	0	0.0195066	0.00782005	0.0371411	0.151127	0	45.2622	1.86537	1.64076	42.6552	8.0746	0	0.0238903	0.0123434	0.0117425	0.453885
146	1	16.9277	1438.13	liq	1.78285	2.07426	2.27338	-	-	-	-	-	-	-	-		2924.77	62.2683	1403.44	6.32101e-06	0.145333	-614.02	3.58656	2.11954e-09	-	-	37.6224	1.31393e-17	44.4032	7.1385	15.1391	23.5446	8.63381	0	0.612848	0.280202	0.175077	0.0725921	0	45.3084	12.3615	14.4193	16.115	10.5357	0	0.645116	0.38014	0.0475753	0.187386
146	1	16.9277	1438.13	spl	0.0591494	0.0983635	0.0794344	-	-	-	-	-	-	-	-		3969.4	42.9697	778.294	3.23906e-06	0.134968	-589.373	8.32736	4.71462	-	-	157.617	88.2304	0	28.1666	0	38.8149	11.8435	0	0	0.00205723	0.657397	20.5155	0	0	34.1244	0	18.5867	10.1113	0	0	0.00195263	0.124982	37.0507
146	1	16.9277	1438.13	ol	67.4678	65.262	65.1505	-	-	-	-	-	-	-	-		3211.01	45.7362	1345.13	4.222e-06	0.13096	-621.078	7.47774	4.26964	-	-	101.501	58.5361	33.3333	0	0.327781	59.9741	6.36478	0	0	0	0	0	0	40.9099	0	0.375501	49.3729	9.34177	0	0	0	0	0
146	1	16.9277	1438.13	cpx	0.764131	0.828725	0.828047	-	-	-	-	-	-	-	-		3208.15	66.8053	1177.36	3.92939e-06	0.129775	-647.537	7.10422	4.16182	-	-	87.825	55.5676	48.8791	2.19849	14.9888	30.3901	3.10572	0	0.148623	0.0590817	0.0704924	0.159624	0	53.5049	4.08408	15.3149	22.314	4.06565	0	0.167834	0.0859868	0.0205496	0.442032
146	1	16.9277	1438.13	opx	29.9261	31.7367	31.6686	-	-	-	-	-	-	-	-		3212.41	64.9275	1221.48	3.75657e-06	0.1293	-631.514	7.03545	4.25155	-	-	81.5844	58.0666	48.3573	2.55646	2.92401	41.519	4.0439	0	0.0248592	0.0079206	0.11057	0.456056	0	54.1331	4.85669	3.05533	31.1762	5.41376	0	0.0287084	0.0117887	0.0329632	1.29153
147	1	16.8775	1438.04	system	100	100	100	-7.12293	-2.04596	0	0.391774	0.0309787	0.176923	0.173911	0.0724741	0.302125	3206	0.00311984	[1303.3112354896296]	[4.119480182225663e-6]	[0.1307006139149176]	[-624.457052377523]	6.37444	2.98307	7.32366	4.26339	92.2321	28.5292	38.1205	0.920537	1.46911	53.5885	5.68654	0	0.0190007	0.00758882	0.0370218	0.151195	0	45.2618	1.85487	1.62819	42.6795	8.07454	0	0.0232736	0.01198	0.0117063	0.454145
147	1	16.8775	1438.04	liq	1.78474	2.0764	2.27578	-	-	-	-	-	-	-	-		2924.48	62.2714	1401.96	6.31789e-06	0.145315	-614.065	3.58504	2.12095e-09	-	-	37.587	1.31555e-17	44.411	7.12373	15.1557	23.552	8.63428	0	0.601379	0.274091	0.174887	0.0729965	0	45.3234	12.3378	14.4373	16.1226	10.5379	0	0.633142	0.371907	0.0475311	0.18846
147	1	16.8775	1438.04	spl	0.0564926	0.094011	0.0758843	-	-	-	-	-	-	-	-		3970.95	42.9791	778.196	3.23813e-06	0.13499	-589.008	8.3254	4.71322	-	-	157.619	88.2124	0	28.0755	0	38.7947	11.8656	0	0	0.00196662	0.659283	20.603	0	0	33.9946	0	18.5665	10.1244	0	0	0.00186557	0.125269	37.1875
147	1	16.8775	1438.04	ol	67.5179	65.3175	65.2053	-	-	-	-	-	-	-	-		3210.81	45.7381	1340.94	4.22422e-06	0.130947	-621.114	7.47712	4.26984	-	-	101.457	58.5381	33.3333	0	0.328361	59.9769	6.36138	0	0	0	0	0	0	40.9107	0	0.376173	49.3762	9.33698	0	0	0	0	0
147	1	16.8775	1438.04	cpx	0.650852	0.705901	0.705334	-	-	-	-	-	-	-	-		3207.87	66.8153	1177.45	3.93091e-06	0.129764	-647.587	7.10398	4.16193	-	-	87.8027	55.5657	48.8827	2.18578	15.0173	30.379	3.1014	0	0.14579	0.057505	0.0703361	0.160151	0	53.5133	4.06082	15.3454	22.3077	4.06033	0	0.164648	0.0836991	0.0205057	0.443528
147	1	16.8775	1438.04	opx	29.99	31.8062	31.7377	-	-	-	-	-	-	-	-		3212.2	64.9333	1221.01	3.75859e-06	0.129289	-631.529	7.03498	4.25177	-	-	81.5502	58.0687	48.3622	2.54493	2.93155	41.5195	4.04184	0	0.0243866	0.00773662	0.110262	0.457523	0	54.1427	4.83514	3.06344	31.179	5.41141	0	0.0281648	0.0115158	0.0328738	1.29578
148	1	16.8273	1437.96	system	100	100	100	-7.12601	-2.04532	0	0.392478	0.0303097	0.175703	0.173786	0.0723698	0.303209	3205.77	0.00312007	[1306.5695409129241]	[4.119770714462248e-6]	[0.13068790051612275]	[-624.4616504474932]	6.37442	2.9833	7.32381	4.26372	92.2185	28.5315	38.1151	0.915099	1.4573	53.6128	5.68567	0	0.018493	0.00735747	0.0369001	0.151263	0	45.2614	1.84416	1.61531	42.7045	8.07436	0	0.0226547	0.0116163	0.0116694	0.454409
148	1	16.8273	1437.96	liq	1.78448	2.07605	2.27546	-	-	-	-	-	-	-	-		2924.19	62.2747	1401.55	6.31507e-06	0.145297	-614.11	3.58354	2.12235e-09	-	-	37.5517	1.31717e-17	44.4191	7.10898	15.172	23.5594	8.63428	0	0.590074	0.268058	0.1747	0.0734022	0	45.3388	12.3142	14.4551	16.1302	10.5396	0	0.621339	0.363778	0.047488	0.189537
148	1	16.8273	1437.96	spl	0.0538739	0.0897159	0.0723841	-	-	-	-	-	-	-	-		3972.49	42.9884	781.157	3.24276e-06	0.135012	-588.643	8.32335	4.71183	-	-	157.614	88.1946	0	27.9845	0	38.7751	11.8871	0	0	0.00187925	0.661204	20.6903	0	0	33.8652	0	18.5466	10.137	0	0	0.00178168	0.125563	37.324
148	1	16.8273	1437.96	ol	67.5694	65.3746	65.2618	-	-	-	-	-	-	-	-		3210.6	45.7401	1343.12	4.22402e-06	0.130933	-621.149	7.47722	4.27006	-	-	101.447	58.5403	33.3333	0	0.328937	59.9801	6.35766	0	0	0	0	0	0	40.9116	0	0.376841	49.3798	9.33172	0	0	0	0	0
148	1	16.8273	1437.96	cpx	0.538272	0.583828	0.583369	-	-	-	-	-	-	-	-		3207.59	66.8252	1179.08	3.93515e-06	0.129754	-647.637	7.10367	4.16204	-	-	87.7767	55.5638	48.8864	2.17314	15.0455	30.3682	3.09697	0	0.143	0.0559599	0.0701803	0.160673	0	53.5219	4.03768	15.3755	22.3017	4.05487	0	0.16151	0.0814571	0.020462	0.445012
148	1	16.8273	1437.96	opx	30.0539	31.8758	31.807	-	-	-	-	-	-	-	-		3211.99	64.9391	1226.15	3.75991e-06	0.129278	-631.544	7.03491	4.25199	-	-	81.5335	58.0709	48.3672	2.53343	2.93906	41.5203	4.0396	0	0.0239213	0.00755524	0.109957	0.458981	0	54.1524	4.81367	3.07152	31.1819	5.40881	0	0.0276295	0.0112467	0.0327853	1.30001
149	1	16.7771	1437.88	system	100	100	100	-7.12909	-2.04472	0	0.393187	0.0296405	0.174467	0.17366	0.0722675	0.304331	3205.53	0.00312029	[1308.609602547852]	[4.119140063599191e-6]	[0.13067576054990696]	[-624.4665501261901]	6.37454	2.9835	7.32413	4.26404	92.2115	28.5332	38.1098	0.9097	1.44549	53.6373	5.68451	0	0.0179971	0.00713207	0.0367793	0.15133	0	45.261	1.83352	1.60244	42.7297	8.07379	0	0.0220502	0.0112619	0.0116327	0.454672
149	1	16.7771	1437.88	liq	1.78539	2.07705	2.27661	-	-	-	-	-	-	-	-		2923.9	62.2782	1400.72	6.31283e-06	0.14528	-614.152	3.58207	2.12378e-09	-	-	37.5173	1.31881e-17	44.4273	7.09365	15.1883	23.5668	8.63492	0	0.578688	0.262012	0.174513	0.0738161	0	45.3544	12.2896	14.4729	16.1378	10.542	0	0.609447	0.35563	0.0474448	0.190636
149	1	16.7771	1437.88	spl	0.0512459	0.0854002	0.0688697	-	-	-	-	-	-	-	-		3974.07	42.998	777.325	3.24575e-06	0.135035	-588.268	8.31964	4.7104	-	-	157.503	88.176	0	27.8914	0	38.754	11.9101	0	0	0.00179383	0.663187	20.7795	0	0	33.7329	0	18.5257	10.1507	0	0	0.00169971	0.125866	37.4631
149	1	16.7771	1437.88	ol	67.6208	65.4316	65.318	-	-	-	-	-	-	-	-		3210.41	45.742	1348.07	4.22278e-06	0.13092	-621.183	7.47794	4.27026	-	-	101.468	58.5422	33.3333	0	0.32952	59.9827	6.35441	0	0	0	0	0	0	40.9124	0	0.377517	49.383	9.32713	0	0	0	0	0
149	1	16.7771	1437.88	cpx	0.424631	0.46059	0.460235	-	-	-	-	-	-	-	-		3207.3	66.8351	1174.99	3.93599e-06	0.129743	-647.685	7.10291	4.16215	-	-	87.7303	55.5617	48.8901	2.1603	15.0733	30.3577	3.09279	0	0.140204	0.0544198	0.0700183	0.161196	0	53.5306	4.01416	15.4051	22.2959	4.04975	0	0.158366	0.079222	0.0204165	0.446498
149	1	16.7771	1437.88	opx	30.118	31.9454	31.8763	-	-	-	-	-	-	-	-		3211.78	64.945	1222.62	3.76048e-06	0.129267	-631.559	7.0342	4.2522	-	-	81.4881	58.0728	48.3723	2.52172	2.94671	41.5208	4.03761	0	0.0234558	0.00737307	0.109646	0.460456	0	54.1622	4.79177	3.07975	31.1846	5.40656	0	0.0270939	0.0109763	0.0326952	1.30429
150	1	16.7269	1437.79	system	100	100	100	-7.1321	-2.04404	0	0.393897	0.0289786	0.173234	0.173536	0.072164	0.30549	3205.29	0.00312051	[1303.6909589490049]	[4.121421413186557e-6]	[0.13066312030887353]	[-624.4699002527982]	6.37349	2.98373	7.32333	4.26436	92.1562	28.5355	38.1043	0.904228	1.43354	53.6617	5.68379	0	0.0175041	0.00690895	0.0366564	0.151398	0	45.2604	1.82273	1.5894	42.7547	8.07383	0	0.021449	0.010911	0.0115954	0.454936
150	1	16.7269	1437.79	liq	1.78506	2.07661	2.27621	-	-	-	-	-	-	-	-		2923.6	62.2819	1403.66	6.31043e-06	0.145262	-614.195	3.58096	2.1252e-09	-	-	37.4901	1.32044e-17	44.4359	7.07841	15.2044	23.5743	8.63489	0	0.567495	0.256055	0.174331	0.0742308	0	45.3705	12.2652	14.4906	16.1456	10.5437	0	0.597754	0.3476	0.0474027	0.191738
150	1	16.7269	1437.79	cpx	0.311781	0.338199	0.337944	-	-	-	-	-	-	-	-		3207.02	66.8449	1175.88	3.93905e-06	0.129732	-647.732	7.10263	4.16226	-	-	87.7059	55.5597	48.8939	2.14754	15.1006	30.3476	3.08844	0	0.137455	0.0529139	0.0698577	0.161713	0	53.5393	3.9908	15.4345	22.2904	4.0444	0	0.155274	0.0770364	0.0203715	0.44797
150	1	16.7269	1437.79	ol	67.6728	65.4893	65.3751	-	-	-	-	-	-	-	-		3210.2	45.744	1339.35	4.22413e-06	0.130907	-621.217	7.47678	4.27047	-	-	101.398	58.5442	33.3333	0	0.330098	59.9859	6.3507	0	0	0	0	0	0	40.9133	0	0.378187	49.3867	9.32188	0	0	0	0	0
150	1	16.7269	1437.79	spl	0.0486594	0.0811473	0.0654096	-	-	-	-	-	-	-	-		3975.64	43.0075	777.182	3.24469e-06	0.135058	-587.894	8.31734	4.70898	-	-	157.483	88.1578	0	27.7986	0	38.7338	11.9322	0	0	0.00171168	0.665203	20.8684	0	0	33.6014	0	18.5054	10.1637	0	0	0.00162093	0.126176	37.6017
150	1	16.7269	1437.79	opx	30.1817	32.0148	31.9454	-	-	-	-	-	-	-	-		3211.56	64.9509	1223.76	3.76496e-06	0.129255	-631.573	7.03367	4.25242	-	-	81.4509	58.0749	48.3773	2.51006	2.95431	41.5215	4.03535	0	0.0229981	0.00719393	0.10934	0.461919	0	54.1721	4.77	3.08793	31.1876	5.40396	0	0.0265673	0.0107105	0.0326064	1.30853
151	1	16.6767	1437.71	system	100	100	100	-7.13512	-2.04331	0	0.394605	0.0283332	0.172017	0.17341	0.0720613	0.306703	3205.07	0.00312073	[1308.291177863837]	[4.123131126988291e-6]	[0.13065027496146078]	[-624.4753493693786]	6.37376	2.98397	7.3237	4.26469	92.1543	28.5381	38.0989	0.898808	1.42161	53.6864	5.68265	0	0.0170236	0.00669201	0.0365348	0.151465	0	45.26	1.81205	1.57638	42.7801	8.07329	0	0.0208629	0.0105698	0.0115584	0.455199
151	1	16.6767	1437.71	liq	1.78385	2.07515	2.27468	-	-	-	-	-	-	-	-		2923.29	62.2858	1403.23	6.30764e-06	0.145244	-614.238	3.57953	2.12661e-09	-	-	37.4563	1.32205e-17	44.4448	7.06327	15.2201	23.5812	8.63506	0	0.556547	0.250231	0.174152	0.0746419	0	45.3867	12.2409	14.5078	16.1528	10.5456	0	0.586314	0.339748	0.0473614	0.19283
151	1	16.6767	1437.71	cpx	0.200741	0.21776	0.2176	-	-	-	-	-	-	-	-		3206.74	66.8546	1176.3	3.94117e-06	0.129721	-647.779	7.10243	4.16236	-	-	87.6855	55.5576	48.8976	2.1349	15.1274	30.3377	3.08429	0	0.134768	0.0514523	0.0696974	0.162219	0	53.548	3.96764	15.4631	22.285	4.03932	0	0.152253	0.0749149	0.0203265	0.44941
151	1	16.6767	1437.71	ol	67.7249	65.547	65.4322	-	-	-	-	-	-	-	-		3210	45.7459	1346.37	4.22605e-06	0.130894	-621.252	7.4774	4.27068	-	-	101.414	58.5463	33.3333	0	0.330667	59.9887	6.34731	0	0	0	0	0	0	40.9141	0	0.378846	49.39	9.3171	0	0	0	0	0
151	1	16.6767	1437.71	spl	0.0461349	0.0769917	0.0620312	-	-	-	-	-	-	-	-		3977.2	43.0169	774.439	3.24741e-06	0.13508	-587.523	8.31431	4.70757	-	-	157.416	88.1396	0	27.7064	0	38.7132	11.9548	0	0	0.00163334	0.667224	20.9567	0	0	33.4707	0	18.485	10.1771	0	0	0.00154586	0.126487	37.7392
151	1	16.6767	1437.71	opx	30.2444	32.0831	32.0135	-	-	-	-	-	-	-	-		3211.35	64.9567	1223.8	3.76636e-06	0.129244	-631.588	7.03329	4.25263	-	-	81.4205	58.0769	48.3823	2.4985	2.96183	41.5221	4.0333	0	0.0225507	0.00701914	0.109037	0.463359	0	54.1818	4.74839	3.09603	31.1904	5.40162	0	0.0260525	0.010451	0.0325186	1.31271
152	1	16.6265	1437.62	system	100	100	100	-7.13809	-2.04254	0	0.395316	0.0276948	0.1708	0.173284	0.0719581	0.307956	3204.83	0.00312095	[1305.7308453358003]	[4.123567706847741e-6]	[0.13063767530505282]	[-624.4810111735123]	6.37319	2.98419	7.32335	4.26501	92.1187	28.5403	38.0935	0.893461	1.40982	53.7105	5.68178	0	0.0165582	0.00648277	0.0364145	0.151531	0	45.2595	1.8015	1.56351	42.8049	8.0731	0	0.0202953	0.0102407	0.0115219	0.455456
152	1	16.6265	1437.62	liq	1.78367	2.07489	2.27448	-	-	-	-	-	-	-	-		2922.98	62.2899	1402.91	6.3054e-06	0.145226	-614.282	3.57814	2.12801e-09	-	-	37.4231	1.32365e-17	44.4541	7.04809	15.2357	23.588	8.63491	0	0.545743	0.244484	0.173976	0.0750547	0	45.4033	12.2165	14.5249	16.16	10.547	0	0.575023	0.331997	0.047321	0.193927
152	1	16.6265	1437.62	cpx	0.0902056	0.0978579	0.0977875	-	-	-	-	-	-	-	-		3206.46	66.8642	1175.4	3.94279e-06	0.12971	-647.827	7.10198	4.16247	-	-	87.6534	55.5556	48.9013	2.12229	15.1537	30.3281	3.0801	0	0.13212	0.0500197	0.0695369	0.16272	0	53.5567	3.94455	15.4914	22.2799	4.03417	0	0.149273	0.0728354	0.0202814	0.450837
152	1	16.6265	1437.62	ol	67.7761	65.6038	65.4884	-	-	-	-	-	-	-	-		3209.79	45.7478	1342.46	4.22631e-06	0.13088	-621.287	7.47692	4.2709	-	-	101.377	58.5484	33.3333	0	0.331232	59.9917	6.34371	0	0	0	0	0	0	40.915	0	0.379502	49.3935	9.31202	0	0	0	0	0
152	1	16.6265	1437.62	spl	0.0436428	0.0728839	0.0586943	-	-	-	-	-	-	-	-		3978.76	43.0264	773.663	3.24931e-06	0.135103	-587.153	8.31161	4.70616	-	-	157.369	88.1215	0	27.6141	0	38.6929	11.9772	0	0	0.0015579	0.669281	21.045	0	0	33.3401	0	18.4647	10.1903	0	0	0.00147361	0.126805	37.8766
152	1	16.6265	1437.62	opx	30.3063	32.1506	32.0806	-	-	-	-	-	-	-	-		3211.14	64.9625	1223.19	3.76719e-06	0.129232	-631.603	7.03284	4.25285	-	-	81.3869	58.0789	48.3873	2.48696	2.96934	41.5228	4.03113	0	0.0221098	0.00684682	0.108737	0.464792	0	54.1916	4.72681	3.10412	31.1933	5.39913	0	0.025545	0.0101952	0.0324314	1.31687
153	1	16.5763	1437.53	system	100	100	100	-7.1406	-2.04133	0	0.396032	0.02712	0.169689	0.173156	0.0718624	0.309194	3204.65	0.00312113	[1302.0960900304365]	[4.124364280919995e-6]	[0.13062398747687837]	[-624.4893869006227]	6.37272	2.98457	7.32276	4.26531	92.0846	28.5458	38.0881	0.888143	1.39804	53.7347	5.68072	0	0.0161033	0.00627886	0.0362949	0.151597	0	45.259	1.79101	1.55065	42.8298	8.07265	0	0.0197402	0.00991985	0.0114855	0.455712
153	1	16.5763	1437.53	liq	1.77406	2.06371	2.26236	-	-	-	-	-	-	-	-		2922.64	62.2979	1402.53	6.30289e-06	0.145208	-614.321	3.57661	2.12937e-09	-	-	37.3868	1.32519e-17	44.4645	7.03502	15.2462	23.5941	8.63533	0	0.536223	0.239312	0.173854	0.0754334	0	45.42	12.1955	14.537	16.1664	10.5489	0	0.565067	0.325017	0.0472942	0.194932
153	1	16.5763	1437.53	ol	67.8282	65.6616	65.5463	-	-	-	-	-	-	-	-		3209.61	45.7497	1338.26	4.22717e-06	0.130868	-621.32	7.47623	4.27109	-	-	101.331	58.5504	33.3333	0	0.331609	59.9941	6.34094	0	0	0	0	0	0	40.9156	0	0.379941	49.3963	9.3081	0	0	0	0	0
153	1	16.5763	1437.53	spl	0.0415966	0.069512	0.0559557	-	-	-	-	-	-	-	-		3980.19	43.0351	774.059	3.25275e-06	0.135123	-586.815	8.30891	4.70487	-	-	157.311	88.1047	0	27.5298	0	38.6734	11.9987	0	0	0.00149178	0.671315	21.1253	0	0	33.2211	0	18.4458	10.2033	0	0	0.00141034	0.127124	38.0013
153	1	16.5763	1437.53	opx	30.3562	32.2052	32.1354	-	-	-	-	-	-	-	-		3210.93	64.9677	1220.07	3.76852e-06	0.129221	-631.616	7.03208	4.25308	-	-	81.3392	58.0814	48.3918	2.47672	2.97331	41.5257	4.02964	0	0.0217045	0.00669436	0.108481	0.466031	0	54.2006	4.70771	3.10849	31.1978	5.39754	0	0.0250787	0.00996895	0.0323575	1.32048
154	1	16.5261	1437.45	system	100	100	100	-7.1414	-2.0384	0	0.396759	0.0268165	0.169077	0.173021	0.0717977	0.310231	3204.64	0.00312113	[1303.2357730682581]	[4.125204930492595e-6]	[0.13060706277657308]	[-624.5132894228052]	6.37401	2.98549	7.32253	4.26551	92.1136	28.5634	38.0833	0.88346	1.38754	53.7559	5.68015	0	0.0157094	0.00610261	0.0361904	0.151652	0	45.2585	1.78177	1.53918	42.8515	8.07275	0	0.0192596	0.00964249	0.0114538	0.455931
154	1	16.5261	1437.45	spl	0.0414128	0.0692322	0.0557198	-	-	-	-	-	-	-	-		3980.95	43.0405	777.778	3.25137e-06	0.13513	-586.639	8.30871	4.70416	-	-	157.364	88.0949	0	27.4834	0	38.6597	12.014	0	0	0.00145729	0.672986	21.1685	0	0	33.1556	0	18.4341	10.2134	0	0	0.00137734	0.127404	38.0681
154	1	16.5261	1437.45	liq	1.72982	2.0124	2.20645	-	-	-	-	-	-	-	-		2922.19	62.3212	1401.89	6.30036e-06	0.14519	-614.35	3.57493	2.13053e-09	-	-	37.346	1.32643e-17	44.4789	7.03191	15.2365	23.5973	8.63734	0	0.531917	0.236506	0.173931	0.0756511	0	45.4361	12.1904	14.5282	16.169	10.5517	0	0.560547	0.321216	0.0473166	0.1955
154	1	16.5261	1437.45	ol	67.8773	65.7165	65.6039	-	-	-	-	-	-	-	-		3209.47	45.7516	1339.93	4.2294e-06	0.130857	-621.35	7.4761	4.27124	-	-	101.315	58.5519	33.3333	0	0.331198	59.9945	6.34095	0	0	0	0	0	0	40.9157	0	0.37947	49.3967	9.30813	0	0	0	0	0
154	1	16.5261	1437.45	opx	30.3515	32.2019	32.134	-	-	-	-	-	-	-	-		3210.74	64.97	1220.48	3.76942e-06	0.12921	-631.623	7.03148	4.25337	-	-	81.2965	58.0861	48.3935	2.47234	2.96234	41.5382	4.03063	0	0.0214374	0.00662362	0.108404	0.466453	0	54.2059	4.69968	3.09723	31.2092	5.3992	0	0.0247716	0.00986423	0.0323367	1.32176
155	1	16.4759	1437.36	system	100	100	100	-7.14214	-2.03542	0	0.397488	0.0265161	0.168465	0.172887	0.0717309	0.311282	3204.47	0.00312129	[1308.0545348469645]	[4.125438987714452e-6]	[0.13060281054550618]	[-624.5627762136262]	6.37438	2.98563	7.32301	4.26571	92.1204	28.5646	38.0814	0.881547	1.38329	53.7635	5.68091	0	0.0155511	0.00603218	0.0361478	0.151674	0	45.258	1.77798	1.53452	42.8593	8.07416	0	0.0190663	0.00953158	0.0114408	0.456013
155	1	16.4759	1437.36	spl	0.0412139	0.0689219	0.0554567	-	-	-	-	-	-	-	-		3981.71	43.0459	774.382	3.25285e-06	0.135144	-586.493	8.30676	4.70346	-	-	157.3	88.0854	0	27.4371	0	38.6466	12.0287	0	0	0.00142359	0.674666	21.2115	0	0	33.0904	0	18.4226	10.2231	0	0	0.00134511	0.127686	38.1348
155	1	16.4759	1437.36	liq	1.72985	2.01246	2.20675	-	-	-	-	-	-	-	-		2921.73	62.3446	1401.72	6.29822e-06	0.145178	-614.408	3.57328	2.13169e-09	-	-	37.3057	1.32766e-17	44.4935	7.0288	15.2268	23.6007	8.63897	0	0.527638	0.233733	0.174007	0.0758696	0	45.4524	12.1854	14.5193	16.1718	10.554	0	0.556055	0.31746	0.0473389	0.196071
155	1	16.4759	1437.36	ol	67.8959	65.737	65.6238	-	-	-	-	-	-	-	-		3209.34	45.7534	1346.96	4.22838e-06	0.130853	-621.409	7.4771	4.27139	-	-	101.353	58.5535	33.3333	0	0.330784	59.9952	6.34065	0	0	0	0	0	0	40.9158	0	0.378997	49.3975	9.30771	0	0	0	0	0
155	1	16.4759	1437.36	opx	30.333	32.1816	32.114	-	-	-	-	-	-	-	-		3210.55	64.9723	1221.45	3.77229e-06	0.129206	-631.661	7.03083	4.25367	-	-	81.2516	58.0908	48.3953	2.46798	2.95141	41.551	4.03143	0	0.0211731	0.00655369	0.108328	0.466876	0	54.2114	4.69168	3.08599	31.2208	5.40062	0	0.0244677	0.0097607	0.032316	1.32304
156	1	16.4257	1437.28	system	100	100	100	-7.14286	-2.03242	0	0.398217	0.0262196	0.167855	0.172753	0.0716636	0.312353	3204.31	0.00312144	[1304.2736000891648]	[4.1246640345531306e-6]	[0.13059858143242814]	[-624.6129959919954]	6.37349	2.98577	7.32233	4.26591	92.0756	28.5658	38.0794	0.87964	1.37903	53.7713	5.6814	0	0.0153942	0.00596259	0.0361053	0.151695	0	45.2576	1.77421	1.52987	42.8673	8.07519	0	0.0188747	0.00942201	0.0114278	0.456097
156	1	16.4257	1437.28	liq	1.72984	2.01247	2.20699	-	-	-	-	-	-	-	-		2921.28	62.3681	1402.8	6.29671e-06	0.145167	-614.467	3.57173	2.13285e-09	-	-	37.2675	1.32891e-17	44.5083	7.02563	15.2169	23.604	8.64065	0	0.523377	0.230994	0.174083	0.0760884	0	45.4689	12.1803	14.5104	16.1746	10.5564	0	0.551582	0.313749	0.0473609	0.196643
156	1	16.4257	1437.28	spl	0.0410192	0.0686186	0.0551993	-	-	-	-	-	-	-	-		3982.47	43.0512	775.841	3.25441e-06	0.135158	-586.345	8.30581	4.70275	-	-	157.302	88.0757	0	27.3906	0	38.6334	12.0437	0	0	0.0013907	0.676353	21.2546	0	0	33.0252	0	18.4112	10.2329	0	0	0.00131367	0.127969	38.2015
156	1	16.4257	1437.28	ol	67.9146	65.7577	65.6439	-	-	-	-	-	-	-	-		3209.2	45.7552	1340.68	4.22694e-06	0.130849	-621.468	7.47618	4.27153	-	-	101.299	58.555	33.3333	0	0.330366	59.9959	6.34041	0	0	0	0	0	0	40.916	0	0.378519	49.3981	9.30739	0	0	0	0	0
156	1	16.4257	1437.28	opx	30.3145	32.1613	32.0939	-	-	-	-	-	-	-	-		3210.37	64.9746	1221.93	3.77277e-06	0.129201	-631.698	7.03034	4.25397	-	-	81.2136	58.0955	48.3971	2.46361	2.94048	41.5636	4.03227	0	0.0209115	0.00648449	0.108251	0.467297	0	54.2168	4.68367	3.07476	31.2323	5.40208	0	0.0241669	0.00965825	0.0322952	1.32432
157	1	16.3755	1437.19	system	100	100	100	-7.14359	-2.02945	0	0.39895	0.0259247	0.167241	0.172619	0.0715979	0.31344	3204.15	0.0031216	[1308.9530985645831]	[4.128006888301245e-6]	[0.130594559068039]	[-624.6626996719674]	6.37362	2.9859	7.3226	4.2661	92.0731	28.5669	38.0775	0.877733	1.37479	53.7791	5.68194	0	0.0152386	0.00589381	0.0360628	0.151716	0	45.2571	1.77044	1.52522	42.8753	8.07629	0	0.0186846	0.00931371	0.0114148	0.45618
157	1	16.3755	1437.19	liq	1.73003	2.0127	2.20748	-	-	-	-	-	-	-	-		2920.82	62.3921	1402.86	6.29457e-06	0.145156	-614.524	3.57005	2.13403e-09	-	-	37.2266	1.33017e-17	44.5231	7.0223	15.2067	23.6074	8.64261	0	0.519097	0.228271	0.174158	0.0763093	0	45.4856	12.1749	14.5011	16.1775	10.5592	0	0.547089	0.31006	0.047383	0.19722
157	1	16.3755	1437.19	spl	0.0408268	0.0683188	0.0549448	-	-	-	-	-	-	-	-		3983.24	43.0567	779.601	3.25294e-06	0.135172	-586.195	8.30532	4.70203	-	-	157.336	88.0658	0	27.3437	0	38.6196	12.0591	0	0	0.00135842	0.67806	21.2981	0	0	32.9592	0	18.3993	10.2431	0	0	0.00128281	0.128256	38.2688
157	1	16.3755	1437.19	ol	67.9333	65.7783	65.6639	-	-	-	-	-	-	-	-		3209.06	45.7571	1346.67	4.23015e-06	0.130844	-621.526	7.47674	4.27168	-	-	101.317	58.5565	33.3333	0	0.329942	59.9963	6.34038	0	0	0	0	0	0	40.916	0	0.378033	49.3986	9.30737	0	0	0	0	0
157	1	16.3755	1437.19	opx	30.2958	32.1407	32.0737	-	-	-	-	-	-	-	-		3210.18	64.9769	1224.37	3.77644e-06	0.129197	-631.734	7.02985	4.25426	-	-	81.1764	58.1002	48.3988	2.4592	2.92948	41.5763	4.03323	0	0.0206512	0.00641542	0.108174	0.467718	0	54.2222	4.67559	3.06345	31.2437	5.40371	0	0.0238676	0.00955598	0.0322742	1.3256
158	1	16.3253	1437.11	system	100	100	100	-7.14432	-2.02648	0	0.399685	0.0256335	0.166628	0.172485	0.0715323	0.314547	3203.99	0.00312176	[1308.8754052417796]	[4.130147715861079e-6]	[0.13059042288465544]	[-624.7118155578457]	6.37288	2.98603	7.32206	4.2663	92.0349	28.568	38.0756	0.875809	1.3705	53.7868	5.68267	0	0.015083	0.00582536	0.0360198	0.151738	0	45.2567	1.76663	1.52053	42.8832	8.07766	0	0.0184946	0.00920591	0.0114017	0.456262
158	1	16.3253	1437.11	liq	1.72999	2.01268	2.20769	-	-	-	-	-	-	-	-		2920.36	62.4162	1403.38	6.29178e-06	0.145145	-614.582	3.56855	2.13522e-09	-	-	37.1895	1.33144e-17	44.5382	7.01897	15.1964	23.6109	8.64438	0	0.514849	0.225585	0.174233	0.0765304	0	45.5024	12.1696	14.4917	16.1804	10.5617	0	0.542629	0.306422	0.0474048	0.197797
158	1	16.3253	1437.11	spl	0.040639	0.0680267	0.0546965	-	-	-	-	-	-	-	-		3984.01	43.0621	776.143	3.25869e-06	0.135186	-586.045	8.30293	4.70132	-	-	157.244	88.056	0	27.2969	0	38.6061	12.0743	0	0	0.00132694	0.679771	21.3415	0	0	32.8934	0	18.3877	10.2531	0	0	0.00125273	0.128543	38.336
158	1	16.3253	1437.11	ol	67.9522	65.7991	65.6842	-	-	-	-	-	-	-	-		3208.93	45.7589	1346.79	4.23339e-06	0.13084	-621.585	7.47616	4.27182	-	-	101.279	58.558	33.3333	0	0.329515	59.9969	6.34022	0	0	0	0	0	0	40.9161	0	0.377545	49.3992	9.30716	0	0	0	0	0
158	1	16.3253	1437.11	opx	30.2772	32.1202	32.0534	-	-	-	-	-	-	-	-		3209.99	64.9792	1223.83	3.77611e-06	0.129192	-631.771	7.02916	4.25456	-	-	81.1296	58.1048	48.4006	2.4548	2.91852	41.589	4.03411	0	0.0203939	0.00634724	0.108097	0.468138	0	54.2277	4.66752	3.05218	31.2553	5.40524	0	0.0235718	0.00945504	0.0322532	1.32687
159	1	16.2751	1437.03	system	100	100	100	-7.14509	-2.02355	0	0.400421	0.0253462	0.166015	0.17235	0.0714682	0.315678	3203.83	0.00312191	[1304.324316084663]	[4.128002547725184e-6]	[0.13058635505954638]	[-624.761186927256]	6.37212	2.98617	7.3215	4.26649	91.9959	28.5692	38.0736	0.873891	1.36623	53.7946	5.68329	0	0.014929	0.00575783	0.0359769	0.151759	0	45.2562	1.76283	1.51585	42.8911	8.07887	0	0.0183066	0.00909957	0.0113885	0.456345
159	1	16.2751	1437.03	liq	1.72995	2.01264	2.20789	-	-	-	-	-	-	-	-		2919.9	62.4405	1402.64	6.29011e-06	0.145134	-614.638	3.56676	2.13641e-09	-	-	37.1463	1.33271e-17	44.5534	7.01553	15.1859	23.6141	8.64647	0	0.510618	0.222932	0.174307	0.0767512	0	45.5193	12.164	14.4822	16.1831	10.5646	0	0.538187	0.302828	0.0474264	0.198375
159	1	16.2751	1437.03	spl	0.040456	0.0677426	0.0544548	-	-	-	-	-	-	-	-		3984.78	43.0675	775.752	3.25611e-06	0.1352	-585.894	8.30173	4.70059	-	-	157.231	88.0459	0	27.2499	0	38.592	12.0901	0	0	0.00129626	0.681486	21.3852	0	0	32.8274	0	18.3757	10.2636	0	0	0.00122341	0.12883	38.4033
159	1	16.2751	1437.03	ol	67.9711	65.82	65.7044	-	-	-	-	-	-	-	-		3208.8	45.7607	1337.86	4.22903e-06	0.130836	-621.643	7.47537	4.27196	-	-	101.232	58.5594	33.3333	0	0.329084	59.9972	6.34037	0	0	0	0	0	0	40.9161	0	0.377051	49.3994	9.30737	0	0	0	0	0
159	1	16.2751	1437.03	opx	30.2585	32.0996	32.0332	-	-	-	-	-	-	-	-		3209.8	64.9816	1227.15	3.77861e-06	0.129187	-631.807	7.02879	4.25485	-	-	81.0978	58.1093	48.4024	2.45039	2.90757	41.6015	4.03517	0	0.0201395	0.00627979	0.108019	0.468554	0	54.2331	4.65942	3.04092	31.2666	5.40699	0	0.0232791	0.00935514	0.0322321	1.32813
160	1	16.2249	1436.94	system	100	100	100	-7.14583	-2.02058	0	0.401158	0.0250628	0.165406	0.172216	0.0714024	0.316827	3203.67	0.00312207	[1306.6416062702817]	[4.131575067965962e-6]	[0.13058212725490786]	[-624.8100957506281]	6.37185	2.98631	7.32138	4.26669	91.9766	28.5704	38.0717	0.871969	1.36196	53.8021	5.68417	0	0.0147763	0.00569112	0.035934	0.15178	0	45.2557	1.75902	1.51118	42.8988	8.08044	0	0.01812	0.0089945	0.0113754	0.456425
160	1	16.2249	1436.94	liq	1.72987	2.01257	2.20805	-	-	-	-	-	-	-	-		2919.43	62.4648	1404.41	6.2878e-06	0.145122	-614.696	3.56533	2.1376e-09	-	-	37.1105	1.33398e-17	44.5688	7.01218	15.1754	23.6175	8.64802	0	0.506437	0.220321	0.174379	0.076972	0	45.5365	12.1586	14.4726	16.186	10.5668	0	0.533798	0.299291	0.0474475	0.198951
160	1	16.2249	1436.94	spl	0.0402781	0.0674663	0.0542196	-	-	-	-	-	-	-	-		3985.54	43.0729	775.218	3.25888e-06	0.135214	-585.745	8.30011	4.69988	-	-	157.19	88.0363	0	27.2033	0	38.5788	12.1051	0	0	0.00126639	0.683202	21.4284	0	0	32.762	0	18.3642	10.2734	0	0	0.00119488	0.129118	38.4701
160	1	16.2249	1436.94	ol	67.99	65.8409	65.7247	-	-	-	-	-	-	-	-		3208.66	45.7626	1346.53	4.23437e-06	0.130832	-621.702	7.47578	4.27211	-	-	101.242	58.5609	33.3333	0	0.328652	59.9979	6.34009	0	0	0	0	0	0	40.9163	0	0.376558	49.4002	9.30699	0	0	0	0	0
160	1	16.2249	1436.94	opx	30.2398	32.0791	32.013	-	-	-	-	-	-	-	-		3209.61	64.9839	1217.52	3.77828e-06	0.129183	-631.845	7.02752	4.25514	-	-	81.0249	58.114	48.4042	2.44602	2.89669	41.6141	4.03598	0	0.0198885	0.00621345	0.107942	0.468969	0	54.2385	4.6514	3.02973	31.2781	5.40842	0	0.0229905	0.0092569	0.0322112	1.3294
161	1	16.1747	1436.87	system	100	100	100	-7.14649	-2.01756	0	0.401897	0.0247807	0.164793	0.172083	0.0713354	0.31799	3203.5	0.00312223	[1308.8873538652394]	[4.131802495889167e-6]	[0.1305781559654446]	[-624.859771159794]	6.37178	2.98644	7.32147	4.26688	91.9656	28.5715	38.0697	0.870063	1.35772	53.8099	5.68468	0	0.0146255	0.00562548	0.0358912	0.151801	0	45.2552	1.75525	1.50653	42.9068	8.08149	0	0.0179358	0.00889113	0.0113623	0.456507
161	1	16.1747	1436.87	spl	0.0401015	0.0671925	0.0539863	-	-	-	-	-	-	-	-		3986.31	43.0783	774.531	3.26084e-06	0.135228	-585.594	8.29828	4.69917	-	-	157.135	88.0264	0	27.1562	0	38.5653	12.1203	0	0	0.001237	0.684943	21.4721	0	0	32.696	0	18.3526	10.2834	0	0	0.00116682	0.12941	38.5375
161	1	16.1747	1436.87	liq	1.73012	2.01288	2.20864	-	-	-	-	-	-	-	-		2918.96	62.4895	1403.13	6.28574e-06	0.145111	-614.753	3.56362	2.1388e-09	-	-	37.069	1.33527e-17	44.5843	7.00867	15.1646	23.6211	8.64966	0	0.502232	0.217722	0.174451	0.0771955	0	45.554	12.1529	14.4628	16.189	10.5691	0	0.529383	0.29577	0.0474688	0.199536
161	1	16.1747	1436.87	ol	68.0089	65.8617	65.745	-	-	-	-	-	-	-	-		3208.52	45.7644	1347.56	4.2331e-06	0.130828	-621.761	7.47599	4.27226	-	-	101.242	58.5624	33.3333	0	0.328213	59.9986	6.33985	0	0	0	0	0	0	40.9164	0	0.376056	49.4009	9.30667	0	0	0	0	0
161	1	16.1747	1436.87	opx	30.2208	32.0582	31.9924	-	-	-	-	-	-	-	-		3209.42	64.9862	1222.22	3.78168e-06	0.129178	-631.881	7.02716	4.25543	-	-	80.9932	58.1186	48.406	2.4416	2.88573	41.6268	4.03681	0	0.0196385	0.00614713	0.107865	0.469387	0	54.244	4.64331	3.01846	31.2896	5.40988	0	0.022703	0.00915868	0.0321901	1.33066
162	1	16.1245	1436.79	system	100	100	100	-7.1472	-2.0146	0	0.402639	0.0245015	0.164179	0.17195	0.0712709	0.319176	3203.35	0.00312239	[1304.5111771257982]	[4.134838502313758e-6]	[0.13057422495661677]	[-624.9089541381815]	6.37048	2.98657	7.32042	4.26707	91.9048	28.5725	38.0677	0.86814	1.35344	53.8178	5.68522	0	0.0144747	0.00556005	0.0358481	0.151822	0	45.2547	1.75145	1.50184	42.9149	8.08261	0	0.0177516	0.00878808	0.0113491	0.45659
162	1	16.1245	1436.79	liq	1.73016	2.01293	2.20894	-	-	-	-	-	-	-	-		2918.49	62.5146	1404	6.28367e-06	0.145099	-614.808	3.56204	2.14002e-09	-	-	37.0303	1.33658e-17	44.6	7.00503	15.1536	23.6246	8.65166	0	0.498032	0.215149	0.174523	0.0774195	0	45.5715	12.147	14.4528	16.1919	10.5719	0	0.524973	0.292284	0.04749	0.200122
162	1	16.1245	1436.79	ol	68.028	65.8828	65.7654	-	-	-	-	-	-	-	-		3208.39	45.7663	1340.31	4.23651e-06	0.130824	-621.818	7.47457	4.27239	-	-	101.165	58.5638	33.3333	0	0.327769	59.999	6.33992	0	0	0	0	0	0	40.9164	0	0.375547	49.4012	9.30679	0	0	0	0	0
162	1	16.1245	1436.79	spl	0.0399292	0.0669258	0.0537588	-	-	-	-	-	-	-	-		3987.1	43.0838	772.814	3.25959e-06	0.135242	-585.441	8.29665	4.69843	-	-	157.095	88.0162	0	27.1088	0	38.5511	12.1362	0	0	0.00120829	0.686694	21.516	0	0	32.6294	0	18.3405	10.2939	0	0	0.00113941	0.129704	38.6053
162	1	16.1245	1436.79	opx	30.2019	32.0374	31.9719	-	-	-	-	-	-	-	-		3209.24	64.9886	1222.8	3.7839e-06	0.129174	-631.917	7.02652	4.25572	-	-	80.9491	58.123	48.4078	2.43716	2.87474	41.6394	4.03783	0	0.0193907	0.0060813	0.107787	0.469802	0	54.2495	4.63515	3.00716	31.3011	5.41158	0	0.0224179	0.00906117	0.0321688	1.33192
163	1	16.0743	1436.7	system	100	100	100	-7.14799	-2.01164	0	0.403379	0.0242308	0.163578	0.171815	0.0712054	0.320396	3203.19	0.00312255	[1311.2963136595538]	[4.131490470864328e-6]	[0.13056974462708523]	[-624.9581794881508]	6.37125	2.98672	7.32125	4.26727	91.9278	28.574	38.0657	0.866208	1.34915	53.8254	5.68605	0	0.0143247	0.00549524	0.0358047	0.151842	0	45.2542	1.74762	1.49714	42.9227	8.08411	0	0.0175684	0.00868599	0.0113359	0.45667
163	1	16.0743	1436.7	liq	1.72956	2.01226	2.20845	-	-	-	-	-	-	-	-		2918.02	62.5393	1404.28	6.2825e-06	0.145088	-614.866	3.5603	2.14122e-09	-	-	36.9881	1.33786e-17	44.6159	7.00165	15.1428	23.6277	8.65312	0	0.493962	0.212654	0.174592	0.0776385	0	45.5892	12.1415	14.4429	16.1946	10.5741	0	0.5207	0.288904	0.0475101	0.200694
163	1	16.0743	1436.7	ol	68.0473	65.904	65.7861	-	-	-	-	-	-	-	-		3208.25	45.7681	1349.26	4.232e-06	0.130819	-621.877	7.47592	4.27254	-	-	101.22	58.5654	33.3333	0	0.327331	59.9996	6.3397	0	0	0	0	0	0	40.9165	0	0.375046	49.4019	9.30648	0	0	0	0	0
163	1	16.0743	1436.7	spl	0.0397672	0.0666758	0.0535451	-	-	-	-	-	-	-	-		3987.85	43.0892	777.442	3.26327e-06	0.135256	-585.293	8.29583	4.69773	-	-	157.105	88.0066	0	27.0625	0	38.5378	12.1512	0	0	0.00118076	0.688408	21.5589	0	0	32.5646	0	18.3291	10.3037	0	0	0.00111313	0.129991	38.6715
163	1	16.0743	1436.7	opx	30.1834	32.0171	31.9519	-	-	-	-	-	-	-	-		3209.05	64.9909	1225.88	3.78278e-06	0.129169	-631.955	7.0262	4.25601	-	-	80.9193	58.1276	48.4096	2.43282	2.86401	41.6518	4.03867	0	0.0191496	0.00601783	0.10771	0.470207	0	54.2549	4.62719	2.99613	31.3124	5.41305	0	0.0221406	0.00896716	0.032148	1.33316
164	1	16.0241	1436.61	system	100	100	100	-7.14878	-2.00869	0	0.404119	0.0239633	0.162978	0.171681	0.07114	0.321638	3203.03	0.0031227	[1306.4177439160787]	[4.135187936553045e-6]	[0.1305655049039292]	[-625.0084954263365]	6.37006	2.98685	7.3203	4.26747	91.871	28.5751	38.0638	0.864322	1.34495	53.8331	5.6866	0	0.0141791	0.00543252	0.0357623	0.151863	0	45.2537	1.74388	1.49254	42.9306	8.08522	0	0.0173905	0.0085872	0.0113229	0.456751
164	1	16.0241	1436.61	liq	1.72957	2.01229	2.20874	-	-	-	-	-	-	-	-		2917.54	62.5642	1403.13	6.2796e-06	0.145076	-614.924	3.55862	2.14243e-09	-	-	36.9471	1.33915e-17	44.6319	6.99819	15.1318	23.6308	8.65475	0	0.489906	0.210187	0.17466	0.0778578	0	45.6069	12.1359	14.4329	16.1971	10.5764	0	0.516439	0.285562	0.04753	0.201267
164	1	16.0241	1436.61	ol	68.0662	65.9248	65.8063	-	-	-	-	-	-	-	-		3208.12	45.7699	1342.39	4.23614e-06	0.130815	-621.936	7.4747	4.27269	-	-	101.152	58.567	33.3333	0	0.326888	60.0001	6.33963	0	0	0	0	0	0	40.9166	0	0.37454	49.4024	9.30641	0	0	0	0	0
164	1	16.0241	1436.61	spl	0.0396092	0.0664321	0.0533365	-	-	-	-	-	-	-	-		3988.62	43.0946	774.531	3.25962e-06	0.13527	-585.145	8.29458	4.69702	-	-	157.088	87.9969	0	27.016	0	38.5241	12.1666	0	0	0.00115387	0.69013	21.602	0	0	32.4995	0	18.3174	10.3139	0	0	0.00108748	0.13028	38.7378
164	1	16.0241	1436.61	opx	30.1647	31.9965	31.9316	-	-	-	-	-	-	-	-		3208.86	64.9933	1224.43	3.7856e-06	0.129165	-631.992	7.02548	4.2563	-	-	80.8715	58.1321	48.4114	2.42846	2.85328	41.6641	4.0396	0	0.0189109	0.00595494	0.107634	0.470611	0	54.2603	4.61919	2.98509	31.3236	5.41464	0	0.0218659	0.008874	0.0321272	1.33438
165	1	15.9739	1436.54	system	100	100	100	-7.14946	-2.00573	0	0.404868	0.0236919	0.162361	0.171548	0.0710765	0.322884	3202.87	0.00312286	[1304.0381192321931]	[4.134279755259253e-6]	[0.13056192542523176]	[-625.0572716120494]	6.36931	2.98697	7.31978	4.26765	91.8329	28.5759	38.0618	0.862431	1.34075	53.8407	5.68729	0	0.0140345	0.00537047	0.0357198	0.151883	0	45.2532	1.74014	1.48794	42.9384	8.08653	0	0.0172139	0.00848946	0.0113099	0.45683
165	1	15.9739	1436.54	liq	1.73036	2.01322	2.21	-	-	-	-	-	-	-	-		2917.07	62.59	1402.72	6.27774e-06	0.145065	-614.978	3.55694	2.14367e-09	-	-	36.9063	1.34048e-17	44.6481	6.9943	15.1201	23.6344	8.6568	0	0.485733	0.20769	0.17473	0.0780848	0	45.6251	12.1296	14.4223	16.2002	10.5792	0	0.512059	0.282179	0.0475507	0.201861
165	1	15.9739	1436.54	ol	68.085	65.9455	65.8264	-	-	-	-	-	-	-	-		3207.99	45.7718	1338.8	4.23414e-06	0.130811	-621.993	7.47412	4.27282	-	-	101.115	58.5683	33.3333	0	0.326431	60.0005	6.33977	0	0	0	0	0	0	40.9166	0	0.374016	49.4027	9.30661	0	0	0	0	0
165	1	15.9739	1436.54	spl	0.0394475	0.0661828	0.0531231	-	-	-	-	-	-	-	-		3989.41	43.1001	772.475	3.2637e-06	0.135285	-584.989	8.29242	4.69628	-	-	157.014	87.9865	0	26.9681	0	38.5097	12.1828	0	0	0.00112699	0.691917	21.6464	0	0	32.4324	0	18.3052	10.3246	0	0	0.00106184	0.130579	38.8061
165	1	15.9739	1436.54	opx	30.1452	31.9751	31.9105	-	-	-	-	-	-	-	-		3208.67	64.9956	1224.13	3.78683e-06	0.12916	-632.028	7.02485	4.25659	-	-	80.8278	58.1365	48.4133	2.42399	2.84227	41.6767	4.04065	0	0.0186696	0.00589065	0.107555	0.471024	0	54.2658	4.61097	2.97375	31.335	5.41638	0	0.0215883	0.00877876	0.0321056	1.33564
166	1	15.9237	1436.46	system	100	100	100	-7.15008	-2.00271	0	0.405617	0.0234244	0.161749	0.171416	0.0710101	0.324147	3202.7	0.00312303	[1306.5847391167965]	[4.13745932532521e-6]	[0.1305578986447884]	[-625.1053384170767]	6.3691	2.98711	7.31973	4.26785	91.816	28.5771	38.0598	0.860487	1.33643	53.8483	5.68817	0	0.0138872	0.00530748	0.035676	0.151904	0	45.2526	1.73629	1.48321	42.9462	8.0881	0	0.0170339	0.00839022	0.0112965	0.45691
166	1	15.9237	1436.46	liq	1.73026	2.01312	2.21014	-	-	-	-	-	-	-	-		2916.58	62.6158	1402.53	6.2759e-06	0.145053	-615.035	3.55526	2.14491e-09	-	-	36.8652	1.34181e-17	44.6645	6.99054	15.1086	23.6383	8.65813	0	0.481618	0.205235	0.174798	0.0783116	0	45.6435	12.1235	14.4118	16.2034	10.5812	0	0.507739	0.278853	0.0475709	0.202454
166	1	15.9237	1436.46	ol	68.1045	65.9669	65.8472	-	-	-	-	-	-	-	-		3207.84	45.7736	1343.4	4.2375e-06	0.130807	-622.052	7.47436	4.27298	-	-	101.116	58.5698	33.3333	0	0.325973	60.0014	6.33934	0	0	0	0	0	0	40.9168	0	0.373493	49.4037	9.30602	0	0	0	0	0
166	1	15.9237	1436.46	spl	0.0392913	0.0659423	0.0529171	-	-	-	-	-	-	-	-		3990.18	43.1056	772.385	3.26461e-06	0.135299	-584.836	8.29077	4.69556	-	-	156.97	87.9767	0	26.9206	0	38.4964	12.1979	0	0	0.00110084	0.693703	21.6903	0	0	32.3662	0	18.2937	10.3344	0	0	0.0010369	0.130879	38.8738
166	1	15.9237	1436.46	opx	30.126	31.954	31.8897	-	-	-	-	-	-	-	-		3208.48	64.998	1222.92	3.78963e-06	0.129156	-632.064	7.02404	4.25688	-	-	80.7759	58.141	48.4151	2.41957	2.83134	41.6895	4.04136	0	0.0184319	0.00582754	0.107477	0.471436	0	54.2713	4.60285	2.96251	31.3466	5.41769	0	0.0213148	0.00868526	0.0320844	1.3369
167	1	15.8735	1436.36	system	100	100	100	-7.15109	-1.99986	0	0.406357	0.0231731	0.161165	0.17128	0.0709473	0.325481	3202.55	0.00312317	[1306.5708592157948]	[4.137659724730747e-6]	[0.13055298588408362]	[-625.1564285425256]	6.36877	2.98726	7.31951	4.26804	91.7944	28.5788	38.0578	0.858563	1.33215	53.8564	5.68856	0	0.013742	0.00524556	0.0356326	0.151925	0	45.2521	1.73248	1.47852	42.9544	8.089	0	0.0168565	0.0082927	0.0112832	0.456993
167	1	15.8735	1436.36	liq	1.72878	2.01142	2.20854	-	-	-	-	-	-	-	-		2916.1	62.6409	1401.97	6.27369e-06	0.145041	-615.092	3.55356	2.14611e-09	-	-	36.8239	1.34309e-17	44.681	6.98716	15.0974	23.6404	8.66	0	0.477738	0.202911	0.174861	0.0785241	0	45.6615	12.1179	14.4015	16.2053	10.5838	0	0.503662	0.275702	0.0475893	0.203009
167	1	15.8735	1436.36	ol	68.124	65.9885	65.8683	-	-	-	-	-	-	-	-		3207.72	45.7754	1341.36	4.23735e-06	0.130802	-622.11	7.47408	4.27312	-	-	101.094	58.5714	33.3333	0	0.32553	60.0014	6.33972	0	0	0	0	0	0	40.9168	0	0.372986	49.4037	9.30657	0	0	0	0	0
167	1	15.8735	1436.36	spl	0.0391543	0.0657333	0.0527369	-	-	-	-	-	-	-	-		3990.94	43.1109	774.156	3.26419e-06	0.135312	-584.69	8.28987	4.69485	-	-	156.976	87.9669	0	26.8751	0	38.4821	12.2138	0	0	0.00107642	0.695388	21.7325	0	0	32.3024	0	18.2818	10.3451	0	0	0.00101362	0.13116	38.9386
167	1	15.8735	1436.36	opx	30.108	31.9343	31.8704	-	-	-	-	-	-	-	-		3208.3	65.0004	1226.68	3.79058e-06	0.129151	-632.102	7.02371	4.25716	-	-	80.7459	58.1454	48.4169	2.41528	2.82091	41.7012	4.04256	0	0.0182054	0.00576842	0.107401	0.47182	0	54.2766	4.59497	2.95177	31.3573	5.41961	0	0.0210541	0.00859766	0.0320638	1.33806
168	1	15.8233	1436.26	system	100	100	100	-7.15213	-1.99705	0	0.4071	0.0229244	0.16058	0.171144	0.0708864	0.326836	3202.4	0.00312332	[1309.3765435562743]	[4.137880297289212e-6]	[0.13054843560953325]	[-625.2065895795]	6.36863	2.9874	7.31952	4.26823	91.7811	28.5799	38.0559	0.856714	1.32805	53.8634	5.68963	0	0.0136044	0.00518717	0.0355909	0.151944	0	45.2515	1.72881	1.47403	42.9616	8.09082	0	0.0166884	0.00820068	0.0112704	0.457067
168	1	15.8233	1436.26	liq	1.72875	2.01141	2.20879	-	-	-	-	-	-	-	-		2915.61	62.6662	1404.29	6.27081e-06	0.145029	-615.15	3.55211	2.14732e-09	-	-	36.7877	1.34438e-17	44.6977	6.98377	15.0861	23.6425	8.66174	0	0.473884	0.200616	0.174923	0.0787367	0	45.6797	12.1124	14.3911	16.2072	10.5862	0	0.499612	0.272592	0.0476074	0.203564
168	1	15.8233	1436.26	ol	68.1426	66.009	65.8882	-	-	-	-	-	-	-	-		3207.59	45.7772	1344.97	4.2373e-06	0.130798	-622.169	7.47432	4.27326	-	-	101.096	58.573	33.3333	0	0.325085	60.0016	6.34	0	0	0	0	0	0	40.9168	0	0.372475	49.4038	9.30698	0	0	0	0	0
168	1	15.8233	1436.26	spl	0.039021	0.0655302	0.0525615	-	-	-	-	-	-	-	-		3991.7	43.1162	772.961	3.26659e-06	0.135325	-584.546	8.28829	4.69415	-	-	156.937	87.9571	0	26.8296	0	38.4679	12.2297	0	0	0.00105258	0.697078	21.7747	0	0	32.2387	0	18.27	10.3556	0	0	0.000990893	0.131442	39.0033
168	1	15.8233	1436.26	opx	30.0896	31.914	31.8504	-	-	-	-	-	-	-	-		3208.11	65.0028	1227.94	3.79132e-06	0.129146	-632.141	7.02307	4.25744	-	-	80.7026	58.1497	48.4187	2.411	2.81051	41.7129	4.0437	0	0.0179815	0.00571001	0.107326	0.472202	0	54.2818	4.58711	2.94106	31.368	5.42146	0	0.0207964	0.0085111	0.0320433	1.33923
169	1	15.7731	1436.17	system	100	100	100	-7.15299	-1.99416	0	0.407849	0.0226722	0.159983	0.171009	0.0708239	0.328192	3202.24	0.00312348	[1305.4770606028217]	[4.139234752570909e-6]	[0.13054443822065923]	[-625.2560960692836]	6.36775	2.98751	7.31888	4.26842	91.7373	28.5808	38.054	0.85487	1.32397	53.8705	5.69062	0	0.0134682	0.0051295	0.0355493	0.151963	0	45.2509	1.72515	1.46955	42.9688	8.09252	0	0.0165218	0.00810982	0.0112577	0.457141
169	1	15.7731	1436.17	liq	1.72951	2.0123	2.21003	-	-	-	-	-	-	-	-		2915.13	62.6922	1402.5	6.26948e-06	0.145017	-615.207	3.55033	2.14856e-09	-	-	36.7446	1.34571e-17	44.7145	6.98006	15.0744	23.6455	8.66342	0	0.469935	0.198296	0.174986	0.078957	0	45.6984	12.1063	14.3804	16.2097	10.5886	0	0.495463	0.269448	0.0476261	0.20414
169	1	15.7731	1436.17	ol	68.1612	66.0294	65.9079	-	-	-	-	-	-	-	-		3207.46	45.779	1340.57	4.2384e-06	0.130794	-622.227	7.47362	4.2734	-	-	101.053	58.5745	33.3333	0	0.324626	60.0019	6.3401	0	0	0	0	0	0	40.9168	0	0.37195	49.4041	9.30713	0	0	0	0	0
169	1	15.7731	1436.17	spl	0.0388844	0.0653218	0.0523815	-	-	-	-	-	-	-	-		3992.47	43.1216	771.74	3.26653e-06	0.135339	-584.396	8.28699	4.69343	-	-	156.917	87.9472	0	26.7829	0	38.4538	12.2455	0	0	0.00102875	0.698829	21.8179	0	0	32.1735	0	18.2581	10.3661	0	0	0.000968186	0.131735	39.0696
169	1	15.7731	1436.17	opx	30.0704	31.8929	31.8296	-	-	-	-	-	-	-	-		3207.93	65.0051	1224.77	3.79306e-06	0.129141	-632.178	7.0223	4.25773	-	-	80.6527	58.1541	48.4205	2.40664	2.79986	41.725	4.04472	0	0.0177555	0.00565045	0.107249	0.472595	0	54.2872	4.57909	2.9301	31.3791	5.42317	0	0.0205363	0.00842286	0.0320223	1.34042
170	1	15.7229	1436.08	system	100	100	100	-7.15384	-1.99126	0	0.408599	0.0224231	0.159386	0.170875	0.0707613	0.329572	3202.08	0.00312363	[1307.9427788731562]	[4.138971807550849e-6]	[0.13054024675363557]	[-625.3055070967976]	6.36775	2.98765	7.31902	4.26861	91.7298	28.5819	38.052	0.852983	1.31978	53.8779	5.69145	0	0.0133296	0.00507106	0.0355066	0.151983	0	45.2503	1.72141	1.46496	42.9764	8.09403	0	0.0163525	0.00801773	0.0112446	0.457218
170	1	15.7229	1436.08	liq	1.7295	2.01231	2.2103	-	-	-	-	-	-	-	-		2914.64	62.7183	1402.98	6.26701e-06	0.145005	-615.263	3.5487	2.1498e-09	-	-	36.7047	1.34704e-17	44.7315	6.97629	15.0625	23.6483	8.66514	0	0.466005	0.196004	0.175048	0.0791775	0	45.7172	12.1001	14.3694	16.2122	10.591	0	0.491335	0.266341	0.0476446	0.204716
170	1	15.7229	1436.08	ol	68.1803	66.0505	65.9284	-	-	-	-	-	-	-	-		3207.33	45.7809	1346.31	4.23789e-06	0.130789	-622.286	7.47422	4.27354	-	-	101.073	58.576	33.3333	0	0.324164	60.0023	6.34025	0	0	0	0	0	0	40.9168	0	0.37142	49.4044	9.30735	0	0	0	0	0
170	1	15.7229	1436.08	spl	0.0387524	0.065121	0.0522079	-	-	-	-	-	-	-	-		3993.24	43.127	772.935	3.26737e-06	0.135353	-584.245	8.28603	4.69271	-	-	156.92	87.9372	0	26.7362	0	38.4396	12.2615	0	0	0.00100548	0.700587	21.8612	0	0	32.1082	0	18.2462	10.3766	0	0	0.000946018	0.132029	39.136
170	1	15.7229	1436.08	opx	30.0514	31.8721	31.8091	-	-	-	-	-	-	-	-		3207.74	65.0075	1221.1	3.79319e-06	0.129137	-632.215	7.02141	4.25801	-	-	80.5978	58.1584	48.4223	2.40227	2.78923	41.7371	4.04577	0	0.0175319	0.00559152	0.107172	0.472986	0	54.2926	4.57106	2.91915	31.3901	5.42492	0	0.0202789	0.00833552	0.0320013	1.34162
171	1	15.6727	1436	system	100	100	100	-7.15454	-1.98826	0	0.409353	0.0221745	0.158787	0.170742	0.0706952	0.330961	3201.92	0.00312379	[1308.3540633711466]	[4.141574031743552e-6]	[0.13053613962315624]	[-625.3546518907863]	6.36722	2.98778	7.31868	4.26881	91.6998	28.583	38.05	0.851095	1.3156	53.8853	5.69234	0	0.0131922	0.00501329	0.0354639	0.152002	0	45.2497	1.71767	1.46037	42.984	8.09559	0	0.0161846	0.0079267	0.0112315	0.457294
171	1	15.6727	1436	liq	1.72979	2.01266	2.21095	-	-	-	-	-	-	-	-		2914.13	62.7447	1404.18	6.26487e-06	0.144993	-615.32	3.54716	2.15106e-09	-	-	36.6666	1.34839e-17	44.7488	6.97248	15.0504	23.6518	8.66623	0	0.462069	0.193722	0.17511	0.0794014	0	45.7364	12.0939	14.3584	16.2151	10.5927	0	0.487201	0.26325	0.047663	0.205302
171	1	15.6727	1436	ol	68.1995	66.0715	65.9488	-	-	-	-	-	-	-	-		3207.19	45.7827	1344.54	4.24032e-06	0.130785	-622.345	7.47375	4.27369	-	-	101.041	58.5776	33.3333	0	0.323696	60.0031	6.33983	0	0	0	0	0	0	40.917	0	0.370886	49.4054	9.30678	0	0	0	0	0
171	1	15.6727	1436	spl	0.0386217	0.0649223	0.0520359	-	-	-	-	-	-	-	-		3994	43.1324	771.469	3.27035e-06	0.135367	-584.096	8.28393	4.692	-	-	156.846	87.9275	0	26.6893	0	38.4264	12.2765	0	0	0.000982566	0.702373	21.9045	0	0	32.043	0	18.2348	10.3865	0	0	0.000924199	0.132329	39.2025
171	1	15.6727	1436	opx	30.0321	31.8509	31.7882	-	-	-	-	-	-	-	-		3207.55	65.0099	1225.53	3.79616e-06	0.129132	-632.253	7.02105	4.2583	-	-	80.5659	58.1628	48.4241	2.39791	2.77855	41.7496	4.0465	0	0.0173093	0.00553274	0.107095	0.473383	0	54.298	4.56304	2.90816	31.4014	5.42623	0	0.0200227	0.00824842	0.0319803	1.34283
172	1	15.6225	1435.92	system	100	100	100	-7.15528	-1.9853	0	0.410108	0.0219286	0.158187	0.17061	0.0706309	0.332378	3201.76	0.00312395	[1303.4004622424477]	[4.139287260585865e-6]	[0.1305321682992714]	[-625.4046753982063]	6.36644	2.98791	7.31812	4.269	91.6604	28.584	38.048	0.849204	1.31139	53.8932	5.69273	0	0.0130551	0.00495576	0.0354209	0.152022	0	45.2492	1.71392	1.45576	42.9921	8.09649	0	0.016017	0.00783607	0.0112184	0.457375
172	1	15.6225	1435.92	liq	1.72986	2.01275	2.21131	-	-	-	-	-	-	-	-		2913.64	62.7716	1401.54	6.26344e-06	0.144981	-615.375	3.54525	2.15233e-09	-	-	36.621	1.34975e-17	44.7662	6.96848	15.038	23.655	8.66796	0	0.458125	0.19146	0.175172	0.0796259	0	45.7557	12.0874	14.3471	16.2178	10.5952	0	0.48306	0.260185	0.0476814	0.20589
172	1	15.6225	1435.92	ol	68.2189	66.0928	65.9695	-	-	-	-	-	-	-	-		3207.06	45.7845	1339.11	4.23611e-06	0.130781	-622.403	7.47325	4.27383	-	-	101.007	58.579	33.3333	0	0.323222	60.0035	6.33995	0	0	0	0	0	0	40.917	0	0.370343	49.4057	9.30696	0	0	0	0	0
172	1	15.6225	1435.92	spl	0.0384951	0.0647305	0.0518694	-	-	-	-	-	-	-	-		3994.78	43.1379	771.563	3.27007e-06	0.135382	-583.942	8.28245	4.69127	-	-	156.815	87.9173	0	26.6419	0	38.412	12.2927	0	0	0.000960142	0.70417	21.9483	0	0	31.9769	0	18.2227	10.3972	0	0	0.000902849	0.132629	39.2697
172	1	15.6225	1435.92	opx	30.0128	31.8297	31.7673	-	-	-	-	-	-	-	-		3207.36	65.0123	1221.25	3.79789e-06	0.129128	-632.29	7.02015	4.25858	-	-	80.5108	58.1671	48.426	2.3935	2.76782	41.7618	4.04753	0	0.0170884	0.00547423	0.107017	0.473776	0	54.3035	4.55493	2.89711	31.4126	5.42796	0	0.0197684	0.0081617	0.031959	1.34403
173	1	15.5723	1435.83	system	100	100	100	-7.15609	-1.98238	0	0.410864	0.0216869	0.15759	0.170476	0.0705679	0.333824	3201.6	0.00312411	[1310.5353600427413]	[4.143287703920071e-6]	[0.13052797337477648]	[-625.4535832790939]	6.36656	2.98804	7.31836	4.26919	91.6573	28.5852	38.046	0.847296	1.30716	53.9008	5.69359	0	0.0129184	0.00489866	0.0353776	0.152042	0	45.2486	1.71014	1.45112	42.9998	8.09804	0	0.0158499	0.00774609	0.0112051	0.457452
173	1	15.5723	1435.83	liq	1.72964	2.01252	2.21133	-	-	-	-	-	-	-	-		2913.14	62.7984	1403.95	6.2607e-06	0.144969	-615.431	3.54381	2.1536e-09	-	-	36.585	1.35111e-17	44.7838	6.96453	15.0256	23.658	8.66949	0	0.45424	0.18924	0.175231	0.0798487	0	45.7752	12.0809	14.3357	16.2205	10.5974	0	0.478978	0.257176	0.0476992	0.206472
173	1	15.5723	1435.83	ol	68.2384	66.1143	65.9904	-	-	-	-	-	-	-	-		3206.93	45.7864	1347.75	4.24125e-06	0.130777	-622.461	7.47374	4.27398	-	-	101.021	58.5806	33.3333	0	0.322748	60.0039	6.33999	0	0	0	0	0	0	40.9171	0	0.369801	49.4061	9.30702	0	0	0	0	0
173	1	15.5723	1435.83	spl	0.0383747	0.064549	0.0517114	-	-	-	-	-	-	-	-		3995.56	43.1434	771.158	3.27131e-06	0.135396	-583.79	8.28079	4.69055	-	-	156.772	87.9073	0	26.5949	0	38.3978	12.3086	0	0	0.000938389	0.705959	21.9918	0	0	31.9114	0	18.2108	10.4077	0	0	0.000882142	0.132928	39.3363
173	1	15.5723	1435.83	opx	29.9936	31.8086	31.7466	-	-	-	-	-	-	-	-		3207.17	65.0147	1225.76	3.79943e-06	0.129123	-632.327	7.01969	4.25886	-	-	80.4749	58.1714	48.4278	2.38912	2.75719	41.7739	4.04851	0	0.0168712	0.00541688	0.10694	0.474165	0	54.3089	4.54688	2.88616	31.4237	5.42961	0	0.0195184	0.00807669	0.0319378	1.34521
174	1	15.5221	1435.75	system	100	100	100	-7.15691	-1.97947	0	0.411623	0.021448	0.156994	0.170343	0.0705057	0.335296	3201.45	0.00312426	[1306.0305516625385]	[4.143523900310146e-6]	[0.13052390232307726]	[-625.5027635576807]	6.36558	2.98817	7.31759	4.26938	91.6094	28.5863	38.0439	0.845404	1.30297	53.9083	5.69438	0	0.0127839	0.00484265	0.0353347	0.152061	0	45.248	1.70639	1.44653	43.0075	8.09948	0	0.0156855	0.00765782	0.0111919	0.457528
174	1	15.5221	1435.75	liq	1.72966	2.01255	2.21163	-	-	-	-	-	-	-	-		2912.64	62.8256	1404.42	6.25873e-06	0.144957	-615.486	3.5422	2.15488e-09	-	-	36.5454	1.35248e-17	44.8015	6.9605	15.013	23.661	8.6712	0	0.450368	0.187045	0.175291	0.0800717	0	45.7948	12.0743	14.3241	16.223	10.5998	0	0.474911	0.2542	0.0477169	0.207056
174	1	15.5221	1435.75	spl	0.0382585	0.0643744	0.0515589	-	-	-	-	-	-	-	-		3996.34	43.1488	774.064	3.27232e-06	0.13541	-583.637	8.28019	4.68982	-	-	156.799	87.8971	0	26.5477	0	38.3834	12.3249	0	0	0.000917136	0.707755	22.0354	0	0	31.8457	0	18.1988	10.4184	0	0	0.000861917	0.133228	39.403
174	1	15.5221	1435.75	ol	68.2578	66.1356	66.0111	-	-	-	-	-	-	-	-		3206.8	45.7882	1340.77	4.24031e-06	0.130773	-622.518	7.47275	4.27412	-	-	100.965	58.582	33.3333	0	0.32227	60.0042	6.34018	0	0	0	0	0	0	40.9171	0	0.369253	49.4064	9.30732	0	0	0	0	0
174	1	15.5221	1435.75	opx	29.9743	31.7874	31.7257	-	-	-	-	-	-	-	-		3206.98	65.0171	1225.54	3.80217e-06	0.129118	-632.363	7.01908	4.25914	-	-	80.4324	58.1756	48.4297	2.38472	2.74656	41.786	4.04959	0	0.0166563	0.00536004	0.106862	0.474551	0	54.3144	4.5388	2.87521	31.4347	5.43139	0	0.0192709	0.00799243	0.0319166	1.34639
175	1	15.4719	1435.66	system	100	100	100	-7.15768	-1.97652	0	0.412381	0.021212	0.156401	0.17021	0.0704414	0.336788	3201.28	0.00312442	[1306.5228510361894]	[4.1481455288156725e-6]	[0.13051968318808907]	[-625.5517481239053]	6.3648	2.98831	7.31702	4.26957	91.5696	28.5874	38.0419	0.843509	1.29877	53.9157	5.6953	0	0.0126504	0.00478723	0.0352916	0.152081	0	45.2474	1.70263	1.44192	43.0151	8.10111	0	0.0155223	0.00757047	0.0111787	0.457604
175	1	15.4719	1435.66	liq	1.72961	2.01251	2.21186	-	-	-	-	-	-	-	-		2912.13	62.8527	1403.33	6.25693e-06	0.144944	-615.542	3.54045	2.15616e-09	-	-	36.5029	1.35385e-17	44.8195	6.95652	15.0004	23.6642	8.67238	0	0.446538	0.184881	0.175348	0.0802949	0	45.8147	12.0679	14.3126	16.2257	10.6016	0	0.470888	0.251268	0.0477341	0.20764
175	1	15.4719	1435.66	ol	68.2772	66.157	66.0318	-	-	-	-	-	-	-	-		3206.66	45.79	1342.17	4.24574e-06	0.130768	-622.577	7.47222	4.27426	-	-	100.93	58.5836	33.3333	0	0.321791	60.0049	6.33996	0	0	0	0	0	0	40.9172	0	0.368705	49.4071	9.30702	0	0	0	0	0
175	1	15.4719	1435.66	spl	0.0381467	0.0642071	0.0514124	-	-	-	-	-	-	-	-		3997.11	43.1543	772.501	3.27073e-06	0.135424	-583.486	8.2789	4.68911	-	-	156.779	87.8873	0	26.5009	0	38.3697	12.3403	0	0	0.000896413	0.709555	22.0787	0	0	31.7806	0	18.1872	10.4286	0	0	0.000842205	0.13353	39.4693
175	1	15.4719	1435.66	opx	29.955	31.7663	31.7049	-	-	-	-	-	-	-	-		3206.79	65.0195	1224.35	3.80505e-06	0.129114	-632.401	7.0182	4.25943	-	-	80.3776	58.1799	48.4315	2.38037	2.73599	41.7982	4.05043	0	0.0164441	0.00530406	0.106785	0.474937	0	54.3198	4.53079	2.86433	31.4458	5.43285	0	0.0190266	0.00790945	0.0318955	1.34757
176	1	15.4217	1435.58	system	100	100	100	-7.15847	-1.97358	0	0.413142	0.0209788	0.155807	0.170077	0.0703782	0.338309	3201.13	0.00312457	[1304.2449443401695]	[4.1473475659596686e-6]	[0.13051562992333826]	[-625.6015747264855]	6.36438	2.98844	7.31678	4.26976	91.5447	28.5885	38.0399	0.841627	1.2946	53.9234	5.69587	0	0.0125185	0.00473262	0.0352487	0.1521	0	45.2468	1.6989	1.43734	43.023	8.10224	0	0.0153611	0.00748442	0.0111656	0.457681
176	1	15.4217	1435.58	liq	1.72965	2.01257	2.2122	-	-	-	-	-	-	-	-		2911.62	62.8803	1402.88	6.2548e-06	0.144932	-615.597	3.53876	2.15745e-09	-	-	36.4617	1.35524e-17	44.8376	6.9524	14.9875	23.6672	8.67399	0	0.44271	0.182737	0.175405	0.0805185	0	45.8347	12.0611	14.3007	16.2283	10.6039	0	0.466867	0.248363	0.0477512	0.208225
176	1	15.4217	1435.58	ol	68.2967	66.1784	66.0526	-	-	-	-	-	-	-	-		3206.53	45.7919	1336.57	4.24452e-06	0.130764	-622.635	7.47186	4.2744	-	-	100.903	58.585	33.3333	0	0.321307	60.0052	6.34012	0	0	0	0	0	0	40.9172	0	0.36815	49.4074	9.30726	0	0	0	0	0
176	1	15.4217	1435.58	spl	0.0380391	0.0640467	0.0512715	-	-	-	-	-	-	-	-		3997.89	43.1597	772.418	3.27473e-06	0.135439	-583.333	8.27701	4.68838	-	-	156.721	87.8771	0	26.4537	0	38.3552	12.3566	0	0	0.000876146	0.711364	22.1223	0	0	31.7149	0	18.1751	10.4393	0	0	0.000822929	0.133832	39.536
176	1	15.4217	1435.58	opx	29.9356	31.745	31.6839	-	-	-	-	-	-	-	-		3206.61	65.0219	1228.2	3.80499e-06	0.129109	-632.438	7.01792	4.2597	-	-	80.3505	58.1841	48.4334	2.37598	2.7254	41.8102	4.05148	0	0.0162338	0.00524843	0.106707	0.47532	0	54.3252	4.52271	2.85342	31.4568	5.4346	0	0.0187845	0.00782699	0.0318742	1.34874
177	1	15.3715	1435.51	system	100	100	100	-7.15913	-1.97059	0	0.413909	0.0207435	0.155203	0.169946	0.0703143	0.339838	3200.96	0.00312474	[1305.80394618079]	[4.146547625455643e-6]	[0.13051193541332923]	[-625.6497759952233]	6.3643	2.98856	7.31687	4.26995	91.5335	28.5894	38.0379	0.839734	1.29041	53.9308	5.69676	0	0.0123872	0.00467849	0.0352056	0.152119	0	45.2462	1.69515	1.43275	43.0306	8.10383	0	0.0152006	0.0073991	0.0111524	0.457756
177	1	15.3715	1435.51	liq	1.73024	2.01326	2.21323	-	-	-	-	-	-	-	-		2911.11	62.9083	1402.59	6.25272e-06	0.14492	-615.651	3.53711	2.15876e-09	-	-	36.4213	1.35665e-17	44.856	6.94805	14.9742	23.6709	8.67535	0	0.438824	0.180584	0.175462	0.0807483	0	45.8552	12.054	14.2886	16.2314	10.606	0	0.462786	0.245445	0.0477685	0.208827
177	1	15.3715	1435.51	ol	68.3162	66.1998	66.0734	-	-	-	-	-	-	-	-		3206.39	45.7937	1339.97	4.24318e-06	0.13076	-622.693	7.47223	4.27455	-	-	100.911	58.5865	33.3333	0	0.320811	60.0059	6.33997	0	0	0	0	0	0	40.9173	0	0.367584	49.408	9.30707	0	0	0	0	0
177	1	15.3715	1435.51	spl	0.0379308	0.0638852	0.0511295	-	-	-	-	-	-	-	-		3998.67	43.1653	771.044	3.27595e-06	0.135454	-583.177	8.27526	4.68764	-	-	156.673	87.8668	0	26.4057	0	38.3411	12.3726	0	0	0.000856012	0.713225	22.1666	0	0	31.6482	0	18.1632	10.4498	0	0	0.000803786	0.134143	39.6038
177	1	15.3715	1435.51	opx	29.9156	31.723	31.6623	-	-	-	-	-	-	-	-		3206.41	65.0244	1226.31	3.80517e-06	0.129105	-632.474	7.01725	4.25999	-	-	80.3051	58.1883	48.4353	2.37153	2.71464	41.8226	4.05235	0	0.0160228	0.00519222	0.106628	0.475711	0	54.3308	4.51454	2.84233	31.4681	5.43611	0	0.0185415	0.00774365	0.0318527	1.34993
178	1	15.3213	1435.43	system	100	100	100	-7.15972	-1.96754	0	0.414676	0.0205115	0.154603	0.169816	0.0702479	0.34139	3200.8	0.0031249	[1308.7338028180084]	[4.147723308785636e-6]	[0.13050798338119718]	[-625.6985022581375]	6.36435	2.9887	7.31706	4.27015	91.5272	28.5905	38.0358	0.837812	1.28614	53.9387	5.6974	0	0.0122548	0.00462401	0.0351617	0.152139	0	45.2455	1.69134	1.42808	43.0386	8.10507	0	0.0150387	0.00731324	0.0111389	0.457835
178	1	15.3213	1435.43	liq	1.73019	2.01321	2.21346	-	-	-	-	-	-	-	-		2910.59	62.9365	1401.81	6.25054e-06	0.144908	-615.706	3.53529	2.16008e-09	-	-	36.3774	1.35807e-17	44.8745	6.94373	14.9608	23.6746	8.67636	0	0.434976	0.17846	0.175518	0.080978	0	45.8759	12.0469	14.2764	16.2346	10.6076	0	0.458745	0.242569	0.0477855	0.209429
178	1	15.3213	1435.43	ol	68.3362	66.2217	66.0947	-	-	-	-	-	-	-	-		3206.25	45.7955	1346.78	4.24317e-06	0.130756	-622.752	7.47303	4.2747	-	-	100.939	58.588	33.3333	0	0.320314	60.0068	6.33956	0	0	0	0	0	0	40.9175	0	0.367016	49.409	9.3065	0	0	0	0	0
178	1	15.3213	1435.43	spl	0.0378273	0.0637318	0.0509941	-	-	-	-	-	-	-	-		3999.45	43.1708	767.552	3.27526e-06	0.135468	-583.022	8.27342	4.68692	-	-	156.617	87.8569	0	26.3579	0	38.3275	12.388	0	0	0.000836385	0.715088	22.2107	0	0	31.582	0	18.1516	10.4599	0	0	0.000785134	0.134456	39.6713
178	1	15.3213	1435.43	opx	29.8958	31.7014	31.6409	-	-	-	-	-	-	-	-		3206.22	65.0268	1222.04	3.80895e-06	0.129101	-632.511	7.01611	4.26027	-	-	80.2387	58.1926	48.4372	2.36711	2.70393	41.8351	4.05307	0	0.0158145	0.00513682	0.106549	0.476101	0	54.3364	4.50641	2.8313	31.4796	5.43742	0	0.0183017	0.00766151	0.0318312	1.35113
179	1	15.2711	1435.35	system	100	100	100	-7.16049	-1.96459	0	0.415441	0.0202863	0.154013	0.169683	0.0701842	0.342988	3200.64	0.00312505	[1303.04881611505]	[4.149466916578178e-6]	[0.13050379191345501]	[-625.7483456011962]	6.36297	2.98884	7.31591	4.27033	91.463	28.5918	38.0337	0.835901	1.2819	53.9467	5.6978	0	0.0121239	0.00457031	0.035118	0.152159	0	45.245	1.68755	1.42342	43.0469	8.10599	0	0.0148787	0.00722862	0.0111255	0.457914
179	1	15.2711	1435.35	liq	1.72967	2.01262	2.21309	-	-	-	-	-	-	-	-		2910.07	62.9647	1403.7	6.2494e-06	0.144895	-615.76	3.53385	2.16139e-09	-	-	36.3412	1.35948e-17	44.8932	6.93945	14.9475	23.6776	8.67786	0	0.431211	0.176392	0.175572	0.0812025	0	45.8965	12.0399	14.2641	16.2372	10.6098	0	0.454789	0.239766	0.0478018	0.210017
179	1	15.2711	1435.35	ol	68.3562	66.2437	66.1161	-	-	-	-	-	-	-	-		3206.12	45.7974	1337.22	4.2457e-06	0.130752	-622.809	7.47133	4.27484	-	-	100.849	58.5895	33.3333	0	0.31982	60.0071	6.3397	0	0	0	0	0	0	40.9175	0	0.366449	49.4093	9.30671	0	0	0	0	0
179	1	15.2711	1435.35	spl	0.0377329	0.0635935	0.050871	-	-	-	-	-	-	-	-		4000.23	43.1763	770.496	3.27411e-06	0.135483	-582.868	8.2726	4.68619	-	-	156.631	87.8467	0	26.3106	0	38.313	12.4043	0	0	0.000817514	0.71692	22.2544	0	0	31.5163	0	18.1395	10.4707	0	0	0.000767199	0.134761	39.7379
179	1	15.2711	1435.35	opx	29.8764	31.6801	31.6199	-	-	-	-	-	-	-	-		3206.03	65.0292	1223.15	3.80882e-06	0.129096	-632.547	7.01568	4.26055	-	-	80.2043	58.1967	48.439	2.36272	2.69338	41.8471	4.05411	0	0.0156111	0.00508294	0.106471	0.476479	0	54.3418	4.49833	2.82042	31.4905	5.43915	0	0.0180674	0.00758163	0.0318099	1.35228
180	1	15.2209	1435.26	system	100	100	100	-7.16127	-1.96165	0	0.416208	0.0200636	0.153423	0.169551	0.0701209	0.34461	3200.48	0.00312521	[1307.5216839369552]	[4.150208360468011e-6]	[0.13049965295048083]	[-625.7973001227506]	6.36313	2.98897	7.3162	4.27052	91.4616	28.5929	38.0317	0.83401	1.27772	53.9542	5.69868	0	0.011996	0.00451804	0.0350747	0.152178	0	45.2443	1.6838	1.41883	43.0545	8.10755	0	0.0147224	0.00714622	0.0111123	0.457989
180	1	15.2209	1435.26	liq	1.72963	2.01259	2.21334	-	-	-	-	-	-	-	-		2909.55	62.993	1402.35	6.24638e-06	0.144883	-615.815	3.53216	2.16271e-09	-	-	36.2999	1.36089e-17	44.9121	6.93519	14.934	23.6807	8.67908	0	0.427479	0.174352	0.175624	0.0814271	0	45.9174	12.033	14.2518	16.2399	10.6117	0	0.450869	0.237001	0.0478177	0.210604
180	1	15.2209	1435.26	ol	68.376	66.2654	66.1371	-	-	-	-	-	-	-	-		3205.99	45.7992	1342.06	4.24544e-06	0.130748	-622.867	7.47189	4.27499	-	-	100.866	58.591	33.3333	0	0.319323	60.0077	6.33963	0	0	0	0	0	0	40.9176	0	0.365881	49.4099	9.30663	0	0	0	0	0
180	1	15.2209	1435.26	spl	0.0376428	0.0634621	0.0507535	-	-	-	-	-	-	-	-		4001.01	43.1818	767.688	3.27854e-06	0.135497	-582.715	8.2704	4.68547	-	-	156.552	87.8366	0	26.2634	0	38.2989	12.4203	0	0	0.000799105	0.718755	22.2979	0	0	31.4509	0	18.1277	10.4812	0	0	0.000749712	0.135068	39.8044
180	1	15.2209	1435.26	opx	29.8568	31.6586	31.5988	-	-	-	-	-	-	-	-		3205.84	65.0316	1227.25	3.81179e-06	0.129092	-632.584	7.01524	4.26083	-	-	80.1699	58.2009	48.4409	2.35835	2.68288	41.8592	4.05503	0	0.0154102	0.00502979	0.106394	0.476855	0	54.3473	4.49028	2.8096	31.5015	5.44072	0	0.017836	0.00750281	0.0317887	1.35343
181	1	15.1707	1435.17	system	100	100	100	-7.16217	-1.95875	0	0.416972	0.0198478	0.152845	0.169418	0.0700582	0.346275	3200.32	0.00312536	[1312.048604840868]	[4.152453748925088e-6]	[0.13049512716612513]	[-625.8474555741047]	6.36322	2.98911	7.31641	4.27071	91.4575	28.5942	38.0296	0.832127	1.27355	53.9618	5.69938	0	0.0118695	0.00446647	0.0350316	0.152197	0	45.2437	1.68006	1.41426	43.0623	8.10887	0	0.0145677	0.00706495	0.0110991	0.458064
181	1	15.1707	1435.17	liq	1.72906	2.01194	2.21293	-	-	-	-	-	-	-	-		2909.03	63.0211	1402.73	6.24455e-06	0.14487	-615.871	3.53046	2.16402e-09	-	-	36.2585	1.36229e-17	44.9311	6.93109	14.9207	23.6832	8.68032	0	0.423848	0.17237	0.175674	0.0816461	0	45.9382	12.0262	14.2395	16.2421	10.6135	0	0.447053	0.234314	0.0478327	0.211178
181	1	15.1707	1435.17	ol	68.3958	66.2871	66.1583	-	-	-	-	-	-	-	-		3205.86	45.801	1349.32	4.24752e-06	0.130743	-622.926	7.47247	4.27513	-	-	100.885	58.5926	33.3333	0	0.318832	60.0081	6.33973	0	0	0	0	0	0	40.9177	0	0.365318	49.4102	9.30678	0	0	0	0	0
181	1	15.1707	1435.17	spl	0.0375617	0.0633455	0.0506481	-	-	-	-	-	-	-	-		4001.77	43.1872	769.933	3.27886e-06	0.135511	-582.566	8.26955	4.68476	-	-	156.561	87.8268	0	26.2171	0	38.2847	12.4363	0	0	0.000781431	0.720553	22.3406	0	0	31.3867	0	18.1159	10.4918	0	0	0.000732925	0.135368	39.8696
181	1	15.1707	1435.17	opx	29.8376	31.6376	31.5781	-	-	-	-	-	-	-	-		3205.65	65.0341	1226.74	3.8144e-06	0.129087	-632.622	7.01454	4.2611	-	-	80.1235	58.205	48.4427	2.35404	2.67258	41.8709	4.05605	0	0.0152145	0.00497835	0.106318	0.477219	0	54.3527	4.48235	2.79899	31.5122	5.44242	0	0.0176105	0.00742652	0.0317678	1.35455
182	1	15.1205	1435.08	system	100	100	100	-7.16307	-1.95585	0	0.417737	0.0196344	0.152269	0.169284	0.0699953	0.347967	3200.17	0.00312552	[1305.1667071743432]	[4.153012362982746e-6]	[0.1304907204960166]	[-625.8976623720886]	6.36192	2.98924	7.31537	4.27091	91.3966	28.5954	38.0276	0.830276	1.26945	53.9691	5.70021	0	0.0117464	0.00441645	0.0349892	0.152215	0	45.243	1.67639	1.40977	43.0698	8.11037	0	0.0144172	0.00698609	0.0110861	0.458137
182	1	15.1205	1435.08	liq	1.72904	2.01193	2.21321	-	-	-	-	-	-	-	-		2908.5	63.0494	1400.58	6.24226e-06	0.144857	-615.928	3.52856	2.16533e-09	-	-	36.213	1.36369e-17	44.9503	6.92697	14.9074	23.6857	8.68141	0	0.420243	0.170413	0.175723	0.0818652	0	45.9593	12.0194	14.2272	16.2443	10.6152	0	0.443264	0.23166	0.0478474	0.211751
182	1	15.1205	1435.08	ol	68.4152	66.3084	66.179	-	-	-	-	-	-	-	-		3205.73	45.8028	1340.56	4.24847e-06	0.130739	-622.985	7.47115	4.27528	-	-	100.812	58.5943	33.3333	0	0.318338	60.0086	6.33972	0	0	0	0	0	0	40.9177	0	0.364753	49.4107	9.30679	0	0	0	0	0
182	1	15.1205	1435.08	spl	0.0374846	0.0632355	0.050548	-	-	-	-	-	-	-	-		4002.53	43.1925	770.297	3.27993e-06	0.135524	-582.418	8.26861	4.68405	-	-	156.563	87.817	0	26.1708	0	38.2706	12.4521	0	0	0.000764173	0.722357	22.3833	0	0	31.3225	0	18.1043	10.5022	0	0	0.000716539	0.135669	39.9346
182	1	15.1205	1435.08	opx	29.8182	31.6164	31.5572	-	-	-	-	-	-	-	-		3205.46	65.0365	1223.08	3.81394e-06	0.129082	-632.661	7.01376	4.26138	-	-	80.0735	58.2092	48.4446	2.34974	2.66231	41.8826	4.05701	0	0.0150211	0.00492752	0.106242	0.477583	0	54.358	4.47444	2.7884	31.523	5.44403	0	0.0173877	0.00735114	0.031747	1.35566
183	1	15.0703	1435	system	100	100	100	-7.16378	-1.95289	0	0.418512	0.0194164	0.151674	0.169153	0.0699327	0.349663	3200	0.00312568	[1305.149426170434]	[4.152919020400316e-6]	[0.13048715342443448]	[-625.9467502532198]	6.36145	2.98936	7.3151	4.27109	91.3697	28.596	38.0256	0.828431	1.26537	53.9765	5.70096	0	0.0116245	0.00436704	0.0349469	0.152233	0	45.2424	1.67273	1.40529	43.0774	8.11174	0	0.0142681	0.0069082	0.0110731	0.45821
183	1	15.0703	1435	liq	1.73005	2.01311	2.2148	-	-	-	-	-	-	-	-		2907.97	63.0788	1402.72	6.24026e-06	0.144844	-615.982	3.52712	2.16668e-09	-	-	36.1767	1.36515e-17	44.9698	6.92235	14.8932	23.689	8.68284	0	0.416507	0.168418	0.175773	0.0820944	0	45.9809	12.0118	14.2142	16.2472	10.6173	0	0.43934	0.228956	0.047863	0.212351
183	1	15.0703	1435	ol	68.4346	66.3297	66.1996	-	-	-	-	-	-	-	-		3205.59	45.8047	1340.53	4.24735e-06	0.130735	-623.043	7.47099	4.27542	-	-	100.795	58.5957	33.3333	0	0.317825	60.009	6.33981	0	0	0	0	0	0	40.9178	0	0.364165	49.4111	9.30693	0	0	0	0	0
183	1	15.0703	1435	spl	0.0374041	0.0631203	0.0504433	-	-	-	-	-	-	-	-		4003.32	43.1981	770.282	3.28212e-06	0.135539	-582.261	8.26672	4.68331	-	-	156.507	87.8065	0	26.1228	0	38.256	12.4686	0	0	0.000746792	0.724244	22.4276	0	0	31.256	0	18.0921	10.5131	0	0	0.000700039	0.135985	40.0021
183	1	15.0703	1435	opx	29.7979	31.5941	31.5352	-	-	-	-	-	-	-	-		3205.27	65.039	1222.84	3.81594e-06	0.129078	-632.697	7.01303	4.26165	-	-	80.0262	58.2132	48.4465	2.34531	2.6517	41.8947	4.05801	0	0.0148245	0.00487509	0.106162	0.477958	0	54.3635	4.46627	2.77746	31.534	5.44573	0	0.0171612	0.00727337	0.0317253	1.35681
184	1	15.0201	1434.92	system	100	100	100	-7.16444	-1.94989	0	0.419288	0.0192012	0.151082	0.169023	0.0698682	0.351385	3199.84	0.00312584	[1308.9919829681985]	[4.155044294782569e-6]	[0.130483153596183]	[-625.9951004444474]	6.36158	2.98949	7.31536	4.27128	91.367	28.5971	38.0235	0.82652	1.26115	53.9841	5.7018	0	0.0114994	0.0043165	0.034903	0.152252	0	45.2417	1.66894	1.40065	43.0852	8.11327	0	0.014115	0.00682852	0.0110596	0.458285
184	1	15.0201	1434.92	liq	1.72999	2.01305	2.21502	-	-	-	-	-	-	-	-		2907.43	63.1082	1403.87	6.23839e-06	0.144832	-616.036	3.52555	2.16804e-09	-	-	36.1379	1.36661e-17	44.9895	6.91778	14.879	23.6925	8.68379	0	0.412812	0.166451	0.175822	0.0823235	0	46.0028	12.0044	14.2012	16.2502	10.6189	0	0.435459	0.226292	0.0478781	0.212952
184	1	15.0201	1434.92	ol	68.4548	66.3518	66.221	-	-	-	-	-	-	-	-		3205.45	45.8065	1346.7	4.2494e-06	0.130731	-623.101	7.47157	4.27557	-	-	100.813	58.5972	33.3333	0	0.31731	60.0098	6.33954	0	0	0	0	0	0	40.9179	0	0.363577	49.412	9.30656	0	0	0	0	0
184	1	15.0201	1434.92	spl	0.0373286	0.0630135	0.0503455	-	-	-	-	-	-	-	-		4004.1	43.2036	770.775	3.28305e-06	0.135554	-582.106	8.26553	4.68259	-	-	156.494	87.7965	0	26.075	0	38.242	12.4845	0	0	0.000729851	0.726134	22.4716	0	0	31.19	0	18.0804	10.5234	0	0	0.000683965	0.136301	40.0692
184	1	15.0201	1434.92	opx	29.7779	31.5721	31.5136	-	-	-	-	-	-	-	-		3205.08	65.0414	1222.32	3.81819e-06	0.129073	-632.734	7.01246	4.26193	-	-	79.9852	58.2174	48.4484	2.3409	2.64115	41.9069	4.05881	0	0.0146306	0.00482346	0.106084	0.478333	0	54.3691	4.45816	2.76659	31.5452	5.44713	0	0.0169378	0.0071968	0.0317039	1.35797
185	1	14.9699	1434.82	system	100	100	100	-7.16541	-1.947	0	0.420054	0.0189983	0.150517	0.168889	0.0698048	0.35317	3199.69	0.00312599	[1306.4950489167509]	[4.153496998014831e-6]	[0.1304781713869185]	[-626.04608177222]	6.36106	2.98965	7.31497	4.27148	91.3376	28.5988	38.0214	0.824622	1.25694	53.992	5.70232	0	0.0113758	0.00426671	0.0348593	0.152271	0	45.241	1.66517	1.39604	43.0933	8.11435	0	0.013964	0.00675004	0.0110462	0.458361
185	1	14.9699	1434.82	liq	1.72862	2.01147	2.21359	-	-	-	-	-	-	-	-		2906.9	63.1368	1405.09	6.23613e-06	0.144818	-616.093	3.52407	2.16936e-09	-	-	36.101	1.36802e-17	45.0093	6.91369	14.8654	23.6946	8.68474	0	0.409329	0.164588	0.175866	0.0825389	0	46.0243	11.9976	14.1886	16.2521	10.6204	0	0.431797	0.223764	0.0478915	0.213515
185	1	14.9699	1434.82	spl	0.0372679	0.0629309	0.0502677	-	-	-	-	-	-	-	-		4004.86	43.2089	768.045	3.28454e-06	0.135567	-581.96	8.26346	4.68189	-	-	156.422	87.7868	0	26.0294	0	38.228	12.5003	0	0	0.000713975	0.727925	22.5137	0	0	31.1269	0	18.0688	10.5339	0	0	0.000668903	0.136599	40.1332
185	1	14.9699	1434.82	ol	68.4751	66.3741	66.2428	-	-	-	-	-	-	-	-		3205.32	45.8083	1340.44	4.24713e-06	0.130726	-623.16	7.47099	4.27572	-	-	100.776	58.5989	33.3333	0	0.316813	60.0103	6.33959	0	0	0	0	0	0	40.918	0	0.363009	49.4124	9.30664	0	0	0	0	0
185	1	14.9699	1434.82	opx	29.759	31.5515	31.4934	-	-	-	-	-	-	-	-		3204.89	65.0439	1226.74	3.81817e-06	0.129068	-632.773	7.01215	4.26221	-	-	79.957	58.2215	48.4502	2.33666	2.63108	41.9183	4.0598	0	0.0144457	0.00477508	0.106009	0.478684	0	54.3744	4.45035	2.7562	31.5557	5.44879	0	0.0167247	0.00712505	0.0316833	1.35904
186	1	14.9197	1434.72	system	100	100	100	-7.16635	-1.94408	0	0.420821	0.0187978	0.149954	0.168756	0.0697405	0.354982	3199.53	0.00312615	[1309.1111888449675]	[4.155065756472196e-6]	[0.13047347650294422]	[-626.0974006574347]	6.36082	2.98979	7.3149	4.27167	91.3197	28.6	38.0193	0.822804	1.25292	53.9992	5.70311	0	0.0112588	0.00421968	0.0348174	0.152289	0	45.2404	1.66157	1.39163	43.1007	8.11578	0	0.0138208	0.0066759	0.0110334	0.458432
186	1	14.9197	1434.72	liq	1.72858	2.01144	2.21386	-	-	-	-	-	-	-	-		2906.35	63.1654	1403.41	6.23382e-06	0.144805	-616.151	3.52221	2.17068e-09	-	-	36.0562	1.36943e-17	45.0292	6.90962	14.8518	23.6967	8.68535	0	0.405879	0.162749	0.175909	0.0827543	0	46.0461	11.9909	14.1761	16.2541	10.6214	0	0.42817	0.221271	0.0479045	0.214079
186	1	14.9197	1434.72	spl	0.0372109	0.0628541	0.0501945	-	-	-	-	-	-	-	-		4005.6	43.2142	769.283	3.2861e-06	0.13558	-581.817	8.26235	4.68121	-	-	156.411	87.7774	0	25.9839	0	38.2145	12.5156	0	0	0.000698488	0.729718	22.5556	0	0	31.0641	0	18.0575	10.5439	0	0	0.000654216	0.136899	40.197
186	1	14.9197	1434.72	ol	68.4945	66.3953	66.2634	-	-	-	-	-	-	-	-		3205.19	45.8101	1344.11	4.24818e-06	0.130721	-623.22	7.4711	4.27587	-	-	100.771	58.6008	33.3333	0	0.316315	60.011	6.33937	0	0	0	0	0	0	40.9181	0	0.362439	49.4131	9.30636	0	0	0	0	0
186	1	14.9197	1434.72	opx	29.7397	31.5304	31.4725	-	-	-	-	-	-	-	-		3204.7	65.0464	1227.56	3.82088e-06	0.129063	-632.812	7.01152	4.26249	-	-	79.9138	58.2256	48.452	2.33244	2.62106	41.9299	4.06063	0	0.0142632	0.00472736	0.105934	0.479034	0	54.3797	4.44257	2.74587	31.5663	5.45024	0	0.0165144	0.00705427	0.0316629	1.36012
187	1	14.8695	1434.66	system	100	100	100	-7.16686	-1.94102	0	0.421607	0.0185849	0.149352	0.168627	0.0696758	0.356776	3199.36	0.00312632	[1307.8151604291998]	[4.157278823217534e-6]	[0.13047054911009506]	[-626.1465023360435]	6.36015	2.98988	7.31451	4.27186	91.2852	28.6002	38.0173	0.820996	1.24892	54.0067	5.70367	0	0.011143	0.0041733	0.0347757	0.152307	0	45.2397	1.65798	1.38724	43.1083	8.11689	0	0.0136792	0.00660277	0.0110206	0.458505
187	1	14.8695	1434.66	liq	1.73074	2.01396	2.21692	-	-	-	-	-	-	-	-		2905.81	63.1962	1402.36	6.23196e-06	0.144793	-616.204	3.52047	2.17208e-09	-	-	36.0136	1.37095e-17	45.0496	6.90455	14.8367	23.7008	8.68655	0	0.402137	0.160807	0.175957	0.0829912	0	46.0688	11.9826	14.1622	16.2575	10.6233	0	0.424241	0.21864	0.0479196	0.214701
187	1	14.8695	1434.66	spl	0.0371427	0.0627597	0.0501064	-	-	-	-	-	-	-	-		4006.4	43.2199	765.914	3.28423e-06	0.135596	-581.655	8.26058	4.68045	-	-	156.363	87.7668	0	25.9348	0	38.1999	12.5321	0	0	0.000682337	0.731686	22.6008	0	0	30.9963	0	18.0453	10.5547	0	0	0.000638902	0.137228	40.2658
187	1	14.8695	1434.66	ol	68.5138	66.4163	66.2836	-	-	-	-	-	-	-	-		3205.05	45.8119	1344.93	4.25025e-06	0.130718	-623.278	7.47104	4.27601	-	-	100.758	58.6021	33.3333	0	0.315779	60.0117	6.33923	0	0	0	0	0	0	40.9182	0	0.361825	49.4138	9.30617	0	0	0	0	0
187	1	14.8695	1434.66	opx	29.7183	31.507	31.4493	-	-	-	-	-	-	-	-		3204.51	65.0488	1222.09	3.82322e-06	0.129059	-632.849	7.01027	4.26276	-	-	79.8426	58.2296	48.454	2.32793	2.61029	41.9423	4.0615	0	0.0140719	0.00467581	0.105853	0.479413	0	54.3854	4.43427	2.73476	31.5777	5.45175	0	0.0162939	0.00697778	0.0316408	1.36128
188	1	14.8193	1434.59	system	100	100	100	-7.16741	-1.938	0	0.422395	0.0183745	0.148749	0.168498	0.0696129	0.358601	3199.19	0.00312648	[1302.372760266564]	[4.1615044893476405e-6]	[0.13046705176609158]	[-626.193760517153]	6.35849	2.99	7.31314	4.27204	91.21	28.6012	38.0151	0.819051	1.24462	54.0147	5.70432	0	0.0110196	0.00412398	0.0347308	0.152326	0	45.239	1.65412	1.38252	43.1165	8.11816	0	0.0135283	0.00652502	0.0110068	0.458582
188	1	14.8193	1434.59	liq	1.73076	2.01397	2.21724	-	-	-	-	-	-	-	-		2905.26	63.2273	1401.64	6.22958e-06	0.14478	-616.254	3.51866	2.1735e-09	-	-	35.97	1.37248e-17	45.0701	6.89938	14.8213	23.7048	8.6879	0	0.398412	0.158888	0.176004	0.0832283	0	46.0917	11.9741	14.1481	16.2609	10.6254	0	0.420329	0.21604	0.0479343	0.215323
188	1	14.8193	1434.59	spl	0.0370801	0.0626749	0.050026	-	-	-	-	-	-	-	-		4007.21	43.2256	769.719	3.28439e-06	0.135612	-581.491	8.26028	4.67969	-	-	156.413	87.756	0	25.8855	0	38.185	12.549	0	0	0.000666565	0.733663	22.6462	0	0	30.9283	0	18.033	10.5659	0	0	0.00062395	0.137558	40.3347
188	1	14.8193	1434.59	ol	68.5346	66.4391	66.3058	-	-	-	-	-	-	-	-		3204.92	45.8138	1332.36	4.25599e-06	0.130714	-623.334	7.46875	4.27615	-	-	100.64	58.6034	33.3333	0	0.315238	60.0122	6.33924	0	0	0	0	0	0	40.9183	0	0.361207	49.4143	9.3062	0	0	0	0	0
188	1	14.8193	1434.59	opx	29.6976	31.4842	31.4269	-	-	-	-	-	-	-	-		3204.32	65.0513	1230	3.82404e-06	0.129056	-632.883	7.01026	4.26304	-	-	79.8274	58.2335	48.4559	2.32341	2.59953	41.9546	4.06245	0	0.0138827	0.00462474	0.105772	0.479789	0	54.391	4.42594	2.72366	31.5889	5.45338	0	0.0160759	0.00690201	0.0316186	1.36244
189	1	14.7691	1434.5	system	100	100	100	-7.16834	-1.93513	0	0.423171	0.0181779	0.148179	0.168365	0.0695517	0.360498	3199.05	0.00312663	[1306.364185757723]	[4.160680481908205e-6]	[0.13046220167004652]	[-626.2428303646659]	6.35882	2.99016	7.31351	4.27223	91.2148	28.6029	38.0129	0.817102	1.24032	54.0225	5.70511	0	0.0108971	0.00407521	0.0346858	0.152345	0	45.2383	1.65025	1.3778	43.1246	8.11962	0	0.0133785	0.00644811	0.010993	0.458657
189	1	14.7691	1434.5	liq	1.72902	2.01197	2.21534	-	-	-	-	-	-	-	-		2904.72	63.2571	1401.73	6.22747e-06	0.144767	-616.308	3.51706	2.17486e-09	-	-	35.9306	1.37394e-17	45.0907	6.89488	14.8068	23.7071	8.689	0	0.394951	0.157087	0.176045	0.0834482	0	46.1142	11.9667	14.1348	16.263	10.6271	0	0.41669	0.213598	0.047947	0.215899
189	1	14.7691	1434.5	ol	68.5556	66.4622	66.3283	-	-	-	-	-	-	-	-		3204.79	45.8156	1340.13	4.25473e-06	0.13071	-623.392	7.46964	4.2763	-	-	100.673	58.605	33.3333	0	0.314722	60.0125	6.33943	0	0	0	0	0	0	40.9183	0	0.360615	49.4146	9.30648	0	0	0	0	0
189	1	14.7691	1434.5	spl	0.0370341	0.0626173	0.049968	-	-	-	-	-	-	-	-		4007.98	43.231	764.507	3.28809e-06	0.135625	-581.339	8.25706	4.67897	-	-	156.266	87.746	0	25.839	0	38.1705	12.5654	0	0	0.000651941	0.73551	22.689	0	0	30.864	0	18.0211	10.5767	0	0	0.000610091	0.137866	40.3997
189	1	14.7691	1434.5	opx	29.6784	31.4632	31.4064	-	-	-	-	-	-	-	-		3204.13	65.0538	1226.9	3.82411e-06	0.129051	-632.92	7.00946	4.26331	-	-	79.7769	58.2375	48.4578	2.3191	2.58938	41.9661	4.06352	0	0.013704	0.00457756	0.105696	0.480137	0	54.3964	4.418	2.71319	31.5995	5.45513	0	0.0158699	0.00683201	0.0315976	1.3635
190	1	14.7189	1434.41	system	100	100	100	-7.16925	-1.93223	0	0.423949	0.0179837	0.147611	0.168233	0.0694895	0.362424	3198.89	0.00312678	[1309.2639384362699]	[4.1611300778778866e-6]	[0.13045777384194854]	[-626.2928272782467]	6.35902	2.9903	7.31383	4.27242	91.2149	28.604	38.0109	0.81526	1.23625	54.0298	5.70602	0	0.0107825	0.00402967	0.0346432	0.152363	0	45.2375	1.6466	1.37333	43.132	8.12123	0	0.0132383	0.00637631	0.0109799	0.458727
190	1	14.7189	1434.41	liq	1.72899	2.01195	2.21563	-	-	-	-	-	-	-	-		2904.16	63.2871	1402.18	6.22588e-06	0.144753	-616.364	3.51544	2.17623e-09	-	-	35.8905	1.37541e-17	45.1114	6.89039	14.7923	23.7095	8.68983	0	0.391519	0.15531	0.176084	0.083668	0	46.137	11.9593	14.1214	16.2652	10.6285	0	0.413082	0.211189	0.0479594	0.216475
190	1	14.7189	1434.41	ol	68.5755	66.4839	66.3494	-	-	-	-	-	-	-	-		3204.66	45.8174	1345.61	4.25348e-06	0.130705	-623.451	7.47046	4.27644	-	-	100.702	58.6067	33.3333	0	0.314204	60.013	6.33942	0	0	0	0	0	0	40.9183	0	0.360022	49.4151	9.30649	0	0	0	0	0
190	1	14.7189	1434.41	spl	0.0369918	0.0625655	0.0499147	-	-	-	-	-	-	-	-		4008.75	43.2364	768.245	3.2891e-06	0.135639	-581.19	8.25672	4.67827	-	-	156.308	87.7362	0	25.7926	0	38.1563	12.5814	0	0	0.000637663	0.737362	22.7317	0	0	30.8001	0	18.0094	10.5872	0	0	0.000596563	0.138174	40.4645
190	1	14.7189	1434.41	opx	29.6586	31.4416	31.385	-	-	-	-	-	-	-	-		3203.94	65.0563	1224.9	3.82833e-06	0.129046	-632.959	7.00863	4.26358	-	-	79.725	58.2415	48.4597	2.31482	2.57927	41.9776	4.06447	0	0.0135275	0.00453099	0.10562	0.480484	0	54.4018	4.4101	2.70276	31.61	5.45675	0	0.0156665	0.00676291	0.0315767	1.36457
191	1	14.6687	1434.32	system	100	100	100	-7.17003	-1.92928	0	0.424731	0.0177885	0.147036	0.168102	0.0694264	0.364368	3198.72	0.00312695	[1308.9563738322747]	[4.1604333337251285e-6]	[0.1304537616107856]	[-626.3426532672374]	6.35849	2.99042	7.31351	4.27261	91.1858	28.6049	38.0088	0.813424	1.2322	54.0372	5.70677	0	0.0106691	0.00398473	0.0346007	0.15238	0	45.2368	1.64295	1.36889	43.1395	8.12261	0	0.0130995	0.00630544	0.0109669	0.458798
191	1	14.6687	1434.32	liq	1.72951	2.01256	2.21662	-	-	-	-	-	-	-	-		2903.61	63.3178	1401.42	6.22393e-06	0.14474	-616.418	3.51368	2.17762e-09	-	-	35.8478	1.3769e-17	45.1325	6.88563	14.7773	23.7123	8.69069	0	0.388036	0.153526	0.176124	0.0838932	0	46.1601	11.9515	14.1076	16.2677	10.6299	0	0.409422	0.20877	0.0479719	0.217065
191	1	14.6687	1434.32	ol	68.5953	66.5056	66.3705	-	-	-	-	-	-	-	-		3204.52	45.8192	1344.44	4.25218e-06	0.130701	-623.509	7.47012	4.27659	-	-	100.677	58.6082	33.3333	0	0.313675	60.0136	6.33936	0	0	0	0	0	0	40.9184	0	0.359417	49.4157	9.30641	0	0	0	0	0
191	1	14.6687	1434.32	spl	0.0369502	0.0625153	0.0498624	-	-	-	-	-	-	-	-		4009.52	43.2419	767.406	3.28894e-06	0.135654	-581.037	8.2552	4.67755	-	-	156.274	87.7261	0	25.7454	0	38.142	12.5976	0	0	0.000623492	0.739261	22.7752	0	0	30.7351	0	17.9975	10.5979	0	0	0.000583141	0.138491	40.5304
191	1	14.6687	1434.32	opx	29.6382	31.4193	31.3631	-	-	-	-	-	-	-	-		3203.75	65.0588	1226.22	3.82878e-06	0.129041	-632.997	7.00808	4.26385	-	-	79.6857	58.2455	48.4616	2.31047	2.569	41.9894	4.06539	0	0.0133505	0.00448392	0.105542	0.480836	0	54.4072	4.40209	2.69216	31.6208	5.45831	0	0.0154625	0.00669307	0.0315554	1.36566
192	1	14.6185	1434.24	system	100	100	100	-7.17081	-1.92631	0	0.425515	0.0175955	0.146461	0.167971	0.0693628	0.366344	3198.56	0.0031271	[1306.412152318082]	[4.163570281886247e-6]	[0.1304495795778755]	[-626.3922901349647]	6.35749	2.99055	7.31273	4.2728	91.137	28.606	38.0067	0.811559	1.22808	54.0447	5.70748	0	0.0105547	0.00393952	0.0345575	0.152398	0	45.2361	1.63925	1.36436	43.1473	8.12393	0	0.0129596	0.00623415	0.0109536	0.458871
192	1	14.6185	1434.24	liq	1.7295	2.01256	2.21693	-	-	-	-	-	-	-	-		2903.05	63.3487	1403.9	6.22175e-06	0.144726	-616.473	3.51221	2.17902e-09	-	-	35.8109	1.37841e-17	45.1537	6.88084	14.7622	23.7152	8.69144	0	0.384577	0.151763	0.176163	0.0841185	0	46.1835	11.9436	14.0936	16.2703	10.6312	0	0.405787	0.20638	0.0479841	0.217656
192	1	14.6185	1434.24	ol	68.6156	66.5278	66.392	-	-	-	-	-	-	-	-		3204.39	45.8211	1338.7	4.25583e-06	0.130697	-623.568	7.46901	4.27674	-	-	100.614	58.6098	33.3333	0	0.313143	60.0143	6.33924	0	0	0	0	0	0	40.9185	0	0.358808	49.4164	9.30626	0	0	0	0	0
192	1	14.6185	1434.24	spl	0.0369133	0.0624728	0.0498164	-	-	-	-	-	-	-	-		4010.29	43.2473	767.702	3.29188e-06	0.135668	-580.884	8.25374	4.67683	-	-	156.243	87.7161	0	25.6982	0	38.1278	12.6137	0	0	0.000609646	0.741166	22.8186	0	0	30.6701	0	17.9858	10.6085	0	0	0.000570031	0.138809	40.5963
192	1	14.6185	1434.24	opx	29.618	31.3972	31.3413	-	-	-	-	-	-	-	-		3203.55	65.0613	1229.45	3.83072e-06	0.129037	-633.035	7.00762	4.26412	-	-	79.65	58.2494	48.4635	2.30612	2.55876	42.0011	4.06627	0	0.0131757	0.00443739	0.105464	0.481187	0	54.4127	4.39408	2.68159	31.6316	5.45983	0	0.0152609	0.00662402	0.0315342	1.36674
193	1	14.5683	1434.15	system	100	100	100	-7.17155	-1.92332	0	0.426301	0.0174047	0.145889	0.167841	0.0692986	0.36835	3198.4	0.00312727	[1308.4636434981235]	[4.162646381384615e-6]	[0.13044538642305367]	[-626.442095264019]	6.35771	2.99068	7.31308	4.27299	91.1379	28.6071	38.0046	0.809696	1.22397	54.0524	5.70813	0	0.0104413	0.00389486	0.0345143	0.152416	0	45.2354	1.63555	1.35985	43.1551	8.12519	0	0.012821	0.00616372	0.0109404	0.458943
193	1	14.5683	1434.15	spl	0.0368806	0.0624375	0.0497761	-	-	-	-	-	-	-	-		4011.07	43.2528	767.098	3.29425e-06	0.135682	-580.731	8.25208	4.67611	-	-	156.199	87.7061	0	25.651	0	38.1137	12.6297	0	0	0.000596118	0.743078	22.8619	0	0	30.6052	0	17.9741	10.6189	0	0	0.000557227	0.139128	40.662
193	1	14.5683	1434.15	ol	68.6359	66.55	66.4136	-	-	-	-	-	-	-	-		3204.25	45.8229	1343.16	4.25349e-06	0.130693	-623.627	7.46984	4.27689	-	-	100.644	58.6115	33.3333	0	0.312608	60.015	6.33903	0	0	0	0	0	0	40.9187	0	0.358196	49.4172	9.30598	0	0	0	0	0
193	1	14.5683	1434.15	liq	1.72951	2.01258	2.21727	-	-	-	-	-	-	-	-		2902.48	63.3797	1401.31	6.21918e-06	0.144713	-616.528	3.51027	2.18043e-09	-	-	35.7644	1.37992e-17	45.1752	6.87602	14.747	23.7181	8.69206	0	0.38114	0.150021	0.1762	0.084344	0	46.2071	11.9357	14.0796	16.2729	10.6323	0	0.402176	0.204019	0.047996	0.218247
193	1	14.5683	1434.15	opx	29.5977	31.375	31.3194	-	-	-	-	-	-	-	-		3203.36	65.0638	1227.08	3.8329e-06	0.129032	-633.073	7.00685	4.2644	-	-	79.6011	58.2534	48.4654	2.30179	2.54854	42.0129	4.0671	0	0.0130028	0.00439136	0.105387	0.481536	0	54.4182	4.38609	2.67105	31.6425	5.46128	0	0.0150616	0.0065557	0.031513	1.36781
194	1	14.5181	1434.07	system	100	100	100	-7.17228	-1.92032	0	0.427087	0.0172161	0.145318	0.167711	0.0692335	0.370388	3198.24	0.00312743	[1308.7977583036943]	[4.165683665560311e-6]	[0.13044115671644552]	[-626.4921716164854]	6.35699	2.99082	7.31257	4.27319	91.1008	28.6082	38.0024	0.807835	1.21986	54.0601	5.70871	0	0.0103291	0.00385071	0.034471	0.152434	0	45.2347	1.63186	1.35534	43.163	8.12634	0	0.0126836	0.00609409	0.0109271	0.459016
194	1	14.5181	1434.07	liq	1.72949	2.01257	2.21758	-	-	-	-	-	-	-	-		2901.91	63.4109	1402.01	6.21682e-06	0.144699	-616.583	3.50874	2.18185e-09	-	-	35.7262	1.38144e-17	45.1968	6.87117	14.7316	23.721	8.69253	0	0.377729	0.148301	0.176236	0.0845696	0	46.231	11.9277	14.0654	16.2755	10.6333	0	0.398591	0.201686	0.0480075	0.218839
194	1	14.5181	1434.07	ol	68.6563	66.5722	66.4352	-	-	-	-	-	-	-	-		3204.11	45.8247	1343.3	4.25683e-06	0.130688	-623.686	7.46931	4.27704	-	-	100.608	58.6132	33.3333	0	0.31207	60.0159	6.33872	0	0	0	0	0	0	40.9188	0	0.357581	49.418	9.30557	0	0	0	0	0
194	1	14.5181	1434.07	spl	0.0368522	0.0624095	0.0497417	-	-	-	-	-	-	-	-		4011.83	43.2583	768.34	3.2936e-06	0.135696	-580.579	8.25127	4.6754	-	-	156.211	87.6963	0	25.6039	0	38.0998	12.6455	0	0	0.000582909	0.744996	22.9052	0	0	30.5405	0	17.9626	10.6292	0	0	0.000544728	0.139449	40.7277
194	1	14.5181	1434.07	opx	29.5773	31.3528	31.2975	-	-	-	-	-	-	-	-		3203.17	65.0663	1227.69	3.83527e-06	0.129027	-633.111	7.00611	4.26467	-	-	79.5527	58.2574	48.4673	2.29746	2.53834	42.0247	4.06787	0	0.0128319	0.00434586	0.10531	0.481883	0	54.4237	4.37811	2.66053	31.6533	5.46265	0	0.0148646	0.00648819	0.0314919	1.36888
195	1	14.4679	1433.99	system	100	100	100	-7.17287	-1.91725	0	0.427878	0.0170265	0.144739	0.167583	0.0691674	0.372446	3198.07	0.0031276	[1312.1970124094003]	[4.165363061692233e-6]	[0.13043733067234559]	[-626.5418371102435]	6.35722	2.99095	7.31294	4.27338	91.1018	28.6091	38.0003	0.805979	1.21576	54.0679	5.70921	0	0.0102179	0.0038071	0.0344278	0.152452	0	45.234	1.62818	1.35084	43.171	8.12738	0	0.0125476	0.00602533	0.0109138	0.459089
195	1	14.4679	1433.99	liq	1.73003	2.01319	2.21859	-	-	-	-	-	-	-	-		2901.34	63.4428	1402.28	6.21478e-06	0.144686	-616.637	3.50707	2.18329e-09	-	-	35.6852	1.38299e-17	45.2188	6.86607	14.7158	23.7245	8.69296	0	0.37427	0.146573	0.176272	0.0848008	0	46.2553	11.9193	14.0509	16.2785	10.6343	0	0.394957	0.199345	0.0480193	0.219446
195	1	14.4679	1433.99	ol	68.6767	66.5945	66.4568	-	-	-	-	-	-	-	-		3203.97	45.8265	1347.77	4.25645e-06	0.130684	-623.745	7.46991	4.2772	-	-	100.627	58.6148	33.3333	0	0.311521	60.0168	6.3383	0	0	0	0	0	0	40.919	0	0.356954	49.4191	9.30499	0	0	0	0	0
195	1	14.4679	1433.99	spl	0.036825	0.0623835	0.0497087	-	-	-	-	-	-	-	-		4012.61	43.2638	767.999	3.29435e-06	0.135711	-580.424	8.24986	4.67468	-	-	156.184	87.6862	0	25.556	0	38.086	12.6613	0	0	0.000569797	0.746963	22.9492	0	0	30.4748	0	17.951	10.6395	0	0	0.000532324	0.139777	40.7944
195	1	14.4679	1433.99	opx	29.5564	31.33	31.2749	-	-	-	-	-	-	-	-		3202.97	65.0688	1229.14	3.83485e-06	0.129023	-633.148	7.00579	4.26495	-	-	79.5234	58.2613	48.4692	2.29307	2.528	42.0367	4.06857	0	0.0126607	0.00429991	0.105231	0.482237	0	54.4293	4.37002	2.64985	31.6644	5.46393	0	0.0146672	0.00642	0.0314703	1.36997
196	1	14.4177	1433.92	system	100	100	100	-7.17355	-1.91426	0	0.428674	0.0168387	0.144158	0.167453	0.0691048	0.374546	3197.91	0.00312775	[1308.0024614767062]	[4.167043879443184e-6]	[0.13043357321086577]	[-626.591047803719]	6.3561	2.99107	7.31206	4.27356	91.0486	28.6101	37.9981	0.804093	1.21159	54.0759	5.7096	0	0.0101058	0.00376324	0.0343839	0.152471	0	45.2333	1.62444	1.34626	43.1793	8.12829	0	0.0124105	0.00595617	0.0109004	0.459164
196	1	14.4177	1433.92	liq	1.73011	2.01329	2.21902	-	-	-	-	-	-	-	-		2900.77	63.4753	1401.76	6.21184e-06	0.144673	-616.688	3.50538	2.18474e-09	-	-	35.6437	1.38457e-17	45.2409	6.86074	14.6996	23.7277	8.69406	0	0.370807	0.14486	0.176307	0.0850322	0	46.2797	11.9105	14.036	16.2813	10.636	0	0.391318	0.197022	0.0480309	0.220053
196	1	14.4177	1433.92	ol	68.6975	66.6172	66.4789	-	-	-	-	-	-	-	-		3203.84	45.8283	1343.27	4.25742e-06	0.13068	-623.802	7.46899	4.27734	-	-	100.574	58.6161	33.3333	0	0.310966	60.0172	6.33846	0	0	0	0	0	0	40.919	0	0.356317	49.4194	9.30522	0	0	0	0	0
196	1	14.4177	1433.92	spl	0.0368026	0.0623661	0.0496824	-	-	-	-	-	-	-	-		4013.41	43.2694	767.485	3.29902e-06	0.135726	-580.263	8.2479	4.67393	-	-	156.123	87.6756	0	25.5075	0	38.0708	12.6784	0	0	0.000556958	0.748943	22.9937	0	0	30.4082	0	17.9386	10.6508	0	0	0.000520179	0.140107	40.8617
196	1	14.4177	1433.92	opx	29.5355	31.3071	31.2524	-	-	-	-	-	-	-	-		3202.78	65.0713	1225.2	3.83814e-06	0.129019	-633.184	7.0047	4.26521	-	-	79.46	58.2651	48.4711	2.28863	2.5176	42.0485	4.06961	0	0.0124909	0.00425415	0.105151	0.482585	0	54.4348	4.36183	2.63911	31.6752	5.46567	0	0.0144714	0.00635206	0.0314484	1.37105
197	1	14.3675	1433.82	system	100	100	100	-7.17449	-1.91136	0	0.429461	0.0166595	0.143598	0.167321	0.0690431	0.376727	3197.76	0.0031279	[1306.378880544429]	[4.167039244380001e-6]	[0.13042870216204888]	[-626.6404907975104]	6.3557	2.99122	7.3118	4.27375	91.0241	28.6116	37.9959	0.802189	1.2074	54.0835	5.71051	0	0.01	0.00371969	0.0343395	0.152488	0	45.2325	1.62065	1.34166	43.187	8.12991	0	0.012281	0.00588747	0.0108867	0.459235
197	1	14.3675	1433.82	liq	1.72902	2.01204	2.21798	-	-	-	-	-	-	-	-		2900.19	63.5071	1401.69	6.21049e-06	0.144658	-616.742	3.50373	2.18615e-09	-	-	35.603	1.38608e-17	45.2634	6.85598	14.6839	23.7296	8.69454	0	0.367731	0.143222	0.176338	0.0852516	0	46.3042	11.9026	14.0215	16.2832	10.6369	0	0.388084	0.194801	0.0480406	0.220628
197	1	14.3675	1433.82	ol	68.7186	66.6403	66.5013	-	-	-	-	-	-	-	-		3203.71	45.8301	1340.53	4.25645e-06	0.130676	-623.86	7.46879	4.27749	-	-	100.555	58.6179	33.3333	0	0.310424	60.0178	6.33847	0	0	0	0	0	0	40.9191	0	0.355697	49.42	9.30526	0	0	0	0	0
197	1	14.3675	1433.82	spl	0.0367953	0.0623735	0.0496764	-	-	-	-	-	-	-	-		4014.18	43.2748	766.13	3.29773e-06	0.13574	-580.113	8.24635	4.67323	-	-	156.085	87.6657	0	25.4611	0	38.0565	12.6946	0	0	0.00054482	0.75084	23.0364	0	0	30.3444	0	17.9269	10.6615	0	0	0.000508701	0.140423	40.9263
197	1	14.3675	1433.82	opx	29.5156	31.2853	31.231	-	-	-	-	-	-	-	-		3202.59	65.0738	1225.6	3.84026e-06	0.129014	-633.222	7.00406	4.26548	-	-	79.4169	58.269	48.4731	2.28434	2.50762	42.0599	4.07057	0	0.0123352	0.00421087	0.105075	0.482915	0	54.4402	4.35392	2.62881	31.6857	5.46729	0	0.0142918	0.00628782	0.0314275	1.37207
198	1	14.3173	1433.72	system	100	100	100	-7.17508	-1.90811	0	0.430269	0.0164609	0.142985	0.167186	0.0689762	0.379324	3197.58	0.00312808	[1309.4037835600914]	[4.169818923292136e-6]	[0.1304246432997508]	[-626.6904180214349]	6.35522	2.99129	7.31166	4.27395	90.9981	28.6112	37.9937	0.800358	1.20336	54.0908	5.71127	0	0.00999999	0.0036782	0.0342968	0.152505	0	45.2316	1.61702	1.33723	43.1945	8.1313	0	0.0122815	0.00582202	0.0108736	0.459304
198	1	14.3173	1433.72	liq	1.73297	2.01666	2.22349	-	-	-	-	-	-	-	-		2899.48	63.5451	1400.61	6.20687e-06	0.144644	-616.795	3.50197	2.18748e-09	-	-	35.5586	1.38742e-17	45.2914	6.85132	14.6637	23.7294	8.693	0	0.367866	0.141406	0.176353	0.0854871	0	46.334	11.8948	14.0025	16.2834	10.6353	0	0.388236	0.192336	0.048046	0.221243
198	1	14.3173	1433.72	ol	68.7398	66.6631	66.5232	-	-	-	-	-	-	-	-		3203.57	45.8319	1345.12	4.25956e-06	0.130671	-623.921	7.46873	4.27765	-	-	100.541	58.6198	33.3333	0	0.309779	60.0188	6.3381	0	0	0	0	0	0	40.9193	0	0.35496	49.421	9.30476	0	0	0	0	0
198	1	14.3173	1433.72	spl	0.0368449	0.062479	0.0497471	-	-	-	-	-	-	-	-		4015.02	43.2807	762.553	3.29559e-06	0.135755	-579.942	8.24443	4.67245	-	-	156.03	87.655	0	25.4096	0	38.0413	12.712	0	0	0.000531505	0.75302	23.0836	0	0	30.2738	0	17.9144	10.6728	0	0	0.000496119	0.140788	40.9977
198	1	14.3173	1433.72	opx	29.4904	31.2578	31.2036	-	-	-	-	-	-	-	-		3202.39	65.0762	1225.75	3.84202e-06	0.129009	-633.26	7.00346	4.26574	-	-	79.3756	58.2725	48.4754	2.27947	2.4966	42.0725	4.07127	0	0.0122889	0.00416141	0.104992	0.483262	0	54.4466	4.34494	2.61743	31.6974	5.4686	0	0.0142392	0.00621439	0.0314047	1.37315
199	1	14.2671	1433.64	system	100	100	100	-7.17542	-1.90473	0	0.431087	0.016257	0.142352	0.167053	0.0689075	0.381995	3197.4	0.00312826	[1302.0838828755884]	[4.168792050645973e-6]	[0.13042019171941466]	[-626.7372707452125]	6.35396	2.9914	7.31069	4.27415	90.9389	28.6118	37.9913	0.798288	1.1988	54.0995	5.71175	0	0.00999999	0.00363173	0.0342484	0.152525	0	45.2308	1.61291	1.33222	43.2035	8.13236	0	0.0122821	0.00574873	0.0108588	0.459384
199	1	14.2671	1433.64	liq	1.73434	2.0183	2.22572	-	-	-	-	-	-	-	-		2898.76	63.585	1401.35	6.20383e-06	0.14463	-616.842	3.50053	2.18883e-09	-	-	35.5206	1.38878e-17	45.3205	6.84626	14.6423	23.7297	8.69124	0	0.368344	0.139547	0.176367	0.0857334	0	46.3651	11.8864	13.9825	16.2841	10.6335	0	0.388751	0.189813	0.0480512	0.221887
199	1	14.2671	1433.64	ol	68.7638	66.6891	66.5484	-	-	-	-	-	-	-	-		3203.43	45.8337	1335.48	4.25836e-06	0.130666	-623.978	7.46756	4.27781	-	-	100.475	58.6217	33.3333	0	0.309103	60.02	6.33758	0	0	0	0	0	0	40.9195	0	0.354187	49.4223	9.30405	0	0	0	0	0
199	1	14.2671	1433.64	spl	0.0369037	0.062601	0.0498305	-	-	-	-	-	-	-	-		4015.9	43.2867	766.244	3.29772e-06	0.135772	-579.76	8.24355	4.67164	-	-	156.047	87.6439	0	25.356	0	38.0258	12.7297	0	0	0.000518044	0.755315	23.1326	0	0	30.2006	0	17.9015	10.6844	0	0	0.000483403	0.141173	41.0719
199	1	14.2671	1433.64	opx	29.4649	31.23	31.1761	-	-	-	-	-	-	-	-		3202.19	65.0785	1222.33	3.84108e-06	0.129004	-633.294	7.00252	4.266	-	-	79.319	58.276	48.4779	2.27442	2.48517	42.0858	4.07187	0	0.0122544	0.00411022	0.104905	0.483621	0	54.4533	4.33562	2.60564	31.7096	5.46981	0	0.0142002	0.00613838	0.031381	1.37427
200	1	14.2169	1433.56	system	100	100	100	-7.17583	-1.90142	0	0.43191	0.0160545	0.141714	0.166919	0.068842	0.384734	3197.24	0.00312842	[1303.7438821028688]	[4.1718154045173914e-6]	[0.13041556716198036]	[-626.7831089020766]	6.35365	2.99152	7.31057	4.27433	90.9188	28.6127	37.9887	0.796136	1.19405	54.1087	5.71213	0	0.00999999	0.00358399	0.034198	0.152546	0	45.2299	1.60864	1.32701	43.2129	8.13329	0	0.0122827	0.00567343	0.0108433	0.459469
200	1	14.2169	1433.56	liq	1.73457	2.01861	2.2265	-	-	-	-	-	-	-	-		2898.04	63.6257	1400.66	6.20166e-06	0.144615	-616.885	3.49892	2.19019e-09	-	-	35.479	1.39016e-17	45.3501	6.84098	14.6203	23.7296	8.69002	0	0.36896	0.137699	0.17638	0.0859806	0	46.3966	11.8775	13.9618	16.2845	10.6323	0	0.389411	0.187305	0.0480561	0.222533
200	1	14.2169	1433.56	ol	68.7889	66.7164	66.5749	-	-	-	-	-	-	-	-		3203.29	45.8355	1336.55	4.26151e-06	0.130661	-624.033	7.4674	4.27796	-	-	100.458	58.6233	33.3333	0	0.308416	60.0207	6.33759	0	0	0	0	0	0	40.9196	0	0.353401	49.4229	9.30408	0	0	0	0	0
200	1	14.2169	1433.56	spl	0.0369708	0.0627379	0.0499256	-	-	-	-	-	-	-	-		4016.81	43.2929	765.972	3.30216e-06	0.135789	-579.572	8.24139	4.6708	-	-	155.981	87.6321	0	25.3017	0	38.0092	12.7487	0	0	0.000504855	0.757636	23.1823	0	0	30.1263	0	17.8879	10.6969	0	0	0.000470946	0.141562	41.1469
200	1	14.2169	1433.56	opx	29.4395	31.2023	31.1487	-	-	-	-	-	-	-	-		3202	65.0809	1225.2	3.84372e-06	0.128998	-633.325	7.0021	4.26625	-	-	79.2862	58.2793	48.4804	2.2693	2.47366	42.0988	4.07278	0	0.0122248	0.00405912	0.104817	0.483976	0	54.46	4.32616	2.59376	31.7217	5.47142	0	0.0141669	0.00606249	0.0313568	1.37537
201	1	14.1667	1433.48	system	100	100	100	-7.17623	-1.89809	0	0.432735	0.0158547	0.141078	0.166786	0.0687764	0.387516	3197.07	0.00312859	[1306.8361915701253]	[4.171426997425856e-6]	[0.13041075397973362]	[-626.8276162695573]	6.3537	2.99165	7.31076	4.27452	90.9127	28.6137	37.986	0.793959	1.18927	54.1175	5.71296	0	0.00999999	0.00353648	0.034147	0.152566	0	45.2289	1.60432	1.32175	43.222	8.13485	0	0.0122832	0.00559849	0.0108277	0.45955
201	1	14.1667	1433.48	liq	1.73454	2.01861	2.22695	-	-	-	-	-	-	-	-		2897.3	63.6666	1402.16	6.19932e-06	0.144601	-616.929	3.49742	2.19155e-09	-	-	35.4396	1.39155e-17	45.3799	6.83573	14.5982	23.7297	8.68841	0	0.369627	0.135879	0.176392	0.0862278	0	46.4284	11.8688	13.9411	16.285	10.6306	0	0.390126	0.184833	0.0480606	0.223179
201	1	14.1667	1433.48	ol	68.8143	66.7439	66.6016	-	-	-	-	-	-	-	-		3203.16	45.8373	1341.26	4.26057e-06	0.130656	-624.088	7.46787	4.27812	-	-	100.47	58.625	33.3333	0	0.307728	60.0216	6.33732	0	0	0	0	0	0	40.9198	0	0.352614	49.4239	9.30373	0	0	0	0	0
201	1	14.1667	1433.48	spl	0.0370438	0.0628846	0.0500285	-	-	-	-	-	-	-	-		4017.7	43.299	764.932	3.30338e-06	0.135805	-579.386	8.23946	4.66997	-	-	155.929	87.6206	0	25.2477	0	37.9931	12.7671	0	0	0.000492022	0.759965	23.2317	0	0	30.0524	0	17.8747	10.709	0	0	0.000458829	0.141952	41.2215
201	1	14.1667	1433.48	opx	29.4141	31.1746	31.1214	-	-	-	-	-	-	-	-		3201.8	65.0833	1225.14	3.84439e-06	0.128993	-633.357	7.00144	4.26651	-	-	79.2423	58.2826	48.4829	2.2642	2.46222	42.1119	4.07353	0	0.0121969	0.00400878	0.104729	0.484329	0	54.4668	4.31676	2.58194	31.7338	5.47281	0	0.0141356	0.00598773	0.0313328	1.37647
202	1	14.1165	1433.39	system	100	100	100	-7.17658	-1.89472	0	0.433559	0.0156579	0.140447	0.166653	0.0687086	0.390337	3196.9	0.00312876	[1302.0282864077997]	[4.175567463497976e-6]	[0.13040586430566842]	[-626.8729802296189]	6.35247	2.99179	7.30978	4.27471	90.8545	28.6148	37.9834	0.791792	1.1845	54.1266	5.71356	0	0.00999999	0.00348968	0.0340962	0.152586	0	45.2279	1.60001	1.31651	43.2313	8.13609	0	0.0122838	0.00552466	0.0108121	0.459633
202	1	14.1165	1433.39	liq	1.73447	2.01856	2.22734	-	-	-	-	-	-	-	-		2896.57	63.7075	1400.95	6.1963e-06	0.144586	-616.975	3.49571	2.19293e-09	-	-	35.3961	1.39294e-17	45.4099	6.83048	14.576	23.7298	8.6865	0	0.3703	0.134087	0.176402	0.0864748	0	46.4604	11.86	13.9204	16.2855	10.6286	0	0.390848	0.182401	0.0480646	0.223824
202	1	14.1165	1433.39	ol	68.8397	66.7714	66.6285	-	-	-	-	-	-	-	-		3203.02	45.839	1334.07	4.26507e-06	0.130651	-624.144	7.4666	4.27828	-	-	100.399	58.6269	33.3333	0	0.307039	60.0228	6.33683	0	0	0	0	0	0	40.92	0	0.351826	49.4251	9.30305	0	0	0	0	0
202	1	14.1165	1433.39	spl	0.0371217	0.0630396	0.0501381	-	-	-	-	-	-	-	-		4018.59	43.305	766.214	3.30146e-06	0.135821	-579.201	8.23884	4.66916	-	-	155.963	87.6093	0	25.1938	0	37.9775	12.785	0	0	0.000479549	0.762298	23.2809	0	0	29.979	0	17.8617	10.7207	0	0	0.000447058	0.142343	41.2959
202	1	14.1165	1433.39	opx	29.3887	31.147	31.0941	-	-	-	-	-	-	-	-		3201.59	65.0856	1224.68	3.84777e-06	0.128988	-633.39	7.00064	4.26677	-	-	79.1923	58.286	48.4854	2.25913	2.45083	42.125	4.07414	0	0.0121691	0.00395924	0.104642	0.484679	0	54.4735	4.3074	2.57019	31.746	5.47403	0	0.0141044	0.00591417	0.031309	1.37757
203	1	14.0663	1433.31	system	100	100	100	-7.17703	-1.89142	0	0.434385	0.0154646	0.139818	0.166519	0.0686435	0.393211	3196.74	0.00312892	[1307.7427668350822]	[4.175281529336763e-6]	[0.1304010362562253]	[-626.9188900852831]	6.35292	2.99192	7.31033	4.2749	90.8647	28.6158	37.9808	0.789636	1.17975	54.1358	5.71395	0	0.00999999	0.00344363	0.0340456	0.152606	0	45.2269	1.59573	1.3113	43.2407	8.13705	0	0.0122844	0.00545203	0.0107965	0.459717
203	1	14.0663	1433.31	liq	1.73431	2.01842	2.22763	-	-	-	-	-	-	-	-		2895.84	63.7488	1401.08	6.19284e-06	0.144571	-617.018	3.49411	2.19431e-09	-	-	35.3548	1.39434e-17	45.44	6.82511	14.5537	23.7296	8.68513	0	0.370965	0.132325	0.17641	0.08672	0	46.4925	11.851	13.8994	16.2858	10.6272	0	0.39156	0.180009	0.0480683	0.224465
203	1	14.0663	1433.31	ol	68.8651	66.7991	66.6553	-	-	-	-	-	-	-	-		3202.88	45.8408	1342.43	4.26365e-06	0.130646	-624.199	7.46759	4.27843	-	-	100.437	58.6286	33.3333	0	0.306347	60.0235	6.33684	0	0	0	0	0	0	40.9201	0	0.351034	49.4258	9.30309	0	0	0	0	0
203	1	14.0663	1433.31	spl	0.0372055	0.063205	0.0502558	-	-	-	-	-	-	-	-		4019.49	43.3111	762.625	3.30203e-06	0.135838	-579.015	8.23675	4.66832	-	-	155.901	87.5977	0	25.1399	0	37.9609	12.804	0	0	0.000467456	0.764628	23.3301	0	0	29.9053	0	17.8483	10.7331	0	0	0.000435645	0.142733	41.3701
203	1	14.0663	1433.31	opx	29.3634	31.1193	31.0668	-	-	-	-	-	-	-	-		3201.4	65.088	1225.49	3.84998e-06	0.128982	-633.422	7.00004	4.26702	-	-	79.1513	58.2893	48.4879	2.25405	2.4395	42.1378	4.07506	0	0.0121414	0.00391045	0.104554	0.485022	0	54.4801	4.29801	2.55848	31.7579	5.47564	0	0.0140733	0.0058417	0.0312851	1.37864
204	1	14.0161	1433.22	system	100	100	100	-7.17747	-1.88811	0	0.435212	0.0152741	0.139191	0.166385	0.0685782	0.396124	3196.57	0.00312908	[1310.8169825446732]	[4.175578334810516e-6]	[0.13039612002219775]	[-626.9638003832172]	6.35297	2.99205	7.31052	4.27509	90.8587	28.6169	37.9781	0.787479	1.17502	54.1445	5.71479	0	0.00999999	0.00339833	0.0339949	0.152626	0	45.2259	1.59145	1.3061	43.2497	8.13862	0	0.012285	0.00538056	0.010781	0.459797
204	1	14.0161	1433.22	liq	1.73423	2.01836	2.22802	-	-	-	-	-	-	-	-		2895.1	63.7901	1400.31	6.19006e-06	0.144556	-617.063	3.49257	2.1957e-09	-	-	35.3146	1.39575e-17	45.4704	6.81976	14.5314	23.7295	8.6834	0	0.371636	0.130591	0.176418	0.0869649	0	46.5249	11.842	13.8785	16.2862	10.6253	0	0.39228	0.177655	0.0480716	0.225105
204	1	14.0161	1433.22	ol	68.8905	66.8266	66.6821	-	-	-	-	-	-	-	-		3202.75	45.8426	1345.4	4.26343e-06	0.130641	-624.254	7.46795	4.27858	-	-	100.444	58.6304	33.3333	0	0.305656	60.0244	6.33657	0	0	0	0	0	0	40.9202	0	0.350243	49.4268	9.30273	0	0	0	0	0
204	1	14.0161	1433.22	spl	0.0372942	0.0633784	0.0503799	-	-	-	-	-	-	-	-		4020.37	43.3172	764.211	3.30446e-06	0.135854	-578.83	8.23515	4.66751	-	-	155.871	87.5863	0	25.0863	0	37.9449	12.8223	0	0	0.000455698	0.766961	23.3791	0	0	29.8322	0	17.8351	10.7452	0	0	0.000424555	0.143124	41.444
204	1	14.0161	1433.22	opx	29.338	31.0917	31.0395	-	-	-	-	-	-	-	-		3201.2	65.0904	1228.95	3.85132e-06	0.128977	-633.454	6.99957	4.26727	-	-	79.1162	58.2926	48.4904	2.249	2.42823	42.1507	4.0758	0	0.0121139	0.00386246	0.104468	0.485363	0	54.4868	4.28869	2.54685	31.7699	5.47703	0	0.0140423	0.00577042	0.0312613	1.37971
205	1	13.9659	1433.14	system	100	100	100	-7.17784	-1.88474	0	0.436039	0.0150862	0.138568	0.166253	0.0685102	0.399075	3196.4	0.00312925	[1305.5974394127275]	[4.176660554806075e-6]	[0.1303911794680834]	[-627.0095749796108]	6.35183	2.99219	7.30962	4.27529	90.8041	28.618	37.9755	0.785335	1.17031	54.1535	5.71538	0	0.00999999	0.00335377	0.0339445	0.152645	0	45.2249	1.58719	1.30093	43.2589	8.13984	0	0.0122856	0.00531025	0.0107655	0.459878
205	1	13.9659	1433.14	liq	1.73421	2.01837	2.22849	-	-	-	-	-	-	-	-		2894.35	63.8315	1400.79	6.1876e-06	0.144541	-617.109	3.49095	2.1971e-09	-	-	35.2726	1.39717e-17	45.5009	6.8144	14.509	23.7295	8.68132	0	0.372299	0.128882	0.176423	0.0872103	0	46.5575	11.8331	13.8575	16.2867	10.6231	0	0.392991	0.175335	0.0480745	0.225747
205	1	13.9659	1433.14	ol	68.9159	66.8541	66.7089	-	-	-	-	-	-	-	-		3202.61	45.8444	1338.75	4.26479e-06	0.130636	-624.311	7.46684	4.27875	-	-	100.381	58.6323	33.3333	0	0.304963	60.0257	6.33602	0	0	0	0	0	0	40.9205	0	0.349452	49.4281	9.30198	0	0	0	0	0
205	1	13.9659	1433.14	spl	0.0373871	0.0635592	0.0505099	-	-	-	-	-	-	-	-		4021.25	43.3232	764.047	3.309e-06	0.13587	-578.648	8.23327	4.6667	-	-	155.821	87.5752	0	25.0328	0	37.9294	12.8402	0	0	0.000444253	0.769303	23.4279	0	0	29.7593	0	17.8223	10.7568	0	0	0.000413764	0.143516	41.5176
205	1	13.9659	1433.14	opx	29.3125	31.0639	31.0121	-	-	-	-	-	-	-	-		3201	65.0928	1226.06	3.85159e-06	0.128972	-633.488	6.99871	4.26753	-	-	79.0631	58.296	48.4929	2.24398	2.41701	42.1637	4.07638	0	0.0120859	0.00381517	0.104381	0.485703	0	54.4935	4.27941	2.53526	31.7819	5.4782	0	0.014011	0.00570017	0.0312377	1.38077
206	1	13.9157	1433.05	system	100	100	100	-7.17826	-1.88141	0	0.436869	0.0149006	0.137945	0.16612	0.0684444	0.402078	3196.24	0.00312942	[1313.8681314997064]	[4.178482817722045e-6]	[0.13038641159160258]	[-627.0557694488357]	6.35244	2.99231	7.31033	4.27547	90.8208	28.619	37.9729	0.7832	1.16562	54.1627	5.71573	0	0.00999999	0.00330986	0.0338942	0.152665	0	45.2239	1.58295	1.29578	43.2684	8.14074	0	0.0122862	0.00524098	0.0107501	0.459961
206	1	13.9157	1433.05	liq	1.73423	2.01844	2.22901	-	-	-	-	-	-	-	-		2893.61	63.8735	1401.22	6.18447e-06	0.144526	-617.153	3.48937	2.19851e-09	-	-	35.2317	1.39861e-17	45.5317	6.80885	14.4863	23.7294	8.67976	0	0.372939	0.127193	0.176428	0.0874556	0	46.5902	11.8237	13.8362	16.2871	10.6215	0	0.393677	0.173042	0.0480773	0.226388
206	1	13.9157	1433.05	ol	68.9414	66.8817	66.7358	-	-	-	-	-	-	-	-		3202.47	45.8462	1348.3	4.266e-06	0.130631	-624.366	7.46788	4.2789	-	-	100.421	58.634	33.3333	0	0.304265	60.0265	6.33592	0	0	0	0	0	0	40.9206	0	0.348653	49.4289	9.30186	0	0	0	0	0
206	1	13.9157	1433.05	spl	0.0374853	0.0637491	0.0506469	-	-	-	-	-	-	-	-		4022.15	43.3293	764.861	3.30701e-06	0.135886	-578.462	8.2325	4.66587	-	-	155.846	87.5636	0	24.979	0	37.9129	12.8589	0	0	0.000433101	0.771657	23.477	0	0	29.686	0	17.809	10.7691	0	0	0.00040325	0.14391	41.5916
206	1	13.9157	1433.05	opx	29.2869	31.0361	30.9845	-	-	-	-	-	-	-	-		3200.8	65.0952	1232.24	3.8548e-06	0.128966	-633.52	6.99844	4.26778	-	-	79.0371	58.2992	48.4954	2.23892	2.40578	42.1765	4.07723	0	0.0120575	0.0037683	0.104294	0.486037	0	54.5001	4.27008	2.52366	31.7938	5.47972	0	0.013979	0.00563054	0.0312138	1.38182
207	1	13.8655	1432.97	system	100	100	100	-7.17863	-1.87806	0	0.437701	0.0147172	0.137323	0.165987	0.0683776	0.405122	3196.07	0.00312959	[1306.0970907952412]	[4.177849904468472e-6]	[0.130381546064486]	[-627.1009258593601]	6.35128	2.99245	7.30942	4.27567	90.7656	28.62	37.9702	0.781055	1.16093	54.1715	5.71648	0	0.00999999	0.00326643	0.0338437	0.152685	0	45.2229	1.57869	1.29062	43.2774	8.14217	0	0.0122867	0.00517246	0.0107345	0.46004
207	1	13.8655	1432.97	liq	1.73425	2.0185	2.22953	-	-	-	-	-	-	-	-		2892.86	63.9155	1399.42	6.18056e-06	0.144511	-617.198	3.48767	2.19994e-09	-	-	35.1883	1.40006e-17	45.5626	6.80331	14.4636	23.7295	8.67771	0	0.373596	0.125526	0.176432	0.0877016	0	46.6234	11.8145	13.8149	16.2877	10.6193	0	0.394383	0.17078	0.0480797	0.227032
207	1	13.8655	1432.97	ol	68.967	66.9094	66.7628	-	-	-	-	-	-	-	-		3202.33	45.8479	1340.64	4.26469e-06	0.130626	-624.422	7.46694	4.27906	-	-	100.365	58.6358	33.3333	0	0.303565	60.0277	6.33544	0	0	0	0	0	0	40.9208	0	0.347853	49.4301	9.3012	0	0	0	0	0
207	1	13.8655	1432.97	spl	0.0375881	0.0639469	0.0507902	-	-	-	-	-	-	-	-		4023.03	43.3354	764.296	3.30949e-06	0.135902	-578.278	8.23052	4.66506	-	-	155.789	87.5524	0	24.9254	0	37.8973	12.877	0	0	0.000422229	0.774023	23.526	0	0	29.6131	0	17.7961	10.7808	0	0	0.000393005	0.144306	41.6653
207	1	13.8655	1432.97	opx	29.2612	31.0081	30.9569	-	-	-	-	-	-	-	-		3200.6	65.0976	1223.78	3.8556e-06	0.128961	-633.553	6.99724	4.26804	-	-	78.9691	58.3026	48.4979	2.23389	2.39459	42.1895	4.07785	0	0.0120296	0.00372207	0.104207	0.486372	0	54.5068	4.26079	2.5121	31.8058	5.48094	0	0.0139477	0.00556187	0.0311901	1.38287
208	1	13.8153	1432.89	system	100	100	100	-7.17905	-1.87474	0	0.438535	0.0145361	0.136702	0.165855	0.0683126	0.408219	3195.91	0.00312975	[1309.7929757111478]	[4.178219070392324e-6]	[0.1303768481926197]	[-627.1467517515156]	6.35126	2.99258	7.30954	4.27585	90.7568	28.621	37.9675	0.778918	1.15624	54.1807	5.71688	0	0.00999999	0.00322361	0.0337933	0.152704	0	45.2219	1.57445	1.28547	43.2868	8.14314	0	0.0122873	0.00510489	0.0107191	0.460122
208	1	13.8153	1432.89	liq	1.73428	2.01856	2.23007	-	-	-	-	-	-	-	-		2892.11	63.9581	1402.05	6.17812e-06	0.144496	-617.241	3.48629	2.20137e-09	-	-	35.1513	1.40153e-17	45.5938	6.79757	14.4405	23.7295	8.67619	0	0.374232	0.12388	0.176434	0.0879476	0	46.6566	11.8049	13.7933	16.2881	10.6178	0	0.395067	0.168545	0.0480818	0.227676
208	1	13.8153	1432.89	ol	68.9926	66.9372	66.7898	-	-	-	-	-	-	-	-		3202.2	45.8497	1343.42	4.26462e-06	0.130621	-624.477	7.46704	4.27921	-	-	100.36	58.6375	33.3333	0	0.30286	60.0284	6.3354	0	0	0	0	0	0	40.9209	0	0.347046	49.4309	9.30117	0	0	0	0	0
208	1	13.8153	1432.89	spl	0.0376962	0.064154	0.0509406	-	-	-	-	-	-	-	-		4023.92	43.3415	762.201	3.3101e-06	0.135919	-578.09	8.22862	4.66423	-	-	155.74	87.5407	0	24.8714	0	37.8806	12.896	0	0	0.000411634	0.7764	23.5752	0	0	29.5396	0	17.7827	10.7933	0	0	0.000383022	0.144704	41.7393
208	1	13.8153	1432.89	opx	29.2354	30.9801	30.9292	-	-	-	-	-	-	-	-		3200.4	65.1	1229.25	3.8568e-06	0.128956	-633.585	6.99704	4.26829	-	-	78.9459	58.3058	48.5004	2.22883	2.38339	42.2022	4.07873	0	0.0120013	0.00367626	0.10412	0.486701	0	54.5134	4.25143	2.50053	31.8176	5.48252	0	0.0139158	0.00549379	0.0311661	1.3839
209	1	13.7651	1432.81	system	100	100	100	-7.17941	-1.8714	0	0.439371	0.0143567	0.13608	0.165723	0.0682467	0.411357	3195.74	0.00312992	[1306.7437223412119]	[4.1809327872367e-6]	[0.13037209568232674]	[-627.1914490296092]	6.35042	2.99271	7.30893	4.27604	90.7148	28.622	37.9648	0.776772	1.15155	54.1895	5.71769	0	0.00999999	0.00318125	0.0337426	0.152723	0	45.2207	1.57018	1.28031	43.2959	8.14467	0	0.0122879	0.00503804	0.0107035	0.4602
209	1	13.7651	1432.81	liq	1.73434	2.01867	2.23065	-	-	-	-	-	-	-	-		2891.36	64.0008	1399.48	6.17609e-06	0.144481	-617.285	3.48445	2.20282e-09	-	-	35.1051	1.40301e-17	45.6252	6.79182	14.4173	23.7296	8.67421	0	0.37488	0.122253	0.176435	0.0881948	0	46.6902	11.7952	13.7716	16.2887	10.6157	0	0.395763	0.166337	0.0480836	0.228323
209	1	13.7651	1432.81	ol	69.0184	66.9651	66.8169	-	-	-	-	-	-	-	-		3202.06	45.8515	1340.49	4.26781e-06	0.130616	-624.533	7.46643	4.27937	-	-	100.321	58.6393	33.3333	0	0.302153	60.0295	6.33501	0	0	0	0	0	0	40.9211	0	0.346237	49.432	9.30063	0	0	0	0	0
209	1	13.7651	1432.81	spl	0.0378088	0.0643689	0.0510972	-	-	-	-	-	-	-	-		4024.81	43.3476	761.098	3.31016e-06	0.135935	-577.905	8.22684	4.66341	-	-	155.697	87.5293	0	24.8175	0	37.8647	12.9143	0	0	0.000401294	0.778793	23.6243	0	0	29.4664	0	17.7696	10.8053	0	0	0.000373285	0.145105	41.8132
209	1	13.7651	1432.81	opx	29.2095	30.9519	30.9013	-	-	-	-	-	-	-	-		3200.2	65.1025	1225.87	3.85831e-06	0.12895	-633.618	6.99608	4.26854	-	-	78.8887	58.309	48.5029	2.22379	2.37222	42.2151	4.0794	0	0.0119733	0.00363099	0.104033	0.48703	0	54.5201	4.24212	2.48898	31.8296	5.4838	0	0.0138843	0.00542653	0.0311423	1.38494
210	1	13.7149	1432.73	system	100	100	100	-7.17972	-1.86799	0	0.440207	0.0141801	0.135463	0.165592	0.0681782	0.414542	3195.57	0.00313009	[1306.4518394861686]	[4.180318498488189e-6]	[0.13036723424518076]	[-627.2371732022721]	6.35016	2.99284	7.30884	4.27624	90.6957	28.6231	37.9621	0.77463	1.14686	54.1986	5.71817	0	0.00999999	0.00313941	0.033692	0.152743	0	45.2197	1.56593	1.27516	43.3052	8.14575	0	0.0122885	0.00497202	0.0106879	0.460281
210	1	13.7149	1432.73	liq	1.73428	2.01864	2.23108	-	-	-	-	-	-	-	-		2890.59	64.0436	1399.09	6.17245e-06	0.144465	-617.331	3.48283	2.20428e-09	-	-	35.0633	1.4045e-17	45.6569	6.78608	14.3941	23.7299	8.6719	0	0.375544	0.120651	0.176435	0.0884418	0	46.7241	11.7857	13.7499	16.2894	10.6132	0	0.396477	0.164163	0.048085	0.22897
210	1	13.7149	1432.73	ol	69.0443	66.9931	66.8442	-	-	-	-	-	-	-	-		3201.91	45.8533	1341.13	4.2655e-06	0.130611	-624.589	7.46659	4.27953	-	-	100.318	58.6412	33.3333	0	0.301445	60.0309	6.33435	0	0	0	0	0	0	40.9214	0	0.345428	49.4335	9.29974	0	0	0	0	0
210	1	13.7149	1432.73	spl	0.0379264	0.0645923	0.0512606	-	-	-	-	-	-	-	-		4025.69	43.3536	763.523	3.31188e-06	0.135952	-577.721	8.22563	4.66261	-	-	155.691	87.5181	0	24.7638	0	37.8493	12.9321	0	0	0.000391236	0.781192	23.6732	0	0	29.3936	0	17.7569	10.8169	0	0	0.000363816	0.145507	41.8868
210	1	13.7149	1432.73	opx	29.1835	30.9237	30.8734	-	-	-	-	-	-	-	-		3199.99	65.1049	1223.63	3.86152e-06	0.128945	-633.651	6.99518	4.2688	-	-	78.8338	58.3124	48.5053	2.21877	2.36111	42.228	4.07991	0	0.0119457	0.00358642	0.103947	0.487358	0	54.5268	4.23285	2.4775	31.8417	5.48489	0	0.0138534	0.00536031	0.0311186	1.38597
211	1	13.6647	1432.64	system	100	100	100	-7.18012	-1.86462	0	0.441042	0.0140078	0.134855	0.16546	0.0681106	0.417787	3195.4	0.00313026	[1311.79822579446]	[4.182599005192612e-6]	[0.1303621639230015]	[-627.2839464351188]	6.35022	2.99298	7.30903	4.27643	90.6898	28.6243	37.9594	0.772499	1.1422	54.208	5.71843	0	0.00999999	0.00309822	0.0336416	0.152763	0	45.2187	1.5617	1.27004	43.3148	8.14653	0	0.0122891	0.00490704	0.0106725	0.460364
211	1	13.6647	1432.64	liq	1.73389	2.01822	2.23108	-	-	-	-	-	-	-	-		2889.83	64.0865	1399.79	6.16925e-06	0.144449	-617.376	3.48128	2.20573e-09	-	-	35.0228	1.40598e-17	45.6887	6.78038	14.371	23.7297	8.6698	0	0.376241	0.119086	0.176432	0.0886846	0	46.7581	11.7761	13.7282	16.2898	10.6109	0	0.397225	0.162038	0.0480857	0.229605
211	1	13.6647	1432.64	ol	69.0702	67.0212	66.8716	-	-	-	-	-	-	-	-		3201.77	45.855	1347.23	4.26851e-06	0.130606	-624.645	7.46688	4.2797	-	-	100.322	58.643	33.3333	0	0.30074	60.0319	6.33398	0	0	0	0	0	0	40.9216	0	0.344621	49.4346	9.29923	0	0	0	0	0
211	1	13.6647	1432.64	spl	0.0380506	0.0648269	0.0514329	-	-	-	-	-	-	-	-		4026.56	43.3597	764.562	3.31258e-06	0.135968	-577.539	8.22449	4.6618	-	-	155.69	87.5069	0	24.7106	0	37.8334	12.9503	0	0	0.000381541	0.783567	23.7217	0	0	29.3214	0	17.744	10.8288	0	0	0.000354691	0.145904	41.9596
211	1	13.6647	1432.64	opx	29.1578	30.8958	30.8459	-	-	-	-	-	-	-	-		3199.79	65.1073	1227.7	3.86209e-06	0.12894	-633.684	6.9948	4.26905	-	-	78.8029	58.3156	48.5078	2.21379	2.35014	42.2407	4.0806	0	0.0119194	0.00354293	0.103861	0.487676	0	54.5334	4.22365	2.46617	31.8534	5.4862	0	0.0138238	0.00529568	0.0310951	1.38697
212	1	13.6145	1432.55	system	100	100	100	-7.18062	-1.86135	0	0.44188	0.0138377	0.134245	0.165327	0.0680469	0.421085	3195.24	0.00313042	[1306.8323729060214]	[4.182961111886666e-6]	[0.13035735057161177]	[-627.3300182469807]	6.34933	2.99311	7.30836	4.27662	90.6457	28.6252	37.9567	0.770388	1.13758	54.2169	5.71894	0	0.00999999	0.003058	0.0335916	0.152782	0	45.2176	1.5575	1.26497	43.3241	8.14763	0	0.0122897	0.00484357	0.0106571	0.460443
212	1	13.6145	1432.55	liq	1.73388	2.01824	2.23157	-	-	-	-	-	-	-	-		2889.08	64.1298	1399.45	6.16736e-06	0.144434	-617.419	3.47961	2.20721e-09	-	-	34.98	1.40749e-17	45.7206	6.77449	14.3476	23.7293	8.66823	0	0.376879	0.117541	0.176429	0.0889271	0	46.7921	11.7662	13.7062	16.29	10.6093	0	0.397909	0.15994	0.0480863	0.23024
212	1	13.6145	1432.55	ol	69.0959	67.049	66.8987	-	-	-	-	-	-	-	-		3201.64	45.8568	1339.65	4.26766e-06	0.130601	-624.7	7.466	4.27985	-	-	100.27	58.6447	33.3333	0	0.30003	60.0326	6.33405	0	0	0	0	0	0	40.9216	0	0.343809	49.4352	9.29935	0	0	0	0	0
212	1	13.6145	1432.55	spl	0.0381792	0.0650693	0.0516111	-	-	-	-	-	-	-	-		4027.46	43.3657	765.109	3.31428e-06	0.135984	-577.353	8.22306	4.66098	-	-	155.671	87.4953	0	24.6572	0	37.8167	12.9695	0	0	0.000372099	0.785951	23.7704	0	0	29.2488	0	17.7306	10.8414	0	0	0.000345806	0.146302	42.0326
212	1	13.6145	1432.55	opx	29.132	30.8677	30.8182	-	-	-	-	-	-	-	-		3199.6	65.1098	1227.52	3.8651e-06	0.128934	-633.717	6.99415	4.2693	-	-	78.76	58.3188	48.5103	2.20879	2.33916	42.2531	4.08155	0	0.0118914	0.00349989	0.103774	0.487989	0	54.5399	4.21439	2.45482	31.865	5.48785	0	0.0137922	0.00523171	0.0310714	1.38795
213	1	13.5643	1432.47	system	100	100	100	-7.181	-1.85801	0	0.442721	0.0136683	0.133632	0.165196	0.0679815	0.424419	3195.07	0.00313059	[1309.3141082772343]	[4.185110352474975e-6]	[0.13035261981059523]	[-627.374793864292]	6.34906	2.99324	7.30827	4.27681	90.6269	28.6262	37.954	0.768269	1.13297	54.2256	5.71984	0	0.00999999	0.00301827	0.0335414	0.1528	0	45.2164	1.55329	1.25989	43.3329	8.14927	0	0.0122902	0.00478085	0.0106417	0.460518
213	1	13.5643	1432.47	liq	1.73414	2.01857	2.23241	-	-	-	-	-	-	-	-		2888.31	64.1733	1399.97	6.163e-06	0.144418	-617.464	3.47813	2.2087e-09	-	-	34.9409	1.40902e-17	45.7528	6.76852	14.324	23.7295	8.66608	0	0.377498	0.116007	0.176425	0.0891731	0	46.8266	11.7562	13.6841	16.2906	10.607	0	0.398576	0.157858	0.0480867	0.230884
213	1	13.5643	1432.47	ol	69.1217	67.0769	66.9258	-	-	-	-	-	-	-	-		3201.5	45.8586	1343.74	4.27095e-06	0.130596	-624.756	7.46606	4.28001	-	-	100.263	58.6466	33.3333	0	0.299316	60.0337	6.33361	0	0	0	0	0	0	40.9218	0	0.342992	49.4364	9.29875	0	0	0	0	0
213	1	13.5643	1432.47	spl	0.0383113	0.0653177	0.051794	-	-	-	-	-	-	-	-		4028.34	43.3718	763.555	3.31589e-06	0.136	-577.169	8.22109	4.66017	-	-	155.615	87.484	0	24.6035	0	37.8008	12.9877	0	0	0.000362832	0.788367	23.8192	0	0	29.1762	0	17.7177	10.8533	0	0	0.000337089	0.146706	42.1059
[truncated: 316 more rows]
[truncated: 12 more columns]

## Sheet: 1,605°C Tp
point[#]	X[0.0-1.0]	P[kbar]	T[Â°C]	phase	mode[mol%]	mode[wt%]	mode[vol%]	log10(fO2)	log10(dQFM)	aH2O	aSiO2	aTiO2	aAl2O3	aMgO	aFeO	meltViscosity[Pa.s]	density[kg/m3]	volume[cm3/mol]	heatCapacity[J/kg/K]	alpha[1/K]	Entropy[kJ/K]	Enthalpy[kJ/mol]	Vp[km/s]	Vs[km/s]	Vp_S[km/s]	Vs_S[km/s]	BulkMod[GPa]	ShearMod[GPa]	SiO2[mol%]	Al2O3[mol%]	CaO[mol%]	MgO[mol%]	FeO[mol%]	K2O[mol%]	Na2O[mol%]	TiO2[mol%]	O[mol%]	Cr2O3[mol%]	H2O[mol%]	SiO2[wt%]	Al2O3[wt%]	CaO[wt%]	MgO[wt%]	FeO[wt%]	K2O[wt%]	Na2O[wt%]	TiO2[wt%]	O[wt%]	Cr2O3[wt%]
[truncated: 4,181 more rows]
[truncated: 12 more columns]

[truncated: 1 more sheets: 1,610°C Tp]
