# Supplementary material for: Modern arc-like water content in the source of 3.1-billion-year-old volcanic rocks
Source: Nat Commun. 2026 Jul 7;17:5630. doi: 10.1038/s41467-026-74653-1 (PMC13342610; doi:10.1038/s41467-026-74653-1)
Supplement: Supplementary file 17 — Source Data [file 41467_2026_74653_MOESM17_ESM.zip]

Archive with 4 entries (3 files):
- Source Data/
- Source Data/Source Data Figure 3.xlsx
- Source Data/Source Data Supplementary Figure 1.xlsx
- Source Data/Source Data Supplementary Figure 2.xlsx
