# Supplementary material for: Modern arc-like water content in the source of 3.1-billion-year-old volcanic rocks
Source: Nat Commun. 2026 Jul 7;17:5630. doi: 10.1038/s41467-026-74653-1 (PMC13342610; doi:10.1038/s41467-026-74653-1)
Supplement: Supplementary file 17 — Source Data [file 41467_2026_74653_MOESM17_ESM.zip › Source Data/Source Data Figure 3.xlsx]

## Sheet: Panel a
c. 3.8 Ga Isua tholeiitic basalts, North Atlantic Craton
Sample	Rb (ppm)	Ba (ppm)	Th (ppm)	U (ppm)	Nb (ppm)	Ta (ppm)	La (ppm)	Ce (ppm)	Pb (ppm)	Pr (ppm)	Nd (ppm)	Sr (ppm)	Zr (ppm)	Hf (ppm)	Sm (ppm)	Eu (ppm)	Ti (ppm)	Gd (ppm)	Tb (ppm)	Dy (ppm)	Y (ppm)	Ho (ppm)	Er (ppm)	Tm (ppm)	Yb (ppm)	Lu (ppm)	Ref.
462923	0.84	5	0.5	0.11	3.39	0.14	4.588	11.578	5.4	1.766	8.93	149	66.7	2.03	2.823	1.026	5155.57	3.459	0.554	3.521	18	0.698	1.961	0.277	1.704	0.257	[1]
462924	3.56	8	0.53	0.14	2.71	0.16	5.466	13.325	5.63	2.007	9.991	139	64.9	1.99	3.104	1.024	5035.67	3.804	0.596	3.94	19.8	0.794	2.174	0.314	1.975	0.282	[1]
462955	11.69	51	0.43	0.12	2.68	0.16	6.359	15.193	6.69	2.216	11.04	319	62.1	1.94	3.2	1.16	5275.46	3.936	0.621	3.894	19.9	0.777	2.154	0.3	1.326	0.259	[1]
462956	5.44	27	0.48	0.13	2.92	0.16	6.271	15.199	7.15	2.268	10.94	218	65.7	2.26	3.397	1.006	5395.36	3.756	0.585	3.459	19.2	0.708	1.991	0.308	1.858	0.246	[1]
462957	1.29	12	0.46	0.14	2.74	0.15	5.053	12.531	5.17	1.893	9.258	203	67.5	1.93	2.854	0.87	5275.46	3.529	0.563	3.642	19.1	0.696	1.933	0.276	1.821	0.246	[1]
462958	0.81	10	0.51	0.11	2.85	0.16	5.331	13.161	6.7	1.973	9.914	207	66.8	2.12	2.822	0.951	5335.41	3.46	0.546	3.449	17.3	0.678	1.851	0.263	1.649	0.243	[1]
462959	3.31	27	0.7	0.13	2.79	0.17	7.37	16.28	5.38	2.36	11.42	314	64	1.99	3.32	1.07	5335.41	3.64	0.57	3.49	17.8	0.71	1.85	0.26	1.67	0.23	[1]
462960	0.84	22	0.5	0.13	2.92	0.16	5.917	13.511	5.97	2.1	10.148	203	68.7	2.04	2.989	1.05	5395.36	3.645	0.565	3.575	18.3	0.727	1.969	0.263	1.717	0.232	[1]
462963	4.57	21	0.54	0.15	2.73	0.17	6.227	14.404	6.36	2.18	10.724	284	69.1	2.2	3.091	1.005	5395.36	3.613	0.566	3.578	17.8	0.706	1.983	0.288	1.673	0.223	[1]
462964	4.55	9	0.46	0.09	2.58	0.18	5.736	13.725	5.96	2.058	10.311	260	67.2	2.32	3.373	1.009	5515.26	3.77	0.581	3.556	16.9	0.683	1.854	0.265	1.589	0.316	[1]
462920	17.9	28	0.54	0.09	2.09	0.15	2.438	6.737	1.72	1.123	6.332	18	66.8	1.97	2.762	1.234	4975.72	4.36	0.789	5.432	27.2	1.103	2.994	0.425	2.64	0.344	[1]
462926	19.9	49	0.53	0.1	2.46	0.16	2.994	8.024	2.08	1.28	6.915	16	68.5	2.08	2.47	1.089	5335.41	3.609	0.625	4.163	20.9	0.857	2.449	0.353	2.208	0.302	[1]
462935	36.9	74	0.51	0.07	2.48	0.15	3.601	10.226	2.92	1.606	8.235	22	68.4	2.18	2.773	0.993	5335.41	3.641	0.617	4.021	20.9	0.821	2.251	0.309	1.927	0.247	[1]
462937	11.5	34	0.5	0.09	2.54	0.16	3.507	10.531	3.28	1.668	8.342	35	65.6	2.14	2.839	0.95	5035.67	3.777	0.618	3.923	19.9	0.801	2.26	0.334	1.86	0.248	[1]
462938	37.5	140	0.79	0.13	2.86	0.18	3.866	9.907	2.56	1.692	9.092	14	67.5	1.9	3.252	1.128	5395.36	4.239	0.715	4.601	23.2	0.957	2.658	0.383	2.346	0.302	[1]
462941	79.4	238	0.46	0.06	2.26	0.16	2.196	6.488	2.53	1.148	6.578	15	65.5	1.99	2.433	0.798	5035.67	3.345	0.574	3.821	18.5	0.761	2.119	0.292	1.725	0.231	[1]
462942	16.3	59	0.46	0.11	2.65	0.16	3.811	10.65	3.04	1.69	8.538	40	65.4	1.98	2.776	0.945	5035.67	3.449	0.583	3.741	19.4	0.744	2.202	0.292	1.86	0.261	[1]
Geometric mean	6.59417	28.3832	0.517316	0.108664	2.67052	0.160279	4.49561	11.4626	4.21225	1.78354	9.08226	84.1372	66.47	2.05902	2.94379	1.01303	5248.22	3.69893	0.601315	3.84414	19.521	0.771153	2.13732	0.303116	1.83328	0.260903
>3.8 Ga Nuvvuagittuq high-Ti basalts, Superior Craton
Sample	Rb (ppm)	Ba (ppm)	Th (ppm)	U (ppm)	Nb (ppm)	Ta (ppm)	La (ppm)	Ce (ppm)	Pb (ppm)	Pr (ppm)	Nd (ppm)	Sr (ppm)	Zr (ppm)	Hf (ppm)	Sm (ppm)	Eu (ppm)	Ti (ppm)	Gd (ppm)	Tb (ppm)	Dy (ppm)	Y (ppm)	Ho (ppm)	Er (ppm)	Tm (ppm)	Yb (ppm)	Lu (ppm)	Ref.
PC-129	28.34	221	0.73		2.53	0.19	4.77	11.3		1.48	6.86	48.71	54.3	1.6	1.86	0.505	4562.08	2.12	0.46	3.15	16.4	0.66	2.07	0.33	2.14	0.325	[2]
PC-132	30.81	79	0.81		3.16	0.19	4.04	9.8		1.45	6.98	75.09	55.5	1.5	2.1	0.704	5371.38	2.68	0.49	3.2	17.44	0.68	2.04	0.304	1.96	0.309	[2]
Geometric mean	29.5492	132.133	0.76896		2.82751	0.19	4.38985	10.5233		1.46492	6.91974	60.4784	54.8967	1.54919	1.97636	0.596255	4950.22	2.38361	0.474763	3.1749	16.912	0.669925	2.05495	0.316733	2.04802	0.316899
c. 3.18 Ga Regal basalts, Pilbara Craton
Sample	Rb (ppm)	Ba (ppm)	Th (ppm)	U (ppm)	Nb (ppm)	Ta (ppm)	La (ppm)	Ce (ppm)	Pb (ppm)	Pr (ppm)	Nd (ppm)	Sr (ppm)	Zr (ppm)	Hf (ppm)	Sm (ppm)	Eu (ppm)	Ti (ppm)	Gd (ppm)	Tb (ppm)	Dy (ppm)	Y (ppm)	Ho (ppm)	Er (ppm)	Tm (ppm)	Yb (ppm)	Lu (ppm)	Ref.
160235	5.4	195	0.7	0.17	4.3	0.4	5.07	13.27			11.05	78.2	100	2.8	3.7	1.144	9170.68	4.81	0.87	5.33	31.1	1.08	3.44		3.31	0.46	[3]
176712	7	186	0.7	0.15	3.9	0.3	5	13.65			10.67	91.8	90	2.5	3.51	1.226	8885.67	4.8	0.93	5.21	33.4	1.09	3.45		3.32	0.49	[3]
176709	10	126	0.5	0.12	3.2	0.2	4.19	11.36			8.95	141	71	2	2.75	1.007	7555.54	3.94	0.76	4.13	27	0.89	2.71		2.62	0.38	[3]
160229	2.7	38	0.3		2.6	0.2	3.01	8.27		1.33	7.13	142.2	61	1.8	2.51	0.831	6330.32	3.15	0.59	3.57	19	0.73	2.25		2.17	0.31	[4]
160231	3	40	0.4	0.1	3.1	0.2	3.66	9.8		1.59	8.56	130.9	72	2	2.88	0.934	7549.91	3.96	0.72	4.27	25.7	0.88	2.79		2.79	0.4	[4]
176711	5.1	78	0.4		2.7	0.2	3.42	9.45		1.36	7.61	118.1	60	1.8	2.53	0.902	6899.53	3.59	0.68	3.88	24.4	0.79	2.49		2.44	0.36	[4]
160237	3.1	23	0.4	0.11	3	0.2	3.67	9.92		1.62	8.61	118.4	72	2	3	0.987	7417.31	3.95	0.72	4.48	25.8	0.91	2.86		2.76	0.39	[4]
160236	7	59	0.6	0.13	3.4	0.3	4.21	11.01		1.76	9.01	120.1	78	2.2	3.06	1.005	7616.03	4.06	0.75	4.54	25.9	0.94	2.85		2.92	0.39	[4]
160228	4.3	159	0.5	0.13	3.3	0.3	3.99	10.5	0.6	1.69	8.95	99.6	76	2.1	3.03	0.979	7726.52	4.17	0.76	4.67	27.7	0.98	3		2.93	0.41	[4]
176705	17.5	109	0.4	0.1	3	0.2	3.71	11.03		1.57	8.81	154.3	69	2	2.95	1.021	7454.23	3.88	0.77	4.3	27.8	0.91	2.87		2.78	0.4	[4]
176708	3.4	52	0.5	0.11	3.1	0.2	4.09	10.99		1.53	8.81	98.7	72	2.1	2.76	1	7891.1	4.05	0.78	4.42	28.8	0.94	2.87		2.92	0.41	[4]
176704	8.5	69	0.5	0.1	3.3	0.2	4.14	11.78		1.65	9.38	109.8	77	2.2	3.03	1.074	8202.68	4.18	0.82	4.57	28.7	0.97	2.95		2.98	0.42	[4]
176710		38	0.5	0.13	3.3	0.3	4.34	12.01	0.9	1.69	9.32	116.4	71	2.1	2.99	1.014	7703.92	3.98	0.79	4.46	27.4	0.95	2.89		2.79	0.4	[4]
176706	5.7	61	0.5	0.11	3.2	0.2	5.19	11.59	0.6	1.64	9.39	147.2	73	2.2	3.01	1.016	7796.92	4.07	0.82	4.38	28.6	0.94	2.95		2.79	0.42	[4]
160232	2	19	0.4	0.11	3	0.2	7.29	9.9		1.6	8.34	167.9	69	1.9	2.85	0.949	7419.4	3.65	0.71	4.17	25.3	0.89	2.79		2.74	0.37	[4]
176715	8.2	115	0.6	0.14	3.4	0.2	4.36	12.36	0.6	1.71	9.62	150	79	2.3	3.12	1.118	8700.77	4.36	0.86	4.71	30.2	1.01	3.11		3.09	0.45	[4]
176718		38	0.7	0.17	3.9	0.3	4.91	13.42	1.1	1.9	10.27	132.2	87	2.5	3.22	1.156	9160.27	4.52	0.88	4.86	30.3	1.03	3.1		3.08	0.43	[4]
176713	2	40	0.6	0.14	3.6	0.3	4.7	13	0.8	1.8	10.28	143.4	82	2.4	3.26	1.127	8919.22	4.54	0.88	5.06	31.4	1.06	3.22		3.25	0.47	[4]
160247	4.7	184	0.7	0.15	3.9	0.3	4.87	12.79		2.03	10.61	118.4	89	2.6	3.44	1.279	8576.97	4.81	0.87	5.17	30.8	1.07	3.24		3.18	0.46	[4]
160233	6.5	37	0.7	0.16	4	0.3	4.91	12.97	0.7	2.05	10.49	111	92	2.6	3.54	1.063	9179.61	4.54	0.82	4.82	28.4	1.01	3.13		2.93	0.41	[4]
176703	5.5	87	0.5	0.12	3.8	0.3	4.62	13.11	0.9	1.84	10.31	143.9	78	2.3	3.07	1.112	8218.33	4.35	0.81	4.68	28.8	1	2.93		2.86	0.43	[4]
176714	7.5	101	0.7	0.15	3.9	0.2	4.94	13.99		1.96	10.97	120	89	2.6	3.54	1.276	9794.41	4.83	0.94	5.33	32.6	1.13	3.4		3.28	0.45	[4]
176727	4.9	44	0.7	0.16	4	0.3	4.99	14.07	1.4	1.94	10.86	143.7	82	2.5	3.36	1.128	8342.86	4.64	0.89	4.93	30.6	1.03	3.21		3.12	0.46	[4]
176726	24.4	58	0.6	0.13	4.1	0.3	5.08	14.53		2.01	11.36	153.3	88	2.6	3.59	1.218	9182.66	4.77	0.94	5.14	32.9	1.1	3.43		3.27	0.48	[4]
160230	12.4	55	0.6	0.14	3.6	0.3	5.23	13.74		2.13	11.1	88.3	82	2.3	3.53	1.413	8245.06	4.34	0.8	4.62	28.1	0.98	3.03		2.92	0.41	[4]
176716	9.4	109	0.7	0.17	4.1	0.3	5.5	14.85	1.3	2.07	11.7	170.1	92	2.8	3.83	1.246	9715.62	5.06	0.97	5.37	33.7	1.14	3.49		3.34	0.51	[4]
176717		31	0.7	0.18	4.2	0.3	5.34	14.95	1.1	2.08	11.54	124.3	93	2.8	3.79	1.253	9738.06	5.06	0.98	5.37	32.1	1.13	3.42		3.2	0.46	[4]
Geometric mean	5.8343	65.2819	0.544728	0.13306	3.48286	0.253213	4.53813	12.0256	0.869867	1.75849	9.6901	124.873	78.7762	2.27683	3.15919	1.08373	8226.03	4.27257	0.813512	4.65926	28.5674	0.979151	3.01688		2.94101	0.421053
94 Ma Semail Ophiolite V1 Series basalts, Oman
Sample	Rb (ppm)	Ba (ppm)	Th (ppm)	U (ppm)	Nb (ppm)	Ta (ppm)	La (ppm)	Ce (ppm)	Pb (ppm)	Pr (ppm)	Nd (ppm)	Sr (ppm)	Zr (ppm)	Hf (ppm)	Sm (ppm)	Eu (ppm)	Ti (ppm)	Gd (ppm)	Tb (ppm)	Dy (ppm)	Y (ppm)	Ho (ppm)	Er (ppm)	Tm (ppm)	Yb (ppm)	Lu (ppm)	Ref.
99 M 015	0.15	3.63	0.24	0.16	2.64	0.19	4.3	13.52	4.51	2.21	12.24	162.72	113.47	3.17	4.03	1.58	10970.6	5.76	1.02	7.22		1.51	4.34	0.64	4.12	0.65	[5]
99 M 038	0.17	7.15	0.29	0.33	2.72	0.19	4.57	13.85	1.63	2.22	12	66.33	110.27	3.1	3.8	1.42	10371.1	5.25	0.94	6.65		1.42	4.13	0.61	4.05	0.63	[5]
99 M 060	1.85	12.72	0.18	0.09	1.9	0.15	3.15	9.99	0.71	1.62	9.33	104.7	75.97	2.31	3.08	1.22	8452.73	4.44	0.81	5.76		1.21	3.55	0.51	3.37	0.54	[5]
99 M 135	0.63	8.68	0.46	0.48	3.37	0.26	6.46	20.6	1.63	3.26	17.52	61.5	164.2	4.78	5.3	1.63	6894.07	7.12	1.23	8.9		1.91	5.72	0.85	5.57	0.9	[5]
99 M 141	1.39	10.24	0.42	0.19	3.1	0.24	7.94	23.43	2.39	3.69	19.18	68.5	151.58	4.38	5.69	1.82	7193.81	7.56	1.31	9.1		1.89	5.43	0.79	5.09	0.82	[5]
99 M 146	0.16	5.56	0.43	0.21	3.25	0.25	7.09	20.64	1.9	3.18	16.58	40.26	155.98	4.54	4.88	1.51	7373.66	6.79	1.16	8.49		1.84	5.46	0.81	5.29	0.85	[5]
99 M 154	0.42	7.05	0.45	0.19	3.33	0.26	6.29	19.68	1.66	3.13	16.8	44.29	160.96	4.75	5.38	1.83	6954.02	7.29	1.28	9.02		1.91	5.66	0.84	5.49	0.9	[5]
99 M 160	0.91	14.26	0.44	0.2	2.55	0.2	5.23	15.45	1.81	2.57	13.82	99.73	127.39	3.83	4.35	1.59	7793.3	6.12	1.04	7.47		1.57	4.63	0.68	4.37	0.72	[5]
99 M 169	0.57	8.7	0.37	0.24	2.02	0.16	4.61	13.35	1.74	2.13	11.42	54	105.33	3.18	3.53	1.26	7253.76	4.93	0.85	6.03		1.26	3.64	0.54	3.56	0.58	[5]
99 M 179	0.68	8.59	0.42	0.15	3.08	0.24	6.8	21.05	1.18	3.35	18.04	53.69	150.85	4.4	5.32	1.9	7793.3	7.4	1.25	8.78		1.82	5.34	0.79	5.11	0.83	[5]
99W90D	1.17	10.23	0.67	0.25	6.59	0.5	10.31	29.13	0.35	4.4	23.04	55.85	217.13	5.91	6.98	2.42	9711.65	9.12	1.58	11.02	50.21	2.31	6.5	0.95	6.14	0.98	[5]
99W107D	1.07	8.72	0.6	0.26	6.24	0.47	9.19	26.54	0.51	4.13	21.83	33.94	172.18	4.81	6.69	2.31	10251.2	8.92	1.54	10.56	48.68	2.21	6.13	0.89	5.7	0.9	[5]
99W120C	0.98	11.83	0.56	0.23	5.27	0.41	8.23	22.52	0.66	3.36	17.44	55.52	171.08	4.71	5.23	1.92	12289.4	7.06	1.24	8.71	40.42	1.83	5.2	0.76	4.91	0.8	[5]
99 W 156	9	60.16	0.44	0.28	4.3	0.29	6.58	19.63	0.57	3.02	15.98	210.96	160.99	4.16	4.95	1.68	9651.7	6.64	1.15	8.13	39.25	1.72	5.04	0.74	4.76	0.78	[5]
Geometric mean	0.72371	9.82249	0.404798	0.217234	3.35409	0.254236	6.18215	18.4859	1.21904	2.91627	15.614	68.9144	141.085	4.03752	4.82328	1.6892	8630.65	6.61098	1.15056	8.13822	44.3756	1.71501	4.97811	0.731449	4.75387	0.765705
Modern Manus back-arc basin basalts
Sample	Rb (ppm)	Ba (ppm)	Th (ppm)	U (ppm)	Nb (ppm)	Ta (ppm)	La (ppm)	Ce (ppm)	Pb (ppm)	Pr (ppm)	Nd (ppm)	Sr (ppm)	Zr (ppm)	Hf (ppm)	Sm (ppm)	Eu (ppm)	Ti (ppm)	Gd (ppm)	Tb (ppm)	Dy (ppm)	Y (ppm)	Ho (ppm)	Er (ppm)	Tm (ppm)	Yb (ppm)	Lu (ppm)	Ref.
23	3.6	30			3		3	10	1		7	174	68				6879.85				21						[6]
22	2.6	34	0.33	0.11	3.501	0.215	3.92	10.43	0.84	1.7	8.44	180	72	1.74	2.65	0.98	6967.92	3.44	0.59	3.75	24	0.83	2.37		2.12	0.32	[6]
24	2.4	30	0.29	0.11	3		4	12	1.9	1.9	9.3	187	69	1.8	2.7	0.98	6967.92	3.2	0.59	3.9	21	0.84	2.4	0.32	2.2	0.34	[6]
27	3	35			3		6	11			8	198	67				6686.36				20						[6]
29	3	25	0.25	0.11	1		2.7	8	1.4	1.3	6.7	189	58	1.5	2.2	0.85	6115.32	2.9	0.52	3.4	21	0.76	2.3	0.31	2.1	0.33	[6]
Geometric mean	2.89165	30.5876	0.288149	0.11	2.48377	0.215	3.77048	10.1951	1.22262	1.6133	7.83101	185.421	66.6252	1.67483	2.50617	0.934596	6715.51	3.17226	0.565678	3.67727	21.3589	0.809202	2.35629	0.31496	2.13957	0.329899

## Sheet: Panel b
c. 3.8 Ga Isua "arc-like" basalts, North Atlantic Craton
Sample	Rb (ppm)	Ba (ppm)	Th (ppm)	U (ppm)	Nb (ppm)	Ta (ppm)	La (ppm)	Ce (ppm)	Pb (ppm)	Pr (ppm)	Nd (ppm)	Sr (ppm)	Zr (ppm)	Hf (ppm)	Sm (ppm)	Eu (ppm)	Ti (ppm)	Gd (ppm)	Tb (ppm)	Dy (ppm)	Y (ppm)	Ho (ppm)	Er (ppm)	Tm (ppm)	Yb (ppm)	Lu (ppm)	Ref.
JG03/41	3.79	52.9	1.28	0.3	3.73	0.25	7.79	19.7		2.82	13	229	90.4	2.39	3.53	1.13	6061	4.11	0.7	4.19	21.7	0.85	2.45		2.29	0.34	[7]
JG03/43	40.05	219	1.33	0.32	3.83	0.26	8.72	21.3		3.01	13.8	178	94.5	2.48	3.69	1.13	6246	4.3	0.75	4.43	23.7	0.92	2.65		2.46	0.36	[7]
JG03/45	0.53	11.5	1.22	0.26	3.54	0.24	8.29	19.9		2.79	12.9	265	87.3	2.33	3.39	1.09	5937	3.97	0.68	3.96	21.2	0.81	2.36		2.26	0.32	[7]
JG03/46	1.43	41	0.95	0.19	2.35	0.17	4.74	12.5		1.85	9.03	101	65.2	1.76	2.7	0.89	4742	3.25	0.57	3.23	16.3	0.64	1.83		1.58	0.23	[7]
JG03/48	1.52	45.3	0.92	0.19	2.33	0.16	4.29	11.6		1.75	8.52	122	63.7	1.72	2.6	0.88	4642	3.2	0.55	3.19	15.9	0.64	1.77		1.55	0.23	[7]
JG03/49	1.49	41.8	0.89	0.19	2.27	0.17	4.64	12.1		1.8	8.82	127	62.4	1.69	2.6	0.88	4597	3.17	0.55	3.14	15.8	0.63	1.7		1.58	0.22	[7]
JG03/50	1.13	49.5	0.94	0.2	2.42	0.17	4.64	12.2		1.81	8.76	173	64.5	1.78	2.63	0.83	4706	3.15	0.56	3.23	15.8	0.63	1.77		1.57	0.22	[7]
JG03/52	2.77	66.2	0.94	0.22	2.31	0.17	5.04	13		1.93	9.46	138	65.3	1.79	2.84	0.95	4756	3.41	0.59	3.37	16.9	0.68	1.86		1.66	0.24	[7]
JG03/53	2.83	76.1	0.87	0.21	2.22	0.16	5.74	14.2		2.03	9.73	161	62.5	1.63	2.77	0.96	4539	3.26	0.56	3.21	16.4	0.62	1.73		1.55	0.22	[7]
JG03/54	1.32	43.5	0.9	0.19	2.42	0.16	4.7	12		1.77	8.61	140	63.8	1.69	2.56	1.02	4647	3.07	0.54	3.1	15.9	0.61	1.72		1.54	0.22	[7]
JG03/55	1.05	41.3	0.9	0.19	2.28	0.17	4.65	11.5		1.73	8.37	135	64.9	1.72	2.54	0.8	4753	3.09	0.54	3.07	15.7	0.61	1.7		1.5	0.21	[7]
JG03/57	1.18	37	0.83	0.18	2.46	0.17	4.71	12.2		1.85	9.31	193	69.4	1.88	2.9	0.88	5475	3.58	0.63	3.63	18.6	0.73	2.04		1.83	0.27	[7]
JG03/60	0.96	34.8	0.74	0.18	2.27	0.16	6.39	15.2		2.18	10.6	222	62.5	1.68	2.94	1.2	4934	3.66	0.61	3.57	18.5	0.7	1.98		1.72	0.25	[7]
JG03/62	0.76	10.4	0.87	0.18	2.49	0.18	4.02	11.1		1.73	8.84	70.1	75.2	2.01	2.8	1.03	6044	3.58	0.63	3.72	19.3	0.75	2.13		1.91	0.27	[7]
JG03/64	2.58	53.3	0.97	0.21	2.39	0.17	6.13	15		2.14	10.1	154	64.8	1.73	2.73	0.87	4500	3.18	0.53	3.06	15.6	0.61	1.7		1.52	0.22	[7]
Geometric mean	1.80623	43.1154	0.957515	0.210369	2.57255	0.181357	5.46427	13.9058		2.04197	9.85564	152.624	69.7016	1.86745	2.86163	0.962162	5069.1	3.44575	0.59608	3.4498	17.6572	0.689404	1.93875		1.74404	0.250865
> 3.8 Ga Nuvvuagittuq enriched low-Ti basalts, Superior Craton
Sample	Rb (ppm)	Ba (ppm)	Th (ppm)	U (ppm)	Nb (ppm)	Ta (ppm)	La (ppm)	Ce (ppm)	Pb (ppm)	Pr (ppm)	Nd (ppm)	Sr (ppm)	Zr (ppm)	Hf (ppm)	Sm (ppm)	Eu (ppm)	Ti (ppm)	Gd (ppm)	Tb (ppm)	Dy (ppm)	Y (ppm)	Ho (ppm)	Er (ppm)	Tm (ppm)	Yb (ppm)	Lu (ppm)	Ref.
PC-149	33.71	188	1.27		2.01	0.16	4.82	9.69	1.15		4.71	44.61	38.6	1.2	1.22	0.602	3081.47	1.49	0.33	2.24	12.02	0.49	1.58	0.257	1.7	0.254	[2]
PC-162	29.14	175	1.79		2.75	0.23	5.48	11.2	1.38		5.93	56.27	49.09	1.4	1.55	0.527	2745.75	1.99	0.35	2.3	13.97	0.5	1.56	0.245	1.66	0.27	[2]
PC-250	26.06	106	3.82		3.46	0.29	12.7	24.7	3.03		11.2	99.34	62.33	1.7	2.4	0.885	3375.23	2.55	0.41	2.49	13.74	0.52	1.54	0.231	1.51	0.239	[2]
PC-160	59.64	124	2.91		4.28	0.34	11.9	23.8	2.67		10.4	16.43	67.21	2	2.5	0.707	3704.96	2.41	0.48	3.16	14.67	0.66	2.07	0.319	2.06	0.313	[2]
PC-225	85.83	178	2.59		3.84	0.32	7.01	14.1	1.59		6.61	7.5	66.76	1.9	1.67	0.51	3477.15	2.13	0.47	3.23	16.47	0.7	2.3	0.372	2.49	0.389	[2]
PC-267	41.29	284	3.98		4.06	0.4	16.3	31.3	3.75		14.8	66.93	61.91	2.2	3.38	0.697	3519.11	3.73	0.72	4.85	19.15	1.07	3.33	0.519	3.47	0.551	[2]
PC-275	107.41	261	3.56		4.01	0.27	16.4	31.3	3.35		13.5	11.62	71.72	2.1	2.86	0.634	3884.81	3.2	0.69	4.59	19.32	0.97	3.1	0.479	3.12	0.488	[2]
PC-276	113.68	850	2.83		3.78	0.24	11.5	22.5	2.67		10.8	18.64	61.43	1.7	2.71	0.848	3453.17	3.19	0.6	3.84	18.69	0.81	2.43	0.366	2.34	0.361	[2]
PC-278	143.7	505	3.48		4.03	0.34	13	25.6	2.81		11.2	13.96	67.47	2	2.59	0.702	3531.1	2.78	0.55	3.51	15.06	0.75	2.37	0.373	2.45	0.384	[2]
PC-282	104.9	238	2.56		3.45	0.27	9.77	19.6	2.39		9.56	16.22	58.79	1.5	2.33	0.492	3399.21	3.3	0.64	4.25	19.75	0.92	2.79	0.418	2.72	0.428	[2]
PC-438	101.01	291	2.79		4	0.31	9.76	17.4	1.86		7.13	5.22	71.02	1.9	1.63	0.369	3998.72	1.81	0.28	1.68	8.57	0.35	1.07	0.16	1.02	0.154	[2]
PC-452	108.29	739	2.46		3.82	0.44	10.2	18.6	2.02		8.14	8.06	60.06	1.6	1.96	0.457	3435.18	2.57	0.46	2.99	10.44	0.65	2.09	0.32	2.04	0.295	[2]
PC-152	10.26	11	2.88		3.5	0.36	12.6	24.3	2.7		10.6	4.22	64.9	1.9	2.33	0.385	3710.95	2.27	0.46	2.88	15.14	0.59	1.85	0.304	2.03	0.317	[2]
PC-251	70.38	124	2.62		3.58	0.34	9.1	18.1	2		8.08	7.85	60.12	1.7	1.88	0.363	3093.46	2.22	0.48	3.22	15.75	0.69	2.15	0.332	2.16	0.337	[2]
PC-274	52.79	199	2.8		4.23	0.31	12.2	23.2	2.49		10.1	3.23	63.32	1.8	2.24	0.615	3369.23	2.49	0.51	3.38	14.92	0.72	2.23	0.346	2.27	0.352	[2]
PC-443	36.22	70	0.69		1.41	0.13	2.52	4.09	0.51		2.48	48.45	38.22	1	0.72	0.121	3153.41	1.32	0.27	1.94	11.62	0.44	1.41	0.214	1.38	0.214	[2]
Geometric mean	57.6871	187.74	2.50074		3.392	0.284661	9.41847	18.1143	2.07541		8.40358	16.1771	59.254	1.69217	2.0039	0.51296	3419.38	2.37785	0.462543	3.03197	14.5954	0.649453	2.03102	0.314942	2.06037	0.319243
Modern Solomon Arc calc-alkaline basalts
Sample	Rb (ppm)	Ba (ppm)	Th (ppm)	U (ppm)	Nb (ppm)	Ta (ppm)	La (ppm)	Ce (ppm)	Pb (ppm)	Pr (ppm)	Nd (ppm)	Sr (ppm)	Zr (ppm)	Hf (ppm)	Sm (ppm)	Eu (ppm)	Ti (ppm)	Gd (ppm)	Tb (ppm)	Dy (ppm)	Y (ppm)	Ho (ppm)	Er (ppm)	Tm (ppm)	Yb (ppm)	Lu (ppm)	Ref.
S 4	33.2143	258.577	1.4313	0.574889	1.46744	0.0736637	10.2754	20.3374	4.57498	2.68149	11.696	887.052	41.0745	1.40381	2.87008	0.930806	3716.95	2.87279	0.451734	2.79656	14.7508	0.576603	1.64446	0.241288	1.60805	0.24432	[8]
S 18	11.9076	56.7981	0.325031	0.120502	0.640227	0.0318234	3.82376	9.07392	1.25007	1.38228	6.44649	480.224	27.7006	0.727859	1.7434	0.625314	2757.74	1.78978	0.273428	1.60407	9.84192	0.31204	0.844575	0.123371	0.815182	0.122196	[8]
S 36 b	23	227										631					5695.33				16						[8]
S 53	14.5298	140.47	1.09053	0.3244	5.44792	0.217704	8.18295	17.1217	1.855	2.32197	10.2779	398.756	76.7389	1.7049	2.65798	0.8698	5035.87	3.00679	0.499173	3.18794	21.4599	0.6594	1.87967	0.2776	1.88136	0.279592	[8]
S 99 Fau	13	221										753	97				6234.88				27						[8]
S 137 Ren	13.7724	183.531	0.874846	0.420739	0.658246	0.0353958	6.31447	13.8813	3.72415	2.00928	9.21033	554.71	37.0141	1.09769	2.35778	0.775968	3417.2	2.48378	0.376697	2.28249	12.7796	0.455827	1.27596	0.188968	1.28963	0.194549	[8]
S 141 NG	14	90										573	68				5155.77				21						[8]
S 155 Pav	7	89										401	51				3836.85				17						[8]
S 158 Pav	8.0438	95.2077	0.598605	0.176801	0.669465	0.0381018	4.47399	9.67202	1.85277	1.5456	7.39528	394.173	37.7355	1.18543	2.01938	0.730452	4016.7	2.42044	0.406347	2.70073	16.0933	0.56961	1.62817	0.242533	1.64106	0.248749	[8]
S 162 Mak	3.31409	26.452	0.500375	0.0923328	4.25297	0.229896	7.60258	21.2649	1.298	3.22083	14.9779	227.409	182.251	3.40391	3.93366	1.44719	8932.67	4.51624	0.748701	4.71625	27.0807	0.962385	2.70039	0.395517	2.65793	0.397567	[8]
S 171 Sav	17.8532	369.319	2.12872	0.591378	0.86225	0.044426	9.69134	19.9647	5.17147	3.0239	12.5761	836.508	47.6522	1.45498	2.96185	0.997334	3836.85	2.98306	0.438897	2.3491	13.7032	0.552948	1.64026	0.230146	1.59042	0.250037	[8]
S 173 Sav	32	259										631	91				4556.26				16						[8]
S 187 Van	8.30146	102.537	0.423588	0.366806	0.791936	0.0447523	4.39899	10.7873	4.03178	1.69908	8.26895	477.293	44.9162	1.32826	2.37525	0.852355	4316.46	2.764	0.46563	3.01553	17.4651	0.6305	1.80829	0.271874	1.844	0.276265	[8]
S 188 Van	14	121										409	68				4796.06				20						[8]
S 189 Van	7	88										434	59				4196.56				21						[8]
S 193 Van	8.56181	112.242	0.300752	0.233325	0.435646	0.025044	2.78919	6.87024	2.98711	1.12482	5.69898	363.462	28.4298	0.994442	1.75809	0.616006	3417.2	2.06916	0.350122	2.2965	12.7274	0.476197	1.34659	0.200923	1.36445	0.205313	[8]
S 197 Utu	18	150										561	57				3716.95				13						[8]
S 199 Utu	17	113										481	62				4316.46				15						[8]
S 202 Utu	12.2455	140.431	0.61213	0.364842	0.719645	0.041661	5.83144	14.541	1.57857	2.52072	11.6722	568.974	52.6429	1.53479	3.31699	1.12509	4975.92	3.66609	0.543454	2.88263	16.727	0.682976	2.00537	0.27901	1.91565	0.297822	[8]
S 207 Tin	6.38542	81.5851	0.488293	0.241414	2.37055	0.129044	5.20946	13.9019	0.967588	2.22113	11.1121	383.451	78.1163	2.01067	3.26561	1.22593	8093.36	3.94881	0.677235	4.43882	25.1766	0.927804	2.62011	0.391786	2.62243	0.391338	[8]
S 215 Tin	8.17288	102.152	0.586508	0.27675	3.15867	0.177198	6.39367	16.3512	1.76558	2.50454	12.1514	331.077	108.489	2.56784	3.5033	1.23561	7793.6	4.20283	0.7226	4.7163	27.049	0.985089	2.79616	0.417509	2.83622	0.422784	[8]
Geometric mean	12.0256	123.837	0.655734	0.275409	1.25576	0.0665194	5.84647	13.7104	2.24001	2.09075	9.75049	488.469	59.0072	1.48767	2.64437	0.920612	4674.87	2.95075	0.475755	2.93474	17.4644	0.617478	1.75597	0.257742	1.74387	0.263538

## Sheet: Panel c
c. 3.8 Ga Isua "boninite-like" basalts, North Atlantic Craton
Sample	Rb (ppm)	Ba (ppm)	Th (ppm)	U (ppm)	Nb (ppm)	Ta (ppm)	La (ppm)	Ce (ppm)	Pb (ppm)	Pr (ppm)	Nd (ppm)	Sr (ppm)	Zr (ppm)	Hf (ppm)	Sm (ppm)	Eu (ppm)	Ti (ppm)	Gd (ppm)	Tb (ppm)	Dy (ppm)	Y (ppm)	Ho (ppm)	Er (ppm)	Tm (ppm)	Yb (ppm)	Lu (ppm)	Ref.
462901	7.1	8	0.078		0.246	0.0179	0.459	1.257	3.1	0.202	1.1	54	16.4	0.583	0.442	0.129	1390.29	0.692	0.156	1.332	9.2	0.369	1.361	0.208	1.49	0.24	[9]
462904	1.9	6	0.135		0.268	0.0199	1.032	2.476	2.3	0.349	1.664	40	16.5	0.538	0.615	0.196	1209.42	0.879	0.177	1.358	9	0.349	1.303	0.206	1.447	0.217	[9]
462905	2.7	8	0.055		0.23	0.0133	0.471	1.274	2.8	0.197	1.02	68	15.9	0.529	0.438	0.189	1451.1	0.744	0.158	1.363	9.2	0.396	1.464	0.221	1.47	0.224	[9]
462945	1.6	10	0.17		0.489	0.036	0.672	1.83	2.62	0.276	1.38	74	21.6	0.795	0.551	0.231	1927.71	0.856	0.177	1.442	9.4	0.36	1.274	0.194	1.337	0.22	[9]
462946	1.2	17	0.197		0.55	0.0354	1.039	2.54	4.2	0.367	1.857	118	23.4	0.919	0.687	0.22	2115.87	1.057	0.209	1.721	10.8	0.462	1.679	0.249	1.653	0.245	[9]
462948	4.3	14	0.229		0.578	0.0406	1.262	3.084	3.91	0.459	2.278	116	27.5	1.084	0.912	0.283	2415.63	1.318	0.262	2.039	13	0.537	1.914	0.281	1.832	0.278	[9]
462949	0.4	12	0.209		0.543	0.0416	1.066	2.397	2.9	0.367	1.819	117	23.6	0.934	0.637	0.227	2302.47	1.037	0.21	1.75	11.2	0.477	1.726	0.26	1.731	0.257	[9]
462965	3.2	14	0.043		0.197	0.0142	0.307	0.855	1.27	0.138	0.764	52	14	0.509	0.351	0.191	1390.66	0.605	0.138	1.249	9.3	0.345	1.294	0.199	1.374	0.212	[9]
462968	22.9	135	0.088		0.359	0.021	0.739	1.886	2.99	0.281	1.414	69	18.8	0.62	0.515	0.197	1630.33	0.879	0.195	1.664	11.4	0.441	1.649	0.253	1.773	0.285	[9]
Geometric mean	2.74381	14.005	0.114981		0.355427	0.024378	0.712871	1.82055	2.76542	0.275654	1.4056	73.4809	19.2996	0.696818	0.551672	0.203062	1710.73	0.874012	0.183762	1.52789	10.1987	0.410439	1.50303	0.228266	1.55807	0.240723
> 3.8 Ga Nuvvuagittuq depleted low-Ti basalts, Superior Craton
Sample	Rb (ppm)	Ba (ppm)	Th (ppm)	U (ppm)	Nb (ppm)	Ta (ppm)	La (ppm)	Ce (ppm)	Pb (ppm)	Pr (ppm)	Nd (ppm)	Sr (ppm)	Zr (ppm)	Hf (ppm)	Sm (ppm)	Eu (ppm)	Ti (ppm)	Gd (ppm)	Tb (ppm)	Dy (ppm)	Y (ppm)	Ho (ppm)	Er (ppm)	Tm (ppm)	Yb (ppm)	Lu (ppm)	Ref.
PC-131	63.77	153	0.46		1.2	0.05	2.8	5.7		0.7	2.94	125.93	21.79	0.8	0.78	0.4	2038.25	1.2	0.24	1.77	11.79	0.43	1.43	0.226	1.54	0.259	[2]
PC-151	43.53	174	0.36		1.14	0.07	2.29	4.85		0.62	3.06	53.44	23.84	0.9	0.94	0.357	2266.05	1.24	0.3	2.2	12.63	0.5	1.62	0.259	1.8	0.287	[2]
PC-222	13.75	86	0.28		1.07	0.06	2.2	4.78		0.59	2.84	59.41	24.63	0.8	0.81	0.361	2200.11	1.18	0.28	2	11.66	0.45	1.49	0.248	1.68	0.272	[2]
PC-227	13.94	52	0.33		0.68	0.05	1.89	4.02		0.56	2.84	29.51	18.88	0.5	0.87	0.324	1762.48	1.42	0.31	2.2	14.59	0.5	1.63	0.255	1.7	0.286	[2]
PC-410	6.51	36	0.52		0.95	0.06	3.33	5		0.59	2.65	63.56	23.35	0.7	0.72	0.304	2278.04	1.16	0.24	1.79	11.2	0.43	1.46	0.236	1.58	0.236	[2]
PC-431	21.01	68	0.51		1.11	0.08	3.16	4.52		0.53	2.47	61.55	24.43	0.7	0.69	0.268	2290.03	1.21	0.26	1.89	11.86	0.46	1.56	0.258	1.74	0.262	[2]
PC-432	18.61	79	0.34		1.01	0.05	2.97	5.14		0.65	3.03	50.57	21.33	0.6	0.85	0.336	2182.12	1.31	0.28	1.96	12.67	0.47	1.6	0.259	1.74	0.268	[2]
PC-433	6.7	51	1.36		1.16	0.09	3	4.6		0.51	2.23	40.28	24.26	0.7	0.59	0.199	2194.11	1.01	0.23	1.69	10.98	0.4	1.35	0.22	1.47	0.221	[2]
PC-230	39.73	112	0.16		1.26	0.06	2.4	4.8		0.59	2.63	55.72	26.24	0.8	0.71	0.392	2439.9	1.25	0.34	2.5	12.64	0.55	1.73	0.275	1.8	0.274	[2]
PC-401	48.52	130	0.2		1.08	0.05	2.1	2.74		0.32	1.91	29.24	22.55	0.7	0.67	0.194	1990.29	1.41	0.31	2.33	11.93	0.59	2.16	0.379	2.66	0.406	[2]
PC-402	39.78	80	0.19		0.98	0.05	3.79	5.99		0.71	2.89	57.17	20.58	0.7	0.7	0.42	1924.35	0.98	0.19	1.27	6.75	0.28	0.9	0.148	0.98	0.14	[2]
PC-412	72.56	149	0.19		1.06	0.07	2.49	3.36		0.4	2.03	30.23	24.31	0.7	0.62	0.209	2302.02	1.44	0.33	2.47	13.86	0.58	1.85	0.299	1.97	0.29	[2]
PC-135	57.16	226	0.43		0.89	0.07	1.36	2.85		0.33	1.45	8.26	22.48	0.7	0.4	0.142	2134.16	0.62	0.16	1.27	8.01	0.3	1.01	0.167	1.15	0.179	[2]
PC-256	177.19	190	1.53		2.44	0.17	3.92	8.16		1.04	4.46	10.72	40.7	1.2	1.19	0.131	2823.57	1.69	0.36	2.45	13.77	0.53	1.66	0.258	1.76	0.29	[2]
PC-426	41.98	72	0.45		0.77	0.04	2.47	3.11		0.37	1.77	4.19	19.61	0.6	0.51	0.226	1738.5	0.98	0.2	1.52	10.14	0.37	1.27	0.202	1.34	0.205	[2]
PC-430	124.74	278	1.37		1.19	0.17	8.07	13.4		1.42	5.55	20.39	33.05	0.9	1.25	0.25	2667.71	1.51	0.27	1.87	10.95	0.44	1.5	0.241	1.61	0.248	[2]
Geometric mean	33.6307	103.565	0.418316		1.08065	0.0676559	2.77873	4.7741		0.575233	2.6526	33.0256	24.0488	0.735772	0.739881	0.266267	2184.51	1.1974	0.262756	1.90869	11.3957	0.446032	1.48346	0.240376	1.61985	0.251265
2.8 Ga Opatica/Frotet Evans boninites, Superior Craton
Sample	Rb (ppm)	Ba (ppm)	Th (ppm)	U (ppm)	Nb (ppm)	Ta (ppm)	La (ppm)	Ce (ppm)	Pb (ppm)	Pr (ppm)	Nd (ppm)	Sr (ppm)	Zr (ppm)	Hf (ppm)	Sm (ppm)	Eu (ppm)	Ti (ppm)	Gd (ppm)	Tb (ppm)	Dy (ppm)	Y (ppm)	Ho (ppm)	Er (ppm)	Tm (ppm)	Yb (ppm)	Lu (ppm)	Ref.
93-12559	1.7	32	0.68	0.19	1.4	0.08	2.88	5.9		0.83	3.22	57	51	0.71	0.95	0.36	2517.93	1.32	0.25	1.82	9.9	0.4	1.22	0.18	1.11	0.17	[10]
135643IC	2	20	0.46	0.13		0.12	2.8	5.43		0.75	3.12	88	21	0.67	0.93	0.4	2158.23	1.32	0.24	1.81	12	0.41	1.25	0.22	1.38	0.21	[10]
135587IC	38	63	0.48	0.2		0.01	2.21	4.17		0.57	2.32	133	33	0.65	0.74	0.25	2218.18	1.12	0.21	1.5	11	0.35	1.07	0.18	1.19	0.19	[10]
135685IC	1	16	0.56	0.14		0.13	2.49	5.16		0.73	2.98	81	21	0.7	0.92	0.4	2218.18	1.39	0.25	2.17	13	0.47	1.41	0.23	1.59	0.23	[10]
95-7304	11		0.33	0.1	0.9	0.07	1.9	4.2		0.55	2.5	73	24	0.65	0.76	0.33	2158.23	1.2	0.25	1.7	13	0.4	1.2	0.21	1.4	0.22	[10]
97-14480	1.7		0.76	0.23	1.2	0.11	3.2	7		0.87	3.6	59	38	1.1	1	0.35	2517.93	1.5	0.29	1.9	13	0.47	1.3	0.22	1.5	0.24	[10]
Geometric mean	3.66312	28.3407	0.525618	0.158586	1.14776	0.0676785	2.54199	5.22153		0.706106	2.9241	78.4293	29.6315	0.732726	0.877688	0.34421	2292.87	1.30249	0.247234	1.80544	11.9217	0.414503	1.23737	0.205695	1.35122	0.208592
c. 90 Ma Troodos ophiolite boninites, Cyprus
Sample	Rb (ppm)	Ba (ppm)	Th (ppm)	U (ppm)	Nb (ppm)	Ta (ppm)	La (ppm)	Ce (ppm)	Pb (ppm)	Pr (ppm)	Nd (ppm)	Sr (ppm)	Zr (ppm)	Hf (ppm)	Sm (ppm)	Eu (ppm)	Ti (ppm)	Gd (ppm)	Tb (ppm)	Dy (ppm)	Y (ppm)	Ho (ppm)	Er (ppm)	Tm (ppm)	Yb (ppm)	Lu (ppm)	Ref.
TRV-151	2.90668	13.3362	0.146297	0.0500835	1.33266	0.102144	0.567612	1.06802	0.550108	0.134823	0.688443	16.9094	5.74427	0.264769	0.327565	0.161181	1588.91	0.813264	0.176646	1.48122	9.3888	0.356118	1.14576	0.191115	1.38781	0.217379	[11]
TRV-153	2.12417	8.20477	0.0991506	0.0350438	0.747514	0.0567591	0.326315	0.566835	0.357679	0.0661407	0.349715	9.52093	3.53084	0.151285	0.216484	0.0942029	1180.49	0.519629	0.116326	0.99453	6.86651	0.251516	0.891529	0.139484	1.09249	0.178049	[11]
TRV-348	3.08818	11.6804	0.0973394	0.043636	0.776692	0.0535037	0.414947	0.845777	0.475656	0.124414	0.747166	24.3539	8.14058	0.330513	0.361944	0.165315	1504.49	0.732424	0.161946	1.25297	8.19449	0.293165	0.977215	0.14939	1.11125	0.174706	[11]
TRV-349	3.56881	20.0929	0.172075	0.0644008	0.797403	0.0547409	0.99766	2.24496	0.57504	0.332996	1.79309	47.8331	16.6214	0.547809	0.667311	0.265114	2014.8	1.12113	0.214406	1.58282	10.0536	0.356893	1.14599	0.176498	1.26039	0.190619	[11]
TRV-376	2.83999	10.7909	0.0990922	0.0388031	1.04036	0.0693977	0.444196	0.891243	0.410328	0.125582	0.7654	19.3783	7.47605	0.299067	0.392579	0.176342	1678.4	0.837349	0.171754	1.40099	8.93451	0.324117	1.05323	0.161829	1.17127	0.184604	[11]
TRV-378	3.10026	13.6232	0.120478	0.0542251	1.11401	0.0776919	0.60766	1.28068	0.562638	0.189252	1.04586	37.1212	10.3395	0.392087	0.493623	0.199333	1814.28	0.946855	0.198504	1.46279	9.47023	0.345943	1.10454	0.165952	1.22127	0.194578	[11]
TRV-321	3.7693	12.1109	0.0894756	0.0473931	0.744632	0.0466897	0.42361	0.867686	0.679426	0.125983	0.696917	23.9491	8.08945	0.310144	0.363543	0.155101	1548.08	0.779026	0.167234	1.31368	8.70652	0.313597	1.0116	0.162674	1.15872	0.17877	[11]
TRV-353	4.40964	14.4632	0.125315	0.0711089	0.985267	0.0719993	0.508038	1.05869	1.15883	0.153721	0.832278	21.8942	8.35757	0.321917	0.409335	0.167546	1567.18	0.828358	0.173369	1.33067	8.39909	0.307316	0.993327	0.159837	1.13203	0.170166	[11]
Geometric mean	3.16063	12.6633	0.115884	0.0493138	0.922527	0.0647183	0.508271	1.02361	0.560799	0.142501	0.788726	22.7095	7.84469	0.309826	0.386106	0.1671	1595.56	0.80568	0.170233	1.34114	8.70137	0.316726	1.03699	0.162691	1.18863	0.185606
c. 52 Ma Izu-Bonin low-Si boninites
Sample	Rb (ppm)	Ba (ppm)	Th (ppm)	U (ppm)	Nb (ppm)	Ta (ppm)	La (ppm)	Ce (ppm)	Pb (ppm)	Pr (ppm)	Nd (ppm)	Sr (ppm)	Zr (ppm)	Hf (ppm)	Sm (ppm)	Eu (ppm)	Ti (ppm)	Gd (ppm)	Tb (ppm)	Dy (ppm)	Y (ppm)	Ho (ppm)	Er (ppm)	Tm (ppm)	Yb (ppm)	Lu (ppm)	Ref.
605-0761	5.4	15.9	0.098	0.13	0.601		1.212	2.952	2.438	0.444	2.226	105.9	30.2	0.82	0.636	0.217	1258.97	0.769	0.132	0.869	5.8	0.194	0.607	0.098	0.663	0.107	[12]
605-0841	11	20.1	0.086	0.049	0.56		0.843	2.407	0.57	0.4	2.118	104	27	0.823	0.687	0.277	1678.62	0.867	0.166	1.108	6	0.243	0.733	0.11	0.716	0.111	[12]
605-0851	4.4	18.1	0.052	0.034	0.484		0.867	2.581	1.887	0.432	2.399	115.4	29.4	0.769	0.76	0.268	1618.67	0.944	0.17	1.12	7.5	0.244	0.727	0.111	0.746	0.114	[12]
605-0861	7	67.8	0.1	0.055	0.67		0.967	2.859	1.086	0.467	2.372	120	28	0.885	0.778	0.302	2158.23	1.091	0.195	1.229	7	0.281	0.82	0.135	0.804	0.134	[12]
605-0881	6.5	15.8	0.043	0.03	0.402		0.863	2.444	1.785	0.44	2.433	96.1	24.2	0.684	0.749	0.269	1918.43	0.933	0.164	1.085	6.5	0.238	0.707	0.109	0.722	0.111	[12]
605-4391	4.5	7.6	0.043	0.136	0.403		0.782	2.386	1.129	0.387	2.128	79.5	25.5	0.706	0.678	0.262	1858.47	0.834	0.143	0.906	5.2	0.194	0.562	0.086	0.556	0.086	[12]
605-4671	5	5.1	0.041	0.083	0.37		0.818	2.386	1.016	0.358	1.976	76	23.7	0.668	0.604	0.241	1798.52	0.74	0.127	0.818	4.7	0.174	0.506	0.076	0.484	0.074	[12]
605-5001	3.6	9.2	0.042	0.029	0.305		0.69	1.905	2.047	0.312	1.65	83.9	19.4	0.543	0.489	0.172	1378.87	0.599	0.106	0.71	4.4	0.157	0.485	0.077	0.507	0.081	[12]
605-5001	4.3	9.8	0.044	0.03	0.39		0.721	2.035	2.213	0.335	1.796	105.6	23.9	0.612	0.54	0.191	1378.87	0.656	0.119	0.773	5.5	0.174	0.529	0.082	0.563	0.089	[12]
605-6291	4.4	8.9	0.039	0.027	0.309		0.586	1.679	0.808	0.26	1.378	64.6	17.5	0.497	0.416	0.149	1258.97	0.539	0.095	0.648	4	0.146	0.443	0.069	0.455	0.073	[12]
605-6531	5	14.4	0.038	0.091	0.473		0.793	2.301	1.002	0.408	2.291	85.9	21.8	0.642	0.738	0.267	1199.02	0.95	0.169	1.139	7	0.251	0.753	0.117	0.765	0.119	[12]
606-9901	3.1	6.4	0.043	0.084	0.319		0.953	2.373	1.3	0.362	1.885	75.7	19	0.536	0.533	0.189	1079.11	0.676	0.116	0.772	5	0.172	0.536	0.082	0.535	0.085	[12]
606-9901	3.1	6.4	0.043	0.084	0.319		0.953	2.373	1.3	0.362	1.885	75.7	19	0.536	0.533	0.189	1318.92	0.676	0.116	0.772	5	0.172	0.536	0.082	0.535	0.085	[12]
606-9931	6.1	22.8	0.041	0.019	0.3		0.651	2.194	1.179	0.366	1.981	77.3	20.5	0.615	0.593	0.223	1498.77	0.714	0.123	0.793	4.6	0.173	0.523	0.081	0.531	0.084	[12]
606-9941	2.4	11.2	0.041	0.023	0.32		0.708	2.132	1.257	0.345	1.857	88	20.4	0.612	0.555	0.202	1318.92	0.701	0.12	0.789	4.5	0.171	0.523	0.082	0.534	0.083	[12]
606-9971	3.7	73	0.064	0.083	0.428		1.136	3.411	0.953	0.545	2.908	111.7	26	0.815	0.912	0.338	2398.03	1.163	0.201	1.328	7.7	0.294	0.892	0.135	0.842	0.129	[12]
606-9981	3.5	62.7	0.062	0.072	0.402		0.937	3.005	0.971	0.508	2.75	112.4	25.7	0.768	0.863	0.316	2278.13	1.07	0.186	1.223	6.7	0.264	0.796	0.121	0.77	0.118	[12]
606-9991	4.2	59.3	0.065	0.05	0.404		1.569	4.14	1.228	0.663	3.52	139.8	25.6	0.781	1.038	0.373	2278.13	1.339	0.23	1.526	9.3	0.338	1.058	0.163	1.071	0.166	[12]
607-0021	0.9	21.1	0.054	0.079	0.441		0.923	2.864	0.92	0.511	2.844	100.7	25.2	0.774	0.919	0.337	2398.03	1.173	0.213	1.421	7.6	0.305	0.907	0.139	0.869	0.126	[12]
607-0031	0.7	17	0.056	0.067	0.465		0.915	2.853	0.984	0.503	2.852	108.7	25.9	0.801	0.945	0.343	2457.98	1.202	0.22	1.456	7.9	0.318	0.935	0.142	0.898	0.132	[12]
610-8311	1.8	8.2	0.088	0.085	0.47		0.868	2.63	0.56	0.458	2.588	110.9	27.7	0.838	0.922	0.346	1798.52	1.185	0.211	1.445	8.8	0.318	1.004	0.149	1	0.155	[12]
610-8421	3.6	10.1	0.057	0.099	0.53		1.019	3.009	1.037	0.505	2.621	117	28.4	1.038	1.144	0.397	2098.28	1.461	0.262	1.733	8.3	0.383	1.177	0.177	1.161	0.179	[12]
Geometric mean	3.68219	15.7981	0.0536129	0.0565222	0.414957		0.877971	2.53764	1.17062	0.416903	2.24244	96.1655	23.9939	0.704332	0.704451	0.257608	1691.96	0.888391	0.156633	1.03356	6.13421	0.227372	0.688319	0.106037	0.689527	0.107303
