# Supplementary material for: Modern arc-like water content in the source of 3.1-billion-year-old volcanic rocks
Source: Nat Commun. 2026 Jul 7;17:5630. doi: 10.1038/s41467-026-74653-1 (PMC13342610; doi:10.1038/s41467-026-74653-1)
Supplement: Supplementary file 17 — Source Data [file 41467_2026_74653_MOESM17_ESM.zip › Source Data/Source Data Supplementary Figure 1.xlsx]

## Sheet: Panel a
Sample	Location	Lithology	Reference	SiO2 (wt.%)	TiO2 (wt.%)	Al2O3 (wt.%)	Fe2O3 (wt.%)	MnO (wt.%)	MgO (wt.%)	CaO (wt.%)	Na2O (wt.%)	K2O (wt.%)	P2O5 (wt.%)	M	F	W
PC-54	Nuvvuagittuq	HMAD	[1]	55.1442	0.428195	18.8856	7.59671	0.160445	7.05142	7.39889	1.37963	1.8906	0.0643826	0.699074	0.126261	0.174665
PC-65	Nuvvuagittuq	LOTI	[1]	51.4013	0.388498	17.1887	10.4476	0.257625	9.53211	8.95504	1.05111	0.741959	0.0360675	0.825964	0.047926	0.12611
PC-66	Nuvvuagittuq	LOTI	[1]	51.1458	0.380568	17.1307	10.0035	0.193874	10.5656	8.44224	1.28224	0.830889	0.0246189	0.82492	0.0554705	0.11961
PC-68	Nuvvuagittuq	LOTI	[1]	50.8478	0.405962	17.4174	10.2803	0.175302	9.71849	8.29353	2.12208	0.697107	0.0420315	0.848533	0.0593643	0.0921025
PC-123	Nuvvuagittuq	Boninite	[1]	51.8285	0.381807	18.0143	9.50026	0.204872	10.3781	4.2423	2.15219	3.25933	0.0382842	0.620615	0.178704	0.20068
PC-131	Nuvvuagittuq	Boninite	[1]	51.902	0.350898	16.9154	9.36194	0.18577	11.7964	5.33572	2.12603	1.99186	0.0340578	0.717727	0.130073	0.1522
PC-151	Nuvvuagittuq	LOTI	[1]	51.5924	0.387174	17.812	9.73422	0.210999	9.57692	7.67178	1.17791	1.80271	0.0338009	0.74062	0.0915646	0.167816
PC-164	Nuvvuagittuq	HMAD	[1]	57.8755	0.398097	19.4764	7.99786	0.163	5.14078	5.16167	1.94346	1.79718	0.0459744	0.627338	0.176933	0.195729
PC-222	Nuvvuagittuq	LOTI	[1]	50.9036	0.374007	17.1615	10.3413	0.221143	10.0075	9.10049	1.3452	0.519737	0.0254773	0.859634	0.0420639	0.0983019
PC-227	Nuvvuagittuq	Boninite	[1]	54.8179	0.29873	14.7942	10.1332	0.221507	11.5326	6.68585	0.843352	0.609652	0.0629974	0.804893	0.0465509	0.148556
PC-304	Nuvvuagittuq	LOTI	[1]	51.3459	0.360905	16.9459	10.2281	0.202231	10.153	8.4937	1.82526	0.414833	0.0300754	0.87481	0.0426857	0.082504
PC-312	Nuvvuagittuq	LOTI	[1]	50.8228	0.372444	17.3232	9.82194	0.196878	11.2342	8.34193	1.20765	0.649493	0.0294302	0.838427	0.0467545	0.114819
PC-410	Nuvvuagittuq	LOTI	[1]	50.837	0.387602	18.0541	9.70308	0.201961	10.6896	9.01684	0.816004	0.265201	0.0285601	0.872017	0.023117	0.104866
PC-428	Nuvvuagittuq	Boninite	[1]	52.0154	0.370421	16.622	8.68765	0.179471	11.5926	5.11285	2.34774	3.03641	0.0354769	0.668818	0.171414	0.159768
PC-431	Nuvvuagittuq	LOTI	[1]	51.0438	0.392013	17.9382	9.76212	0.180613	10.9702	7.48108	1.69325	0.502844	0.0359174	0.85307	0.0467243	0.100205
PC-432	Nuvvuagittuq	LOTI	[1]	51.1333	0.370546	16.8985	10.3207	0.229046	9.92534	8.7852	1.70003	0.600611	0.0366474	0.856013	0.0509672	0.0930199
PC-433	Nuvvuagittuq	Boninite	[1]	51.9295	0.374507	17.0984	9.77153	0.191346	11.2864	6.99898	2.03625	0.276275	0.0368367	0.885709	0.0356339	0.078657
PC-434	Nuvvuagittuq	LOTI	[1]	51.4787	0.375344	17.0923	9.60758	0.206843	9.45424	10.0294	1.4025	0.312787	0.0403596	0.889783	0.0321692	0.0780482
PC-437	Nuvvuagittuq	HMAD	[1]	57.7108	0.482054	19.4491	6.9595	0.161728	6.30217	5.40484	2.23289	1.24165	0.0553005	0.701739	0.136895	0.161366
PC-163	Nuvvuagittuq	Altered	[1]	55.1961	0.439939	20.0533	10.0561	0.299911	7.28354	2.40346	2.41391	1.81827	0.0355295	0.563924	0.166796	0.26928
PC-165	Nuvvuagittuq	Altered	[1]	67.5713	0.416789	16.4555	9.62874	0.166716	2.24346	0.205822	0.319024	2.94325	0.0493973	0.0528555	0.0674432	0.879701
PC-230	Nuvvuagittuq	HMAD	[1]	57.6618	0.415075	19.1322	9.64522	0.394678	4.4771	5.18079	1.79492	1.2544	0.0438531	0.668083	0.134697	0.19722
PC-313	Nuvvuagittuq	Altered	[1]	62.7861	0.444778	19.5185	9.48762	0.176877	3.11345	0.444778	0.517184	3.48582	0.0248248	0.109971	0.108917	0.781112
PC-401	Nuvvuagittuq	Altered	[1]	61.0965	0.337786	16.3399	12.3182	0.422232	5.04644	2.42148	0.610456	1.3837	0.0234008	0.467732	0.0922408	0.440028
PC-402	Nuvvuagittuq	HMAD	[1]	68.0062	0.327679	15.6184	5.28737	0.121476	3.07263	4.81822	1.59246	1.12289	0.0326659	0.588287	0.215312	0.1964
PC-405	Nuvvuagittuq	Altered	[1]	56.6572	0.448447	20.5063	9.91106	0.289452	4.94311	2.78241	1.36573	3.05759	0.0387295	0.45752	0.184924	0.357556
PC-412	Nuvvuagittuq	Altered	[1]	56.7843	0.395164	19.0482	11.2568	0.276821	6.46258	2.59841	0.576281	2.56239	0.0391048	0.424038	0.102887	0.473075
PC-135	Nuvvuagittuq	Altered	[1]	52.0553	0.382097	17.6129	12.6985	0.134163	14.6077	0.49372	0.0536652	1.93195	0.0300525	0.0865438	0.010162	0.903294
PC-143	Nuvvuagittuq	Altered	[1]	50.8698	0.355281	15.8477	14.8176	0.158262	15.3309	0.129193	0.0322983	2.43314	0.0258386	0.0237396	0.0045124	0.971748
PC-223	Nuvvuagittuq	Altered	[1]	49.3034	0.481748	20.582	10.2926	0.160583	14.6718	0.39348	0.510461	3.54132	0.0627442	0.159957	0.0636214	0.776422
PC-256	Nuvvuagittuq	Altered	[1]	45.4441	0.499631	20.9824	10.5692	0.196246	17.5773	0.265197	0.55161	3.86127	0.0530394	0.132547	0.0578964	0.809557
PC-404	Nuvvuagittuq	Altered	[1]	50.7491	0.428043	18.3751	14.3351	0.174191	11.0994	2.88903	0.701014	1.23208	0.0169943	0.600098	0.0536147	0.346287
PC-411	Nuvvuagittuq	Altered	[1]	51.5605	0.409159	19.499	12.0084	0.271707	11.774	2.99411	0.500794	0.948312	0.0340966	0.587841	0.0439729	0.368186
PC-426	Nuvvuagittuq	Altered	[1]	54.9098	0.313585	15.9928	12.1865	0.120027	14.6952	0.270332	0.0324398	1.44898	0.0302772	0.0481137	0.00594862	0.945938
PC-430	Nuvvuagittuq	Altered	[1]	49.2401	0.482109	20.1186	10.4057	0.222095	15.5792	0.845045	0.422523	2.65431	0.0303349	0.267503	0.0560661	0.676431
PC-444	Nuvvuagittuq	Altered	[1]	51.8827	0.38055	16.9334	9.68335	0.188702	14.4986	3.40713	1.50962	1.47817	0.0377405	0.688617	0.0945325	0.21685
PC-445	Nuvvuagittuq	Altered	[1]	52.0837	0.344904	15.9795	11.0137	0.221498	15.8846	2.7529	0.664494	1.01256	0.0421901	0.636809	0.0533821	0.309809
IN14006	Ukaliq	SHMB	[2]	51.2936	0.544584	14.6729	12.1473	0.267154	13.0597	5.34309	1.30495	1.3255	0.0411007	0.778632	0.0551185	0.16625
IN14007	Ukaliq	Basalt	[2]	49.9992	0.680682	16.0682	10.6554	0.257834	8.69416	9.33359	1.93891	2.32051	0.0515668	0.79495	0.0843774	0.120673
431432	Isua	LOTI	[3]	51.7947	0.403756	18.4486	10.9872	0.175996	8.33395	7.62996	1.86349	0.155291	0.207055	0.902823	0.0245553	0.0726216
119940	Isua	LOTI	[3]	51.664	0.332926	20.3488	10.1706	0.141241	8.54509	5.86151	1.94711	0.968511	0.0201773	0.756453	0.0963825	0.147165
431435	Isua	LOTI	[3]	50.4197	0.373326	18.013	10.4226	0.155552	9.65462	8.91834	1.71108	0.103702	0.228143	0.927211	0.0170784	0.0557109
119913	Isua	HMAD	[4]	54.4487	0.40295	17.8709	8.62091	0.130959	7.102	8.41159	2.87102	0.120885	0.0201475	0.919396	0.0291402	0.0514639
119911	Isua	LOTI	[4]	50.6458	0.321561	18.1782	10.2845	0.200976	9.01375	8.58166	2.61268	0.140683	0.0200976	0.920255	0.0277932	0.0519516
119914	Isua	LOTI	[4]	49.9904	0.384075	18.7388	10.551	0.161716	9.20769	7.74214	3.09281	0.11118	0.0202145	0.92859	0.0232458	0.0481646
119912	Isua	Boninite	[4]	52.0852	0.352949	18.6155	9.85684	0.131095	8.53128	7.03881	3.2673	0.100843	0.0201685	0.923019	0.026598	0.0503828
431430	Isua	LOTI	[3]	50.5463	0.326105	17.9358	10.5861	0.173243	9.90544	8.25453	2.03816	0.0203816	0.214006	0.961575	0.00686977	0.0315551
431431	Isua	LOTI	[3]	50.476	0.316112	18.8851	10.061	0.234535	8.9735	9.50375	1.25425	0.0815773	0.21414	0.924721	0.0151374	0.0601418
431429	Isua	LOTI	[3]	49.6323	0.275678	18.1029	9.7817	0.132734	13.0284	7.7292	0.98019	0.153155	0.183786	0.893515	0.020347	0.0861384
431445	Isua	LOTI	[3]	50.165	0.294074	18.4557	10.3784	0.192669	9.71459	9.14672	1.45009	0.020281	0.182529	0.958317	0.00638244	0.035301
431434	Isua	LOTI	[3]	49.0902	0.218873	20.3865	8.3546	0.135493	11.3397	8.41099	1.75099	0.104225	0.208451	0.916164	0.0257987	0.0580374
431443	Isua	LOTI	[3]	49.6827	0.305802	18.1749	10.3387	0.224255	9.55123	9.51046	1.91636	0.101934	0.193675	0.930928	0.0193345	0.049737
119942	Isua	Boninite	[4]	51.4018	0.302779	16.7941	10.6802	0.181667	12.7268	5.91428	1.92769	0.0605558	0.0100926	0.930414	0.0143776	0.0552087
431433	Isua	LOTI	[3]	49.541	0.22268	17.3266	9.45398	0.148453	15.7255	6.6592	0.699852	0.0212076	0.201473	0.937491	0.00561109	0.0568978
431442	Isua	LOTI	[3]	49.0102	0.169402	15.9979	9.63442	0.201165	13.6051	10.3124	0.825837	0.0529382	0.190578	0.939463	0.0109584	0.0495783
431441	Isua	LOTI	[3]	49.957	0.232752	17.012	9.70284	0.169274	14.018	7.54328	1.07912	0.0634778	0.222172	0.926719	0.0128071	0.0604738
431440	Isua	LOTI	[3]	48.1395	0.23811	17.4234	8.69017	0.207052	11.7088	12.0918	1.22161	0.0414104	0.23811	0.955363	0.00939638	0.0352406
119908	Isua	LOTI	[4]	49.4886	0.231915	17.081	9.39193	0.171415	15.6996	6.87678	0.957909	0.0907492	0.0100832	0.909738	0.0154272	0.0748352
119949	Isua	LOTI	[4]	48.5874	0.231704	17.6095	8.4667	0.211556	10.8196	12.6934	1.1686	0.201482	0.0100741	0.913258	0.0272584	0.0594833
119910	Isua	LOTI	[4]	49.8134	0.242057	17.0449	9.65204	0.161372	16.0968	5.27484	1.63389	0.0706001	0.0100857	0.918934	0.0167112	0.0643552
431444	Isua	Altered	[3]	50.9434	0.227288	16.7263	10.5314	0.196294	17.7181	2.87209	0.516563	0.113644	0.154969	0.787528	0.0170933	0.195379
119964	Isua	Altered	[4]	50.9493	0.232138	16.7241	10.5258	0.191766	17.7233	2.8765	0.111023	0.514742	0.151395	0.50103	0.0182177	0.480753
431436	Isua	LOTI	[3]	47.9917	0.212635	17.0002	9.58759	0.159476	17.4042	6.20894	1.20139	0.042527	0.191372	0.935276	0.010396	0.0543276
119915	Isua	LOTI	[4]	48.3318	0.231976	16.1375	10.0235	0.211804	13.6765	9.90438	1.34143	0.131117	0.0100859	0.927735	0.0190676	0.0531977
119945	Isua	LOTI	[4]	47.233	0.22213	16.7405	11.0873	0.232227	16.2155	7.13846	0.959199	0.161549	0.0100968	0.896149	0.0197153	0.0841353
941686	Isua	LOTI	[5]	45.9734	0.214067	17.7574	9.76575	0.244648	9.66359	14.5362	0.6422	1.19266	0.0101937	0.81428	0.0625786	0.123141
431439	Isua	LOTI	[3]	47.1727	0.220728	15.2618	11.0046	0.24175	15.5561	9.15495	0.998531	0.157663	0.231239	0.917042	0.01792	0.0650377
941681	Isua	LOTI	[5]	46.7456	0.185335	15.0121	9.91681	0.164742	15.7741	8.81372	1.32824	2.04898	0.0102964	0.773678	0.109776	0.116546
431437	Isua	LOTI	[3]	48.5916	0.198035	13.9875	10.5715	0.239727	14.8839	10.6001	0.64622	0.0729603	0.208458	0.934915	0.00975076	0.0553342
119909	Isua	LOTI	[4]	49.0439	0.201744	14.2129	9.91128	0.242093	12.5686	12.9318	0.766627	0.110959	0.0100872	0.933607	0.0140322	0.0523609
119963	Isua	Altered	[4]	46.8932	0.151171	10.6424	8.97493	0.161249	25.1649	7.75003	0.0100781	0.0705464	0.181405	0.6609	0.00182469	0.337276
941682	Isua	LOTI	[5]	47.4638	0.189015	14.3022	8.82535	0.136511	19.7626	7.14058	1.08159	0.787563	0.0525042	0.831168	0.0595152	0.109317
941687	Isua	LOTI	[5]	48.3597	0.231286	18.4818	9.02903	0.147182	14.2451	7.19088	1.48233	0.725396	0.010513	0.818419	0.0691279	0.112453
941685	Isua	LOTI	[5]	48.4532	0.208401	16.2553	9.16228	0.177141	17.1097	6.84596	1.1983	0.406381	0.01042	0.857205	0.0433217	0.0994736
941689	Isua	LOTI	[5]	50.9355	0.349154	18.649	10.4891	0.154039	9.70444	7.95867	1.64308	0.0718847	0.0205385	0.9288	0.014617	0.0565828
941688	Isua	LOTI	[5]	50.3253	0.222321	19.9179	9.30932	0.151582	10.0752	7.65996	2.17268	0.101055	0.020211	0.914792	0.0281029	0.0571051

## Sheet: Panel b
Sample	Location	Lithology	Reference	SiO2 (wt.%)	TiO2 (wt.%)	Al2O3 (wt.%)	Fe2O3 (wt.%)	MnO (wt.%)	MgO (wt.%)	CaO (wt.%)	Na2O (wt.%)	K2O (wt.%)	P2O5 (wt.%)	Si8	Ti8
PC-54	Nuvvuagittuq	HMAD	[1]	55.1442	0.428195	18.8856	7.59671	0.160445	7.05142	7.39889	1.37963	1.8906	0.0643826	54.8959	0.418738
PC-65	Nuvvuagittuq	LOTI	[1]	51.4013	0.388498	17.1887	10.4476	0.257625	9.53211	8.95504	1.05111	0.741959	0.0360675	51.8024	0.403207
PC-66	Nuvvuagittuq	LOTI	[1]	51.1458	0.380568	17.1307	10.0035	0.193874	10.5656	8.44224	1.28224	0.830889	0.0246189	51.8174	0.405327
PC-68	Nuvvuagittuq	LOTI	[1]	50.8478	0.405962	17.4174	10.2803	0.175302	9.71849	8.29353	2.12208	0.697107	0.0420315	51.2977	0.423282
PC-123	Nuvvuagittuq	Boninite	[1]	51.8285	0.381807	18.0143	9.50026	0.204872	10.3781	4.2423	2.15219	3.25933	0.0382842	52.4511	0.404724
PC-131	Nuvvuagittuq	Boninite	[1]	51.902	0.350898	16.9154	9.36194	0.18577	11.7964	5.33572	2.12603	1.99186	0.0340578	52.8958	0.385768
PC-151	Nuvvuagittuq	LOTI	[1]	51.5924	0.387174	17.812	9.73422	0.210999	9.57692	7.67178	1.17791	1.80271	0.0338009	52.0052	0.402278
PC-164	Nuvvuagittuq	HMAD	[1]	57.8755	0.398097	19.4764	7.99786	0.163	5.14078	5.16167	1.94346	1.79718	0.0459744	57.127	0.372723
PC-222	Nuvvuagittuq	LOTI	[1]	50.9036	0.374007	17.1615	10.3413	0.221143	10.0075	9.10049	1.3452	0.519737	0.0254773	51.4292	0.392781
PC-227	Nuvvuagittuq	Boninite	[1]	54.8179	0.29873	14.7942	10.1332	0.221507	11.5326	6.68585	0.843352	0.609652	0.0629974	55.7427	0.326163
PC-304	Nuvvuagittuq	LOTI	[1]	51.3459	0.360905	16.9459	10.2281	0.202231	10.153	8.4937	1.82526	0.414833	0.0300754	51.9096	0.380405
PC-312	Nuvvuagittuq	LOTI	[1]	50.8228	0.372444	17.3232	9.82194	0.196878	11.2342	8.34193	1.20765	0.649493	0.0294302	51.6695	0.403516
PC-410	Nuvvuagittuq	LOTI	[1]	50.837	0.387602	18.0541	9.70308	0.201961	10.6896	9.01684	0.816004	0.265201	0.0285601	51.5411	0.414122
PC-428	Nuvvuagittuq	Boninite	[1]	52.0154	0.370421	16.622	8.68765	0.179471	11.5926	5.11285	2.34774	3.03641	0.0354769	52.9559	0.40507
PC-431	Nuvvuagittuq	LOTI	[1]	51.0438	0.392013	17.9382	9.76212	0.180613	10.9702	7.48108	1.69325	0.502844	0.0359174	51.8213	0.421845
PC-432	Nuvvuagittuq	LOTI	[1]	51.1333	0.370546	16.8985	10.3207	0.229046	9.92534	8.7852	1.70003	0.600611	0.0366474	51.6374	0.388349
PC-433	Nuvvuagittuq	Boninite	[1]	51.9295	0.374507	17.0984	9.77153	0.191346	11.2864	6.99898	2.03625	0.276275	0.0368367	52.7898	0.406298
PC-434	Nuvvuagittuq	LOTI	[1]	51.4787	0.375344	17.0923	9.60758	0.206843	9.45424	10.0294	1.4025	0.312787	0.0403596	51.8594	0.388807
PC-437	Nuvvuagittuq	HMAD	[1]	57.7108	0.482054	19.4491	6.9595	0.161728	6.30217	5.40484	2.23289	1.24165	0.0553005	57.2663	0.463324
PC-230	Nuvvuagittuq	HMAD	[1]	57.6618	0.415075	19.1322	9.64522	0.394678	4.4771	5.18079	1.79492	1.2544	0.0438531	56.7395	0.382953
PC-402	Nuvvuagittuq	HMAD	[1]	68.0062	0.327679	15.6184	5.28737	0.121476	3.07263	4.81822	1.59246	1.12289	0.0326659	66.7164	0.293273
IN14006	Ukaliq	SHMB	[2]	51.2936	0.544584	14.6729	12.1473	0.267154	13.0597	5.34309	1.30495	1.3255	0.0411007	52.6182	0.619176
IN14007	Ukaliq	Basalt	[2]	49.9992	0.680682	16.0682	10.6554	0.257834	8.69416	9.33359	1.93891	2.32051	0.0515668	50.1809	0.692121
431432	Isua	LOTI	[3]	51.7947	0.403756	18.4486	10.9872	0.175996	8.33395	7.62996	1.86349	0.155291	0.207055	51.8821	0.406993
119940	Isua	LOTI	[3]	51.664	0.332926	20.3488	10.1706	0.141241	8.54509	5.86151	1.94711	0.968511	0.0201773	51.8067	0.337303
431435	Isua	LOTI	[3]	50.4197	0.373326	18.013	10.4226	0.155552	9.65462	8.91834	1.71108	0.103702	0.228143	50.8529	0.388636
119913	Isua	HMAD	[4]	54.4487	0.40295	17.8709	8.62091	0.130959	7.102	8.41159	2.87102	0.120885	0.0201475	54.2136	0.394515
119911	Isua	LOTI	[4]	50.6458	0.321561	18.1782	10.2845	0.200976	9.01375	8.58166	2.61268	0.140683	0.0200976	50.9112	0.329514
119914	Isua	LOTI	[4]	49.9904	0.384075	18.7388	10.551	0.161716	9.20769	7.74214	3.09281	0.11118	0.0202145	50.3065	0.395446
119912	Isua	Boninite	[4]	52.0852	0.352949	18.6155	9.85684	0.131095	8.53128	7.03881	3.2673	0.100843	0.0201685	52.2243	0.357471
431430	Isua	LOTI	[3]	50.5463	0.326105	17.9358	10.5861	0.173243	9.90544	8.25453	2.03816	0.0203816	0.214006	51.0451	0.341603
431431	Isua	LOTI	[3]	50.476	0.316112	18.8851	10.061	0.234535	8.9735	9.50375	1.25425	0.0815773	0.21414	50.7308	0.323613
431429	Isua	LOTI	[3]	49.6323	0.275678	18.1029	9.7817	0.132734	13.0284	7.7292	0.98019	0.153155	0.183786	50.9486	0.313172
431445	Isua	LOTI	[3]	50.165	0.294074	18.4557	10.3784	0.192669	9.71459	9.14672	1.45009	0.020281	0.182529	50.6138	0.30659
431434	Isua	LOTI	[3]	49.0902	0.218873	20.3865	8.3546	0.135493	11.3397	8.41099	1.75099	0.104225	0.208451	49.9644	0.237781
431443	Isua	LOTI	[3]	49.6827	0.305802	18.1749	10.3387	0.224255	9.55123	9.51046	1.91636	0.101934	0.193675	50.0888	0.31753
119942	Isua	Boninite	[4]	51.4018	0.302779	16.7941	10.6802	0.181667	12.7268	5.91428	1.92769	0.0605558	0.0100926	52.6391	0.341176
431433	Isua	LOTI	[3]	49.541	0.22268	17.3266	9.45398	0.148453	15.7255	6.6592	0.699852	0.0212076	0.201473	51.5634	0.272872
431442	Isua	LOTI	[3]	49.0102	0.169402	15.9979	9.63442	0.201165	13.6051	10.3124	0.825837	0.0529382	0.190578	50.4775	0.195492
431441	Isua	LOTI	[3]	49.957	0.232752	17.012	9.70284	0.169274	14.018	7.54328	1.07912	0.0634778	0.222172	51.5324	0.27168
431440	Isua	LOTI	[3]	48.1395	0.23811	17.4234	8.69017	0.207052	11.7088	12.0918	1.22161	0.0414104	0.23811	49.1104	0.261172
119908	Isua	LOTI	[4]	49.4886	0.231915	17.081	9.39193	0.171415	15.6996	6.87678	0.957909	0.0907492	0.0100832	51.5042	0.283974
119949	Isua	LOTI	[4]	48.5874	0.231704	17.6095	8.4667	0.211556	10.8196	12.6934	1.1686	0.201482	0.0100741	49.3255	0.248379
119910	Isua	LOTI	[4]	49.8134	0.242057	17.0449	9.65204	0.161372	16.0968	5.27484	1.63389	0.0706001	0.0100857	51.933	0.299866
431436	Isua	LOTI	[3]	47.9917	0.212635	17.0002	9.58759	0.159476	17.4042	6.20894	1.20139	0.042527	0.191372	50.4536	0.273982
119915	Isua	LOTI	[4]	48.3318	0.231976	16.1375	10.0235	0.211804	13.6765	9.90438	1.34143	0.131117	0.0100859	49.8177	0.268229
119945	Isua	LOTI	[4]	47.233	0.22213	16.7405	11.0873	0.232227	16.2155	7.13846	0.959199	0.161549	0.0100968	49.3836	0.276147
941686	Isua	LOTI	[5]	45.9734	0.214067	17.7574	9.76575	0.244648	9.66359	14.5362	0.6422	1.19266	0.0101937	46.4089	0.222896
431439	Isua	LOTI	[3]	47.1727	0.220728	15.2618	11.0046	0.24175	15.5561	9.15495	0.998531	0.157663	0.231239	49.1507	0.26915
941681	Isua	LOTI	[5]	46.7456	0.185335	15.0121	9.91681	0.164742	15.7741	8.81372	1.32824	2.04898	0.0102964	48.7807	0.227432
431437	Isua	LOTI	[3]	48.5916	0.198035	13.9875	10.5715	0.239727	14.8839	10.6001	0.64622	0.0729603	0.208458	50.3936	0.236857
119909	Isua	LOTI	[4]	49.0439	0.201744	14.2129	9.91128	0.242093	12.5686	12.9318	0.766627	0.110959	0.0100872	50.2399	0.226367
941682	Isua	LOTI	[5]	47.4638	0.189015	14.3022	8.82535	0.136511	19.7626	7.14058	1.08159	0.787563	0.0525042	50.543	0.262544
941687	Isua	LOTI	[5]	48.3597	0.231286	18.4818	9.02903	0.147182	14.2451	7.19088	1.48233	0.725396	0.010513	49.9946	0.271683
941685	Isua	LOTI	[5]	48.4532	0.208401	16.2553	9.16228	0.177141	17.1097	6.84596	1.1983	0.406381	0.01042	50.8379	0.266122
941689	Isua	LOTI	[5]	50.9355	0.349154	18.649	10.4891	0.154039	9.70444	7.95867	1.64308	0.0718847	0.0205385	51.3816	0.363923
941688	Isua	LOTI	[5]	50.3253	0.222321	19.9179	9.30932	0.151582	10.0752	7.65996	2.17268	0.101055	0.020211	50.8686	0.233876
