# Supplementary material for: Modern arc-like water content in the source of 3.1-billion-year-old volcanic rocks
Source: Nat Commun. 2026 Jul 7;17:5630. doi: 10.1038/s41467-026-74653-1 (PMC13342610; doi:10.1038/s41467-026-74653-1)
Supplement: Supplementary file 17 — Source Data [file 41467_2026_74653_MOESM17_ESM.zip › Source Data/Source Data Supplementary Figure 2.xlsx]

## Sheet: Panel a
Bounding boxes for AI-CCPI diagram
Boninites
n = 191	AI	CCPI
Mean	55.1304	89.5011
2σ	19.9528	9.17619
Upper bound	75.0833	98.6773
Lower bound	35.1776	80.3249
Basalts
n = 3930	AI	CCPI
Mean	36.5687	82.9494
2σ	13.8035	9.42899
Upper bound	50.3723	92.3784
Lower bound	22.7652	73.5204
Basaltic andesites
n = 5322	AI	CCPI
Mean	32.1263	76.1966
2σ	10.2184	13.1186
Upper bound	42.3447	89.3152
Lower bound	21.9079	63.078
Andesites
n = 4081	AI	CCPI
Mean	32.4188	62.7545
2σ	11.3025	16.0206
Upper bound	43.7213	78.7751
Lower bound	21.1163	46.734

## Sheet: Panels c,e,f
Sample Name	Unique_ID	Dataset	Longitude	Latitude	Citations	Volcanic arc	System	Location	Location comment	Magmatic series	Lithology	SiO2 (wt.%)	TiO2 (wt.%)	Al2O3 (wt.%)	Fe2O3 (wt.%)	MnO (wt.%)	MgO (wt.%)	CaO (wt.%)	Na2O (wt.%)	K2O (wt.%)	P2O5 (wt.%)	LOI (wt.%)	Rb (ppm)	Ba (ppm)	Cs (ppm)	Nb (ppm)
s_99SH 08 [6565]	108840	GeoRoc	-163.977	54.668	[6565][7092]	Aleutian	Transitional arc	ALEUTIAN ARC / SECOND ALEUTIAN ARC / UNIMAK / SHISHALDIN		Calc-Alkaline	Basalt	49.1801	2.08576	17.9236	11.5097	0.169655	5.45891	9.17138	3.29331	0.718541	0.489007		16.4	398	0.81	6.75
s_97ND02 [6565]	108848	GeoRoc	-155.1	58.2	[6565][22052]	Aleutian	Continental arc	ALEUTIAN ARC / ALASKA PENINSULA / UPPER ALASKA PENINSULA / SOUTHWEST TRIDENT	KATMAI NATIONAL PARK	Calc-Alkaline	SHMB	55.0482	0.828317	17.2749	8.78532	0.149696	9.18135	4.82021	2.91408	0.858256	0.139716		17.19	304	0.7	2.25
s_97S-CN-28 [5769]	127630	GeoRoc	-163.97	54.75	[5769]	Aleutian	Transitional arc	ALEUTIAN ARC / SECOND ALEUTIAN ARC / UNIMAK / SHISHALDIN		Calc-Alkaline	Basalt	51.8207	2.04529	17.9188	10.4661	0.219495	3.89104	9.06912	3.45205	0.738301	0.379127		13.82	318.94	0.67	5.2
s_98S-PS31 [5769]	127631	GeoRoc	-163.97	54.75	[5769]	Aleutian	Transitional arc	ALEUTIAN ARC / SECOND ALEUTIAN ARC / UNIMAK / SHISHALDIN		Calc-Alkaline	Basalt	49.2208	1.94489	17.5539	12.3901	0.199476	5.17641	8.86672	3.42102	0.718114	0.508664		17.08	375.25	0.79	5.88
s_99CNS1-1 [5769]	127632	GeoRoc	-163.97	54.75	[5769]	Aleutian	Transitional arc	ALEUTIAN ARC / SECOND ALEUTIAN ARC / UNIMAK / SHISHALDIN		Calc-Alkaline	Basalt	48.8918	2.07414	17.8396	11.939	0.21938	5.45458	9.16409	3.25081	0.688055	0.478647		14.65	364.24	0.72	5.57
s_99SH8 [5769]	127633	GeoRoc	-163.977	54.668	[5769]	Aleutian	Transitional arc	ALEUTIAN ARC / SECOND ALEUTIAN ARC / UNIMAK / SHISHALDIN		Calc-Alkaline	Basalt	49.1556	2.08472	17.9147	11.504	0.219445	5.45619	9.1668	3.29167	0.718182	0.488763		15.58	367.86	0.74	5.88
s_KAN80-11A [22260]	1414368	GeoRoc	-177.373	51.767	[22260]	Aleutian	Oceanic arc	ALEUTIAN ARC / CENTRAL ALEUTIAN ARC / KANAGA / KANAGA		Calc-Alkaline	SHMB	55.5334	0.747195	15.3636	6.71022	0.14337	8.86427	7.97129	3.32795	1.18845	0.150289		20.3526	509.046	0.937557	3.50509
s_GS80-R13 [22260]	1414370	GeoRoc	-176.031	52.0186	[22260]	Aleutian	Oceanic arc	ALEUTIAN ARC / CENTRAL ALEUTIAN ARC / GREAT SITKIN / GREAT SITKIN	N SIDE OF YOKE BAY	High-K calc-alkaline	Basalt	48.7272	0.799842	17.2102	10.0569	0.174742	10.6078	8.22201	2.74506	1.36597	0.0903256		28.807	609.271	8.54824	1.48957
s_KG 3 [7197]	154489	GeoRoc	-177.07	51.87	[7197]	Aleutian	Oceanic arc	ALEUTIAN ARC / CENTRAL ALEUTIAN ARC / KANAGA / ROUNDHEAD		Calc-Alkaline	Basalt	49.6096	0.91739	16.2711	10.7712	0.181462	7.06693	11.3615	2.64128	1.0182	0.161299	-0.26	13	274	0.2	1.4
s_KG 1 [7197]	154490	GeoRoc	-177.07	51.87	[7197]	Aleutian	Oceanic arc	ALEUTIAN ARC / CENTRAL ALEUTIAN ARC / KANAGA / ROUNDHEAD		High-K calc-alkaline	Basalt	49.8489	0.980963	17.8075	11.0327	0.180177	5.2952	10.2801	2.98293	1.33131	0.260255	-0.15	20	442	0.3	1.6
s_KG 4 [7197]	154491	GeoRoc	-177.07	51.87	[7197]	Aleutian	Oceanic arc	ALEUTIAN ARC / CENTRAL ALEUTIAN ARC / KANAGA / ROUNDHEAD		High-K calc-alkaline	Basalt	49.2731	0.993209	17.2918	11.4852	0.178778	6.06851	10.5479	2.72139	1.22165	0.218506	-0.38	14	346	0.3	1.3
s_KG 5 [7197]	154492	GeoRoc	-177.07	51.87	[7197]	Aleutian	Oceanic arc	ALEUTIAN ARC / CENTRAL ALEUTIAN ARC / KANAGA / ROUNDHEAD		Calc-Alkaline	Basalt	48.4604	1.14411	18.6241	11.5655	0.189026	5.02412	10.8043	2.95478	1.03467	0.198975	-0.43	15	368	0.2	1.5
s_96PN08 [6565]	156709	GeoRoc	-166.67	53.67	[6565]	Aleutian	Transitional arc	ALEUTIAN ARC / SECOND ALEUTIAN ARC / UNALASKA / MAKUSHIN	MAKUSHIN VOLCANIC FIELD	Calc-Alkaline	Basalt	50.817	0.818181	16.7727	9.20191	0.179601	7.04434	11.265	2.86363	0.878047	0.159645		10.03	230	0.57	1.77
s_97NT18 [6565]	156720	GeoRoc	-155.1	58.2	[6565]	Aleutian	Continental arc	ALEUTIAN ARC / ALASKA PENINSULA / UPPER ALASKA PENINSULA / SOUTHWEST TRIDENT	KATMAI NATIONAL PARK	Calc-Alkaline	SHMB	56.781	0.808732	17.7422	7.13563	0.149765	8.48669	4.32322	3.48454	0.948512	0.139781		18.32	332	0.75	2.39
s_94MHB4-1 [23519]	1691796	GeoRoc	-168.045	53.9436	[23519]	Aleutian	Oceanic arc	ALEUTIAN ARC / SECOND ALEUTIAN ARC / BOGOSLOF		High-K calc-alkaline	Basalt	51.9764	1.17968	17.5497	8.828	0.208829	4.3573	10.1704	3.26296	2.03809	0.428702		55.9484	1012.48	1.77253	3.9674
s_AT-12-3 [20239]	1718002	GeoRoc	-179.084	51.2908	[20239]	Aleutian	Oceanic forearc	ALEUTIAN ARC / WESTERN ALEUTIAN ARC / AMATIGNAK	AMATIGNAK, DELAROF ISLANDS	Calc-Alkaline	Basalt	49.2564	1.1236	19.0304	9.1905	0.182206	7.01493	10.5882	2.90518	0.425148	0.283432	3.59	5.62	66	0.3	1.94
s_AT-12-5 [20239]	1718004	GeoRoc	-179.077	51.2608	[20239]	Aleutian	Oceanic forearc	ALEUTIAN ARC / WESTERN ALEUTIAN ARC / AMATIGNAK	AMATIGNAK, DELAROF ISLANDS	Calc-Alkaline	Basalt	49.2564	1.1236	19.0304	9.1905	0.182206	7.01493	10.5882	2.90518	0.425148	0.283432	3.59	75.87	693	0.79	7.02
s_AMT-13-7 [20239]	1718006	GeoRoc	-179.06	51.2488	[20239]	Aleutian	Oceanic forearc	ALEUTIAN ARC / WESTERN ALEUTIAN ARC / AMATIGNAK	AMATIGNAK, DELAROF ISLANDS	Calc-Alkaline	Basalt	49.2564	1.1236	19.0304	9.1905	0.182206	7.01493	10.5882	2.90518	0.425148	0.283432	3.59	28.27	777		3.06
s_UL-12-1 [20239]	1718011	GeoRoc	-178.957	51.3369	[20239]	Aleutian	Oceanic forearc	ALEUTIAN ARC / WESTERN ALEUTIAN ARC / ULAK	ULAK, DELAROF ISLANDS	Calc-Alkaline	Basalt	49.2564	1.1236	19.0304	9.1905	0.182206	7.01493	10.5882	2.90518	0.425148	0.283432	3.59	4.48	47	0.04	0.23
s_UL-12-2 [20239]	1718012	GeoRoc	-178.96	51.3453	[20239]	Aleutian	Oceanic forearc	ALEUTIAN ARC / WESTERN ALEUTIAN ARC / ULAK	ULAK, DELAROF ISLANDS	Calc-Alkaline	Basalt	49.2564	1.1236	19.0304	9.1905	0.182206	7.01493	10.5882	2.90518	0.425148	0.283432	3.59	5.75	32	0.14	0.71
s_UL-12-3 [20239]	1718013	GeoRoc	-178.953	51.349	[20239]	Aleutian	Oceanic forearc	ALEUTIAN ARC / WESTERN ALEUTIAN ARC / ULAK	ULAK, DELAROF ISLANDS	Calc-Alkaline	Basalt	49.2564	1.1236	19.0304	9.1905	0.182206	7.01493	10.5882	2.90518	0.425148	0.283432	3.59	2.53	40	0.07	0.45
s_UL-12-4 [20239]	1718014	GeoRoc	-178.947	51.3448	[20239]	Aleutian	Oceanic forearc	ALEUTIAN ARC / WESTERN ALEUTIAN ARC / ULAK	ULAK, DELAROF ISLANDS	Calc-Alkaline	Basalt	49.2564	1.1236	19.0304	9.1905	0.182206	7.01493	10.5882	2.90518	0.425148	0.283432	3.59	13.28	246	0.03	0.75
s_UL-13-6 [20239]	1718015	GeoRoc	-178.997	51.3812	[20239]	Aleutian	Oceanic forearc	ALEUTIAN ARC / WESTERN ALEUTIAN ARC / ULAK	ULAK, DELAROF ISLANDS	Calc-Alkaline	Basalt	49.2564	1.1236	19.0304	9.1905	0.182206	7.01493	10.5882	2.90518	0.425148	0.283432	3.59	12.78	267		1.11
s_UL-13-7 [20239]	1718016	GeoRoc	-178.988	51.3885	[20239]	Aleutian	Oceanic forearc	ALEUTIAN ARC / WESTERN ALEUTIAN ARC / ULAK	ULAK, DELAROF ISLANDS	Calc-Alkaline	Basalt	49.2564	1.1236	19.0304	9.1905	0.182206	7.01493	10.5882	2.90518	0.425148	0.283432	3.59	4.63	82	0.32	2.44
s_UL-13-8A [20239]	1718017	GeoRoc	-178.966	51.3999	[20239]	Aleutian	Oceanic forearc	ALEUTIAN ARC / WESTERN ALEUTIAN ARC / ULAK	ULAK, DELAROF ISLANDS	Calc-Alkaline	Basalt	49.2564	1.1236	19.0304	9.1905	0.182206	7.01493	10.5882	2.90518	0.425148	0.283432	3.59	25.98	267		5.34
s_52-BI-6 [20239]	1718018	GeoRoc	-178.936	51.3436	[20239]	Aleutian	Oceanic forearc	ALEUTIAN ARC / WESTERN ALEUTIAN ARC / ULAK	ULAK, DELAROF ISLANDS	Calc-Alkaline	Basalt	49.2564	1.1236	19.0304	9.1905	0.182206	7.01493	10.5882	2.90518	0.425148	0.283432	3.59	36.04	224		1.19
s_52-BI-12 [20239]	1718019	GeoRoc	-178.94	51.37	[20239]	Aleutian	Oceanic forearc	ALEUTIAN ARC / WESTERN ALEUTIAN ARC / ULAK	ULAK, DELAROF ISLANDS	Calc-Alkaline	Basalt	49.2564	1.1236	19.0304	9.1905	0.182206	7.01493	10.5882	2.90518	0.425148	0.283432	3.59	36.04	224		1.19
s_KAV-13-1 [20239]	1718020	GeoRoc	-178.859	51.5735	[20239]	Aleutian	Oceanic arc	ALEUTIAN ARC / WESTERN ALEUTIAN ARC / KAVALGA	KAVALGA, DELAROF ISLANDS	Calc-Alkaline	Basalt	49.2564	1.1236	19.0304	9.1905	0.182206	7.01493	10.5882	2.90518	0.425148	0.283432	3.59	17.96	309	0.25	2.17
s_KAV-13-2 [20239]	1718021	GeoRoc	-178.845	51.5715	[20239]	Aleutian	Oceanic arc	ALEUTIAN ARC / WESTERN ALEUTIAN ARC / KAVALGA	KAVALGA, DELAROF ISLANDS	Calc-Alkaline	Basalt	49.2564	1.1236	19.0304	9.1905	0.182206	7.01493	10.5882	2.90518	0.425148	0.283432	3.59	9.54	202	0.11	1.66
s_KAV-13-2B [20239]	1718022	GeoRoc	-178.845	51.5715	[20239]	Aleutian	Oceanic arc	ALEUTIAN ARC / WESTERN ALEUTIAN ARC / KAVALGA	KAVALGA, DELAROF ISLANDS	Calc-Alkaline	Basalt	51.9049	1.03707	20.1012	9.40919	0.194239	3.12587	9.07123	4.02535	0.95086	0.180066		10.91	198	0.2	1.66
s_KAV-13-3 [20239]	1718023	GeoRoc	-178.783	51.5431	[20239]	Aleutian	Oceanic arc	ALEUTIAN ARC / WESTERN ALEUTIAN ARC / KAVALGA	KAVALGA, DELAROF ISLANDS	Calc-Alkaline	Basalt	49.2564	1.1236	19.0304	9.1905	0.182206	7.01493	10.5882	2.90518	0.425148	0.283432	3.59	22.86	300	0.45	2.5
s_SKA-13-1 [20239]	1718024	GeoRoc	-178.591	51.5825	[20239]	Aleutian	Oceanic arc	ALEUTIAN ARC / WESTERN ALEUTIAN ARC / SKAGUL	SKAGUL, DELAROF ISLANDS	Calc-Alkaline	Basalt	49.2564	1.1236	19.0304	9.1905	0.182206	7.01493	10.5882	2.90518	0.425148	0.283432	3.59	18.42	392	0.35	1.72
s_SKA-13-2 [20239]	1718025	GeoRoc	-178.586	51.5862	[20239]	Aleutian	Oceanic arc	ALEUTIAN ARC / WESTERN ALEUTIAN ARC / SKAGUL	SKAGUL, DELAROF ISLANDS	Calc-Alkaline	Basalt	49.2564	1.1236	19.0304	9.1905	0.182206	7.01493	10.5882	2.90518	0.425148	0.283432	3.59	6.03	192	0.08	0.85
s_SKA-13-3 [20239]	1718026	GeoRoc	-178.577	51.5867	[20239]	Aleutian	Oceanic arc	ALEUTIAN ARC / WESTERN ALEUTIAN ARC / SKAGUL	SKAGUL, DELAROF ISLANDS	Calc-Alkaline	Basalt	49.2564	1.1236	19.0304	9.1905	0.182206	7.01493	10.5882	2.90518	0.425148	0.283432	3.59	11.17	283	0.12	1.53
s_SKA-13-4 [20239]	1718027	GeoRoc	-178.605	51.5938	[20239]	Aleutian	Oceanic arc	ALEUTIAN ARC / WESTERN ALEUTIAN ARC / SKAGUL	SKAGUL, DELAROF ISLANDS	Calc-Alkaline	Basalt	49.2564	1.1236	19.0304	9.1905	0.182206	7.01493	10.5882	2.90518	0.425148	0.283432	3.59	11.76	248		1.68
s_SKA-13-4B [20239]	1718028	GeoRoc	-178.605	51.5938	[20239]	Aleutian	Oceanic arc	ALEUTIAN ARC / WESTERN ALEUTIAN ARC / SKAGUL	SKAGUL, DELAROF ISLANDS	Calc-Alkaline	Basalt	49.1783	0.916936	19.3518	10.7924	0.171968	6.38196	9.38291	3.11206	0.571581	0.140106		7.25	191	0.07	0.9
s_OGL-13-1 [20239]	1718029	GeoRoc	-178.621	51.5905	[20239]	Aleutian	Oceanic arc	ALEUTIAN ARC / WESTERN ALEUTIAN ARC / OGLIUGA	OGLIUGA, DELAROF ISLANDS	Calc-Alkaline	Basalt	49.2564	1.1236	19.0304	9.1905	0.182206	7.01493	10.5882	2.90518	0.425148	0.283432	3.59	7.94	190		1.53
s_OGL-13-2 [20239]	1718030	GeoRoc	-178.621	51.5913	[20239]	Aleutian	Oceanic arc	ALEUTIAN ARC / WESTERN ALEUTIAN ARC / OGLIUGA	OGLIUGA, DELAROF ISLANDS	Calc-Alkaline	Basalt	49.2564	1.1236	19.0304	9.1905	0.182206	7.01493	10.5882	2.90518	0.425148	0.283432	3.59	7.78	189		1.13
s_S489-PX [23853]	1779781	GeoRoc	-177	52	[23853]	Aleutian	Oceanic arc	ALEUTIAN ARC / CENTRAL ALEUTIAN ARC / KANAGA / KANAGA		High-K calc-alkaline	Basalt	51.0817	0.796957	20.6748	8.99905	0.172122	3.79692	9.52842	3.30502	1.42638	0.218562	0.365297	25.3765	424.098	1.28824	1.68514
s_81-19 [23853]	1779782	GeoRoc	-176.75	51.92	[23853]	Aleutian	Oceanic arc	ALEUTIAN ARC / CENTRAL ALEUTIAN ARC / ADAK / MOUNT MOFFETT		High-K calc-alkaline	Basalt	49.8778	0.804621	21.5846	8.76121	0.149563	3.89736	10.3104	3.04763	1.35265	0.214103	0.812274	21.953	374.562	0.432228	1.56798
s_18-15B [23853]	1779783	GeoRoc	-176.75	51.92	[23853]	Aleutian	Oceanic arc	ALEUTIAN ARC / CENTRAL ALEUTIAN ARC / ADAK / MOUNT MOFFETT		High-K calc-alkaline	Basalt	50.0227	0.828632	20.7261	9.20911	0.157367	4.208	10.3442	2.97604	1.31374	0.214061	0.724638	21.2091	362.488	0.414755	1.52543
s_18-15A [23853]	1779784	GeoRoc	-176.75	51.92	[23853]	Aleutian	Oceanic arc	ALEUTIAN ARC / CENTRAL ALEUTIAN ARC / ADAK / MOUNT MOFFETT		Calc-Alkaline	Basalt	50.3009	0.837328	18.4634	9.44511	0.174438	5.60572	10.7623	2.91578	1.26972	0.225278	0.0874	23.5631	376.811	1.04511	1.52962
s_15BLEC001-1 [24962]	2082547	GeoRoc	175.919	52.3643	[24962]	Aleutian	Oceanic arc	ALEUTIAN ARC / WESTERN ALEUTIAN ARC / BULDIR / BULDIR		Calc-Alkaline	Basalt	51.7806	0.754676	18.5683	7.75782	0.149876	7.90605	9.19687	3.00333	0.737259	0.145146		13.505	237.647	0.681279	1.39449
s_15BLMC002 [24962]	2082554	GeoRoc	175.898	52.3575	[24962]	Aleutian	Oceanic arc	ALEUTIAN ARC / WESTERN ALEUTIAN ARC / BULDIR / BULDIR		Calc-Alkaline	Basalt	51.3163	0.767498	18.1689	7.68904	0.146387	8.53949	9.36267	3.19395	0.687566	0.128227		10.0691	223.842	0.175893	1.32935
s_SH 7 [7197]	228627	GeoRoc	-163.97	54.75	[7197]	Aleutian	Transitional arc	ALEUTIAN ARC / SECOND ALEUTIAN ARC / UNIMAK / SHISHALDIN		Calc-Alkaline	Basalt	50.4758	2.35003	16.1515	13.3577	0.238986	4.18225	7.88653	3.57483	1.1551	0.627338	-0.32	27	463	1.3	7.7
s_SH 130 [7197]	228629	GeoRoc	-163.97	54.75	[7197]	Aleutian	Transitional arc	ALEUTIAN ARC / SECOND ALEUTIAN ARC / UNIMAK / SHISHALDIN		Calc-Alkaline	Basalt	50.0378	1.48993	17.4392	11.5939	0.199991	5.51976	9.65957	3.08986	0.66997	0.299987	-0.37	13	252	0.7	5.1
s_SH 129 [7197]	228630	GeoRoc	-163.97	54.75	[7197]	Aleutian	Transitional arc	ALEUTIAN ARC / SECOND ALEUTIAN ARC / UNIMAK / SHISHALDIN		Calc-Alkaline	Basalt	50.2515	1.48179	17.4135	11.5203	0.198898	5.40007	9.60676	3.12269	0.686197	0.318236	-0.55	13	249	0.5	4.9
s_SH 128 [7197]	228631	GeoRoc	-163.97	54.75	[7197]	Aleutian	Transitional arc	ALEUTIAN ARC / SECOND ALEUTIAN ARC / UNIMAK / SHISHALDIN		Calc-Alkaline	Basalt	51.3392	1.2654	19.4631	9.29272	0.150643	3.90668	9.70142	3.43466	1.22523	0.220943	0.02	23	535	1	4.4
s_SB87-22 [7197]	228646	GeoRoc	-172.4	52.33	[7197]	Aleutian	Oceanic arc	ALEUTIAN ARC / CENTRAL ALEUTIAN ARC / SEGUAM / SEGUAM	SHIELD VOLCANO	Calc-Alkaline	Basalt	51.2426	0.670951	18.2258	9.05115	0.150213	7.28031	10.3046	2.44346	0.55078	0.0801135	-0.3	12	176	0.9	1.2
s_SJ87-79 [7197]	228652	GeoRoc	-172.4	52.33	[7197]	Aleutian	Oceanic arc	ALEUTIAN ARC / CENTRAL ALEUTIAN ARC / SEGUAM / SEGUAM	SHIELD VOLCANO	Tholeiitic	Basalt	50.4536	0.757053	19.7033	9.04403	0.149418	6.01658	11.1367	2.33093	0.338682	0.0697286	-0.14	6	130	0.5	0.5
s_SJ88-6 [7197]	228655	GeoRoc	-172.4	52.33	[7197]	Aleutian	Oceanic arc	ALEUTIAN ARC / CENTRAL ALEUTIAN ARC / SEGUAM / SEGUAM	SHIELD VOLCANO	Tholeiitic	Basalt	51.5247	0.677039	18.5389	8.50016	0.13939	7.03921	10.753	2.34972	0.398258	0.0796517	-0.15	7	184	0.6	0.8
s_SEG 03 74 [9411]	262127	GeoRoc	-172.375	52.3042	[9411]	Aleutian	Oceanic arc	ALEUTIAN ARC / CENTRAL ALEUTIAN ARC / SEGUAM / SEGUAM		Tholeiitic	Basalt	50.3404	0.627511	20.1102	8.01478	0.129486	6.4544	11.6637	2.28095	0.298815	0.079684		7	159	0.54	1.1
s_SEG 03 29 [9411]	262138	GeoRoc	-172.51	52.32	[9411]	Aleutian	Oceanic arc	ALEUTIAN ARC / CENTRAL ALEUTIAN ARC / SEGUAM / SEGUAM	PYRE PEAK LAVA	Tholeiitic	Basalt	51.3056	0.647421	18.586	9.00247	0.149405	7.01207	10.3787	2.4104	0.428294	0.0796826		11	175	0.85	0.95
s_SEG 04 02 [9411]	262141	GeoRoc	-172.33	52.35	[9411]	Aleutian	Oceanic arc	ALEUTIAN ARC / CENTRAL ALEUTIAN ARC / SEGUAM / MOUNDHILL	MOUNDHILL	Tholeiitic	Basalt	51.3661	0.743718	20.2291	8.8004	0.138827	5.21594	10.3327	2.61789	0.466063	0.0892461		9	214	0.24
s_SEG 04 09 [9411]	262142	GeoRoc	-172.33	52.35	[9411]	Aleutian	Oceanic arc	ALEUTIAN ARC / CENTRAL ALEUTIAN ARC / SEGUAM / MOUNDHILL	MOUNDHILL	Tholeiitic	Basalt	51.3628	0.726644	20.3062	8.70164	0.139356	5.3055	10.3024	2.58805	0.467839	0.0995403		10	206	0.77
s_K81-7A [6565]	28161	GeoRoc	-175.5	52.17	[6565][2195][4190]	Aleutian	Oceanic arc	ALEUTIAN ARC / CENTRAL ALEUTIAN ARC / KASATOCHI / KASATOCHI		Calc-Alkaline	Basalt	49.5267	0.666143	15.8966	9.10181	0.141303	8.85162	12.6365	2.26085	0.767073	0.151396		10.8	227	0.72	1.45
s_SAR-7 [6565] / s_SAR7 [2195]	28162	GeoRoc	-164.69	54.53	[6565][2195][23853][20231]	Aleutian	Transitional arc	ALEUTIAN ARC / SECOND ALEUTIAN ARC / UNIMAK / WESTDAHL	RED TOP CINDER CONE, AT COASTLINE NORTHWEST OF CAPE SARICHEF AIRFIELD	Calc-Alkaline	Basalt	50.7448	1.46679	17.6015	11.3196	0.221023	4.7118	9.57431	3.3053	0.813766	0.241116	-1.14638	20.8091	362.153	0.991111	5.02167
s_AK4-33 [2224]	28180	GeoRoc	-165.92	54.08	[2224][2209]	Aleutian	Transitional arc	ALEUTIAN ARC / SECOND ALEUTIAN ARC / AKUTAN / AKUTAN / HOT SPRINGS BAY VOLCANICS		Calc-Alkaline	Basalt	48.8555	1.37184	18.655	11.6816	0.170228	4.75637	10.424	3.05409	0.861154	0.170228		13	380	0.39	2.83
s_AK4-47 [2224]	28187	GeoRoc	-165.92	54.08	[2224][2209]	Aleutian	Transitional arc	ALEUTIAN ARC / SECOND ALEUTIAN ARC / AKUTAN / AKUTAN / HOT SPRINGS BAY VOLCANICS		Calc-Alkaline	Basalt	48.9781	1.44552	18.4528	11.3649	0.199382	4.835	10.6569	3.27983	0.667928	0.119629		7	405	0.46	3.35
s_MK15 [2500] / s_MK-15 [2209]	28303	GeoRoc	-166.67	53.67	[2500][2209][15080]	Aleutian	Transitional arc	ALEUTIAN ARC / SECOND ALEUTIAN ARC / UNALASKA / MAKUSHIN	MAKUSHIN VOLCANIC FIELD	Tholeiitic	Basalt	51.0079	0.747186	15.6311	9.3813	0.1594	9.60383	10.082	2.75961	0.418424	0.209212		11	265	0.82
s_54-445 [6565]	28307	GeoRoc	177.5	52	[6565][22052]	Aleutian	Oceanic arc	ALEUTIAN ARC / CENTRAL ALEUTIAN ARC / RAT ISLANDS / KISKA		Calc-Alkaline	Basalt	49.8165	0.82876	15.8071	9.35189	0.151602	10.8143	10.0361	2.63788	0.4447	0.111175		3.97	135		1.18
s_54-452 [6565]	28308	GeoRoc	178.13	52	[6565]	Aleutian	Oceanic arc	ALEUTIAN ARC / CENTRAL ALEUTIAN ARC / RAT ISLANDS / SEGULA		Calc-Alkaline	Basalt	51.5084	0.684096	19.2452	7.84818	0.160964	5.68404	11.5693	2.4044	0.714277	0.181084		11.16	200	0.36	1.39
s_LUM21 [2218]	28593	GeoRoc	-168.546	53.2556	[2218][6582][2251]	Aleutian	Oceanic arc	ALEUTIAN ARC / SECOND ALEUTIAN ARC / UMNAK / RECHESHNOI		Calc-Alkaline	Basalt	50.7023	0.729093	16.1211	8.43809	0.151894	10.2276	10.2478	2.37968	0.870861	0.131642		12.18	237	0.379	1.27
s_SH-5 [4867] / s_SH 5 [7197]	28932	GeoRoc	-163.97	54.75	[4867][7197]	Aleutian	Transitional arc	ALEUTIAN ARC / SECOND ALEUTIAN ARC / UNIMAK / SHISHALDIN		Calc-Alkaline	Basalt	49.8162	1.66954	20.2844	9.91489	0.17995	3.619	10.4871	3.19912	0.559845	0.269925	1.07	24	394	1.2	6.9
s_SH-15 [4867] / s_SH 15 [7197]	28934	GeoRoc	-163.97	54.75	[4867][7197]	Aleutian	Transitional arc	ALEUTIAN ARC / SECOND ALEUTIAN ARC / UNIMAK / SHISHALDIN		Calc-Alkaline	Basalt	49.5835	1.20141	15.5369	10.1184	0.162903	8.68476	11.1487	2.65735	0.722881	0.183266	-0.05	13	258	0.6	3.3
s_SAR11 [2501] / s_SAR-11 [23853] / s_SAR 11 [14905]	29003	GeoRoc	-164.69	54.53	[2501][23853][23819][2214][20231][14905]	Aleutian	Transitional arc	ALEUTIAN ARC / SECOND ALEUTIAN ARC / UNIMAK / WESTDAHL	RED TOP CINDER CONE, AT COASTLINE NORTHWEST OF CAPE SARICHEF AIRFIELD	Calc-Alkaline	Basalt	51.7252	1.576	16.9723	11.2589	0.262667	3.79857	9.3752	3.82888	0.959746	0.242462	-0.259516	19.1	309	0.807759	5.83105
s_BF00-1958F [11837]	347646	GeoRoc	168.13	53.43	[11837]	Aleutian	Oceanic forearc	ALEUTIAN ARC / CENTRAL ALEUTIAN ARC / UMNAK / OKMOK	SHIELD VOLCANO, POST-CALDERA NW	Calc-Alkaline	Basalt	51.7052	0.936434	19.353	7.93751	0.161107	4.6721	11.8716	2.66833	0.563874	0.130899		11	197	1.72	1.93
s_BF00-D1 [11837]	347650	GeoRoc	168.13	53.43	[11837]	Aleutian	Oceanic forearc	ALEUTIAN ARC / CENTRAL ALEUTIAN ARC / UMNAK / OKMOK	SHIELD VOLCANO, POST-CALDERA NW	Calc-Alkaline	Basalt	51.0097	0.946676	18.5911	8.02134	0.161136	5.88148	12.2665	2.45733	0.523693	0.140994		11	192	1.78	1.93
s_02S49F1 [13782]	433748	GeoRoc	-161.843	55.4145	[13782]	Aleutian	Transitional arc	ALEUTIAN ARC / ALASKA PENINSULA / COLD BAY / EMMONS LAKE VOLCANIC CENTER - PAVLOF		Calc-Alkaline	Basalt	51.9029	1.00211	19.9418	8.9154	0.173713	4.59886	9.8002	2.96215	0.502059	0.200824		8.1	199	0.44	2.23
s_03S76M1 [13782]	433765	GeoRoc	-161.834	55.4176	[13782]	Aleutian	Transitional arc	ALEUTIAN ARC / ALASKA PENINSULA / COLD BAY / EMMONS LAKE VOLCANIC CENTER - PAVLOF		Calc-Alkaline	Basalt	51.8644	1.17631	19.1679	9.46685	0.186635	4.44898	9.48308	3.35943	0.564949	0.281466		9.14284	217.24	0.489663	3.18147
s_05NYEL21 [13782]	433775	GeoRoc	-161.874	55.3677	[13782]	Aleutian	Transitional arc	ALEUTIAN ARC / ALASKA PENINSULA / COLD BAY / EMMONS LAKE VOLCANIC CENTER - PAVLOF		Calc-Alkaline	Basalt	51.1668	0.907384	18.4462	9.64906	0.184651	5.86317	10.2564	2.80602	0.580115	0.140163		7.79411	217.897	0.227067	2.07542
s_05NYEL21 [13782]	433784	GeoRoc	-161.874	55.3677	[13782]	Aleutian	Transitional arc	ALEUTIAN ARC / ALASKA PENINSULA / COLD BAY / EMMONS LAKE VOLCANIC CENTER - LITTLE PAVLOF		Calc-Alkaline	Basalt	51.1668	0.907384	18.4462	9.64906	0.184651	5.86317	10.2564	2.80602	0.580115	0.140163		7.79411	217.897	0.227067	2.07542
s_TN182_09_001 [19452]	441162	GeoRoc	175.145	52.4343	[19452][21215]	Aleutian	Oceanic arc	ALEUTIAN ARC / WESTERN ALEUTIAN ARC / INGENSTREM DEPRESSION	INGENSTREM DEPRESSION	Calc-Alkaline	Basalt	50.325	0.858551	18.1394	8.13508	0.179697	8.83509	9.34423	3.24452	0.768702	0.169714	0.29	11.6	231	0.4	1.18
s_SO201-1B-14-007 [19452]	441165	GeoRoc	175.215	52.532	[19452][24343][21215]	Aleutian	Oceanic arc	ALEUTIAN ARC / WESTERN ALEUTIAN ARC / INGENSTREM DEPRESSION	INGENSTREM DEPRESSION	Calc-Alkaline	Basalt	50.6353	0.768714	15.9633	8.06376	0.159733	10.742	9.55402	2.97502	0.888514	0.249583	0.32	14.2	400	0.45	1.97
s_SO201-1B-14-008 [19452]	441167	GeoRoc	175.215	52.532	[19452][21215]	Aleutian	Oceanic arc	ALEUTIAN ARC / WESTERN ALEUTIAN ARC / INGENSTREM DEPRESSION	INGENSTREM DEPRESSION	Calc-Alkaline	Basalt	51.0911	0.858339	16.4981	8.34737	0.159691	8.14424	10.4997	3.17386	0.958146	0.269478	0.58	14.8	389	0.37	2.38
s_SO201-1B-15-003 [19452]	441172	GeoRoc	175.194	52.513	[19452][24343]	Aleutian	Oceanic arc	ALEUTIAN ARC / WESTERN ALEUTIAN ARC / INGENSTREM DEPRESSION	INGENSTREM DEPRESSION	Calc-Alkaline	SHMB	51.6313	0.73873	15.8927	7.81842	0.149743	10.0927	9.58353	2.98487	0.858525	0.249571		12.7	375	0.37	2.01
s_SO201-1B-15-001 [19452]	441175	GeoRoc	175.194	52.513	[19452][21215]	Aleutian	Oceanic arc	ALEUTIAN ARC / WESTERN ALEUTIAN ARC / INGENSTREM DEPRESSION	INGENSTREM DEPRESSION	Calc-Alkaline	Basalt	51.6974	0.768771	16.3738	7.72749	0.149761	8.90577	10.1937	3.03515	0.88858	0.259585		12.4	375	0.13	2.21
s_TN182_08_003 [19452]	441176	GeoRoc	175.277	52.4842	[19452][24343][21215]	Aleutian	Oceanic arc	ALEUTIAN ARC / WESTERN ALEUTIAN ARC / INGENSTREM DEPRESSION	INGENSTREM DEPRESSION	Calc-Alkaline	SHMB	51.6912	0.718765	17.7395	7.35912	0.149743	9.70333	8.72501	3.1446	0.608954	0.159726	0.2	8.8	223	0.16	1.14
s_SO201-1B-16-007 [19452]	441183	GeoRoc	175.21	52.514	[19452][21215]	Aleutian	Oceanic arc	ALEUTIAN ARC / WESTERN ALEUTIAN ARC / INGENSTREM DEPRESSION	INGENSTREM DEPRESSION	Calc-Alkaline	Basalt	51.7911	0.778664	16.3519	7.80823	0.159726	8.70506	10.1226	3.06474	0.958355	0.259555	0.49	14.8	386	0.4	2.34
s_TN182_08_013 [19452]	441189	GeoRoc	175.277	52.4842	[19452][21215]	Aleutian	Oceanic arc	ALEUTIAN ARC / WESTERN ALEUTIAN ARC / INGENSTREM DEPRESSION	INGENSTREM DEPRESSION	Calc-Alkaline	SHMB	51.8418	0.718777	17.8596	7.28779	0.159728	9.2842	8.79503	3.21453	0.678845	0.159728	0.3	13	243	0.42	1.26
s_TN182_07_002 [19452]	441193	GeoRoc	175.245	52.5301	[19452][21215]	Aleutian	Oceanic arc	ALEUTIAN ARC / WESTERN ALEUTIAN ARC / INGENSTREM DEPRESSION	INGENSTREM DEPRESSION	Calc-Alkaline	SHMB	51.9279	0.728848	17.1329	7.64596	0.159748	9.08564	9.10561	3.13505	0.918548	0.159748	0.99	13.6	284	0.42	1.38
s_TN182_08_014 [19452]	441194	GeoRoc	175.277	52.4842	[19452][21215]	Aleutian	Oceanic arc	ALEUTIAN ARC / WESTERN ALEUTIAN ARC / INGENSTREM DEPRESSION	INGENSTREM DEPRESSION	Calc-Alkaline	SHMB	51.9915	0.718777	18.1192	7.28779	0.159728	8.76508	8.90484	3.24448	0.638913	0.169711	0.86	11.9	242	0.45	1.17
s_TN182_08_006 [19452]	441196	GeoRoc	175.277	52.4842	[19452][21215]	Aleutian	Oceanic arc	ALEUTIAN ARC / WESTERN ALEUTIAN ARC / INGENSTREM DEPRESSION	INGENSTREM DEPRESSION	Calc-Alkaline	SHMB	52.0106	0.728887	18.0624	7.40136	0.159756	8.7766	8.86646	3.22508	0.60907	0.159756	0.6	8.3	226	0.34	1.14
s_SO201-1B-14-006 [19452]	441202	GeoRoc	175.215	52.532	[19452][21215]	Aleutian	Oceanic arc	ALEUTIAN ARC / WESTERN ALEUTIAN ARC / INGENSTREM DEPRESSION	INGENSTREM DEPRESSION	Calc-Alkaline	SHMB	52.184	0.718953	16.4461	7.53461	0.149782	9.2066	9.47621	3.05555	0.96859	0.259622	0.48	16.1	390	0.46	2.07
s_SAR-17 [23853]	568975	GeoRoc	-164.69	54.53	[23853][20231]	Aleutian	Transitional arc	ALEUTIAN ARC / SECOND ALEUTIAN ARC / UNIMAK / WESTDAHL	RED TOP CINDER CONE, AT COASTLINE NORTHWEST OF CAPE SARICHEF AIRFIELD	Tholeiitic	LoTi	49.5864	0.364174	18.4047	9.21829	0.179927	9.55493	10.9876	1.54849	0.100668	0.0547186	-0.092	2.2	32.4	0.0962	0.11
s_03TGBB15 [16078]	864971	GeoRoc	-178.01	51.8	[16078]	Aleutian	Oceanic arc	ALEUTIAN ARC / CENTRAL ALEUTIAN ARC / TANAGA / TANAGA	LAVA ON S FLANK OF E TANAGA	Calc-Alkaline	Basalt	51.5367	0.841314	18.6726	9.57126	0.187624	4.7904	10.1397	3.01396	1.03493	0.211576		22.23	396	1.17	1.427
s_03TGBB42 [16078]	864974	GeoRoc	-178.01	51.8	[16078]	Aleutian	Oceanic arc	ALEUTIAN ARC / CENTRAL ALEUTIAN ARC / TANAGA / TANAGA	LAVA ON N FLANK OF TANAGA	Calc-Alkaline	Basalt	51.0836	0.876175	19.0803	9.74397	0.194595	4.39086	9.85947	3.363	1.17156	0.236507		22.91	476	1.159	1.451
s_03TGBB43 [16078]	864975	GeoRoc	-178.01	51.8	[16078]	Aleutian	Oceanic arc	ALEUTIAN ARC / CENTRAL ALEUTIAN ARC / TANAGA / TANAGA	LAVA ON N FLANK OF TANAGA	Calc-Alkaline	Basalt	51.8639	0.825312	19.3405	9.25457	0.192606	3.99184	9.56045	3.48288	1.22949	0.258471		24.25	503	1.071	1.548
s_03TGMC08 [16078]	864977	GeoRoc	-178.01	51.8	[16078]	Aleutian	Oceanic arc	ALEUTIAN ARC / CENTRAL ALEUTIAN ARC / TANAGA / TANAGA	LAVA FROM W RIM OF E TANAGA	Calc-Alkaline	Basalt	51.8639	0.815332	18.9213	9.43823	0.193604	4.47086	10.0195	3.02382	1.0259	0.227535		21.93	395	1.147	1.537
s_03TGMC11 [16078]	864978	GeoRoc	-178.01	51.8	[16078]	Aleutian	Oceanic arc	ALEUTIAN ARC / CENTRAL ALEUTIAN ARC / TANAGA / TANAGA	LAVA FROM N RIM OF E TANAGA SUMMIT	Calc-Alkaline	Basalt	51.5861	0.8443	19.1614	9.52016	0.186624	4.39116	9.94997	3.07381	1.06885	0.217562		21.65	396	1.123	1.507
s_03TGMC12 [16078]	864979	GeoRoc	-178.01	51.8	[16078]	Aleutian	Oceanic arc	ALEUTIAN ARC / CENTRAL ALEUTIAN ARC / TANAGA / TANAGA	LAVA FROM S RIM OF E TANAGA SUMMIT	Calc-Alkaline	Basalt	51.7495	0.834219	19.0094	9.57002	0.195583	4.22099	10.0585	3.05348	1.08269	0.225519		22.68	396	1.147	1.533
s_03TGMC13 [16078]	864980	GeoRoc	-178.01	51.8	[16078]	Aleutian	Oceanic arc	ALEUTIAN ARC / CENTRAL ALEUTIAN ARC / TANAGA / TANAGA	PUMICE BLOCKS AND NODULES FROM SURFACE OF S RIM OF E TANAGA SUMMIT	Calc-Alkaline	Basalt	51.9388	0.842197	18.4206	9.82502	0.206558	4.18105	9.88883	3.2231	1.21041	0.263436		27.88	510	1.482	1.779
s_03TGMC34 [16078]	864985	GeoRoc	-178.01	51.8	[16078]	Aleutian	Oceanic arc	ALEUTIAN ARC / CENTRAL ALEUTIAN ARC / TANAGA / TANAGA	COASTAL LAVA ON N FLANK OF E TANAGA	Calc-Alkaline	Basalt	51.6699	0.874137	18.4507	9.69248	0.200573	4.5503	9.70931	3.39277	1.22339	0.236496		24.71	503	1.147	1.565
s_03TGMC75 [16078]	864987	GeoRoc	-178.01	51.8	[16078]	Aleutian	Oceanic arc	ALEUTIAN ARC / CENTRAL ALEUTIAN ARC / TANAGA / TANAGA	LAVA ON N FLANK OF TANAGA	Calc-Alkaline	Basalt	51.3246	0.839276	19.4999	9.47895	0.195598	4.32112	9.69009	3.34313	1.07779	0.229528		19.89	416	0.864	1.362
s_TAN-07-34 [16078]	864988	GeoRoc	-178.01	51.8	[16078]	Aleutian	Oceanic arc	ALEUTIAN ARC / CENTRAL ALEUTIAN ARC / TANAGA / TANAGA	LAVA AT SHORELINE, DUE N OF E TANAGA	Calc-Alkaline	Basalt	51.6884	0.88027	19.2422	9.34714	0.195616	4.08198	9.61111	3.50312	1.19665	0.253502		23.38	510	0.677	1.585
s_03TGGM46 [16078]	865006	GeoRoc	-178.01	51.8	[16078]	Aleutian	Oceanic arc	ALEUTIAN ARC / CENTRAL ALEUTIAN ARC / TANAGA / ORANGE TOP		Calc-Alkaline	Basalt	50.3766	1.00773	18.2589	9.96675	0.179596	5.52755	9.90769	3.23272	1.23322	0.309303		24.69	468	0.367	1.934
s_TAN-07-01 [16078]	865008	GeoRoc	-178.01	51.8	[16078]	Aleutian	Oceanic arc	ALEUTIAN ARC / CENTRAL ALEUTIAN ARC / TANAGA / ORANGE TOP	FLOAT BLOCK FROM W SIDE OF ORANGE TOP	Calc-Alkaline	Basalt	51.1975	1.00479	19.557	9.48781	0.187588	4.02117	9.2397	3.58213	1.36101	0.361207		32.84	554	0.957	2.516
s_TAN-07-29 [16078]	865011	GeoRoc	-178.01	51.8	[16078]	Aleutian	Oceanic arc	ALEUTIAN ARC / CENTRAL ALEUTIAN ARC / TANAGA / ORANGE TOP	LOWEST LAVA ON COASTLINE S OF ORANGE TOP	Calc-Alkaline	Basalt	47.5759	1.17119	18.9645	11.1281	0.192538	5.89586	11.0734	2.92299	0.864926	0.210495		15.67	350	0.282	1.268
s_03TGBB05 [16078]	865012	GeoRoc	-178.01	51.8	[16078]	Aleutian	Oceanic arc	ALEUTIAN ARC / CENTRAL ALEUTIAN ARC / TANAGA / PRE-TANAGA VOLCANICS	LAVA FRONT OF LAVA OUTCROP ATOP COLLAPSE CALDERA SCARP	Calc-Alkaline	Basalt	48.5952	1.00882	20.1865	10.0799	0.1856	4.88946	11.0462	2.97359	0.842184	0.192585		15.43	364	0.319	1.149
s_03TGBB56 [16078]	865013	GeoRoc	-178.01	51.8	[16078]	Aleutian	Oceanic arc	ALEUTIAN ARC / CENTRAL ALEUTIAN ARC / TANAGA / PRE-TANAGA VOLCANICS	OLD GLACIATED LAVA ON S FLANK OF TAKAWANGHA	Calc-Alkaline	Basalt	50.3946	0.916085	19.7387	9.32556	0.165654	4.73011	10.1887	3.17337	1.15159	0.215549		18.73	392	0.426	1.625
s_03TGBB59 [16078]	865014	GeoRoc	-178.01	51.8	[16078]	Aleutian	Oceanic arc	ALEUTIAN ARC / CENTRAL ALEUTIAN ARC / TANAGA / PRE-TANAGA VOLCANICS	OLD LAVA ATOP DEBRIS LAVA ON S TAKAWANGHA FLANK	Calc-Alkaline	Basalt	50.6709	0.900063	19.1388	9.65147	0.189592	4.76973	10.1382	3.16319	1.14254	0.235493		21.64	408	1.062	1.585
s_03TGBB71 [16078]	865017	GeoRoc	-178.01	51.8	[16078]	Aleutian	Oceanic arc	ALEUTIAN ARC / CENTRAL ALEUTIAN ARC / TANAGA / PRE-TANAGA VOLCANICS	OLD GLACIATED LAVA ATOP DEBRIS LAVA ON RIDGE NE OF CACHE BASIN	High-K calc-alkaline	Basalt	51.4747	0.979996	19.3704	9.16274	0.175641	4.14153	9.45068	3.39306	1.54285	0.308369		31.52	539	1.457	2.673
s_03TGGM110 [16078]	865020	GeoRoc	-178.01	51.8	[16078]	Aleutian	Oceanic arc	ALEUTIAN ARC / CENTRAL ALEUTIAN ARC / TANAGA / PRE-TANAGA VOLCANICS	LAVA DIKE	High-K calc-alkaline	Basalt	51.8602	1.0398	18.89	9.35592	0.187603	3.94165	9.28035	3.58241	1.58265	0.279408		36.34	621	1.328	2.22
s_03TGGM111 [16078]	865021	GeoRoc	-178.01	51.8	[16078]	Aleutian	Oceanic arc	ALEUTIAN ARC / CENTRAL ALEUTIAN ARC / TANAGA / PRE-TANAGA VOLCANICS	SOLUMNAR JOINTED SITS, ON TOP OF OLD DEBRIS LAVA	Calc-Alkaline	Basalt	46.4913	1.14632	17.1399	11.037	0.186564	7.69202	13.3488	2.06517	0.728298	0.164615		15.74	335	0.827	1.081
s_03TGGM117B [16078]	865023	GeoRoc	-178.01	51.8	[16078]	Aleutian	Oceanic arc	ALEUTIAN ARC / CENTRAL ALEUTIAN ARC / TANAGA / PRE-TANAGA VOLCANICS	EXPOSED ON S WALL OF OUTLET CUTBANK UP SLOPE TO TOP OF RIDGE	High-K calc-alkaline	Basalt	48.4354	1.17023	19.0948	10.6184	0.185561	5.497	10.984	2.54398	1.23608	0.234445		15.72	613	0.269	1.576
s_03TGGM51 [16078]	865024	GeoRoc	-178.01	51.8	[16078]	Aleutian	Oceanic arc	ALEUTIAN ARC / CENTRAL ALEUTIAN ARC / TANAGA / PRE-TANAGA VOLCANICS	INTERLAYERED AND INTERMINGLED THIN LAVAS AND CLASTIC DEBRIS	Calc-Alkaline	Basalt	49.7584	1.00096	21.1967	8.96889	0.177637	3.7224	10.6582	3.20346	1.08478	0.228533		21.85	397	0.422	1.386
s_03TGGM55 [16078]	865025	GeoRoc	-178.01	51.8	[16078]	Aleutian	Oceanic arc	ALEUTIAN ARC / CENTRAL ALEUTIAN ARC / TANAGA / PRE-TANAGA VOLCANICS	2 M THICK DIKE THAT INTRUDES OLD DEBRIS LAVA	High-K calc-alkaline	Basalt	51.001	1.04277	19.6281	9.39656	0.16864	3.73203	9.90883	3.17322	1.66544	0.283395		31.01	656	1.399	2.078
s_03TGGM62 [16078]	865028	GeoRoc	-178.01	51.8	[16078]	Aleutian	Oceanic arc	ALEUTIAN ARC / CENTRAL ALEUTIAN ARC / TANAGA / PRE-TANAGA VOLCANICS	COLUMNAR JOINTED LAVA; OLD PACKAGE	Calc-Alkaline	Basalt	50.518	0.95607	19.6004	9.4997	0.203589	4.35122	10.2094	3.28337	1.13271	0.245504		22.85	414	1.244	1.597
s_03TGMC45 [16078]	865031	GeoRoc	-178.01	51.8	[16078]	Aleutian	Oceanic arc	ALEUTIAN ARC / CENTRAL ALEUTIAN ARC / TANAGA / PRE-TANAGA VOLCANICS	GLACIATED, ALTERED PRE-TANANGA LAVA	High-K calc-alkaline	Basalt	50.7464	1.08457	18.2292	10.2729	0.180596	4.75934	9.71824	3.19285	1.53057	0.285361		35.61	504	1.157	2.239
s_03TGMC54 [16078]	865032	GeoRoc	-178.01	51.8	[16078]	Aleutian	Oceanic arc	ALEUTIAN ARC / CENTRAL ALEUTIAN ARC / TANAGA / PRE-TANAGA VOLCANICS	CLIFF-FORMING LAVA FROM OLDER PACKAGE, ON W FLANK OF TAKAWANGHA	Calc-Alkaline	Basalt	50.5848	0.953207	20.6212	9.01116	0.171677	3.79287	10.3805	3.2938	0.944224	0.246536		18.16	415	0.635	1.359
s_03TGMC55A [16078]	865033	GeoRoc	-178.01	51.8	[16078]	Aleutian	Oceanic arc	ALEUTIAN ARC / CENTRAL ALEUTIAN ARC / TANAGA / PRE-TANAGA VOLCANICS	DIKE LAVA IN OLDER PACKAGE, STRIKING E10S	High-K calc-alkaline	Basalt	51.9836	0.979994	18.8215	9.35658	0.170651	4.41097	9.04149	3.35313	1.59673	0.285416		36.39	487	1.403	2.536
s_03TGMC61 [16078]	865034	GeoRoc	-178.01	51.8	[16078]	Aleutian	Oceanic arc	ALEUTIAN ARC / CENTRAL ALEUTIAN ARC / TANAGA / PRE-TANAGA VOLCANICS	SMALL LAVA KNOB ON GRASSY SLOPE, OLD PACKAGE	Calc-Alkaline	Basalt	46.8746	1.18807	16.5193	11.3314	0.186541	8.22973	12.3995	2.3941	0.73918	0.137661		13.26	283	0.353	1.066
s_03TGMC63 [16078]	865035	GeoRoc	-178.01	51.8	[16078]	Aleutian	Oceanic arc	ALEUTIAN ARC / CENTRAL ALEUTIAN ARC / TANAGA / PRE-TANAGA VOLCANICS	LAVA FROM STEEP SLOPE ABOVE S COAST, OLD PACKAGE	Calc-Alkaline	Basalt	48.9765	1.07273	20.816	9.79468	0.169641	4.30091	10.3681	3.28306	0.968952	0.249473		15.34	446	0.259	1.645
s_03TGMC67 [16078]	865036	GeoRoc	-178.01	51.8	[16078]	Aleutian	Oceanic arc	ALEUTIAN ARC / CENTRAL ALEUTIAN ARC / TANAGA / PRE-TANAGA VOLCANICS	DENSE PLATY LAVA, OLD PACKAGE?	High-K calc-alkaline	Basalt	50.4244	0.986934	19.08	9.79487	0.18162	4.76003	9.87931	3.23323	1.41005	0.249478		31.38	431	0.629	2.314
s_03TGMC69 [16078]	865038	GeoRoc	-178.01	51.8	[16078]	Aleutian	Oceanic arc	ALEUTIAN ARC / CENTRAL ALEUTIAN ARC / TANAGA / PRE-TANAGA VOLCANICS	GLACIATED LAVA FROM TAKAWANGHA	Calc-Alkaline	Basalt	49.6667	0.982955	18.8508	9.91744	0.202578	5.14929	10.6478	3.11352	1.22745	0.241498		27.88	409	0.481	1.545
s_03TGGM126A [16078]	865048	GeoRoc	-178.01	51.8	[16078]	Aleutian	Oceanic arc	ALEUTIAN ARC / CENTRAL ALEUTIAN ARC / TANAGA / SAJAKA ONE	LAVA FROM OLD SAJAKA	Calc-Alkaline	Basalt	49.7036	1.04177	20.2965	9.60056	0.17762	4.16109	10.1582	3.38276	1.2154	0.262438		22.51	448	0.476	1.738
s_03TGMC06 [16078]	865050	GeoRoc	-178.01	51.8	[16078]	Aleutian	Oceanic arc	ALEUTIAN ARC / CENTRAL ALEUTIAN ARC / TANAGA / SAJAKA ONE	IN-PLACE LAVA	High-K calc-alkaline	Basalt	50.0766	0.977785	19.1267	9.93602	0.192564	4.51976	10.3865	3.23268	1.29906	0.252428		24.37	503	1.063	1.727
s_03TGMC04 [16078]	865060	GeoRoc	-178.01	51.8	[16078]	Aleutian	Oceanic arc	ALEUTIAN ARC / CENTRAL ALEUTIAN ARC / TANAGA / SAJAKA TWO	DENSE BLOCK FROM E CRATER OF SAJAKA	Calc-Alkaline	Basalt	50.2021	1.00504	20.6198	9.23503	0.177654	3.6928	10.0205	3.50317	1.27152	0.272469		25.52	463	1.285	1.787
s_03TGMC05 [16078]	865061	GeoRoc	-178.01	51.8	[16078]	Aleutian	Oceanic arc	ALEUTIAN ARC / CENTRAL ALEUTIAN ARC / TANAGA / SAJAKA TWO	IN-PLACE LAVA FROM WALL OF W CRATER OF SAJAKA	High-K calc-alkaline	Basalt	50.2245	1.02185	20.3772	9.4173	0.181618	3.79203	9.88922	3.53258	1.2873	0.276419		26.1	467	1.005	1.83
s_03TGGM107 [16078]	865064	GeoRoc	-178.01	51.8	[16078]	Aleutian	Oceanic arc	ALEUTIAN ARC / CENTRAL ALEUTIAN ARC / TANAGA	SOUTH RIDGE, LAVA DIKE SW	Calc-Alkaline	Basalt	49.5555	0.87316	16.3954	10.1314	0.17563	7.98317	11.376	2.47478	0.882141	0.152678		8.53	217	0.113	0.866
s_TAN-07-05 [16078]	865065	GeoRoc	-178.01	51.8	[16078]	Aleutian	Oceanic arc	ALEUTIAN ARC / CENTRAL ALEUTIAN ARC / TANAGA	SOUTH RIDGE, 1 M THICK LOBE AT BASE OF SECTION	Calc-Alkaline	Basalt	48.1008	1.01869	16.9914	10.599	0.186576	7.59276	11.6635	2.51429	1.06957	0.263402		27.18	445	0.497	1.465
s_03TGBB65 [16078]	865072	GeoRoc	-178.01	51.8	[16078]	Aleutian	Oceanic arc	ALEUTIAN ARC / CENTRAL ALEUTIAN ARC / TANAGA / TAKAWANGHA		High-K calc-alkaline	Basalt	49.4482	1.02369	18.3286	10.4155	0.186578	6.06629	9.95749	2.91341	1.41281	0.247441		31.91	478	0.564	1.918
s_03TGGM45A [16078]	865079	GeoRoc	-178.01	51.8	[16078]	Aleutian	Oceanic arc	ALEUTIAN ARC / CENTRAL ALEUTIAN ARC / TANAGA / TAKAWANGHA	TOP OF TAKAWANGHA; LAVA ON RIDGE	High-K calc-alkaline	Basalt	51.2881	1.0547	18.1105	9.96745	0.196571	4.73966	9.42943	3.15312	1.73022	0.330279		48.76	527	2.475	2.863
s_03TGMC73 [16078]	865093	GeoRoc	-178.01	51.8	[16078]	Aleutian	Oceanic arc	ALEUTIAN ARC / CENTRAL ALEUTIAN ARC / TANAGA / TAKAWANGHA	COLUMNARLY JOINTED TAKAWANGHA LAVA THAT CAPS OLDER PACKAGE	High-K calc-alkaline	Basalt	51.1504	1.04875	18.5503	9.74338	0.181611	4.52031	9.50962	3.36279	1.6335	0.299359		42.98	530	0.704	2.658
s_03TGBB02 [16078]	865096	GeoRoc	-178.01	51.8	[16078]	Aleutian	Oceanic arc	ALEUTIAN ARC / CENTRAL ALEUTIAN ARC / TANAGA / TANAGA		Calc-Alkaline	Basalt	50.937	0.861259	19.2012	9.19356	0.185625	4.90009	10.2094	3.17358	1.09179	0.246502		22.56	477	0.614	1.59
s_03TGBB03A [16078]	865097	GeoRoc	-178.01	51.8	[16078]	Aleutian	Oceanic arc	ALEUTIAN ARC / CENTRAL ALEUTIAN ARC / TANAGA / TANAGA		Calc-Alkaline	Basalt	50.5749	0.891148	19.1203	9.63178	0.185614	5.0994	10.1589	3.05365	1.03884	0.24549		24.87	461	1.336	1.555
s_03TGBB03B [16078]	865098	GeoRoc	-178.01	51.8	[16078]	Aleutian	Oceanic arc	ALEUTIAN ARC / CENTRAL ALEUTIAN ARC / TANAGA / TANAGA		Calc-Alkaline	Basalt	50.4001	0.89822	18.9824	9.6021	0.185632	5.31946	10.3994	2.99407	0.993033	0.225553		21.93	448	1.146	1.491
s_03TGBB06 [16078]	865099	GeoRoc	-178.01	51.8	[16078]	Aleutian	Oceanic arc	ALEUTIAN ARC / CENTRAL ALEUTIAN ARC / TANAGA / TANAGA	LAVA FRONT ON SE TANAGA FLANK	Calc-Alkaline	Basalt	51.8424	0.835267	18.791	9.43794	0.188609	4.62041	9.91941	3.07362	1.07277	0.218546		22.76	403	1.175	1.488
s_03TGBB35 [16078]	865103	GeoRoc	-178.01	51.8	[16078]	Aleutian	Oceanic arc	ALEUTIAN ARC / CENTRAL ALEUTIAN ARC / TANAGA / TANAGA	LAVA IN SW	High-K calc-alkaline	Basalt	50.7857	0.925916	18.5782	9.91576	0.196558	4.60962	10.1272	3.26266	1.33998	0.258418		28.05	550	1.389	1.878
s_03TGBB40 [16078]	865105	GeoRoc	-178.01	51.8	[16078]	Aleutian	Oceanic arc	ALEUTIAN ARC / CENTRAL ALEUTIAN ARC / TANAGA / TANAGA	LAVA ON NW FLANK OF SAJAKA	High-K calc-alkaline	Basalt	49.1036	1.02278	18.8891	10.4471	0.187593	5.06901	10.7367	3.06336	1.24031	0.240479		24.34	475	1.136	1.617
s_03TGBB53 [16078]	865107	GeoRoc	-178.01	51.8	[16078]	Aleutian	Oceanic arc	ALEUTIAN ARC / CENTRAL ALEUTIAN ARC / TANAGA / TANAGA	LAVA ON S FLANK OF SAJAKA	Calc-Alkaline	Basalt	51.1133	0.86719	19.1999	9.3562	0.184615	4.94967	9.82948	3.15342	1.10769	0.238502		23.82	465	1.331	1.537
s_03TGGM105 [16078]	865111	GeoRoc	-178.01	51.8	[16078]	Aleutian	Oceanic arc	ALEUTIAN ARC / CENTRAL ALEUTIAN ARC / TANAGA / TANAGA	LAVA FILLING CHANNEL BETWEEN CRATER/SCARP WALL	High-K calc-alkaline	Basalt	51.2134	0.90312	19.6591	9.37666	0.184616	3.79211	9.76966	3.42287	1.41006	0.268441		25.92	560	0.518	1.948
s_03TGGM109 [16078]	865112	GeoRoc	-178.01	51.8	[16078]	Aleutian	Oceanic arc	ALEUTIAN ARC / CENTRAL ALEUTIAN ARC / TANAGA / TANAGA	LAVA THAT OVERLIES THICK AIRFALL SECTION AND FEEDS YOUNGEST VALLEY-FILL LAVAS	High-K calc-alkaline	Basalt	51.2039	0.90213	19.4098	9.33593	0.191603	4.03164	9.82962	3.41293	1.41307	0.269441		26.75	559	1.25	1.885
s_03TGGM115 [16078]	865113	GeoRoc	-178.01	51.8	[16078]	Aleutian	Oceanic arc	ALEUTIAN ARC / CENTRAL ALEUTIAN ARC / TANAGA / TANAGA	20 M THICK LAVA THAT IMPOUNDED BASIN	Calc-Alkaline	Basalt	50.673	0.873156	18.9999	9.65185	0.185608	4.99944	10.2883	3.09347	1.00687	0.228517		21.66	446	0.625	1.515
s_03TGGM124 [16078]	865116	GeoRoc	-178.01	51.8	[16078]	Aleutian	Oceanic arc	ALEUTIAN ARC / CENTRAL ALEUTIAN ARC / TANAGA / TANAGA	CHANNEL-FILLING LAVA, LOWER OF TWO LAVAS	Calc-Alkaline	Basalt	49.2047	0.947779	18.6363	10.2005	0.194544	5.52705	10.7747	3.17256	1.11339	0.228465		22.9	425	0.911	1.596
s_03TGMC16 [16078]	865120	GeoRoc	-178.01	51.8	[16078]	Aleutian	Oceanic arc	ALEUTIAN ARC / CENTRAL ALEUTIAN ARC / TANAGA / TANAGA	MASSIVE LAVA INTERIOR ALONG CREEK	Calc-Alkaline	Basalt	51.3162	0.849117	18.4092	9.72225	0.190577	4.98893	10.347	2.95345	1.01275	0.210533		21.54	383	1.112	1.397
s_03TGMC26 [16078]	865122	GeoRoc	-178.01	51.8	[16078]	Aleutian	Oceanic arc	ALEUTIAN ARC / CENTRAL ALEUTIAN ARC / TANAGA / TANAGA	30 M THICK AGGLUTINATE BOMB LAYER	Calc-Alkaline	Basalt	49.5599	0.990799	18.5089	9.69161	0.167628	6.30599	10.7561	2.96342	0.869069	0.186586		11.66	240	0.538	1.116
s_03TGMC30 [16078]	865124	GeoRoc	-178.01	51.8	[16078]	Aleutian	Oceanic arc	ALEUTIAN ARC / CENTRAL ALEUTIAN ARC / TANAGA / TANAGA	LAVA IN VALLEY S OF TANAGA	Calc-Alkaline	Basalt	50.7307	0.939974	18.3604	9.93711	0.201566	4.74976	10.2579	3.24301	1.32015	0.259441		27.83	534	1.363	1.842
s_03TGMC42 [16078]	865127	GeoRoc	-178.01	51.8	[16078]	Aleutian	Oceanic arc	ALEUTIAN ARC / CENTRAL ALEUTIAN ARC / TANAGA / TANAGA	GLACIATED, WEATHERED LAVA NEAR SADDLE BETWEEN OLD SAJAKA AND TANAGA	Calc-Alkaline	Basalt	49.6404	0.949903	18.9681	9.85497	0.184593	5.7074	10.5866	2.93352	0.957886	0.216522		21.79	425	1.179	1.435
s_03TGGM108 [16078]	865128	GeoRoc	-178.01	51.8	[16078]	Aleutian	Oceanic arc	ALEUTIAN ARC / CENTRAL ALEUTIAN ARC / TANAGA / UPPER SOUTH RIDGE	OVERLIES THE LOWER LAVA PACKAGE	Calc-Alkaline	Basalt	49.7803	0.828176	15.9648	9.83462	0.169626	8.27178	11.814	2.38475	0.804228	0.147675		7.48	200	0.133	0.817
s_03TGMC27 [16078]	865129	GeoRoc	-178.01	51.8	[16078]	Aleutian	Oceanic arc	ALEUTIAN ARC / CENTRAL ALEUTIAN ARC / TANAGA / UPPER SOUTH RIDGE		Calc-Alkaline	Basalt	50.2857	1.01489	19.6792	9.25429	0.160667	4.5805	10.598	3.21333	1.0119	0.201582		13.03	268	0.218	1.231
s_TAN-07-09 [16078]	865130	GeoRoc	-178.01	51.8	[16078]	Aleutian	Oceanic arc	ALEUTIAN ARC / CENTRAL ALEUTIAN ARC / TANAGA / UPPER SOUTH RIDGE	LOWERMOST LAVA IN UPPER SOUTH RIDGE SECTION, ABOVE YELLOW BEDS	Calc-Alkaline	Basalt	49.9579	0.879027	16.4631	9.97703	0.170617	7.50316	11.5441	2.53431	0.810182	0.160639		6.72	219	0.109	0.893
s_TN182_09_003 [19452]	933516	GeoRoc	175.145	52.4343	[19452]	Aleutian	Oceanic arc	ALEUTIAN ARC / WESTERN ALEUTIAN ARC / INGENSTREM DEPRESSION	INGENSTREM DEPRESSION	Calc-Alkaline	Basalt	50.2071	0.868393	18.0666	8.41951	0.189649	8.78374	9.31276	3.20407	0.768577	0.179667	0.6	12.1	281	0.43	1.37
s_TN182_09_002 [19452]	933517	GeoRoc	175.145	52.4343	[19452]	Aleutian	Oceanic arc	ALEUTIAN ARC / WESTERN ALEUTIAN ARC / INGENSTREM DEPRESSION	INGENSTREM DEPRESSION	Calc-Alkaline	Basalt	50.2368	0.858407	18.1763	8.43988	0.169685	8.64396	9.31272	3.21404	0.768574	0.179667	0.35	13.5	275	0.42	1.5
s_TN182_09_004 [19452]	933518	GeoRoc	175.145	52.4343	[19452]	Aleutian	Oceanic arc	ALEUTIAN ARC / WESTERN ALEUTIAN ARC / INGENSTREM DEPRESSION	INGENSTREM DEPRESSION	Calc-Alkaline	Basalt	50.2596	0.858455	18.2472	8.18521	0.179677	8.67439	9.38312	3.26413	0.768617	0.179677	0.87	12.2	282	0.43	1.4
s_TN182_09_005 [19452]	933519	GeoRoc	175.145	52.4343	[19452]	Aleutian	Oceanic arc	ALEUTIAN ARC / WESTERN ALEUTIAN ARC / INGENSTREM DEPRESSION	INGENSTREM DEPRESSION	Calc-Alkaline	Basalt	50.2682	0.858432	18.0371	8.30745	0.179672	8.98359	9.23314	3.22411	0.738651	0.16969	0.21	11.7	273	0.4	1.34
s_SO201-1B-21-004 [19452]	933521	GeoRoc	175.344	52.469	[19452]	Aleutian	Oceanic arc	ALEUTIAN ARC / WESTERN ALEUTIAN ARC / INGENSTREM DEPRESSION	INGENSTREM DEPRESSION	Calc-Alkaline	Basalt	50.5449	0.828441	17.6668	8.10289	0.1597	9.26257	9.37237	3.21395	0.678723	0.169681	0.36	10.8	258	0.41	1.62
s_SO201-1B-21-005 [19452]	933522	GeoRoc	175.344	52.469	[19452]	Aleutian	Oceanic arc	ALEUTIAN ARC / WESTERN ALEUTIAN ARC / INGENSTREM DEPRESSION	INGENSTREM DEPRESSION	Calc-Alkaline	Basalt	50.5599	0.828524	17.6286	8.1037	0.159715	9.28346	9.3733	3.21427	0.678791	0.169698	0.34	10.7	249	0.39	1.59
s_SO201-1B-18-002 [19452]	933524	GeoRoc	175.222	52.502	[19452]	Aleutian	Oceanic arc	ALEUTIAN ARC / WESTERN ALEUTIAN ARC / INGENSTREM DEPRESSION	INGENSTREM DEPRESSION	Calc-Alkaline	Basalt	51.0293	0.828528	17.6986	8.08333	0.159716	8.63466	9.46318	3.22427	0.728705	0.149734	0.33	11.2	229	0.35	1.61
s_TN182_06_001 [19452]	933526	GeoRoc	175.085	52.5357	[19452]	Aleutian	Oceanic arc	ALEUTIAN ARC / WESTERN ALEUTIAN ARC / INGENSTREM DEPRESSION	INGENSTREM DEPRESSION	Calc-Alkaline	Basalt	51.2224	0.928413	17.6898	7.77766	0.159727	8.56536	9.10444	3.54394	0.808618	0.199659	0.44	11.4	228	0.29	2.86
s_TN182_12_002 [19452]	933527	GeoRoc	175.294	52.4588	[19452]	Aleutian	Oceanic arc	ALEUTIAN ARC / WESTERN ALEUTIAN ARC / INGENSTREM DEPRESSION	INGENSTREM DEPRESSION	Calc-Alkaline	Basalt	51.2436	0.828603	18.0596	8.12489	0.159731	8.37588	9.04475	3.2645	0.738755	0.159731	0.26	11.7	238	0.4	1.55
s_TN182_12_001 [19452]	933528	GeoRoc	175.294	52.4588	[19452]	Aleutian	Oceanic arc	ALEUTIAN ARC / WESTERN ALEUTIAN ARC / INGENSTREM DEPRESSION	INGENSTREM DEPRESSION	Calc-Alkaline	Basalt	51.3615	0.838555	18.1687	7.8388	0.169708	8.23581	9.12428	3.3642	0.738727	0.159725	0.44	10.3	239	0.4	1.56
s_SO201-1B-14-001 [19452]	933529	GeoRoc	175.215	52.532	[19452]	Aleutian	Oceanic arc	ALEUTIAN ARC / WESTERN ALEUTIAN ARC / INGENSTREM DEPRESSION	INGENSTREM DEPRESSION	Calc-Alkaline	Basalt	51.5042	0.878537	16.8519	8.03319	0.159734	7.5674	10.6123	3.14476	0.988354	0.259568	0.39	14.2	355	0.39	2.55
s_TN182_07_003 [19452]	933531	GeoRoc	175.245	52.5301	[19452]	Aleutian	Oceanic arc	ALEUTIAN ARC / WESTERN ALEUTIAN ARC / INGENSTREM DEPRESSION	INGENSTREM DEPRESSION	Calc-Alkaline	Basalt	51.6624	0.788662	18.299	7.71652	0.159729	7.91657	9.06463	3.39424	0.828595	0.169712	0.92	13	289	0.43	1.21
s_TN182_07_001 [19452]	933532	GeoRoc	175.245	52.5301	[19452]	Aleutian	Oceanic arc	ALEUTIAN ARC / WESTERN ALEUTIAN ARC / INGENSTREM DEPRESSION	INGENSTREM DEPRESSION	Calc-Alkaline	Basalt	51.6765	0.788725	18.1407	7.80901	0.159742	8.04699	9.01543	3.4045	0.788725	0.169726	0.51	11.8	279	0.43	1.19
s_TN182_07_011 [19452]	933535	GeoRoc	175.245	52.5301	[19452]	Aleutian	Oceanic arc	ALEUTIAN ARC / WESTERN ALEUTIAN ARC / INGENSTREM DEPRESSION	INGENSTREM DEPRESSION	Calc-Alkaline	Basalt	51.7021	0.778676	18.239	7.7369	0.159728	8.0563	9.00469	3.34431	0.808625	0.169711	0.69	12.5	272	0.41	1.11
s_SO201-1B-15-005 [19452]	933536	GeoRoc	175.194	52.513	[19452]	Aleutian	Oceanic arc	ALEUTIAN ARC / WESTERN ALEUTIAN ARC / INGENSTREM DEPRESSION	INGENSTREM DEPRESSION	Calc-Alkaline	Basalt	51.7068	0.778747	16.3437	7.77844	0.149759	8.87571	10.1337	3.03511	0.938489	0.259582		11.1	378	0.38	2.23
s_SO201-1B-20-012 [19452]	933537	GeoRoc	175.297	52.478	[19452]	Aleutian	Oceanic arc	ALEUTIAN ARC / WESTERN ALEUTIAN ARC / INGENSTREM DEPRESSION	INGENSTREM DEPRESSION	Calc-Alkaline	SHMB	51.7172	0.808706	17.2025	7.73768	0.14976	9.33506	8.84584	3.26477	0.768769	0.169728	0.61	11.3	243	0.4	1.77
s_SO201-1B-16-006 [19452]	933538	GeoRoc	175.21	52.514	[19452]	Aleutian	Oceanic arc	ALEUTIAN ARC / WESTERN ALEUTIAN ARC / INGENSTREM DEPRESSION	INGENSTREM DEPRESSION	Calc-Alkaline	Basalt	51.7166	0.778595	16.3205	7.75651	0.159712	8.90393	10.1018	3.05449	0.948288	0.259532		13.7	380	0.43	2.37
s_TN182_08_012 [19452]	933539	GeoRoc	175.277	52.4842	[19452]	Aleutian	Oceanic arc	ALEUTIAN ARC / WESTERN ALEUTIAN ARC / INGENSTREM DEPRESSION	INGENSTREM DEPRESSION	Calc-Alkaline	SHMB	51.7759	0.718971	17.6847	7.42248	0.149786	9.5763	8.61767	3.2154	0.679028	0.159771	0.29	11.2	228	0.4	1.08
s_TN182_08_011 [19452]	933540	GeoRoc	175.277	52.4842	[19452]	Aleutian	Oceanic arc	ALEUTIAN ARC / WESTERN ALEUTIAN ARC / INGENSTREM DEPRESSION	INGENSTREM DEPRESSION	Calc-Alkaline	SHMB	51.7855	0.728811	17.771	7.421	0.159739	9.37471	8.69582	3.22474	0.678893	0.159739	0.43	10.6	222	0.4	1.11
s_TN182_07_007 [19452]	933542	GeoRoc	175.245	52.5301	[19452]	Aleutian	Oceanic arc	ALEUTIAN ARC / WESTERN ALEUTIAN ARC / INGENSTREM DEPRESSION	INGENSTREM DEPRESSION	Calc-Alkaline	Basalt	51.8038	0.788687	18.3295	7.57386	0.159734	7.95675	9.05493	3.3644	0.79867	0.169717	0.49	11.6	278	0.43	1.22
s_TN182_08_009 [19452]	933543	GeoRoc	175.277	52.4842	[19452]	Aleutian	Oceanic arc	ALEUTIAN ARC / WESTERN ALEUTIAN ARC / INGENSTREM DEPRESSION	INGENSTREM DEPRESSION	Calc-Alkaline	Basalt	51.8148	0.788703	18.2999	7.48215	0.159737	8.0867	9.01517	3.37445	0.80867	0.169721	0.54	11.5	248	0.4	1.27
s_TN182_07_008 [19452]	933544	GeoRoc	175.245	52.5301	[19452]	Aleutian	Oceanic arc	ALEUTIAN ARC / WESTERN ALEUTIAN ARC / INGENSTREM DEPRESSION	INGENSTREM DEPRESSION	Calc-Alkaline	Basalt	51.8148	0.788703	18.3898	7.48215	0.159737	7.89701	9.03514	3.45432	0.80867	0.169721	0.75	12.9	284	0.43	1.15
s_TN182_08_005 [19452]	933545	GeoRoc	175.277	52.4842	[19452]	Aleutian	Oceanic arc	ALEUTIAN ARC / WESTERN ALEUTIAN ARC / INGENSTREM DEPRESSION	INGENSTREM DEPRESSION	Calc-Alkaline	SHMB	51.8359	0.718834	18.2304	7.38024	0.159741	8.67593	8.97544	3.22477	0.638964	0.159741	0.26	11.1	216	0.38	1.06
s_SO201-1B-15-002 [19452]	933546	GeoRoc	175.194	52.513	[19452]	Aleutian	Oceanic arc	ALEUTIAN ARC / WESTERN ALEUTIAN ARC / INGENSTREM DEPRESSION	INGENSTREM DEPRESSION	Calc-Alkaline	SHMB	51.8322	0.778681	16.3124	7.70633	0.149746	8.98478	10.063	3.02488	0.888495	0.25956		12.1	379	0.14	2.27
s_TN182_08_010 [19452]	933548	GeoRoc	175.277	52.4842	[19452]	Aleutian	Oceanic arc	ALEUTIAN ARC / WESTERN ALEUTIAN ARC / INGENSTREM DEPRESSION	INGENSTREM DEPRESSION	Calc-Alkaline	SHMB	51.8406	0.718761	17.999	7.38969	0.159725	8.94458	8.89466	3.25439	0.638898	0.159725	0.23	11.6	231	0.4	1.18
s_TN182_08_016 [19452]	933549	GeoRoc	175.277	52.4842	[19452]	Aleutian	Oceanic arc	ALEUTIAN ARC / WESTERN ALEUTIAN ARC / INGENSTREM DEPRESSION	INGENSTREM DEPRESSION	Calc-Alkaline	SHMB	51.8592	0.728864	18.1617	7.54405	0.159751	8.73639	8.90612	3.17505	0.569113	0.159751	0.2	11.2	234	0.4	1.15
s_TN182_07_006 [19452]	933550	GeoRoc	175.245	52.5301	[19452]	Aleutian	Oceanic arc	ALEUTIAN ARC / WESTERN ALEUTIAN ARC / INGENSTREM DEPRESSION	INGENSTREM DEPRESSION	Calc-Alkaline	Basalt	51.8802	0.788787	18.3618	7.45232	0.159754	7.91782	9.08603	3.39478	0.788787	0.169739	0.54	12.6	283	0.41	1.18
s_SO201-1B-20-007 [19452]	933553	GeoRoc	175.297	52.478	[19452]	Aleutian	Oceanic arc	ALEUTIAN ARC / WESTERN ALEUTIAN ARC / INGENSTREM DEPRESSION	INGENSTREM DEPRESSION	Calc-Alkaline	SHMB	51.9958	0.798707	16.8527	7.8192	0.159741	9.56452	8.66597	3.23476	0.738804	0.169725	1	12.5	276	0.43	2
s_TN182_08_015 [19452]	933555	GeoRoc	175.277	52.4842	[19452]	Aleutian	Oceanic arc	ALEUTIAN ARC / WESTERN ALEUTIAN ARC / INGENSTREM DEPRESSION	INGENSTREM DEPRESSION	Calc-Alkaline	SHMB	52.0365	0.728831	18.1509	7.29871	0.14976	8.80587	8.87576	3.21484	0.589055	0.14976	0.44	9.4	235	0.39	1.23
s_TN182_08_001 [19452]	933556	GeoRoc	175.277	52.4842	[19452]	Aleutian	Oceanic arc	ALEUTIAN ARC / WESTERN ALEUTIAN ARC / INGENSTREM DEPRESSION	INGENSTREM DEPRESSION	Calc-Alkaline	SHMB	52.046	0.728824	17.8612	7.33947	0.159742	9.02544	8.73591	3.23478	0.698873	0.169726	0.12	11.6	242	0.43	1.21
s_TN182_08_002 [19452]	933557	GeoRoc	175.277	52.4842	[19452]	Aleutian	Oceanic arc	ALEUTIAN ARC / WESTERN ALEUTIAN ARC / INGENSTREM DEPRESSION	INGENSTREM DEPRESSION	Calc-Alkaline	SHMB	52.0869	0.728837	18.201	7.25794	0.149761	8.68614	8.83591	3.30473	0.628997	0.119809	0.2	11.2	220	0.39	1.06
s_TN182_08_007 [19452]	933558	GeoRoc	175.277	52.4842	[19452]	Aleutian	Oceanic arc	ALEUTIAN ARC / WESTERN ALEUTIAN ARC / INGENSTREM DEPRESSION	INGENSTREM DEPRESSION	Calc-Alkaline	SHMB	52.0822	0.728771	17.9797	7.21645	0.159731	9.05473	8.80515	3.17465	0.638923	0.159731	0.38	10	232	0.39	1.2
s_TN182_08_008 [19452]	933559	GeoRoc	175.277	52.4842	[19452]	Aleutian	Oceanic arc	ALEUTIAN ARC / WESTERN ALEUTIAN ARC / INGENSTREM DEPRESSION	INGENSTREM DEPRESSION	Calc-Alkaline	SHMB	52.1176	0.758654	18.0979	7.61386	0.159717	8.18548	8.99405	3.2143	0.688778	0.169699	0.35	11.1	224	0.38	1.1
s_TN182_08_004 [19452]	933561	GeoRoc	175.277	52.4842	[19452]	Aleutian	Oceanic arc	ALEUTIAN ARC / WESTERN ALEUTIAN ARC / INGENSTREM DEPRESSION	INGENSTREM DEPRESSION	Calc-Alkaline	SHMB	52.2226	0.728781	17.9999	7.1553	0.14975	8.81525	8.76534	3.31446	0.678864	0.169716	0.56	11.5	242	0.41	1.19
s_FB091012-6 [19945]	1013569	GeoRoc	-72.0892	-40.3983	[19945]	Andean	Continental arc	ANDEAN ARC / SOUTHERN ANDEAN VOLCANIC ZONE / CHILE / CARRAN-LOS VENADOS VOLCANIC FIELD	JARAMILLO	Tholeiitic	Basalt	51.9805	1.08965	18.7057	11.2235	0.181609	4.47969	8.05133	3.71289	0.474201	0.100894	-0.4	7	148	0.9	1.8
s_FB091012-7 [19945]	1013570	GeoRoc	-72.224	-40.3115	[19945]	Andean	Continental arc	ANDEAN ARC / SOUTHERN ANDEAN VOLCANIC ZONE / CHILE / CARRAN-LOS VENADOS VOLCANIC FIELD		Calc-Alkaline	Basalt	51.9558	2.43876	14.6021	12.5297	0.254038	4.49139	8.01743	3.65814	0.863728	1.1889	0.2	17.6	291	0.9	4.3
s_LL141112-1 [19945]	1013573	GeoRoc	-72.1983	-40.3748	[19945]	Andean	Continental arc	ANDEAN ARC / SOUTHERN ANDEAN VOLCANIC ZONE / CHILE / CARRAN-LOS VENADOS VOLCANIC FIELD	LOS VENADOS GROUP	Calc-Alkaline	Basalt	51.944	1.0994	18.7704	10.3538	0.181552	4.86155	8.55311	3.53017	0.544655	0.161379	-0.3	10.6	174	0.8	1.9
s_FB151112-1 [19945]	1013574	GeoRoc	-71.9938	-40.3682	[19945]	Andean	Continental arc	ANDEAN ARC / SOUTHERN ANDEAN VOLCANIC ZONE / CHILE / CARRAN-LOS VENADOS VOLCANIC FIELD	MEDIALUNA	Calc-Alkaline	Basalt	51.9398	1.06103	17.4918	9.24689	0.171785	6.90172	8.75094	3.20329	0.889241	0.34357	-0.1	18.1	320	0.8	5.7
s_FB141112-5 [19945]	1013576	GeoRoc	-72.0273	-40.3672	[19945]	Andean	Continental arc	ANDEAN ARC / SOUTHERN ANDEAN VOLCANIC ZONE / CHILE / CARRAN-LOS VENADOS VOLCANIC FIELD	CARRAN GROUP	Calc-Alkaline	Basalt	51.8403	1.1637	18.9329	10.729	0.182144	4.56373	8.22686	3.67325	0.505957	0.182144		8.3	157	0.8	1.4
s_FB141112-10 [19945]	1013578	GeoRoc	-72.0261	-40.3683	[19945]	Andean	Continental arc	ANDEAN ARC / SOUTHERN ANDEAN VOLCANIC ZONE / CHILE / CARRAN-LOS VENADOS VOLCANIC FIELD	CARRAN GROUP	Tholeiitic	Basalt	51.1318	0.983695	19.1364	10.068	0.182541	5.83118	9.16763	2.89024	0.446212	0.162259	0.2	7.7	175	0.7	2.1
s_FB210314-2 [19945]	1013579	GeoRoc	-72.0602	-40.283	[19945]	Andean	Continental arc	ANDEAN ARC / SOUTHERN ANDEAN VOLCANIC ZONE / CHILE / CARRAN-LOS VENADOS VOLCANIC FIELD	LOS GUINDOS	Calc-Alkaline	Basalt	50.8357	1.1751	17.044	9.51765	0.163492	7.73519	9.12487	2.99394	1.124	0.28611	1	21.3	292	0.5	5.4
s_FB210314-5 [19945]	1013580	GeoRoc	-72.0254	-40.3038	[19945]	Andean	Continental arc	ANDEAN ARC / SOUTHERN ANDEAN VOLCANIC ZONE / CHILE / CARRAN-LOS VENADOS VOLCANIC FIELD	LOS GUINDOS	Calc-Alkaline	Basalt	51.371	1.02211	17.846	9.65614	0.173758	6.77656	9.06607	3.09698	0.766579	0.224863	1.1	10.7	244	0.5	2.4
s_FB220114-10 [19945]	1013583	GeoRoc	-72.0906	-40.3695	[19945]	Andean	Continental arc	ANDEAN ARC / SOUTHERN ANDEAN VOLCANIC ZONE / CHILE / CARRAN-LOS VENADOS VOLCANIC FIELD	COLORADO	Calc-Alkaline	Basalt	51.7647	1.22665	18.8291	10.5873	0.183998	4.70217	8.19812	3.83329	0.490661	0.183998	1.1	7.8	194	0.6	1.3
s_FB230114-1 [19945]	1013584	GeoRoc	-72.1807	-40.3792	[19945]	Andean	Continental arc	ANDEAN ARC / SOUTHERN ANDEAN VOLCANIC ZONE / CHILE / CARRAN-LOS VENADOS VOLCANIC FIELD	SANTO DOMINGO MAAR	Tholeiitic	Basalt	51.9016	1.19702	18.9375	10.8475	0.184157	4.54254	8.26661	3.48875	0.480855	0.153464	1.1	8.4	175	0.9	1.4
s_PB12029B [19324]	1017975	GeoRoc	-78.3218	0.510096	[19324]	Andean	Continental arc	ANDEAN ARC / NORTHERN ANDEAN VOLCANIC ZONE / ECUADOR / YANAURCU	ANDESITIC OLD YANAURCU	Tholeiitic	Basalt	49.5191	1.21395	15.4576	12.3325	0.182093	8.2144	10.9964	1.85127	0.16186	0.0708138	0.95	24.0027	536.786	0.409667	3.98867
s_VL05B [19904]	1051481	GeoRoc	-71.93	-39.42	[19904]	Andean	Continental arc	ANDEAN ARC / SOUTHERN ANDEAN VOLCANIC ZONE / CHILE / VILLARRICA	CHAIMILLA ERUPTION	Calc-Alkaline	Basalt	51.5525	0.957288	18.8032	8.66465	0.151151	6.47933	9.83487	2.8114	0.58445	0.161227		9.55	179	0.89	1.125
s_120194-1 [20346]	1058021	GeoRoc	-71.82	-39.27	[20346]	Andean	Continental arc	ANDEAN ARC / SOUTHERN ANDEAN VOLCANIC ZONE / CHILE / HUELEMOLLE		Calc-Alkaline	Basalt	51.0709	1.08253	18.7469	8.89588	0.161873	5.73637	9.68203	3.40945	0.829599	0.384448		13.5	295	0.675	6.55
s_120194-2 [20346]	1058022	GeoRoc	-71.82	-39.27	[20346]	Andean	Continental arc	ANDEAN ARC / SOUTHERN ANDEAN VOLCANIC ZONE / CHILE / HUELEMOLLE		Calc-Alkaline	Basalt	50.936	1.10534	18.7405	9.02055	0.160777	6.01907	9.48582	3.27582	0.844077	0.41199		13.9	329	0.707	6.72
s_120194-4A [20346]	1058025	GeoRoc	-71.53	-39.17	[20346]	Andean	Continental arc	ANDEAN ARC / SOUTHERN ANDEAN VOLCANIC ZONE / CHILE / CABURGUA(CABURGA)		Calc-Alkaline	Basalt	51.6652	1.1334	18.305	8.66561	0.150452	6.16853	9.1876	3.58076	0.832501	0.310934		13.2	280	0.646	3.76
s_120194-4C [20346]	1058027	GeoRoc	-71.53	-39.17	[20346]	Andean	Continental arc	ANDEAN ARC / SOUTHERN ANDEAN VOLCANIC ZONE / CHILE / CABURGUA(CABURGA)		Calc-Alkaline	Basalt	51.5575	1.09931	17.9187	8.78741	0.149906	6.6758	9.15424	3.54777	0.799497	0.309805		11	257	0.557	3.23
s_120194-5 [20346]	1058028	GeoRoc	-71.53	-39.17	[20346]	Andean	Continental arc	ANDEAN ARC / SOUTHERN ANDEAN VOLCANIC ZONE / CHILE / CABURGUA(CABURGA)		Calc-Alkaline	Basalt	51.6182	1.1051	18.1839	8.62828	0.150696	6.57032	9.23261	3.43586	0.77357	0.301391		11.2	276	0.612	3.29
s_150104-1 [20346]	1058029	GeoRoc	-71.53	-39.17	[20346]	Andean	Continental arc	ANDEAN ARC / SOUTHERN ANDEAN VOLCANIC ZONE / CHILE / CABURGUA(CABURGA)		Calc-Alkaline	Basalt	51.4254	1.11114	18.3337	8.64442	0.151519	6.5153	9.27293	3.51523	0.717188	0.313138		9.81	288	0.537	3.2
s_150194-2 [20346]	1058030	GeoRoc	-71.53	-39.17	[20346]	Andean	Continental arc	ANDEAN ARC / SOUTHERN ANDEAN VOLCANIC ZONE / CHILE / CABURGUA(CABURGA)		Calc-Alkaline	Basalt	51.9746	1.11186	19.1746	8.88778	0.161726	4.95285	9.9057	2.82009	0.697442	0.313344		10.2	253	0.521	3.32
s_150194-3 [20346]	1058031	GeoRoc	-71.53	-39.17	[20346]	Andean	Continental arc	ANDEAN ARC / SOUTHERN ANDEAN VOLCANIC ZONE / CHILE / CABURGUA(CABURGA)		Calc-Alkaline	Basalt	51.9638	1.11467	18.159	8.962	0.162134	6.40428	9.48481	2.72587	0.719468	0.304		10.5	295	0.575	3.42
s_CB SC 1208A [20346]	1058032	GeoRoc	-71.53	-39.17	[20346]	Andean	Continental arc	ANDEAN ARC / SOUTHERN ANDEAN VOLCANIC ZONE / CHILE / CABURGUA(CABURGA)		Calc-Alkaline	Basalt	51.9466	1.22915	17.9435	8.52924	0.171275	7.09279	8.55366	3.40534	0.775774	0.352624		11	251	0.54	3.174
s_CB LA 1208C [20346]	1058034	GeoRoc	-71.53	-39.17	[20346]	Andean	Continental arc	ANDEAN ARC / SOUTHERN ANDEAN VOLCANIC ZONE / CHILE / CABURGUA(CABURGA)		Calc-Alkaline	Basalt	51.5416	1.15824	18.0026	8.73876	0.159757	6.79966	8.91644	3.62449	0.718907	0.339484		9.6	258	0.53	3.204
s_140194-11 [20346]	1058037	GeoRoc	-71.72	-39.27	[20346]	Andean	Continental arc	ANDEAN ARC / SOUTHERN ANDEAN VOLCANIC ZONE / CHILE / REDONDO		Calc-Alkaline	Basalt	51.77	1.12742	19.6334	9.01403	0.162511	4.64173	9.71005	2.80332	0.853184	0.284395		9.71	329	0.249	4.39
s_150194-5B [20346]	1058038	GeoRoc	-71.8	-39.2	[20346]	Andean	Continental arc	ANDEAN ARC / SOUTHERN ANDEAN VOLCANIC ZONE / CHILE / LA BARDA		Calc-Alkaline	Basalt	51.2917	1.06079	17.5182	8.88329	0.161644	7.40532	9.35515	3.26319	0.757706	0.303083		12.2	281	0.628	4.11
s_150194-5A [20346]	1058039	GeoRoc	-71.8	-39.2	[20346]	Andean	Continental arc	ANDEAN ARC / SOUTHERN ANDEAN VOLCANIC ZONE / CHILE / LA BARDA		Calc-Alkaline	Basalt	51.1224	1.06989	17.532	9.00912	0.161492	7.38828	9.40693	3.28031	0.736809	0.292705		11.7	253	0.554	4.13
s_140194-2 [20346]	1058042	GeoRoc	-71.67	-39.27	[20346]	Andean	Continental arc	ANDEAN ARC / SOUTHERN ANDEAN VOLCANIC ZONE / CHILE / SAN JORGE		Tholeiitic	Basalt	51.0081	0.773611	16.0951	8.84446	0.16075	10.3483	9.68521	2.56196	0.411923	0.110516		8.25	125	0.64	1.39
s_140194-4 [20346]	1058044	GeoRoc	-71.67	-39.27	[20346]	Andean	Continental arc	ANDEAN ARC / SOUTHERN ANDEAN VOLCANIC ZONE / CHILE / SAN JORGE		Tholeiitic	Basalt	51.1986	0.812837	16.4904	8.83016	0.162567	9.39843	9.87597	2.6722	0.426739	0.132086		8.17	146	0.673	1.56
s_140194-5A [20346]	1058045	GeoRoc	-71.67	-39.27	[20346]	Andean	Continental arc	ANDEAN ARC / SOUTHERN ANDEAN VOLCANIC ZONE / CHILE / SAN JORGE		Tholeiitic	Basalt	51.5135	0.783436	16.442	9.04	0.162792	9.35036	10.1948	1.98403	0.427329	0.101745		8.29	132	0.642	1.5
s_140194-5B [20346]	1058046	GeoRoc	-71.67	-39.27	[20346]	Andean	Continental arc	ANDEAN ARC / SOUTHERN ANDEAN VOLCANIC ZONE / CHILE / SAN JORGE		Tholeiitic	Basalt	51.553	0.782955	16.4624	9.05524	0.162692	9.32428	10.1886	1.94213	0.416898	0.111851		7.86	131	0.571	1.45
s_140194-7A [20346]	1058047	GeoRoc	-71.67	-39.27	[20346]	Andean	Continental arc	ANDEAN ARC / SOUTHERN ANDEAN VOLCANIC ZONE / CHILE / SAN JORGE		Tholeiitic	Basalt	51.1328	0.786038	16.3254	8.8095	0.161239	9.9061	9.80532	2.54959	0.403096	0.120929		8.32	149	0.668	1.52
s_140194-7B [20346]	1058048	GeoRoc	-71.67	-39.27	[20346]	Andean	Continental arc	ANDEAN ARC / SOUTHERN ANDEAN VOLCANIC ZONE / CHILE / SAN JORGE		Tholeiitic	Basalt	51.6286	0.780255	16.284	9.03438	0.162131	9.4036	10.194	1.95571	0.455993	0.101332		9.44	137	0.7	1.56
s_120194-3 [20346]	1058049	GeoRoc	-71.67	-39.27	[20346]	Andean	Continental arc	ANDEAN ARC / SOUTHERN ANDEAN VOLCANIC ZONE / CHILE / SAN JORGE		Tholeiitic	Basalt	51.0599	0.774396	16.021	8.8123	0.160914	10.4192	9.7051	2.50422	0.422398	0.120685		8.29	137	0.691	1.42
s_SJ SC 1104 C [20346]	1058052	GeoRoc	-71.67	-39.27	[20346]	Andean	Continental arc	ANDEAN ARC / SOUTHERN ANDEAN VOLCANIC ZONE / CHILE / SAN JORGE		Tholeiitic	SHMB	51.6609	0.826412	15.7724	8.91323	0.171329	10.1689	9.44327	2.48932	0.352737	0.201564		6.052	109	0.53	1.233
s_SJ SC 1104 H [20346]	1058054	GeoRoc	-71.67	-39.27	[20346]	Andean	Continental arc	ANDEAN ARC / SOUTHERN ANDEAN VOLCANIC ZONE / CHILE / SAN JORGE		Tholeiitic	SHMB	51.3004	0.816051	15.4647	8.65262	0.17127	11.0318	9.4803	2.5086	0.372764	0.201494		7.162	131	0.61	1.341
s_RJ1107 [20547]	1098550	GeoRoc	-70.736	-29.6414	[20547]	Andean	Continental arc	ANDEAN ARC / SOUTHERN ANDEAN VOLCANIC ZONE / ARGENTINA/CHILE	TIERRAS BLANCAS CALDERA	Tholeiitic	Basalt	51.5633	1.03687	20.6025	9.19131	0.165898	4.22004	8.75115	4.09562	0.259216	0.114055	2.31	4.6	202.9		2.2
s_MQ8 [20547]	1098559	GeoRoc	-69.7752	-29.9558	[20547]	Andean	Continental arc	ANDEAN ARC / SOUTHERN ANDEAN VOLCANIC ZONE / ARGENTINA/CHILE	LAS MAQUINAS BASALTS	Calc-Alkaline	Basalt	50.18	1.5382	18.0408	10.0508	0.173175	5.54161	10.2581	2.86248	1.06961	0.28523	0.46	19.9	264.1		13.8
s_LDM-12-34 [20954]	1153161	GeoRoc	-70.5584	-36.0047	[20954]	Andean	Continental arc	ANDEAN ARC / SOUTHERN ANDEAN VOLCANIC ZONE / CHILE / LAGUNA DEL MAULE VOLCANIC FIELD	DOMO DEL MAULE	Calc-Alkaline	Basalt	51.4821	1.05963	18.3936	9.37047	0.139951	5.72801	9.09684	3.58975	0.899688	0.239917		26.3	277.9	0.5599	4.285
s_PDA-03E [20960]	1246480	GeoRoc	-77.719	-0.432	[20960]	Andean	Continental arc	ANDEAN ARC / NORTHERN ANDEAN VOLCANIC ZONE / ECUADOR / PAN DE AZUCAR		High-K calc-alkaline	Basalt	47.3548	1.33122	14.9381	10.0055	0.172754	10.416	11.5847	2.58114	1.12798	0.487775	0.48	19.62	889.86	0.75	13.32
s_ANT-14-14 [21645]	1264598	GeoRoc	-71.42	-37.46	[21645]	Andean	Continental arc	ANDEAN ARC / SOUTHERN ANDEAN VOLCANIC ZONE / CHILE / SIERRA VELLUDA		Calc-Alkaline	Basalt	51.7107	1.30228	18.6828	10.0272	0.173304	4.72829	8.7253	3.67645	0.78137	0.192337		15.3	236	0.98	2.764
s_LG006A [22118]	1354008	GeoRoc	-73.1949	-50.9799	[22118]	Andean	Continental arc	ANDEAN ARC / AUSTRAL VOLCANIC ZONE / CHILE	SOUTHERN PATAGONIA, TORRES DEL PAINE AREA	Calc-Alkaline	Basalt	49.7777	1.82262	16.3023	9.69942	0.374649	6.83482	11.0572	2.87569	0.617665	0.637916	8.60064	15.3247	192.021	0.711333	36.31
s_LG025D [22118]	1354012	GeoRoc	-73.1812	-50.9936	[22118]	Andean	Continental arc	ANDEAN ARC / AUSTRAL VOLCANIC ZONE / CHILE	SOUTHERN PATAGONIA, TORRES DEL PAINE AREA	Calc-Alkaline	Basalt	48.8464	2.06137	16.1878	11.3711	0.191991	7.54826	10.5999	1.87949	0.959953	0.353667	5.23526	26.0913	162.936	7.91033	13.9893
s_LG036 [22118]	1354013	GeoRoc	-73.1579	-51.0243	[22118]	Andean	Continental arc	ANDEAN ARC / AUSTRAL VOLCANIC ZONE / CHILE	SOUTHERN PATAGONIA, TORRES DEL PAINE AREA	Tholeiitic	Basalt	50.2366	1.72534	15.8812	10.2925	0.171525	7.86996	11.4821	2.0583	0.100897	0.181614	5.99	1.43433	79.1743	0.418	8.43567
s_LG005A [22118]	1354039	GeoRoc	-73.1938	-50.9774	[22118]	Andean	Continental arc	ANDEAN ARC / AUSTRAL VOLCANIC ZONE / CHILE	SOUTHERN PATAGONIA, TORRES DEL PAINE AREA	Tholeiitic	Basalt	49.3109	1.20221	15.0529	9.83409	0.202052	10.0723	10.9714	2.76812	0.343489	0.242463	2.73446	4.07633	103.949	0.432	6.616
s_LLA-12-22A [22571]	1452873	GeoRoc	-71.6604	-38.6812	[22571]	Andean	Continental arc	ANDEAN ARC / SOUTHERN ANDEAN VOLCANIC ZONE / CHILE / LLAIMA	SATELLITE SCORIA CONE	Calc-Alkaline	Basalt	51.5404	1.04142	18.7056	8.82545	0.160219	4.9067	11.015	3.0742	0.550752	0.180246	0.26	10.6943	182.899	0.875366	1.91443
s_LHD15-4 [22955]	1535878	GeoRoc	-72.5	-46.7	[22955]	Andean	Continental arc	ANDEAN ARC / SOUTHERN ANDEAN VOLCANIC ZONE / CHILE / SAN JOSE FORMATION	LAS HORQUETAS	Tholeiitic	Basalt	51.1309	1.35934	17.7654	9.22236	0.190117	7.58355	7.99547	4.39381	0.179555	0.179555	4.87		73	0.4	5.5
s_PIC04 [23134]	1567843	GeoRoc	-72.4488	-41.0672	[23134]	Andean	Continental arc	ANDEAN ARC / SOUTHERN ANDEAN VOLCANIC ZONE / CHILE / LA PICADA		Tholeiitic	Basalt	51.7381	0.872159	17.5033	8.79426	0.150372	7.56873	10.0348	2.73677	0.471166	0.130323	0.04	7.3	142	0.2	1.8
s_PIC05 [23134]	1567844	GeoRoc	-72.447	-41.0635	[23134]	Andean	Continental arc	ANDEAN ARC / SOUTHERN ANDEAN VOLCANIC ZONE / CHILE / LA PICADA		Calc-Alkaline	Basalt	51.9171	0.851099	17.6885	8.92211	0.153813	7.46506	9.7415	2.64559	0.51271	0.102542	1.04	12	146	0.79	1.8
s_PIC06 [23134]	1567845	GeoRoc	-72.447	-41.0635	[23134]	Andean	Continental arc	ANDEAN ARC / SOUTHERN ANDEAN VOLCANIC ZONE / CHILE / LA PICADA		Calc-Alkaline	Basalt	51.8948	0.854957	17.6966	8.96255	0.15451	7.33409	9.83715	2.62667	0.515034	0.123608	0.78	13	145	0.83	1.7
s_PIC30 [23134]	1567862	GeoRoc	-72.4687	-41.0709	[23134]	Andean	Continental arc	ANDEAN ARC / SOUTHERN ANDEAN VOLCANIC ZONE / CHILE / LA PICADA		Tholeiitic	Basalt	50.5109	0.965241	18.6476	9.12355	0.164296	6.30487	11.3056	2.43364	0.410741	0.133491	1.97	10	171	0.93	2.2
s_PIC31 [23134]	1567863	GeoRoc	-72.4687	-41.0709	[23134]	Andean	Continental arc	ANDEAN ARC / SOUTHERN ANDEAN VOLCANIC ZONE / CHILE / LA PICADA		Calc-Alkaline	Basalt	50.0874	0.977713	18.8312	9.2051	0.162952	6.49772	11.1419	2.50539	0.458303	0.132399	1.51	10	150	0.75	2.2
s_PIC37 [23134]	1567869	GeoRoc	-72.4693	-41.0709	[23134]	Andean	Continental arc	ANDEAN ARC / SOUTHERN ANDEAN VOLCANIC ZONE / CHILE / LA PICADA		Tholeiitic	Basalt	51.8878	0.968545	19.5323	8.63396	0.151335	5.11513	10.0587	3.05697	0.443916	0.151335	0.43	11	168	0.65	2.3
s_PIC43 [23134]	1567875	GeoRoc	-72.4694	-41.0708	[23134]	Andean	Continental arc	ANDEAN ARC / SOUTHERN ANDEAN VOLCANIC ZONE / CHILE / LA PICADA		Tholeiitic	Basalt	51.165	0.963443	18.1107	9.19038	0.153741	6.63136	10.3416	2.81858	0.450973	0.17424	1.42	9	186	0.39	2.3
s_PIC50 [23134]	1567880	GeoRoc	-72.4695	-41.0708	[23134]	Andean	Continental arc	ANDEAN ARC / SOUTHERN ANDEAN VOLCANIC ZONE / CHILE / LA PICADA		Tholeiitic	Basalt	50.8383	0.832748	17.8838	8.75313	0.152332	7.60644	11.0187	2.51856	0.294509	0.101555	0.74	6	110	0.46	1.4
s_AN28-2 [23172]	1583953	GeoRoc	-71.36	-37.4	[23172]	Andean	Continental arc	ANDEAN ARC / SOUTHERN ANDEAN VOLCANIC ZONE / CHILE / ANTUCO		Calc-Alkaline	Basalt	51.9375	1.08203	19.68	8.79674	0.144377	4.66427	9.57438	3.16177	0.751104	0.207802	-0.207106	15.9082	192.732	0.817836	2.59495
s_140194-1 [20346]	160552	GeoRoc	-71.67	-39.27	[20346]	Andean	Continental arc	ANDEAN ARC / SOUTHERN ANDEAN VOLCANIC ZONE / CHILE / SAN JORGE		Tholeiitic	Basalt	50.8061	0.756194	15.8297	8.77278	0.161321	10.4859	10.0826	2.56098	0.423469	0.120991		8.61	139	0.658	1.42
s_150194-6 [20346]	160554	GeoRoc	-71.8	-39.2	[20346]	Andean	Continental arc	ANDEAN ARC / SOUTHERN ANDEAN VOLCANIC ZONE / CHILE / LA BARDA		Calc-Alkaline	Basalt	50.5453	1.06411	17.8891	8.85784	0.160621	7.64956	9.63724	3.22245	0.672599	0.301164		9.64	273	0.524	3.85
s_110194-3 [20346]	160555	GeoRoc	-71.82	-39.27	[20346]	Andean	Continental arc	ANDEAN ARC / SOUTHERN ANDEAN VOLCANIC ZONE / CHILE / HUELEMOLLE		Calc-Alkaline	Basalt	51.8193	1.19943	18.0524	8.813	0.162634	5.8345	9.09735	3.51697	1.08762	0.41675		22.3	382	0.951	7.57
s_SJ-T-2 [21041]	1606834	GeoRoc	-71.66	-39.34	[21041]	Andean	Continental arc	ANDEAN ARC / SOUTHERN ANDEAN VOLCANIC ZONE / CHILE / SAN JORGE		Tholeiitic	SHMB	51.2156	0.705316	14.487	9.23961	0.167312	11.5015	9.87844	2.33436	0.350654	0.120224		7	118	0.6	1
s_SJ-T-3A [21041]	1606836	GeoRoc	-71.66	-39.34	[21041]	Andean	Continental arc	ANDEAN ARC / SOUTHERN ANDEAN VOLCANIC ZONE / CHILE / SAN JORGE		Tholeiitic	SHMB	51.5827	0.720061	14.6809	8.89381	0.163786	11.1555	9.94703	2.36691	0.359531	0.129831	0.02	7	120	0.7	1
s_SJ-T-4 [21041]	1606837	GeoRoc	-71.66	-39.34	[21041]	Andean	Continental arc	ANDEAN ARC / SOUTHERN ANDEAN VOLCANIC ZONE / CHILE / SAN JORGE		Tholeiitic	SHMB	51.3457	0.716126	14.7913	8.89237	0.167562	11.091	10.0936	2.39374	0.369034	0.139635	-0.21	7	194	0.6	9
s_SJ-T-4A [21041]	1606838	GeoRoc	-71.66	-39.34	[21041]	Andean	Continental arc	ANDEAN ARC / SOUTHERN ANDEAN VOLCANIC ZONE / CHILE / SAN JORGE		Tholeiitic	SHMB	51.3615	0.714656	14.8912	8.94764	0.163464	11.1435	9.94737	2.36225	0.358823	0.10964	-0.2	7	127	0.6	2
s_SJ-T-5 [21041]	1606839	GeoRoc	-71.66	-39.34	[21041]	Andean	Continental arc	ANDEAN ARC / SOUTHERN ANDEAN VOLCANIC ZONE / CHILE / SAN JORGE		Tholeiitic	SHMB	51.541	0.735157	14.7231	8.82551	0.160034	11.1924	9.86211	2.46053	0.380081	0.120026	-0.01	8	128	0.7	1
s_SJ-T-CL [21041]	1606840	GeoRoc	-71.66	-39.34	[21041]	Andean	Continental arc	ANDEAN ARC / SOUTHERN ANDEAN VOLCANIC ZONE / CHILE / SAN JORGE		Tholeiitic	Basalt	50.3925	0.736838	14.7066	10.1751	0.174911	10.9269	10.0524	2.35225	0.392042	0.0904713	-0.75	8	123	0.6	1
s_SJ-T-5A [21041]	1606841	GeoRoc	-71.66	-39.34	[21041]	Andean	Continental arc	ANDEAN ARC / SOUTHERN ANDEAN VOLCANIC ZONE / CHILE / SAN JORGE		Tholeiitic	Basalt	50.9334	0.746438	15.4477	8.92762	0.164655	11.0369	9.78951	2.42492	0.389185	0.139708	-0.21	9	130	0.6	1
s_SJ-T-7 [21041]	1606843	GeoRoc	-71.66	-39.34	[21041]	Andean	Continental arc	ANDEAN ARC / SOUTHERN ANDEAN VOLCANIC ZONE / CHILE / SAN JORGE		Tholeiitic	Basalt	51.2295	0.773784	15.7752	8.78936	0.15875	10.3737	9.85451	2.51605	0.399372	0.129796	-0.13	8	134	0.6	1
s_SJ-B-2B [21041]	1606846	GeoRoc	-71.66	-39.34	[21041]	Andean	Continental arc	ANDEAN ARC / SOUTHERN ANDEAN VOLCANIC ZONE / CHILE / SAN JORGE		Tholeiitic	Basalt	50.2327	0.75939	15.2786	9.72338	0.165392	10.9824	10.105	2.28926	0.37314	0.0907637	-0.5	7	116	0.6	1
s_SJ-B-2C [21041]	1606847	GeoRoc	-71.66	-39.34	[21041]	Andean	Continental arc	ANDEAN ARC / SOUTHERN ANDEAN VOLCANIC ZONE / CHILE / SAN JORGE		Tholeiitic	SHMB	51.3049	0.706989	14.6571	9.15749	0.164322	10.8128	10.3158	2.39382	0.395589	0.0912898	-0.41	7	122	0.7	1
s_SJ-L-2 [21041]	1606849	GeoRoc	-71.66	-39.34	[21041]	Andean	Continental arc	ANDEAN ARC / SOUTHERN ANDEAN VOLCANIC ZONE / CHILE / SAN JORGE		Tholeiitic	SHMB	51.467	0.57129	14.6336	9.82883	0.158861	11.1305	9.1549	2.52549	0.397154	0.132385	-0.2	8	135	0.6	2
s_SJ-L-4 [21041]	1606851	GeoRoc	-71.66	-39.34	[21041]	Andean	Continental arc	ANDEAN ARC / SOUTHERN ANDEAN VOLCANIC ZONE / CHILE / SAN JORGE		Tholeiitic	SHMB	52.6635	0.566958	14.3306	9.35132	0.156646	10.3993	9.37856	2.58719	0.424461	0.141487	0.18	8	136	0.6	1
s_HUEL-1 [21041]	1606854	GeoRoc	-71.78	-39.28	[21041]	Andean	Continental arc	ANDEAN ARC / SOUTHERN ANDEAN VOLCANIC ZONE / CHILE / HUELEMOLLE		Calc-Alkaline	Basalt	51.2403	1.13434	18.1843	9.32238	0.159998	5.80504	9.64088	3.25123	0.841013	0.420507	-0.16	13	305	0.6	7
s_HUEL-3 [21041]	1606855	GeoRoc	-71.78	-39.28	[21041]	Andean	Continental arc	ANDEAN ARC / SOUTHERN ANDEAN VOLCANIC ZONE / CHILE / HUELEMOLLE		Calc-Alkaline	Basalt	51.2242	1.13508	18.3181	9.3748	0.161867	5.70052	9.6014	3.24739	0.834468	0.402153	-0.09	13	315	0.6	7
s_HUEL-6 [21041]	1606856	GeoRoc	-71.78	-39.28	[21041]	Andean	Continental arc	ANDEAN ARC / SOUTHERN ANDEAN VOLCANIC ZONE / CHILE / HUELEMOLLE		Calc-Alkaline	Basalt	51.7295	1.17558	18.7742	9.24416	0.157913	4.89222	9.28902	3.43694	0.856655	0.443809	0.44	13	314	0.6	7
s_LEM-3 [21041]	1606861	GeoRoc	-71.82	-39.2	[21041]	Andean	Continental arc	ANDEAN ARC / SOUTHERN ANDEAN VOLCANIC ZONE / CHILE / CABURGUA(CABURGA)	CINDER CONE	Calc-Alkaline	Basalt	51.4677	1.15999	19.4644	8.99061	0.179703	5.3608	8.97505	3.39214	0.666314	0.343253	1.09	9	301	0.5	3
s_LEM-4 [21041]	1606862	GeoRoc	-71.82	-39.2	[21041]	Andean	Continental arc	ANDEAN ARC / SOUTHERN ANDEAN VOLCANIC ZONE / CHILE / CABURGUA(CABURGA)	CINDER CONE	Calc-Alkaline	Basalt	50.8805	1.18823	19.8343	9.30374	0.16757	5.59584	8.69335	3.3311	0.670282	0.335141	1.73	9	305	0.5	5
s_LEM-CB-5 [21041]	1606868	GeoRoc	-71.82	-39.2	[21041]	Andean	Continental arc	ANDEAN ARC / SOUTHERN ANDEAN VOLCANIC ZONE / CHILE / CABURGUA(CABURGA)	CINDER CONE	Calc-Alkaline	Basalt	51.0746	1.11859	17.6898	9.1162	0.165906	8.21386	8.44796	3.22651	0.671766	0.274813	0.5	9	271	0.5	3
s_LEM-CB-6 [21041]	1606869	GeoRoc	-71.82	-39.2	[21041]	Andean	Continental arc	ANDEAN ARC / SOUTHERN ANDEAN VOLCANIC ZONE / CHILE / CABURGUA(CABURGA)	CINDER CONE	Calc-Alkaline	Basalt	50.4582	1.14797	18.1568	9.26138	0.164141	8.19692	8.49076	3.2119	0.638326	0.273568	0.83	9	253	0.5	3
s_LEM-CB-7 [21041]	1606870	GeoRoc	-71.82	-39.2	[21041]	Andean	Continental arc	ANDEAN ARC / SOUTHERN ANDEAN VOLCANIC ZONE / CHILE / CABURGUA(CABURGA)	CINDER CONE	Calc-Alkaline	SHMB	52.5676	1.04257	16.8588	8.51933	0.150106	8.44471	8.23028	3.22676	0.694366	0.265493	0.04	11	251	0.5	2
s_LEM-12 [21041]	1606884	GeoRoc	-71.62	-39.43	[21041]	Andean	Continental arc	ANDEAN ARC / SOUTHERN ANDEAN VOLCANIC ZONE / CHILE / HUILILCO		Calc-Alkaline	Basalt	51.6735	1.23683	17.6733	9.23522	0.156739	5.78728	9.22347	3.34577	1.24587	0.421989	-0.18	34	377	1.4	10
s_PVM-11 [21041]	1606889	GeoRoc	-71.62	-39.43	[21041]	Andean	Continental arc	ANDEAN ARC / SOUTHERN ANDEAN VOLCANIC ZONE / CHILE / HUILILCO		Calc-Alkaline	SHMB	52.5434	0.991808	16.6286	8.32903	0.153761	8.17682	9.20528	2.80028	0.896089	0.274937	-0.23	22	283	1	4
s_LEM-14 [21041]	1606897	GeoRoc	-71.79	-39.22	[21041]	Andean	Continental arc	ANDEAN ARC / SOUTHERN ANDEAN VOLCANIC ZONE / CHILE / LA BARDA		Calc-Alkaline	Basalt	51.7404	1.0599	17.2808	9.10543	0.156078	7.18163	9.42589	3.02975	0.703882	0.316237	1.76	10	253	0.5	3
s_LEM-16 [21041]	1606898	GeoRoc	-71.79	-39.22	[21041]	Andean	Continental arc	ANDEAN ARC / SOUTHERN ANDEAN VOLCANIC ZONE / CHILE / LA BARDA		Calc-Alkaline	Basalt	51.3138	1.06546	17.3504	9.11763	0.156537	7.44308	9.39222	3.17114	0.656446	0.333272	0.99	9	240	0.5	3
s_LEM-17 [21041]	1606899	GeoRoc	-71.79	-39.22	[21041]	Andean	Continental arc	ANDEAN ARC / SOUTHERN ANDEAN VOLCANIC ZONE / CHILE / LA BARDA		Calc-Alkaline	Basalt	50.6936	1.07655	17.4711	9.48813	0.156701	7.46871	9.50379	3.17471	0.641048	0.325612	0.6	9	283	0.5	3
s_LEM-18 [21041]	1606900	GeoRoc	-71.79	-39.22	[21041]	Andean	Continental arc	ANDEAN ARC / SOUTHERN ANDEAN VOLCANIC ZONE / CHILE / LA BARDA		Calc-Alkaline	Basalt	49.3384	1.18165	19.3314	9.83439	0.166415	7.92304	8.63475	2.75265	0.491919	0.34539	4.36	6	200	0.5	3
s_LEM-19 [21041]	1606901	GeoRoc	-71.79	-39.22	[21041]	Andean	Continental arc	ANDEAN ARC / SOUTHERN ANDEAN VOLCANIC ZONE / CHILE / LA BARDA		Calc-Alkaline	Basalt	51.0397	1.06253	17.5383	9.67373	0.157524	7.15378	9.39122	2.98994	0.662201	0.331101	0.05	10	256	0.5	3
s_LEM-20 [21041]	1606902	GeoRoc	-71.79	-39.22	[21041]	Andean	Continental arc	ANDEAN ARC / SOUTHERN ANDEAN VOLCANIC ZONE / CHILE / LA BARDA		Calc-Alkaline	Basalt	50.5725	1.10458	18.1584	9.16829	0.157943	7.20426	9.33394	3.2302	0.733672	0.336267	1.42	10	251	0.5	3
s_LEM-21 [21041]	1606903	GeoRoc	-71.79	-39.22	[21041]	Andean	Continental arc	ANDEAN ARC / SOUTHERN ANDEAN VOLCANIC ZONE / CHILE / LA BARDA		Calc-Alkaline	Basalt	50.6493	1.09809	17.636	9.47462	0.158311	7.22985	9.46838	3.25696	0.685676	0.342838	-0.09	9	268	0.5	3
s_LEM-21A [21041]	1606904	GeoRoc	-71.79	-39.22	[21041]	Andean	Continental arc	ANDEAN ARC / SOUTHERN ANDEAN VOLCANIC ZONE / CHILE / LA BARDA		Calc-Alkaline	Basalt	50.8733	1.07535	17.6686	9.11554	0.156377	7.37206	9.47401	3.24939	0.690496	0.324939	0.18	10	251	0.5	3
s_LEM-22 [21041]	1606905	GeoRoc	-71.79	-39.22	[21041]	Andean	Continental arc	ANDEAN ARC / SOUTHERN ANDEAN VOLCANIC ZONE / CHILE / LA BARDA		Calc-Alkaline	Basalt	50.4413	1.11555	18.0521	9.56313	0.158069	7.00741	9.44389	3.17146	0.6947	0.352384	0.43	10	252	0.5	3
s_LEM-23 [21041]	1606906	GeoRoc	-71.79	-39.22	[21041]	Andean	Continental arc	ANDEAN ARC / SOUTHERN ANDEAN VOLCANIC ZONE / CHILE / LA BARDA		Calc-Alkaline	Basalt	50.9748	1.10845	17.4813	9.2689	0.156922	7.23642	9.38536	3.30836	0.739634	0.339832	-0.26	10	252	0.5	3
s_LEM-24 [21041]	1606907	GeoRoc	-71.79	-39.22	[21041]	Andean	Continental arc	ANDEAN ARC / SOUTHERN ANDEAN VOLCANIC ZONE / CHILE / LA BARDA		Calc-Alkaline	Basalt	51.1927	1.11319	17.8271	9.04169	0.157593	6.96622	9.34517	3.30243	0.732758	0.321209	0.51	10	259	0.5	4
s_LEM-25 [21041]	1606908	GeoRoc	-71.79	-39.22	[21041]	Andean	Continental arc	ANDEAN ARC / SOUTHERN ANDEAN VOLCANIC ZONE / CHILE / LA BARDA		Calc-Alkaline	Basalt	50.5122	1.11577	18.0379	9.26257	0.158387	7.20306	9.31153	3.29888	0.776801	0.322826	0.88	11	252	0.5	3
s_BARDA1-1 [21041]	1606910	GeoRoc	-71.79	-39.22	[21041]	Andean	Continental arc	ANDEAN ARC / SOUTHERN ANDEAN VOLCANIC ZONE / CHILE / LA BARDA		Calc-Alkaline	Basalt	50.8883	1.08647	16.9831	9.67445	0.156517	7.76487	9.19791	3.18116	0.741931	0.32523	-0.29	10	258	0.5	3
s_BARDA1-2 [21041]	1606911	GeoRoc	-71.79	-39.22	[21041]	Andean	Continental arc	ANDEAN ARC / SOUTHERN ANDEAN VOLCANIC ZONE / CHILE / LA BARDA		Calc-Alkaline	Basalt	51.1909	1.09282	17.067	9.32668	0.156262	7.70146	9.2032	3.17597	0.750867	0.334846	-0.08	10	260	0.5	3
s_BARDA2-3 [21041]	1606912	GeoRoc	-71.79	-39.22	[21041]	Andean	Continental arc	ANDEAN ARC / SOUTHERN ANDEAN VOLCANIC ZONE / CHILE / LA BARDA		Calc-Alkaline	Basalt	50.7278	1.13388	17.3766	9.54241	0.15862	7.30677	9.64002	3.09054	0.685649	0.337708	0.24	9	247	0.5	3
s_BARDA2-4 [21041]	1606913	GeoRoc	-71.79	-39.22	[21041]	Andean	Continental arc	ANDEAN ARC / SOUTHERN ANDEAN VOLCANIC ZONE / CHILE / LA BARDA		Calc-Alkaline	Basalt	51.0376	1.10212	17.1846	9.47835	0.156867	7.19566	9.64482	3.15759	0.708434	0.333976	-0.22	9	273	0.5	3
s_VS12 [23546]	1696711	GeoRoc	-71.3908	-41.1888	[23546]	Andean	Continental arc	ANDEAN ARC / SOUTHERN ANDEAN VOLCANIC ZONE / CHILE / VENTANA-NIRECO SECTION	EL MAITEN BELT	Calc-Alkaline	Basalt	48.0843	1.08899	20.8852	8.14829	0.14705	5.74832	12.8232	2.27259	0.57586	0.226231	2.7	13	118	0.1	7.9
s_VS08 [23546]	1696712	GeoRoc	-71.3356	-41.2138	[23546]	Andean	Continental arc	ANDEAN ARC / SOUTHERN ANDEAN VOLCANIC ZONE / CHILE / VENTANA-NIRECO SECTION	EL MAITEN BELT	Calc-Alkaline	Basalt	49.0994	1.52395	18.0963	10.0549	0.179833	6.22735	10.8619	2.94926	0.678226	0.328837	2.56	11	177	0.7	4.7
s_VS05 [23546]	1696713	GeoRoc	-71.3371	-41.2144	[23546]	Andean	Continental arc	ANDEAN ARC / SOUTHERN ANDEAN VOLCANIC ZONE / CHILE / VENTANA-NIRECO SECTION	EL MAITEN BELT	Calc-Alkaline	Basalt	48.9561	1.35645	17.7319	10.2513	0.166075	6.72553	11.0476	2.69227	0.814903	0.257881	2.95	12	201	0.7	8
s_130130_04A [20676]	1733660	GeoRoc	-71.904	-39.866	[20676]	Andean	Continental arc	ANDEAN ARC / SOUTHERN ANDEAN VOLCANIC ZONE / CHILE / MOCHO-CHOSHUENCO	KANGECHI CONE	Calc-Alkaline	Basalt	50.1422	1.21721	18.7267	9.61968	0.169424	7.99597	8.36444	2.68815	0.78044	0.29587	1.76	41.126	441.306	1.04315	9.66823
s_130130_02D [20676]	1733661	GeoRoc	-71.896	-39.865	[20676]	Andean	Continental arc	ANDEAN ARC / SOUTHERN ANDEAN VOLCANIC ZONE / CHILE / MOCHO-CHOSHUENCO	KANGECHI CONE	Calc-Alkaline	Basalt	49.8396	1.284	18.9056	9.32681	0.171423	7.24472	8.57501	3.29339	0.966782	0.392678	0.6826	20.6244	824.776	1.26718	11.2369
s_130107_01A [20676]	1733662	GeoRoc	-71.921	-39.853	[20676]	Andean	Continental arc	ANDEAN ARC / SOUTHERN ANDEAN VOLCANIC ZONE / CHILE / MOCHO-CHOSHUENCO	KANGECHI CONE	Calc-Alkaline	Basalt	50.955	1.23295	18.6648	9.42797	0.168721	7.38498	8.07809	2.86036	0.876982	0.350136	2.00568	23.434	877.628	2.13651	9.94257
s_130107_01B [20676]	1733663	GeoRoc	-71.921	-39.853	[20676]	Andean	Continental arc	ANDEAN ARC / SOUTHERN ANDEAN VOLCANIC ZONE / CHILE / MOCHO-CHOSHUENCO	KANGECHI CONE	Calc-Alkaline	Basalt	47.7062	1.44628	20.5036	10.4613	0.170551	7.98211	7.78733	2.749	0.752123	0.441503	2.91097	14.6329	626.093	0.886596	12.3378
s_130111_08A [20676]	1733664	GeoRoc	-71.887	-39.865	[20676]	Andean	Continental arc	ANDEAN ARC / SOUTHERN ANDEAN VOLCANIC ZONE / CHILE / MOCHO-CHOSHUENCO	KANGECHI CONE	Calc-Alkaline	Basalt	51.7045	1.10245	17.7329	8.70828	0.147968	7.60439	8.96093	2.93055	0.778191	0.32984	-0.0633	14.5835	467.67	0.469645	6.58586
s_130116_11E [20676]	1733665	GeoRoc	-71.913	-39.868	[20676]	Andean	Continental arc	ANDEAN ARC / SOUTHERN ANDEAN VOLCANIC ZONE / CHILE / MOCHO-CHOSHUENCO	KANGECHI CONE	Calc-Alkaline	Basalt	51.8573	1.4047	18.3655	8.74002	0.159288	5.03387	9.17059	3.41398	1.35038	0.504338	0.185812	32.0631	546.911	1.33237	14.1158
s_130121_10A [20676]	1733666	GeoRoc	-71.903	-39.86	[20676]	Andean	Continental arc	ANDEAN ARC / SOUTHERN ANDEAN VOLCANIC ZONE / CHILE / MOCHO-CHOSHUENCO	KANGECHI CONE	Calc-Alkaline	Basalt	50.5552	1.16786	18.1763	8.97009	0.157343	7.47739	8.98662	3.27762	0.916816	0.31476	0.158476	19.8431	781.518	1.59899	8.36425
s_115_01A [20676]	1733667	GeoRoc	-71.913	-39.868	[20676]	Andean	Continental arc	ANDEAN ARC / SOUTHERN ANDEAN VOLCANIC ZONE / CHILE / MOCHO-CHOSHUENCO	KANGECHI CONE	Calc-Alkaline	Basalt	51.9433	1.39646	18.1312	8.65028	0.157428	5.08896	9.08182	3.66729	1.38341	0.499832	0.111883	32.3093	558.216	1.41112	14.0939
s_130120_06A [20676]	1733668	GeoRoc	-71.953	-39.804	[20676]	Andean	Continental arc	ANDEAN ARC / SOUTHERN ANDEAN VOLCANIC ZONE / CHILE / MOCHO-CHOSHUENCO	NORMAL SVZ CONE	Calc-Alkaline	Basalt	47.0958	1.1979	24.7552	10.518	0.136917	5.19129	8.00515	2.60977	0.336221	0.153777	7.07406	6.45536	131.608	0.556599	2.13572
s_130108_03C_STAR [20676]	1733670	GeoRoc	-71.912	-39.871	[20676]	Andean	Continental arc	ANDEAN ARC / SOUTHERN ANDEAN VOLCANIC ZONE / CHILE / MOCHO-CHOSHUENCO	NORMAL SVZ CONE	Calc-Alkaline	Basalt	51.5627	1.32377	20.7629	9.6169	0.172649	3.61987	8.70069	3.37764	0.628572	0.234237	2.10003	13.3227	218.53	1.17727	2.38106
s_115_03E [20676]	1733704	GeoRoc	-71.903	-39.961	[20676]	Andean	Continental arc	ANDEAN ARC / SOUTHERN ANDEAN VOLCANIC ZONE / CHILE / MOCHO-CHOSHUENCO	CENTRAL VENT : UNIT MC10D	Calc-Alkaline	Basalt	50.3211	1.15559	22.4906	9.63939	0.13566	4.6572	8.15419	2.78359	0.472028	0.190601	3.51766	10.3287	185.759	0.858075	2.21118
s_115_03F [20676]	1733705	GeoRoc	-71.903	-39.961	[20676]	Andean	Continental arc	ANDEAN ARC / SOUTHERN ANDEAN VOLCANIC ZONE / CHILE / MOCHO-CHOSHUENCO	CENTRAL VENT : UNIT MC10D	Calc-Alkaline	Basalt	49.0255	1.28216	23.4543	10.4995	0.128797	4.30973	8.0435	2.66691	0.376939	0.212693	4.64814	7.46225	182.439	0.585995	2.99821
s_115_03I [20676]	1733706	GeoRoc	-71.903	-39.961	[20676]	Andean	Continental arc	ANDEAN ARC / SOUTHERN ANDEAN VOLCANIC ZONE / CHILE / MOCHO-CHOSHUENCO	CENTRAL VENT : UNIT MC10G	Calc-Alkaline	Basalt	49.3718	1.21616	22.5265	10.0868	0.133927	4.69829	8.4898	2.79526	0.463498	0.217887	3.49045	10.0295	203.002	0.728787	2.91767
s_130111_02BII [20676]	1733752	GeoRoc	-71.915	-39.654	[20676]	Andean	Continental arc	ANDEAN ARC / SOUTHERN ANDEAN VOLCANIC ZONE / CHILE / MOCHO-CHOSHUENCO	CENTRAL VENT : UNIT MC4 (NELTUME)	Calc-Alkaline	Basalt	51.8679	1.1312	18.9852	9.17097	0.159172	4.69115	9.95089	3.39142	0.522276	0.129857	0.258927	12.1068	201.879	0.923839	1.46957
s_T14-033 X [23710]	1741035	GeoRoc	-78.37	0.77	[23710]	Andean	Continental arc	ANDEAN ARC / NORTHERN ANDEAN VOLCANIC ZONE / ECUADOR / CHACHIMBIRO		Tholeiitic	Basalt	45.3873	1.16274	19.6554	11.2577	0.202216	7.71453	12.5879	1.39529	0.181994	0.454985	0.18	27.5	612.33	0.76	2.98
s_DARE-157-CB [20576]	1895595	GeoRoc	-72.1875	-40.7768	[20576]	Andean	Continental arc	ANDEAN ARC / SOUTHERN ANDEAN VOLCANIC ZONE / CHILE / ANTILLANCACHILE	TOE OF BIG YOUNG LAVA FLOW	Calc-Alkaline	Basalt	51.2726	0.877058	18.882	8.70532	0.151217	6.44184	10.2727	2.7219	0.524219	0.151217		11.4645	161.545	0.713753	1.97118
s_DARE-158-CB [20576]	1895596	GeoRoc	-72.1541	-40.7726	[20576]	Andean	Continental arc	ANDEAN ARC / SOUTHERN ANDEAN VOLCANIC ZONE / CHILE / ANTILLANCACHILE	TOP OF BIG YOUNG LAVA FLOW (SAME FLOW AS SAMPLE DARE157)	Calc-Alkaline	Basalt	51.0122	0.878302	18.7977	8.78787	0.161527	6.69326	10.3276	2.70557	0.48458	0.151431		10.0838	155.503	0.687267	1.93226
s_DARE-159-CB [20576]	1895597	GeoRoc	-72.1606	-40.7655	[20576]	Andean	Continental arc	ANDEAN ARC / SOUTHERN ANDEAN VOLCANIC ZONE / CHILE / ANTILLANCACHILE	FROM CONE CLOSEST TO PEAK OF STRATOVOLCANO	Calc-Alkaline	Basalt	51.8099	0.887709	19.1765	8.41468	0.161402	5.81046	10.1481	2.79427	0.645606	0.151314		13.0455	175.047	0.84799	2.09312
s_DARE-160-CB [20576]	1895598	GeoRoc	-72.1753	-40.7668	[20576]	Andean	Continental arc	ANDEAN ARC / SOUTHERN ANDEAN VOLCANIC ZONE / CHILE / ANTILLANCACHILE	SAMPLE FROM BIG BLOCK (H: 3M, L: 4M) ON TOP OF LAVA FLOW CIV; COLUMNAR JOINTS ALL AROUND	Calc-Alkaline	Basalt	50.629	0.856582	18.9557	8.83954	0.161239	6.9232	10.3898	2.64029	0.463562	0.141084		9.51562	144.017	0.63652	1.77142
s_DARE-163-CB [20576]	1895599	GeoRoc	-72.2	-40.8	[20576]	Andean	Continental arc	ANDEAN ARC / SOUTHERN ANDEAN VOLCANIC ZONE / CHILE / ANTILLANCACHILE	SAMPLE FROM ROAD CUT DOWN FROM CASABLANCA SKI AREA	Calc-Alkaline	Basalt	50.7514	0.734799	21.6313	7.26439	0.130855	4.94228	11.4145	2.4963	0.503287	0.130855		11.2543	155.98	0.7486	1.95497
s_DARE-164-CB [20576]	1895600	GeoRoc	-72.2	-40.8	[20576]	Andean	Continental arc	ANDEAN ARC / SOUTHERN ANDEAN VOLCANIC ZONE / CHILE / ANTILLANCACHILE	SAMPLE FROM ROAD CUT DOWN FROM CASABLANCA SKI AREA	Calc-Alkaline	Basalt	50.8057	0.715858	21.627	7.15022	0.131073	4.91018	11.5949	2.42988	0.504125	0.131073		11.3912	156.028	0.758669	1.89079
s_ANT14 [20576]	1895609	GeoRoc	-71.349	-37.406	[20576]	Andean	Continental arc	ANDEAN ARC / SOUTHERN ANDEAN VOLCANIC ZONE / CHILE / ANTUCO	AT ROAD, RIGHT OF SKI LIFT	Calc-Alkaline	Basalt	51.1382	1.0073	17.002	9.5568	0.162796	9.01481	8.4959	2.79805	0.620659	0.203495		15.0714	186.273	0.903547	2.79454
s_DARE-101-CQ [20576]	1895625	GeoRoc	-71.4031	-37.9034	[20576]	Andean	Continental arc	ANDEAN ARC / SOUTHERN ANDEAN VOLCANIC ZONE / CHILE / CALLAQUI	ABOVE THE QC4L CONE	Calc-Alkaline	Basalt	51.1493	1.05546	19.6174	8.60102	0.15223	5.18597	10.1487	2.87208	1.04531	0.172528		21.0453	281.452	1.0968	2.17744
s_DARE-103a-CQ [20576]	1895627	GeoRoc	-71.4043	-37.9028	[20576]	Andean	Continental arc	ANDEAN ARC / SOUTHERN ANDEAN VOLCANIC ZONE / CHILE / CALLAQUI		Calc-Alkaline	Basalt	51.6902	1.00026	19.6516	8.64287	0.171762	4.77902	9.90157	3.02099	0.929535	0.212176		16.5894	258.465	1.18541	2.41872
s_DARE-105-CQ [20576]	1895629	GeoRoc	-71.4151	-37.9055	[20576]	Andean	Continental arc	ANDEAN ARC / SOUTHERN ANDEAN VOLCANIC ZONE / CHILE / CALLAQUI	TOP OF RIDGE	Calc-Alkaline	Basalt	51.0534	1.05789	19.4896	8.73651	0.152581	5.51324	9.95842	2.9092	0.956171	0.172925		16.1373	277.195	1.47752	2.23346
s_DARE-108-CQ [20576]	1895633	GeoRoc	-71.3987	-37.9133	[20576]	Andean	Continental arc	ANDEAN ARC / SOUTHERN ANDEAN VOLCANIC ZONE / CHILE / CALLAQUI		Calc-Alkaline	Basalt	51.307	1.05662	19.4256	8.64299	0.162557	5.16118	10.3224	2.77363	0.975342	0.172717		17.0686	269.636	1.39035	2.21584
s_DARE-114-CQ [20576]	1895638	GeoRoc	-71.3934	-37.9087	[20576]	Andean	Continental arc	ANDEAN ARC / SOUTHERN ANDEAN VOLCANIC ZONE / CHILE / CALLAQUI		Calc-Alkaline	Basalt	51.8832	1.12877	19.2798	9.23462	0.191488	4.13211	9.98762	3.07389	0.886892	0.201566		16.4169	228.465	0.491167	2.65782
s_DARE-115A-CQ [20576]	1895639	GeoRoc	-71.3934	-37.9083	[20576]	Andean	Continental arc	ANDEAN ARC / SOUTHERN ANDEAN VOLCANIC ZONE / CHILE / CALLAQUI	OVERLIES DARE114.	Calc-Alkaline	Basalt	51.9817	1.05562	19.8518	7.79197	0.122985	4.92965	9.74656	3.39234	0.942885	0.184478		12.257	255.786	0.531509	2.09549
s_DARE-25-THS [20576]	1895783	GeoRoc	-71.6469	-38.3352	[20576]	Andean	Continental arc	ANDEAN ARC / SOUTHERN ANDEAN VOLCANIC ZONE / CHILE / TOLGUACA		Calc-Alkaline	Basalt	51.6136	0.823296	17.8584	9.23412	0.162626	7.97886	8.95462	2.72399	0.518372	0.132134		11.5443	167.882	0.880281	1.48986
s_VIL13 [20576]	1895792	GeoRoc	-71.93	-39.42	[20576]	Andean	Continental arc	ANDEAN ARC / SOUTHERN ANDEAN VOLCANIC ZONE / CHILE / VILLARRICA	IN CLEARING OFF PATH, SAMPLE VIL12 ON LEFT, SAMPLE VIL13 ON RIGHT, OLDER THAN SAMPLE VIL12	Tholeiitic	Basalt	51.7226	0.925798	16.644	9.05819	0.162778	8.86121	9.45127	2.52305	0.478159	0.172951		10.1438	155.35	1.05939	1.65086
s_13828 [20576]	1895885	GeoRoc	-72.12	-40.59	[20576]	Andean	Continental arc	ANDEAN ARC / SOUTHERN ANDEAN VOLCANIC ZONE / CHILE / PUYEHUE		Calc-Alkaline	Basalt	51.2104	0.653836	16.5873	8.34226	0.130767	9.57618	10.4211	2.47452	0.492892	0.110649		7.66597	135.321	0.551979	1.19422
s_272825 [20576]	1895897	GeoRoc	-72.12	-40.59	[20576]	Andean	Continental arc	ANDEAN ARC / SOUTHERN ANDEAN VOLCANIC ZONE / CHILE / PUYEHUE		Tholeiitic	Basalt	50.8065	0.858559	19.0701	8.88166	0.15151	5.96951	10.6966	2.9797	0.44443	0.14141		8.39082	148.705	0.594609	1.76127
s_272829 [20576]	1895899	GeoRoc	-72.12	-40.59	[20576]	Andean	Continental arc	ANDEAN ARC / SOUTHERN ANDEAN VOLCANIC ZONE / CHILE / PUYEHUE		Calc-Alkaline	Basalt	51.4562	0.663043	16.6464	8.24886	0.150692	9.44334	10.3877	2.39097	0.492259	0.120553		8.08252	141.222	0.583176	1.20591
s_220283-1 [20576]	1895901	GeoRoc	-72.12	-40.59	[20576]	Andean	Continental arc	ANDEAN ARC / SOUTHERN ANDEAN VOLCANIC ZONE / CHILE / PUYEHUE		Calc-Alkaline	Basalt	51.4127	0.948723	18.2882	8.52895	0.151392	6.84292	10.1735	2.88654	0.555104	0.211949		18.9774	269.622	1.3868	3.77724
s_220283-2 [20576]	1895902	GeoRoc	-72.12	-40.59	[20576]	Andean	Continental arc	ANDEAN ARC / SOUTHERN ANDEAN VOLCANIC ZONE / CHILE / PUYEHUE		Calc-Alkaline	Basalt	51.2687	0.907947	18.169	8.56976	0.171501	6.94075	10.0984	3.11728	0.554856	0.201766		10.085	196.989	0.547422	2.92146
s_230283-2 [20576]	1895906	GeoRoc	-72.12	-40.59	[20576]	Andean	Continental arc	ANDEAN ARC / SOUTHERN ANDEAN VOLCANIC ZONE / CHILE / PUYEHUE		Calc-Alkaline	Basalt	51.5199	0.91096	18.0977	8.58009	0.17207	7.00427	10.0712	2.88471	0.56682	0.192314		10.9643	208.094	0.595183	2.95662
s_250283-1 [20576]	1895908	GeoRoc	-72.12	-40.59	[20576]	Andean	Continental arc	ANDEAN ARC / SOUTHERN ANDEAN VOLCANIC ZONE / CHILE / PUYEHUE		Calc-Alkaline	Basalt	51.3045	0.905907	18.2892	8.69468	0.171116	6.63325	10.1965	3.13041	0.48315	0.191247		9.7846	174.611	0.668563	2.34987
s_TH2B [20576]	1895913	GeoRoc	-71.6	-38.3	[20576]	Andean	Continental arc	ANDEAN ARC / SOUTHERN ANDEAN VOLCANIC ZONE / CHILE / TOLGUACA		Calc-Alkaline	Basalt	51.714	0.723133	17.6866	8.38308	0.150653	8.38633	9.80247	2.51088	0.522263	0.120522		13.7311	161.833	1.22931	1.47792
s_280884-9 [20576]	1895931	GeoRoc	-71.93	-39.42	[20576]	Andean	Continental arc	ANDEAN ARC / SOUTHERN ANDEAN VOLCANIC ZONE / CHILE / VILLARRICA		Tholeiitic	Basalt	51.6986	0.86382	17.6581	8.42503	0.150666	7.07127	10.8881	2.68186	0.43191	0.130577		9.78711	130.423	1.03416	1.364
s_SCA-020A [24895]	2067466	GeoRoc	-72.6344	-41.2753	[24895]	Andean	Continental arc	ANDEAN ARC / SOUTHERN ANDEAN VOLCANIC ZONE / CHILE / CALBUCO		Tholeiitic	Basalt	51.9715	0.837365	20.5273	8.14451	0.149207	4.9258	10.1198	2.85747	0.349124	0.11792	0.269716	6.60828	100.18	0.175908	1.83946
s_CL23 [24938]	2073293	GeoRoc	-72.6	-41.3	[24938]	Andean	Continental arc	ANDEAN ARC / SOUTHERN ANDEAN VOLCANIC ZONE / CHILE / CALBUCO		Tholeiitic	Basalt	51.8029	0.969349	21.013	9.3355	0.162184	5.00309	8.46357	2.80382	0.33354	0.113091	3.25	7.26013	100.974	0.521851	2.00195
s_CL24 [24938]	2073294	GeoRoc	-72.6	-41.3	[24938]	Andean	Continental arc	ANDEAN ARC / SOUTHERN ANDEAN VOLCANIC ZONE / CHILE / CALBUCO		Tholeiitic	Basalt	51.8564	0.980565	21.3247	8.86478	0.154	4.70671	8.68058	2.94169	0.330295	0.160297	3.43	7.09518	103.19	0.608159	2.30165
s_CL119 [24938]	2073295	GeoRoc	-72.6	-41.3	[24938]	Andean	Continental arc	ANDEAN ARC / SOUTHERN ANDEAN VOLCANIC ZONE / CHILE / CALBUCO		Tholeiitic	Basalt	51.1496	0.904313	19.9457	8.90319	0.147535	5.83231	9.71374	2.91615	0.406433	0.0810833	0.37	9.258	114.631	0.440271	1.22845
s_CL120 [24938]	2073296	GeoRoc	-72.6	-41.3	[24938]	Andean	Continental arc	ANDEAN ARC / SOUTHERN ANDEAN VOLCANIC ZONE / CHILE / CALBUCO		Tholeiitic	Basalt	51.5579	0.94667	21.5596	8.64873	0.14597	3.93937	9.85351	2.98252	0.285019	0.0807214	0.67	5.90749	97.4539	0.4395	1.43368
s_LV34 [24968]	2087343	GeoRoc	-73	-49	[24968]	Andean	Continental arc	ANDEAN ARC / AUSTRAL VOLCANIC ZONE / ARGENTINA / VIEDMA		Calc-Alkaline	Basalt	51.8047	1.75071	17.1283	10.0072	0.143333	5.23166	8.61023	3.70619	1.18762	0.43	1.2	24.2	277	1	23.4
s_BAR-00-20 [13695]	215327	GeoRoc	-73.7439	-15.1706	[13695][11543]	Andean	Continental arc	ANDEAN ARC / CENTRAL ANDEAN VOLCANIC ZONE / PERU / CORA CORA / HUAYLILLAS FORMATION		Calc-Alkaline	Basalt	51.8658	1.25828	16.9817	8.96375	0.128897	6.77222	9.29902	3.14059	1.36058	0.229151		41.5507	879.2	1.16093	4.60459
s_SAN-20B [20960]	220316	GeoRoc	-78.341	-2.005	[20960]	Andean	Continental arc	ANDEAN ARC / NORTHERN ANDEAN VOLCANIC ZONE / ECUADOR / SANGAY		High-K calc-alkaline	Basalt	50.1807	1.01171	14.7709	8.88555	0.151756	11.0984	8.90303	3.33864	1.31522	0.343981	0.13	25.99	719.82	0.7	10.53
s_22-5 [25615]	2246897	GeoRoc	-69.67	-36.31	[25615]	Andean	Continental arc	ANDEAN ARC / SOUTHERN ANDEAN VOLCANIC ZONE / ARGENTINA / PAYUN MATRU VOLCANIC FIELD		Calc-Alkaline	Basalt	48.9712	1.748	16.3126	10.2392	0.169944	7.75167	10.3727	3.28457	0.831512	0.318645		13.1999	230.784	0.406086	11.2051
s_15-3 [25933]	2320696	GeoRoc	-71.8598	-39.804	[25933]	Andean	Continental arc	ANDEAN ARC / SOUTHERN ANDEAN VOLCANIC ZONE / CHILE / CHANCHAN	CHANCHÁN SORROUNDINGS	Calc-Alkaline	Basalt	49.2933	1.00495	16.3736	9.36164	0.162416	10.7804	9.29832	2.75092	0.761326	0.213171	0.2	13.5	380	1.4	3.6
s_09-1 [25933]	2320697	GeoRoc	-71.8872	-39.8644	[25933]	Andean	Continental arc	ANDEAN ARC / SOUTHERN ANDEAN VOLCANIC ZONE / CHILE / FUI NORTE	CANTERA ROJA, LOWER LEVEL	Calc-Alkaline	Basalt	51.0302	1.11046	17.533	8.708	0.152816	7.75284	8.96518	3.3925	1.02896	0.326006	0.7	20.3	411	1.1	6
s_09-2 [25933]	2320698	GeoRoc	-71.8872	-39.8644	[25933]	Andean	Continental arc	ANDEAN ARC / SOUTHERN ANDEAN VOLCANIC ZONE / CHILE / FUI NORTE	CANTERA ROJA, LOWER LEVEL	Calc-Alkaline	Basalt	50.9361	1.09802	17.5582	8.73179	0.16267	7.90984	8.95703	3.35507	0.965855	0.325341	0.5	19.8	410	1	6.3
s_09-3 [25933]	2320699	GeoRoc	-71.8872	-39.8644	[25933]	Andean	Continental arc	ANDEAN ARC / SOUTHERN ANDEAN VOLCANIC ZONE / CHILE / FUI NORTE	CANTERA ROJA, LOWER LEVEL	Calc-Alkaline	Basalt	51.1144	1.10941	17.5877	8.82466	0.162849	7.70481	9.00761	3.25699	0.90585	0.325699	0.6	19	422	0.9	6.3
s_09-8 [25933]	2320700	GeoRoc	-71.8872	-39.8644	[25933]	Andean	Continental arc	ANDEAN ARC / SOUTHERN ANDEAN VOLCANIC ZONE / CHILE / FUI NORTE	CANTERA ROJA, LOWER LEVEL	Calc-Alkaline	Basalt	51.0311	1.08663	17.5486	8.76349	0.152332	7.84	9.09928	3.22943	0.934301	0.314819	0.4	18.2	404	0.7	5.9
s_14-11 [25933]	2320701	GeoRoc	-71.8954	-39.8533	[25933]	Andean	Continental arc	ANDEAN ARC / SOUTHERN ANDEAN VOLCANIC ZONE / CHILE / FUI NORTE	MIRADOR TELEFÉRICO CÓNDOR ANDINO	Calc-Alkaline	Basalt	50.3969	1.11386	17.8217	9.04864	0.162015	7.69573	9.34626	3.1998	0.921462	0.293653	0.1	17.3	343	0.3	5.9
s_09-9 [25933]	2320703	GeoRoc	-71.8872	-39.8644	[25933]	Andean	Continental arc	ANDEAN ARC / SOUTHERN ANDEAN VOLCANIC ZONE / CHILE / FUI NORTE	CANTERA ROJA, LOWER LEVEL	Calc-Alkaline	Basalt	51.3504	1.09667	17.8005	8.80405	0.152315	7.26034	9.06781	3.29	0.863117	0.314784	0.4	16.8	391	0.9	5.9
s_16-1A [25933]	2320704	GeoRoc	-71.8875	-39.8644	[25933]	Andean	Continental arc	ANDEAN ARC / SOUTHERN ANDEAN VOLCANIC ZONE / CHILE / FUI NORTE	CANTERA ROJA, MIDDLE LEVEL	Calc-Alkaline	Basalt	50.9354	1.09801	17.7105	8.79404	0.152501	7.87923	9.02808	3.24319	0.854007	0.305003	0.5	17.8	400	1	5.7
s_16-2A [25933]	2320705	GeoRoc	-71.8875	-39.8648	[25933]	Andean	Continental arc	ANDEAN ARC / SOUTHERN ANDEAN VOLCANIC ZONE / CHILE / FUI NORTE	CANTERA ROJA, UPPER LEVEL	Calc-Alkaline	Basalt	49.9439	1.25245	18.4069	9.32071	0.195053	7.58655	8.72607	3.20298	0.985533	0.379841	1.4	20.5	696	1.3	9.2
s_OS10 [26149]	2376333	GeoRoc	-72.5144	-41.1323	[26149]	Andean	Continental arc	ANDEAN ARC / SOUTHERN ANDEAN VOLCANIC ZONE / CHILE / OSORNO		Tholeiitic	Basalt	51.7212	0.835032	17.9725	9.03177	0.156071	6.99887	10.2832	2.39863	0.470502	0.132167	-0.123109	12.0439	129.56	0.839652	1.61396
s_OS15 [26149]	2376338	GeoRoc	-72.5881	-41.1379	[26149]	Andean	Continental arc	ANDEAN ARC / SOUTHERN ANDEAN VOLCANIC ZONE / CHILE / OSORNO		Tholeiitic	Basalt	51.434	0.895171	19.933	8.74684	0.159571	5.03565	10.5706	2.62635	0.460385	0.138355	-0.133958	9.72775	145.575	0.640984	1.63843
s_OS23 [26149]	2376346	GeoRoc	-72.5881	-41.1379	[26149]	Andean	Continental arc	ANDEAN ARC / SOUTHERN ANDEAN VOLCANIC ZONE / CHILE / OSORNO		Tholeiitic	Basalt	51.3178	0.903459	19.8543	8.7748	0.161485	5.08683	10.4747	2.83192	0.457358	0.137377	0.175358	9.69377	146.006	0.622483	1.78292
s_OS26 [26149]	2376349	GeoRoc	-72.6	-41.0698	[26149]	Andean	Continental arc	ANDEAN ARC / SOUTHERN ANDEAN VOLCANIC ZONE / CHILE / OSORNO		Tholeiitic	Basalt	50.5251	0.702007	16.5759	8.68529	0.150094	10.3061	10.4041	2.2434	0.327623	0.080339	0.0442	7.59059	87.9401	0.528222	0.759458
s_OS39 [26149]	2376362	GeoRoc	-72.5144	-41.1323	[26149]	Andean	Continental arc	ANDEAN ARC / SOUTHERN ANDEAN VOLCANIC ZONE / CHILE / OSORNO		Tholeiitic	Basalt	51.7802	0.842385	17.9287	8.89144	0.155756	7.08164	10.2033	2.51814	0.468069	0.130414	-0.0923	12.2752	133.768	0.897744	1.37365
s_OS82 [26149]	2376410	GeoRoc	-72.5994	-41.0689	[26149]	Andean	Continental arc	ANDEAN ARC / SOUTHERN ANDEAN VOLCANIC ZONE / CHILE / OSORNO		Tholeiitic	Basalt	50.6356	0.707561	16.4669	8.71542	0.151506	10.3192	10.3793	2.19544	0.333393	0.0957223	-0.124557	9.17471	87.3504	0.714286	0.784266
s_OS83 [26149]	2376411	GeoRoc	-72.5994	-41.0689	[26149]	Andean	Continental arc	ANDEAN ARC / SOUTHERN ANDEAN VOLCANIC ZONE / CHILE / OSORNO		Tholeiitic	Basalt	50.4219	0.712018	16.4979	8.79226	0.154818	10.4217	10.3768	2.19884	0.327675	0.0961112	-0.149105	8.37961	84.6837	0.649544	0.805732
s_OS84 [26149]	2376412	GeoRoc	-72.5838	-41.1432	[26149]	Andean	Continental arc	ANDEAN ARC / SOUTHERN ANDEAN VOLCANIC ZONE / CHILE / OSORNO		Tholeiitic	Basalt	51.6483	0.831975	20.7987	7.80718	0.14025	4.54143	11.0199	2.69683	0.376439	0.139047	-0.0419	8.66807	141.232	0.569544	1.54127
s_OS108 [26149]	2376437	GeoRoc	-72.5139	-41.1285	[26149]	Andean	Continental arc	ANDEAN ARC / SOUTHERN ANDEAN VOLCANIC ZONE / CHILE / OSORNO		Tholeiitic	Basalt	51.6738	0.835778	18.0632	8.90851	0.155147	7.17514	10.1662	2.41432	0.464343	0.143559	-0.212841	12.4318	130.595	0.900857	1.59963
s_OS109 [26149]	2376438	GeoRoc	-72.5139	-41.1285	[26149]	Andean	Continental arc	ANDEAN ARC / SOUTHERN ANDEAN VOLCANIC ZONE / CHILE / OSORNO		Tholeiitic	Basalt	51.6739	0.821504	17.8283	9.05248	0.158093	7.28265	10.1046	2.47968	0.455216	0.143621	-0.215861	11.9986	127.328	0.873709	1.63076
s_OS117 [26149]	2376446	GeoRoc	-72.5002	-41.1279	[26149]	Andean	Continental arc	ANDEAN ARC / SOUTHERN ANDEAN VOLCANIC ZONE / CHILE / OSORNO		Tholeiitic	Basalt	51.8043	0.859162	18.5382	8.75967	0.151129	6.47882	10.1774	2.6252	0.454386	0.151729	-0.0489476	10.17	131.345	0.44451	1.71209
s_OS118 [26149]	2376447	GeoRoc	-72.5002	-41.1279	[26149]	Andean	Continental arc	ANDEAN ARC / SOUTHERN ANDEAN VOLCANIC ZONE / CHILE / OSORNO		Tholeiitic	Basalt	51.6779	0.844792	18.495	8.86191	0.148302	6.6915	10.1069	2.5782	0.450383	0.145115	0.14443	10.771	128.886	0.327049	1.62803
s_OS140 [26149]	2376470	GeoRoc	-72.6083	-41.0366	[26149]	Andean	Continental arc	ANDEAN ARC / SOUTHERN ANDEAN VOLCANIC ZONE / CHILE / OSORNO		Tholeiitic	Basalt	50.9212	0.704304	15.9736	8.80781	0.159309	10.463	10.4682	2.06077	0.348371	0.0934363	0.202243	8.05915	85.6759	0.382704	0.951789
s_OS141 [26149]	2376471	GeoRoc	-72.6083	-41.0366	[26149]	Andean	Continental arc	ANDEAN ARC / SOUTHERN ANDEAN VOLCANIC ZONE / CHILE / OSORNO		Tholeiitic	Basalt	50.8021	0.709474	15.9113	8.91886	0.155716	10.6124	10.4354	2.03684	0.322669	0.0952791	-0.0848	8.04553	88.8883	0.451334	1.10626
s_OS150 [26149]	2376480	GeoRoc	-72.4869	-41.0769	[26149]	Andean	Continental arc	ANDEAN ARC / SOUTHERN ANDEAN VOLCANIC ZONE / CHILE / OSORNO		Tholeiitic	Basalt	51.8485	0.803766	20.8569	7.54894	0.133812	4.29888	11.1851	2.784	0.398354	0.141765	-0.044	13.7545	141.251	0.967678	1.86802
s_OS_*OL [26149]	2376482	GeoRoc	-72.5	-41	[26149]	Andean	Continental arc	ANDEAN ARC / SOUTHERN ANDEAN VOLCANIC ZONE / CHILE / OSORNO		Tholeiitic	Basalt	51.7556	0.839901	18.0647	8.89315	0.154978	7.02678	10.2371	2.43451	0.45708	0.136289	-0.118495	13.5673	127.042	0.952521	1.5509
s_OS154 [26149]	2376485	GeoRoc	-72.4703	-41.0743	[26149]	Andean	Continental arc	ANDEAN ARC / SOUTHERN ANDEAN VOLCANIC ZONE / CHILE / OSORNO		Calc-Alkaline	Basalt	51.6675	1.07892	16.1297	10.1519	0.173128	8.24092	9.08287	2.74205	0.561237	0.171824	-0.171457	18.9	242	1.24	2.5
s_CCE1 [26149]	2376487	GeoRoc	-72.2027	-40.943	[26149]	Andean	Continental arc	ANDEAN ARC / SOUTHERN ANDEAN VOLCANIC ZONE / CHILE / OSORNO		Calc-Alkaline	Basalt	51.3611	0.90546	18.1592	9.08384	0.160081	7.64388	9.95005	2.06605	0.510259	0.160081	0.17	13.4	181	0.56	2.1
s_CCE2 [26149]	2376488	GeoRoc	-72.1987	-40.9363	[26149]	Andean	Continental arc	ANDEAN ARC / SOUTHERN ANDEAN VOLCANIC ZONE / CHILE / OSORNO		Tholeiitic	Basalt	50.7627	0.90256	20.0308	8.19822	0.149596	5.82425	11.3493	2.23396	0.388948	0.159569	-0.14	8.1	180	0.32	1.91
s_AA100211-2 [26561]	2469810	GeoRoc	-72.4673	-42.9532	[26561]	Andean	Continental arc	ANDEAN ARC / SOUTHERN ANDEAN VOLCANIC ZONE / CHILE / MICHINMAHUIDA	PYROCLASTIC CONE AT AMARILLO RIVER VALLEY	Calc-Alkaline	Basalt	51.2013	0.67756	16.8682	8.95419	0.131467	9.0611	8.8285	3.08441	0.849478	0.343836		19	180	0.26	4.33
s_CL018 [26660]	2489943	GeoRoc	-71.817	-39.197	[26660]	Andean	Continental arc	ANDEAN ARC / SOUTHERN ANDEAN VOLCANIC ZONE / CHILE / CABURGUA(CABURGA)		Calc-Alkaline	Basalt	50.3422	1.18703	19.865	9.36981	0.192765	5.48874	9.09041	3.47992	0.649315	0.334803		8.51878	236.289	0.439821	3.21349
s_CL019 [26660]	2489944	GeoRoc	-71.817	-39.197	[26660]	Andean	Continental arc	ANDEAN ARC / SOUTHERN ANDEAN VOLCANIC ZONE / CHILE / CABURGUA(CABURGA)		Calc-Alkaline	Basalt	50.7397	1.18589	19.6026	9.22403	0.172308	5.26047	9.23369	3.55766	0.679097	0.344616		8.50547	239.122	0.44737	3.16547
s_CL020 [26660]	2489945	GeoRoc	-71.817	-39.197	[26660]	Andean	Continental arc	ANDEAN ARC / SOUTHERN ANDEAN VOLCANIC ZONE / CHILE / CABURGUA(CABURGA)		Calc-Alkaline	Basalt	50.9036	1.19321	19.506	9.24518	0.182015	5.42001	9.18166	3.33695	0.677501	0.353919		8.72202	238.221	0.45773	3.2031
s_CL022 [26660]	2489946	GeoRoc	-71.817	-39.197	[26660]	Andean	Continental arc	ANDEAN ARC / SOUTHERN ANDEAN VOLCANIC ZONE / CHILE / CABURGUA(CABURGA)		Calc-Alkaline	Basalt	50.5024	1.22579	19.4798	9.61862	0.163438	5.75099	8.79502	3.44242	0.684398	0.337092		8.54823	235.337	0.451753	3.18514
s_CL017 [26660]	2489948	GeoRoc	-71.808	-39.269	[26660]	Andean	Continental arc	ANDEAN ARC / SOUTHERN ANDEAN VOLCANIC ZONE / CHILE / HUELEMOLLE		Calc-Alkaline	Basalt	51.2247	1.12494	18.3505	9.16146	0.160705	5.80547	9.61217	3.38485	0.783437	0.391719		12.7185	289.69	0.656234	5.97698
s_CL109 [26660]	2489968	GeoRoc	-72.191	-40.78	[26660]	Andean	Continental arc	ANDEAN ARC / SOUTHERN ANDEAN VOLCANIC ZONE / CHILE / CASABLANCA		Calc-Alkaline	Basalt	51.4312	0.898758	18.3791	8.91235	0.151476	6.45288	10.0883	2.99923	0.545314	0.141378		8.60607	154.226	0.361493	1.68453
s_CL113 [26660]	2489972	GeoRoc	-72.182	-40.774	[26660]	Andean	Continental arc	ANDEAN ARC / SOUTHERN ANDEAN VOLCANIC ZONE / CHILE / CASABLANCA		Calc-Alkaline	Basalt	51.2935	0.876037	18.4975	8.90225	0.151041	6.51489	10.16	2.93019	0.533678	0.140971		14.0567	203.498	0.859162	2.12177
s_CL087 [26660]	2489989	GeoRoc	-72.27	-41.314	[26660]	Andean	Continental arc	ANDEAN ARC / SOUTHERN ANDEAN VOLCANIC ZONE / CHILE / CABEZA DE VACA		Calc-Alkaline	Basalt	51.7196	0.886272	17.9801	8.65285	0.152806	7.22261	9.69806	2.80143	0.672344	0.213928		10.0492	184.758	0.492528	2.71486
s_CL088 [26660]	2489990	GeoRoc	-72.269	-41.305	[26660]	Andean	Continental arc	ANDEAN ARC / SOUTHERN ANDEAN VOLCANIC ZONE / CHILE / CABEZA DE VACA		Calc-Alkaline	Basalt	51.9971	0.850917	17.7477	8.44537	0.151949	7.32396	9.74503	2.82626	0.688838	0.222859		9.83912	186.672	0.491618	2.60911
s_CL090 [26660]	2489991	GeoRoc	-72.274	-41.239	[26660]	Andean	Continental arc	ANDEAN ARC / SOUTHERN ANDEAN VOLCANIC ZONE / CHILE / CABEZA DE VACA		Calc-Alkaline	Basalt	51.6945	0.878255	18.1472	8.51846	0.153184	6.93413	10.151	2.67562	0.633161	0.214458		8.13012	171.18	0.384034	2.5682
s_CL091 [26660]	2489992	GeoRoc	-72.274	-41.239	[26660]	Andean	Continental arc	ANDEAN ARC / SOUTHERN ANDEAN VOLCANIC ZONE / CHILE / CABEZA DE VACA		Calc-Alkaline	Basalt	51.8952	0.884231	18.2436	8.47703	0.14229	6.78927	9.93997	2.734	0.670796	0.223599		9.28335	180.016	0.462892	2.65389
s_CL092 [26660]	2489993	GeoRoc	-72.274	-41.239	[26660]	Andean	Continental arc	ANDEAN ARC / SOUTHERN ANDEAN VOLCANIC ZONE / CHILE / CABEZA DE VACA		Calc-Alkaline	Basalt	51.889	0.863124	17.7905	8.56977	0.152316	7.41271	9.56545	2.84323	0.690499	0.223397		8.91503	184.853	0.403806	2.65216
s_CL443 [26660]	2489994	GeoRoc	-72.393	-42.934	[26660]	Andean	Continental arc	ANDEAN ARC / SOUTHERN ANDEAN VOLCANIC ZONE / CHILE / CHAITEN		Calc-Alkaline	Basalt	51.6719	1.26445	18.0034	8.81898	0.15053	5.55957	9.83462	3.54247	0.842968	0.311095		17.7698	322.72	0.70716	6.27892
s_CL486 [26660]	2489995	GeoRoc	-72.596	-42.722	[26660]	Andean	Continental arc	ANDEAN ARC / SOUTHERN ANDEAN VOLCANIC ZONE / CHILE / CHAITEN		Calc-Alkaline	Basalt	50.2642	1.33319	17.0668	10.4933	0.173009	7.43938	9.28142	3.01239	0.651328	0.284956		12.2553	213.293	0.57335	5.13274
s_CL490 [26660]	2489996	GeoRoc	-72.598	-42.728	[26660]	Andean	Continental arc	ANDEAN ARC / SOUTHERN ANDEAN VOLCANIC ZONE / CHILE / CHAITEN		Calc-Alkaline	Basalt	50.4807	1.3125	17.1533	10.2958	0.171634	7.15816	9.37931	3.06923	0.696633	0.282692		15.4936	217.436	0.668452	5.16785
s_ET09MB204 [26689]	2495308	GeoRoc	-70.3505	-34.096	[26689]	Andean	Continental arc	ANDEAN ARC / SOUTHERN ANDEAN VOLCANIC ZONE / CHILE / TENIENTE COMPLEX - FARELLONES FORMATION	DRILL CORE ES227, EL TENIENTE MINE, CENTRAL CHILEAN PORPHYRY COPPER BELT	Calc-Alkaline	Basalt	50.1206	1.02779	18.6681	9.08236	0.115364	7.4882	9.91085	2.88411	0.534871	0.167803	3.3	29.3	53	5.7	1.9
s_ET09MB207 [26689]	2495312	GeoRoc	-70.3521	-34.0936	[26689]	Andean	Continental arc	ANDEAN ARC / SOUTHERN ANDEAN VOLCANIC ZONE / CHILE / TENIENTE COMPLEX - FARELLONES FORMATION	DRILL CORE ES186, EL TENIENTE MINE, CENTRAL CHILEAN PORPHYRY COPPER BELT	Calc-Alkaline	Basalt	51.2548	1.09395	19.6804	9.28789	0.0858001	6.46718	8.85886	1.72673	1.3299	0.2145	5.6	73.2	62	7.8	2.4
s_ET09MB202 [26689]	2495314	GeoRoc	-70.3552	-34.0911	[26689]	Andean	Continental arc	ANDEAN ARC / SOUTHERN ANDEAN VOLCANIC ZONE / CHILE / TENIENTE COMPLEX - FARELLONES FORMATION	DRILL CORE ES53, EL TENIENTE MINE, CENTRAL CHILEAN PORPHYRY COPPER BELT	Calc-Alkaline	Basalt	50.4348	1.09301	20.9859	10.6539	0.197784	4.67394	7.82807	3.42478	0.510074	0.197784	2.7	18.6	106	1.9	1.6
s_ET08MB074 [26689]	2495334	GeoRoc	-70.3347	-34.0751	[26689]	Andean	Continental arc	ANDEAN ARC / SOUTHERN ANDEAN VOLCANIC ZONE / CHILE / TENIENTE COMPLEX - FARELLONES FORMATION	DRILL CORE ES-198, EL TENIENTE MINE, CENTRAL CHILEAN PORPHYRY COPPER BELT	Tholeiitic	Basalt	50.6355	1.10255	18.7433	9.99943	0.0714614	5.36982	9.25936	4.28769	0.296055	0.234802	1	10.2	38	0.52	3.3
s_ET08MB076 [26689]	2495335	GeoRoc	-70.3347	-34.0751	[26689]	Andean	Continental arc	ANDEAN ARC / SOUTHERN ANDEAN VOLCANIC ZONE / CHILE / TENIENTE COMPLEX - FARELLONES FORMATION	DRILL CORE ES-198, EL TENIENTE MINE, CENTRAL CHILEAN PORPHYRY COPPER BELT	Tholeiitic	Basalt	51.5205	1.01503	20.7415	7.19125	0.0820228	4.36771	9.81197	4.74707	0.307585	0.21531	1.7	8.2	52	0.73	3.1
s_ET08MB077 [26689]	2495336	GeoRoc	-70.3347	-34.0751	[26689]	Andean	Continental arc	ANDEAN ARC / SOUTHERN ANDEAN VOLCANIC ZONE / CHILE / TENIENTE COMPLEX - FARELLONES FORMATION	DRILL CORE ES-198, EL TENIENTE MINE, CENTRAL CHILEAN PORPHYRY COPPER BELT	Calc-Alkaline	Basalt	51.6951	1.04959	19.6264	8.97064	0.132473	4.5958	9.80301	3.20992	0.713316	0.203805	0.9	21.7	192	3.01	2.2
s_ET08MB081 [26689]	2495347	GeoRoc	-70.339	-34.0715	[26689]	Andean	Continental arc	ANDEAN ARC / SOUTHERN ANDEAN VOLCANIC ZONE / CHILE / TENIENTE COMPLEX - FARELLONES FORMATION	DRILL CORE ES-197, EL TENIENTE MINE, CENTRAL CHILEAN PORPHYRY COPPER BELT	Calc-Alkaline	Basalt	50.8741	1.07081	19.6841	11.7105	0.430425	4.87115	7.83163	2.46707	0.860849	0.199465	3.3	20.9	371	0.63	1.8
s_AL-3AC [9755]	272303	GeoRoc	-69.5	-33.17	[9755]	Andean	Continental arc	ANDEAN ARC / SOUTHERN ANDEAN VOLCANIC ZONE / ARGENTINA	ARROYO CASAS, FRONTAL CORDILLERA OF ARGENTINA	Tholeiitic	Basalt	46.3532	1.76142	16.5636	15.9873	0.164812	7.58133	10.0432	1.24639	0.185413	0.113308	2.21	8	69		6.7
s_AL-5AC [9755]	272305	GeoRoc	-69.5	-33.17	[9755]	Andean	Continental arc	ANDEAN ARC / SOUTHERN ANDEAN VOLCANIC ZONE / ARGENTINA	ARROYO CASAS, FRONTAL CORDILLERA OF ARGENTINA	Tholeiitic	Basalt	45.6141	1.26306	13.257	15.5493	0.0821505	7.3422	14.3661	1.98188	0.441559	0.102688	0.67	18	103		6.1
s_AL-6AC [9755]	272306	GeoRoc	-69.5	-33.17	[9755]	Andean	Continental arc	ANDEAN ARC / SOUTHERN ANDEAN VOLCANIC ZONE / ARGENTINA	ARROYO CASAS, FRONTAL CORDILLERA OF ARGENTINA	Calc-Alkaline	Basalt	47.1537	2.36282	12.9236	14.5685	0.71912	7.44803	12.1223	1.94162	0.606116	0.154097	1.12	11	111		6.7
s_PU 05 29 [10020]	292882	GeoRoc	-72.12	-40.59	[10020]	Andean	Continental arc	ANDEAN ARC / SOUTHERN ANDEAN VOLCANIC ZONE / CHILE / PUYEHUE	CORDON CAULLE	Calc-Alkaline	Basalt	51.4109	1.04715	17.4995	9.97549	0.1611	6.89708	8.88062	3.08103	0.775292	0.271856	0.49	15	287	0.8	3.34
s_OS 02 02 [10020]	292908	GeoRoc	-72.493	-41.1	[10020]	Andean	Continental arc	ANDEAN ARC / SOUTHERN ANDEAN VOLCANIC ZONE / CHILE / OSORNO	STRATOVOLCANO, 1835 ERUPTION	Calc-Alkaline	Basalt	51.9606	0.867505	20.2318	8.52305	0.129627	4.04836	10.5696	3.00137	0.52848	0.139599	0.01	12	138	0.9	1.7
s_ALS-66 [20960] / s_ALS 66 [15840]	324494	GeoRoc	-78.854	-0.59	[20960][15840]	Andean	Continental arc	ANDEAN ARC / NORTHERN ANDEAN VOLCANIC ZONE / ECUADOR / ALMAS SANTAS		Tholeiitic	SHMB	53.7886	0.756165	16.2828	8.48382	0.141151	8.06576	8.41864	3.37754	0.534357	0.151233	-0.04	7.18	287.6	0.32	2.63
s_PU-02-17 [11951]	351224	GeoRoc	-72.1898	-40.5538	[11951]	Andean	Continental arc	ANDEAN ARC / SOUTHERN ANDEAN VOLCANIC ZONE / CHILE / PUYEHUE	CORDON CAULLE	Calc-Alkaline	Basalt	51.7673	1.04792	17.6849	9.92861	0.159683	5.96817	9.70076	2.95414	0.598813	0.189624	0.07	12	197	0.8	2.8
s_PU-03-18 [11951]	351244	GeoRoc	-72.0333	-40.5476	[11951]	Andean	Continental arc	ANDEAN ARC / SOUTHERN ANDEAN VOLCANIC ZONE / CHILE / PUYEHUE	STRATOVOLCANO	Calc-Alkaline	Basalt	51.4384	1.00407	17.2499	10.2865	0.160651	6.72726	9.59889	2.8616	0.481953	0.190773	-0.29	7	159	0.5	2
s_PU-02-21 [11951]	351275	GeoRoc	-72.1682	-40.54	[11951]	Andean	Continental arc	ANDEAN ARC / SOUTHERN ANDEAN VOLCANIC ZONE / CHILE / PUYEHUE		Tholeiitic	Basalt	51.8271	0.856482	18.0558	9.11336	0.149386	6.10492	10.5467	2.85826	0.358527	0.129468	0.04	7	124	0.5	2.5
s_PU-06-02 [11951]	351279	GeoRoc	-72.1968	-40.6453	[11951]	Andean	Continental arc	ANDEAN ARC / SOUTHERN ANDEAN VOLCANIC ZONE / CHILE / PUYEHUE		Calc-Alkaline	Basalt	51.6825	1.11915	16.8679	10.6797	0.161319	5.88814	9.73963	2.94407	0.685605	0.231896		18	203	0.9	2.4
s_PU-03-08 [11951]	351691	GeoRoc	-72.1191	-40.5826	[11951]	Andean	Continental arc	ANDEAN ARC / SOUTHERN ANDEAN VOLCANIC ZONE / CHILE / PUYEHUE		Calc-Alkaline	Basalt	51.6464	0.944752	18.57	9.19208	0.152379	5.72946	10.1993	2.90537	0.487614	0.172697	1	10	172	0.6	2.2
s_PU-05-29 [11951]	351843	GeoRoc	-72.0876	-40.6031	[11951]	Andean	Continental arc	ANDEAN ARC / SOUTHERN ANDEAN VOLCANIC ZONE / CHILE / PUYEHUE		Calc-Alkaline	Basalt	51.4109	1.04715	17.4995	9.97549	0.1611	6.89708	8.88062	3.08103	0.775292	0.271856	0.49	15	287	0.8	3.3
s_PU-02-14 [11951]	351844	GeoRoc	-72.1008	-40.5578	[11951]	Andean	Continental arc	ANDEAN ARC / SOUTHERN ANDEAN VOLCANIC ZONE / CHILE / PUYEHUE		Tholeiitic	Basalt	51.6071	0.92641	17.9341	9.09101	0.161115	6.83731	10.0294	2.85979	0.402787	0.151045	-0.12	9	171	0.6	2.7
s_PU-05-07 [11951]	352259	GeoRoc	-71.9536	-40.7084	[11951]	Andean	Continental arc	ANDEAN ARC / SOUTHERN ANDEAN VOLCANIC ZONE / CHILE / CERRO MIRADOR		Calc-Alkaline	Basalt	49.4793	0.685113	20.8053	7.97316	0.130978	6.82091	10.992	2.53895	0.463459	0.110827	-0.26	9	152	0.6	1
s_PU-05-32 [11951]	352260	GeoRoc	-72.0606	-40.3591	[11951]	Andean	Continental arc	ANDEAN ARC / SOUTHERN ANDEAN VOLCANIC ZONE / CHILE / CERRO MIRADOR		Calc-Alkaline	Basalt	51.6723	1.18661	18.4872	11.6226	0.179487	4.21795	8.13675	3.80911	0.518518	0.169516	-0.56	8	182	0.8	1.1
s_PU-05-33 [11951]	352261	GeoRoc	-72.0648	-40.3619	[11951]	Andean	Continental arc	ANDEAN ARC / SOUTHERN ANDEAN VOLCANIC ZONE / CHILE / CARRAN-LOS VENADOS VOLCANIC FIELD		Calc-Alkaline	Basalt	51.3704	1.11936	18.6792	11.7308	0.179896	4.29753	8.19528	3.71786	0.549684	0.159908	-0.57	9	192	0.9	1.1
s_PU-05-35 [11951]	352262	GeoRoc	-72.1467	-40.6621	[11951]	Andean	Continental arc	ANDEAN ARC / SOUTHERN ANDEAN VOLCANIC ZONE / CHILE / ANTICURA		Calc-Alkaline	Basalt	51.0923	0.90844	19.5265	9.17594	0.13976	4.76182	10.5718	3.07472	0.598972	0.149743	-0.28	13	195	0.7	1.4
s_E94004 [12894]	382422	GeoRoc	-78.17	0.37	[12894]	Andean	Continental arc	ANDEAN ARC / NORTHERN ANDEAN VOLCANIC ZONE / ECUADOR	PISAYAMBO	Calc-Alkaline	SHMB	53.3354	0.814674	15.6644	7.58091	0.103123	9.61109	8.45611	3.65056	0.629052	0.154685	1.95	16	354		4
s_CL 572 [17913]	385207	GeoRoc	-70.6995	-36.1025	[17913]	Andean	Continental arc	ANDEAN ARC / SOUTHERN ANDEAN VOLCANIC ZONE / CHILE	SAN PEDRO (SATELLITE CONES)	Calc-Alkaline	Basalt	51.3719	1.15762	19.121	9.15727	0.121855	4.65079	9.86008	3.39162	0.93422	0.233555		22.8107	273.389	0.798426	4.22666
s_CL 575B [17913]	385208	GeoRoc	-70.6954	-36.0858	[17913]	Andean	Continental arc	ANDEAN ARC / SOUTHERN ANDEAN VOLCANIC ZONE / CHILE	SAN PEDRO (SATELLITE CONES)	Calc-Alkaline	Basalt	51.0323	1.10433	18.9256	9.33328	0.121578	5.34943	9.75663	3.25221	0.901703	0.222893		24.2003	289.197	0.856562	4.48876
s_CL 449 [17913]	385212	GeoRoc	-71.1661	-36.1735	[17913]	Andean	Continental arc	ANDEAN ARC / SOUTHERN ANDEAN VOLCANIC ZONE / CHILE / NEVADO DE LONGAVI		Calc-Alkaline	Basalt	51.9684	1.0247	18.4145	9.21351	0.130599	5.69613	8.89079	3.60655	0.833825	0.221014	0.42	15.2395	216.567	1.59801	2.06206
s_CL 560 [17913]	385222	GeoRoc	-71.3524	-37.3711	[17913]	Andean	Continental arc	ANDEAN ARC / SOUTHERN ANDEAN VOLCANIC ZONE / CHILE / CALLAQUI	CALLAQUI (SATELLITE CONES)	Calc-Alkaline	Basalt	50.8739	1.0536	18.9548	9.52074	0.150514	5.37838	9.64296	3.28122	0.973327	0.170583		17.0089	276.969	1.5777	2.06423
s_123917 [18602]	414743	GeoRoc	-69.667	-36.3106	[18602][19131][18019]	Andean	Continental arc	ANDEAN ARC / SOUTHERN ANDEAN VOLCANIC ZONE / ARGENTINA / PAYUN MATRU VOLCANIC FIELD	PAYENIA VOLCANIC PROVINCE, SOUTHERN MENDOZA, LOS VOLCANES, LA PASARELA	Calc-Alkaline	Basalt	48.1691	1.8201	16.6393	10.2149	0.15566	7.62021	11.0569	3.23528	0.757951	0.33065	0.42	9.37262	253.115	0.319094	12.9018
s_CO320C [13695]	422216	GeoRoc	-69.1	-27.0833	[13695]	Andean	Continental arc	ANDEAN ARC / CENTRAL ANDEAN VOLCANIC ZONE / ARGENTINA / HUYALILLAS FORMATION	SEGESTROM	High-K calc-alkaline	Basalt	49.4837	1.29797	15.4146	9.91714	0.140865	9.14613	10.2429	2.74686	1.29797	0.311914		107.728	1029.34	1.86951	10.4304
s_PA-06-24 [14075]	447419	GeoRoc	-71.825	-47.079	[14075]	Andean	Continental arc	ANDEAN ARC / PATAGONIAN PLATEAU LAVAS / ARGENTINA	ALTO RIO GHIO	Calc-Alkaline	Basalt	51.7473	1.50846	17.9817	9.19255	0.149847	5.3945	9.59023	3.47646	0.689297	0.269725	-0.08	12	200		11
s_PA-06-25 [14075]	447420	GeoRoc	-71.825	-47.079	[14075]	Andean	Continental arc	ANDEAN ARC / PATAGONIAN PLATEAU LAVAS / ARGENTINA	ALTO RIO GHIO	Calc-Alkaline	Basalt	50.2953	2.12991	18.2413	9.60556	0.168705	5.27204	9.59512	3.00506	1.2442	0.442852	5	21.3	309		28
s_PA-06-26 [14075]	447421	GeoRoc	-71.8197	-47.0564	[14075]	Andean	Continental arc	ANDEAN ARC / PATAGONIAN PLATEAU LAVAS / ARGENTINA	NORTH OF ALTO RIO GHIO	Calc-Alkaline	Basalt	51.574	1.31766	18.0149	9.94628	0.144119	5.55887	9.57361	3.08826	0.504416	0.277944	2.68	10.5	226		10
s_TM03 [14075]	447424	GeoRoc	-71.7678	-47.0666	[14075]	Andean	Continental arc	ANDEAN ARC / PATAGONIAN PLATEAU LAVAS / ARGENTINA	EAST OF ALTO RIO GHIO	Calc-Alkaline	Basalt	48.5289	1.33354	15.04	11.164	0.190506	10.528	9.02397	3.0882	0.721918	0.381012	0.07	24.6	285		11
s_CAB1-1 [19914]	457395	GeoRoc	-71.82	-39.2	[19914][21041]	Andean	Continental arc	ANDEAN ARC / SOUTHERN ANDEAN VOLCANIC ZONE / CHILE / CABURGUA(CABURGA)	CINDER CONE	Calc-Alkaline	Basalt	51.481	1.14311	17.9047	9.01704	0.15262	6.9652	8.89088	3.38017	0.768221	0.297045	-0.09	10	266	0.5	5
s_CAB1-2 [19914]	457396	GeoRoc	-71.82	-39.2	[19914][21041]	Andean	Continental arc	ANDEAN ARC / SOUTHERN ANDEAN VOLCANIC ZONE / CHILE / CABURGUA(CABURGA)	CINDER CONE	Calc-Alkaline	Basalt	51.3447	1.14054	18.0139	8.92486	0.153375	6.90704	9.18194	3.31456	0.699968	0.319103	0.09	9	263	0.5	5
s_CAB2-1 [19914]	457397	GeoRoc	-71.82	-39.2	[19914][21041]	Andean	Continental arc	ANDEAN ARC / SOUTHERN ANDEAN VOLCANIC ZONE / CHILE / CABURGUA(CABURGA)	CINDER CONE	Calc-Alkaline	Basalt	51.513	1.17299	17.9434	9.09962	0.153801	6.49039	9.01273	3.42463	0.840778	0.348615	-0.34	12	285	0.5	6
s_CAB2-2 [19914]	457398	GeoRoc	-71.82	-39.2	[19914][21041]	Andean	Continental arc	ANDEAN ARC / SOUTHERN ANDEAN VOLCANIC ZONE / CHILE / CABURGUA(CABURGA)	CINDER CONE	Calc-Alkaline	Basalt	51.2738	1.1292	17.4377	9.31803	0.15589	7.44474	8.83376	3.32765	0.749471	0.329767	0.03	9	270	0.5	4
s_CAB3-1 [19914]	457399	GeoRoc	-71.82	-39.2	[19914][21041]	Andean	Continental arc	ANDEAN ARC / SOUTHERN ANDEAN VOLCANIC ZONE / CHILE / CABURGUA(CABURGA)	CINDER CONE	Calc-Alkaline	Basalt	51.3337	1.15243	17.7515	9.09553	0.155679	7.13698	8.81508	3.40674	0.808723	0.343707	-0.22	11	280	0.5	5
s_CV3 [14418]	462202	GeoRoc	-70.4088	-33.5887	[14418]	Andean	Continental arc	ANDEAN ARC / SOUTHERN ANDEAN VOLCANIC ZONE / CHILE / ABANICO FORMATION	CORDILLERA PRINCIPAL OF CENTRAL CHILE	Calc-Alkaline	Basalt	51.4669	1.4725	19.7779	9.70349	0.201712	3.04586	9.36954	3.50979	1.09933	0.352997	1.03	26	300.1	1.97	9.09
s_CA19 [14418]	462219	GeoRoc	-70.4686	-33.3647	[14418]	Andean	Continental arc	ANDEAN ARC / SOUTHERN ANDEAN VOLCANIC ZONE / CHILE / FARELLONES FORMATION	CORDILLERA PRINCIPAL OF CENTRAL CHILE	Calc-Alkaline	Basalt	51.3452	1.15892	19.8125	9.20117	0.191474	4.12172	9.84578	3.50699	0.564343	0.251939	2.59	8	213.4	0.09	3.18
s_CE21 [14418]	462223	GeoRoc	-70.4423	-34.2389	[14418]	Andean	Continental arc	ANDEAN ARC / SOUTHERN ANDEAN VOLCANIC ZONE / CHILE / FARELLONES FORMATION	CORDILLERA PRINCIPAL OF CENTRAL CHILE	Calc-Alkaline	Basalt	51.8714	1.46301	18.3028	10.1407	0.181615	3.71303	8.74781	3.99554	1.24104	0.343051	1.33	32	346.6	0.72	3.45
s_CE23 [14418]	462224	GeoRoc	-70.4277	-34.2393	[14418]	Andean	Continental arc	ANDEAN ARC / SOUTHERN ANDEAN VOLCANIC ZONE / CHILE / FARELLONES FORMATION	CORDILLERA PRINCIPAL OF CENTRAL CHILE	Calc-Alkaline	Basalt	51.5348	1.42227	18.5097	9.97302	0.191654	3.84317	9.02792	3.95413	1.21045	0.332873	0.75	32	336	1.13	4.03
s_CE43 [14418]	462225	GeoRoc	-70.328	-34.2112	[14418]	Andean	Continental arc	ANDEAN ARC / SOUTHERN ANDEAN VOLCANIC ZONE / CHILE / FARELLONES FORMATION	CORDILLERA PRINCIPAL OF CENTRAL CHILE	Calc-Alkaline	Basalt	50.8937	1.2204	19.0725	10.0132	0.191633	3.55025	10.7516	3.41914	0.554727	0.332836	2.98	8	270.8	3.35	3.3
s_120183-3 [20576]	467422	GeoRoc	-72.153	-40.771	[20576][20337]	Andean	Continental arc	ANDEAN ARC / SOUTHERN ANDEAN VOLCANIC ZONE / CHILE / ANTILLANCA VOLCANIC GROUP	ANTILLANCA VOLCANO	Calc-Alkaline	Basalt	50.8003	0.874814	17.6709	8.97693	0.183101	7.84281	9.77554	3.00082	0.63068	0.244134		12.5156	227.227	0.324719	3.71562
s_250483-2 [20576]	467423	GeoRoc	-72.153	-40.771	[20576][20337]	Andean	Continental arc	ANDEAN ARC / SOUTHERN ANDEAN VOLCANIC ZONE / CHILE / ANTILLANCA VOLCANIC GROUP	ANTILLANCA VOLCANO	Calc-Alkaline	Basalt	50.1647	0.753223	21.8736	7.23305	0.120516	4.80054	11.6197	2.86225	0.431848	0.140602		8.38214	137.377	0.567227	1.77056
s_280281-3 [20337]	467424	GeoRoc	-72.153	-40.771	[20337][20576]	Andean	Continental arc	ANDEAN ARC / SOUTHERN ANDEAN VOLCANIC ZONE / CHILE / ANTILLANCA VOLCANIC GROUP	CASABLANCA VOLCANO	Calc-Alkaline	Basalt	51.1606	0.870388	18.43	9.06472	0.161933	6.68984	10.1005	2.86418	0.51616	0.141691		10.5774	154.694	0.659196	1.94428
s_280281-4 [20576]	467426	GeoRoc	-72.153	-40.771	[20576][20337]	Andean	Continental arc	ANDEAN ARC / SOUTHERN ANDEAN VOLCANIC ZONE / CHILE / ANTILLANCA VOLCANIC GROUP	CRATER RAYHUEN	Calc-Alkaline	Basalt	51.3213	0.871054	18.4473	8.97168	0.172185	6.42149	10.1488	2.96766	0.536812	0.141799		11.3797	159.55	0.721047	1.96359
s_240483-2 [20576]	467459	GeoRoc	-72.493	-41.1	[20576]	Andean	Continental arc	ANDEAN ARC / SOUTHERN ANDEAN VOLCANIC ZONE / CHILE / OSORNO	OSORNO YOUNG PARASITIC CONES	Tholeiitic	Basalt	50.5472	0.693805	15.8972	8.82998	0.150827	10.6082	10.5479	2.35291	0.291599	0.0804166		6.66844	86.1116	0.408662	1.20577
s_240281-1 [20576]	467462	GeoRoc	-72.493	-41.1	[20576][20337]	Andean	Continental arc	ANDEAN ARC / SOUTHERN ANDEAN VOLCANIC ZONE / CHILE / OSORNO	OSORNO YOUNG PARASITIC CONES	Tholeiitic	Basalt	51.9223	0.815692	20.2312	7.93758	0.151054	4.48127	10.9262	2.93045	0.453162	0.151054		10.9943	128.614	0.839132	1.80553
s_151282-7 [20576]	467463	GeoRoc	-72.493	-41.1	[20576]	Andean	Continental arc	ANDEAN ARC / SOUTHERN ANDEAN VOLCANIC ZONE / CHILE / OSORNO	OSORNO YOUNG PARASITIC CONES	Tholeiitic	Basalt	51.9883	0.865632	20.3222	7.69944	0.150982	4.51941	10.9009	2.95925	0.442882	0.150982		10.4197	123.774	0.780434	1.80698
s_CO 24 [13127]	470836	GeoRoc	-68.339	-27.629	[13127]	Andean	Continental arc	ANDEAN ARC / CENTRAL ANDEAN VOLCANIC ZONE / CHILE	NE OF LAGUNA LOS APAREJOS	High-K calc-alkaline	SHMB	53.5741	1.04633	15.4233	8.02354	0.130791	8.42095	8.06882	3.38045	1.69023	0.241461		31	624	0.91	10.4
s_SJ-T-1 [21041]	562530	GeoRoc	-71.66	-39.34	[21041]	Andean	Continental arc	ANDEAN ARC / SOUTHERN ANDEAN VOLCANIC ZONE / CHILE / SAN JORGE		Tholeiitic	SHMB	51.4086	0.731845	14.7765	8.87927	0.164516	11.2469	9.89088	2.39295	0.368914	0.139589	-0.2	8	133	0.7	2
s_SJ-T-3 [21041]	562532	GeoRoc	-71.66	-39.34	[21041][23433]	Andean	Continental arc	ANDEAN ARC / SOUTHERN ANDEAN VOLCANIC ZONE / CHILE / SAN JORGE		Tholeiitic	SHMB	51.4996	0.719898	14.7669	8.8591	0.16452	11.0577	10.0706	2.37307	0.358952	0.129622	-0.2	8	121	0.6	1
s_SJ-T-6 [21041]	562539	GeoRoc	-71.66	-39.34	[21041]	Andean	Continental arc	ANDEAN ARC / SOUTHERN ANDEAN VOLCANIC ZONE / CHILE / SAN JORGE		Tholeiitic	Basalt	51.1166	0.748121	15.4268	8.79486	0.167595	10.924	9.85379	2.44326	0.393748	0.131249	-0.16	8	141	0.6	2
s_SJ-T-8 [21041]	562541	GeoRoc	-71.66	-39.34	[21041]	Andean	Continental arc	ANDEAN ARC / SOUTHERN ANDEAN VOLCANIC ZONE / CHILE / SAN JORGE		Tholeiitic	Basalt	51.2331	0.78667	15.9923	8.81697	0.15833	10.147	9.76865	2.53925	0.41823	0.13941	-0.22	8	146	0.6	2
s_SJ-L-1 [21041]	562545	GeoRoc	-71.66	-39.34	[21041]	Andean	Continental arc	ANDEAN ARC / SOUTHERN ANDEAN VOLCANIC ZONE / CHILE / SAN JORGE		Tholeiitic	SHMB	51.3499	0.581224	14.3941	9.81828	0.162743	11.5739	9.0671	2.50684	0.414438	0.131407	-0.05	8	139	0.6	2
s_SJ-L-3 [21041]	562547	GeoRoc	-71.66	-39.34	[21041][23433]	Andean	Continental arc	ANDEAN ARC / SOUTHERN ANDEAN VOLCANIC ZONE / CHILE / SAN JORGE		Tholeiitic	SHMB	52.0342	0.576701	14.5688	9.50433	0.157282	10.6367	9.3361	2.62137	0.423452	0.141151	-0.29	8	133	0.6	1
s_SJ-L-5 [21041]	562549	GeoRoc	-71.66	-39.34	[21041]	Andean	Continental arc	ANDEAN ARC / SOUTHERN ANDEAN VOLCANIC ZONE / CHILE / SAN JORGE		Tholeiitic	SHMB	52.1062	0.561612	14.2735	9.45273	0.158143	10.9788	9.32641	2.59517	0.415633	0.131786	-0.33	8	135	0.6	1
s_SJ-L-6 [21041]	562550	GeoRoc	-71.66	-39.34	[21041]	Andean	Continental arc	ANDEAN ARC / SOUTHERN ANDEAN VOLCANIC ZONE / CHILE / SAN JORGE		Tholeiitic	SHMB	52.3345	0.581833	14.6728	9.3853	0.158405	10.0932	9.50429	2.6807	0.426475	0.162467	-0.05	8	139	0.6	1
s_M2 [15715]	563863	GeoRoc	-69.5	-36	[15715]	Andean	Continental arc	ANDEAN ARC / SOUTHERN ANDEAN VOLCANIC ZONE / ARGENTINA / CHARILEHUE FORMATION		Tholeiitic	Basalt	49.8637	1.39465	17.3017	11.0458	0.202123	6.18495	10.4093	2.91057	0.384033	0.303184	0.34	17	219	0.5	9.9
s_M6 [15715]	563866	GeoRoc	-69.5	-36	[15715]	Andean	Continental arc	ANDEAN ARC / SOUTHERN ANDEAN VOLCANIC ZONE / ARGENTINA / CHARILEHUE FORMATION		Calc-Alkaline	Basalt	49.1364	1.29334	17.9503	9.78969	0.187743	7.14465	10.1277	2.93087	1.04301	0.396345	3.05	42	213	1.9	10.8
s_120183-1 [20337]	58552	GeoRoc	-72.153	-40.771	[20337][3631][20576]	Andean	Continental arc	ANDEAN ARC / SOUTHERN ANDEAN VOLCANIC ZONE / CHILE / ANTILLANCA VOLCANIC GROUP	CRATER RAYHUEN	Calc-Alkaline	Basalt	51.2463	0.890536	18.5798	8.61886	0.151796	6.48675	10.1501	3.18771	0.536346	0.151796		11.5059	160.972	0.735478	1.97215
s_AS2003-01 [16234]	616653	GeoRoc	-70.4	-34.1	[16234]	Andean	Continental arc	ANDEAN ARC / SOUTHERN ANDEAN VOLCANIC ZONE / CHILE	QUEBRADA LOS SAPOS, NEAR EL TENIENTE COPPER DEPOSIT	Calc-Alkaline	SHMB	53.4379	1.05189	16.6323	7.49646	0.135391	8.24846	8.09224	3.53059	1.10396	0.270783	2.04	21	345	8.5	5
s_AS2003-02 [16234]	616654	GeoRoc	-70.4	-34.1	[16234]	Andean	Continental arc	ANDEAN ARC / SOUTHERN ANDEAN VOLCANIC ZONE / CHILE	QUEBRADA LOS SAPOS, NEAR EL TENIENTE COPPER DEPOSIT	Calc-Alkaline	SHMB	53.5453	1.07431	16.6146	7.4605	0.127641	8.22219	8.03073	3.48885	1.14877	0.287192	3.45	22	340	10	4
s_826-3B [17460]	732534	GeoRoc	-72.334	-43.668	[17460]	Andean	Continental arc	ANDEAN ARC / SOUTHERN ANDEAN VOLCANIC ZONE / CHILE / PALENA		Calc-Alkaline	Basalt	50.1095	1.01366	18.6861	9.14963	0.163823	8.19117	9.45057	2.58022	0.460754	0.19454	1.66	9.1	149	0.4	3.1
s_C16-G7B [17460]	732535	GeoRoc	-72.468	-42.95	[17460]	Andean	Continental arc	ANDEAN ARC / SOUTHERN ANDEAN VOLCANIC ZONE / CHILE / SOUTH MINCHINMAVIDA		Calc-Alkaline	Basalt	51.1283	1.07064	17.403	9.01549	0.161607	8.22174	9.08027	2.96952	0.676728	0.272711	0.1	15.1	212	0.5	5.1
s_CL 577 [17913]	767739	GeoRoc	-70.7033	-36.0993	[17913]	Andean	Continental arc	ANDEAN ARC / SOUTHERN ANDEAN VOLCANIC ZONE / CHILE / SAN PEDRO-PELLADO	SAN PEDRO (SATELLITE CONES)	Calc-Alkaline	Basalt	51.2583	1.12479	18.9206	9.34395	0.130556	5.0716	9.63101	3.37437	0.913892	0.230984		87.6755	630.659	2.71403	8.81497
s_CL 447 [17913]	767740	GeoRoc	-71.2228	-36.1231	[17913]	Andean	Continental arc	ANDEAN ARC / SOUTHERN ANDEAN VOLCANIC ZONE / CHILE / NEVADO DE LONGAVI		Calc-Alkaline	Basalt	50.9918	1.03757	19.5224	10.1347	0.151102	5.01658	9.21722	3.06233	0.695069	0.171249	1.73	14.2966	196.897	0.418413	2.22813
s_CL 220 [17913]	767754	GeoRoc	-70.5613	-35.9971	[17913]	Andean	Continental arc	ANDEAN ARC / SOUTHERN ANDEAN VOLCANIC ZONE / CHILE	LAGUNA DEL MAULE	Calc-Alkaline	Basalt	51.1778	1.08186	18.2413	10.4263	0.140241	5.50945	8.71496	3.53607	0.931599	0.240413	0.48	21.5489	289.245	0.737565	3.98736
s_149-LEON-1-15 [3992]	78836	GeoRoc	-68.47	-25.45	[3992]	Andean	Continental arc	ANDEAN ARC / CENTRAL ANDEAN VOLCANIC ZONE / ARGENTINA/CHILE / CERRO LEON MUERTO		Calc-Alkaline	Basalt	51.9436	1.16511	19.0673	9.84076	0.182365	4.164	8.78392	3.41428	1.14485	0.29381	0.45	33	364	0.34	10.74
s_163-LEON-1-29 [3992]	78848	GeoRoc	-68.47	-25.45	[3992]	Andean	Continental arc	ANDEAN ARC / CENTRAL ANDEAN VOLCANIC ZONE / ARGENTINA/CHILE / CERRO LEON MUERTO		Calc-Alkaline	Basalt	51.5474	1.32692	18.8301	9.9111	0.172196	4.97343	8.72122	3.20082	1.06356	0.253229	0.32	29	358	1.28	8.29
s_126195 [18602]	835502	GeoRoc	-69.4369	-35.9219	[18602]	Andean	Continental arc	ANDEAN ARC / SOUTHERN ANDEAN VOLCANIC ZONE / ARGENTINA / LLANCANELO VOLCANIC FIELD	PAYENIA VOLCANIC PROVINCE, SOUTHERN MENDOZA, SIERRA DEL PALAUCO	Calc-Alkaline	Basalt	49.6572	1.59956	16.9776	10.0197	0.151857	7.00567	9.80996	3.54333	0.901018	0.334085		14.9039	344.732	0.168197	10.1399
s_123916 [18602]	835505	GeoRoc	-69.6804	-36.3212	[18602]	Andean	Continental arc	ANDEAN ARC / SOUTHERN ANDEAN VOLCANIC ZONE / ARGENTINA / LOS VOLCANES VOLCANIC FIELD	PAYENIA VOLCANIC PROVINCE, SOUTHERN MENDOZA, LA BARSANELA	Calc-Alkaline	Basalt	48.5283	1.88605	16.8996	10.3246	0.15481	7.18803	10.5089	3.22774	0.921776	0.360211		13.7694	266.359	0.490673	14.7634
s_185 [18770]	851279	GeoRoc	-70.5025	-31.4705	[18770]	Andean	Continental arc	ANDEAN ARC / SOUTHERN ANDEAN VOLCANIC ZONE / ARGENTINA / PACHON FORMATION	ALTAR PORPHYRY CU-DEPOSIT, SAN JUAN PROVINCE	Calc-Alkaline	Basalt	50.6553	1.15126	17.5899	8.88473	0.199256	7.92595	9.39823	2.98884	0.952	0.254605	8.32	12.72	203.3	2.96	3.89
s_CL035 [18780]	860588	GeoRoc	-71.624	-38.748	[18780]	Andean	Continental arc	ANDEAN ARC / SOUTHERN ANDEAN VOLCANIC ZONE / CHILE / LLAIMA		Calc-Alkaline	Basalt	51.7795	1.18186	17.5965	10.4415	0.171723	5.62645	9.09121	3.35365	0.555574	0.202027		10.9127	188.007	0.939148	1.87001
s_CL170 [18780]	860594	GeoRoc	-71.952	-39.396	[18780]	Andean	Continental arc	ANDEAN ARC / SOUTHERN ANDEAN VOLCANIC ZONE / CHILE / VILLARRICA		Calc-Alkaline	Basalt	51.8874	1.18864	16.0165	10.0558	0.161172	7.42399	9.44872	2.94139	0.644689	0.231685		15.3853	189.609	1.61698	2.00329
s_CL102 [18780]	860598	GeoRoc	-72.535	-41.145	[18780]	Andean	Continental arc	ANDEAN ARC / SOUTHERN ANDEAN VOLCANIC ZONE / CHILE / OSORNO	OSORNO SATELITE CONE	Tholeiitic	Basalt	51.9721	0.847371	21.0935	7.61639	0.131141	3.81317	10.9149	3.02632	0.453949	0.131141		11.5851	131.992	0.958737	1.62354
s_CL 035(B) [18365]	868956	GeoRoc	-71.62	-38.75	[18365]	Andean	Continental arc	ANDEAN ARC / SOUTHERN ANDEAN VOLCANIC ZONE / CHILE / LLAIMA		Calc-Alkaline	Basalt	51.1808	1.16705	17.3961	11.4734	0.169572	5.56595	8.98732	3.31164	0.548615	0.199496	0.88	10.9	188	0.939	1.87
s_CL 166 [18365]	868961	GeoRoc	-71.95	-39.39	[18365]	Andean	Continental arc	ANDEAN ARC / SOUTHERN ANDEAN VOLCANIC ZONE / CHILE / VILLARRICA		Calc-Alkaline	Basalt	51.2335	0.887463	18.5869	8.90042	0.129629	6.25213	10.1809	3.05128	0.618233	0.159544	0.25	10	186	0.82	1.33
s_CL 170(B) [18365]	868962	GeoRoc	-71.95	-39.4	[18365]	Andean	Continental arc	ANDEAN ARC / SOUTHERN ANDEAN VOLCANIC ZONE / CHILE / VILLARRICA		Calc-Alkaline	Basalt	51.3	1.17679	15.8567	11.0428	0.159564	7.33996	9.34449	2.91205	0.638258	0.229374	0.25	15.4	190	1.62	2
s_CL 017(A) [18365]	868963	GeoRoc	-71.81	-39.27	[18365]	Andean	Continental arc	ANDEAN ARC / SOUTHERN ANDEAN VOLCANIC ZONE / CHILE / HUELEMOLLE	CINDER CONE	Calc-Alkaline	Basalt	50.6975	1.1173	18.1661	10.0773	0.159614	5.74611	9.517	3.3519	0.77812	0.38906	0.53	12.7	290	0.656	5.98
s_CL 022(A) [18365]	868964	GeoRoc	-71.82	-39.2	[18365]	Andean	Continental arc	ANDEAN ARC / SOUTHERN ANDEAN VOLCANIC ZONE / CHILE / CABURGUA(CABURGA)	CINDER CONE	Calc-Alkaline	Basalt	49.9788	1.21729	19.2771	10.5689	0.159645	5.68735	8.70065	3.40243	0.678491	0.329268	1.68	8.55	235	0.452	3.19
s_CL 109(A) [18365]	868967	GeoRoc	-72.19	-40.78	[18365]	Andean	Continental arc	ANDEAN ARC / SOUTHERN ANDEAN VOLCANIC ZONE / CHILE / CASABLANCA		Calc-Alkaline	Basalt	50.9302	0.888085	18.2008	9.80447	0.149677	6.38623	9.98846	2.97359	0.538838	0.139699	0.22	8.61	154	0.361	1.68
s_CL 088(A) [18365]	868969	GeoRoc	-72.27	-41.3	[18365]	Andean	Continental arc	ANDEAN ARC / SOUTHERN ANDEAN VOLCANIC ZONE / CHILE / CABEZA DE VACA	CINDER CONE	Calc-Alkaline	Basalt	51.5199	0.83837	17.5858	9.29632	0.149709	7.2559	9.65124	2.80455	0.678681	0.219573	0.32	9.84	187	0.492	2.61
s_CL 102(A) [18365]	868971	GeoRoc	-72.52	-41.15	[18365]	Andean	Continental arc	ANDEAN ARC / SOUTHERN ANDEAN VOLCANIC ZONE / CHILE / OSORNO		Tholeiitic	Basalt	51.5348	0.838452	20.9114	8.39914	0.12976	3.78301	10.82	3.00445	0.449171	0.12976		11.6	132	0.959	1.62
s_CL 443(A) [18365]	868973	GeoRoc	-72.6	-42.93	[18365]	Andean	Continental arc	ANDEAN ARC / SOUTHERN ANDEAN VOLCANIC ZONE / CHILE / MINCHINMAVIDA-CHAITEN	CINDER CONE	Calc-Alkaline	Basalt	51.181	1.24759	17.8056	9.7046	0.149711	5.50935	9.74116	3.51321	0.838379	0.309402	0.2	17.8	323	0.707	6.28
s_CL 486(A) [18365]	868974	GeoRoc	-72.6	-42.72	[18365]	Andean	Continental arc	ANDEAN ARC / SOUTHERN ANDEAN VOLCANIC ZONE / CHILE / MINCHINMAVIDA-CHAITEN	CINDER CONE	Calc-Alkaline	Basalt	49.684	1.31666	16.8672	11.5243	0.16957	7.35136	9.17673	2.98244	0.648356	0.279292	0.34	12.3	213	0.573	5.13
s_CL 490(A) [18365]	868975	GeoRoc	-72.6	-42.73	[18365]	Andean	Continental arc	ANDEAN ARC / SOUTHERN ANDEAN VOLCANIC ZONE / CHILE / MINCHINMAVIDA-CHAITEN	CINDER CONE	Calc-Alkaline	Basalt	49.9057	1.29677	16.9578	11.3208	0.169578	7.07239	9.2769	3.03245	0.688286	0.279304	0.17	15.5	217	0.668	5.17
s_126009 [19131]	874220	GeoRoc	-69.707	-35.1032	[19131]	Andean	Continental arc	ANDEAN ARC / SOUTHERN ANDEAN VOLCANIC ZONE / ARGENTINA / LAGUNA BLANCA FLOW	PAYENIA VOLCANIC PROVINCE, SOUTHERN MENDOZA, RETROARC, INFERNILLO COMPLEX, LAGUNA BLANCA	Calc-Alkaline	Basalt	51.1764	1.05987	17.2203	8.23571	0.141316	7.79255	9.46815	3.44204	1.19109	0.272537		27.6	484	0.46	4.6
s_RG5 [18961]	876802	GeoRoc	-69.6659	-36.3132	[18961]	Andean	Continental arc	ANDEAN ARC / SOUTHERN ANDEAN VOLCANIC ZONE / ARGENTINA / PAYUN MATRU VOLCANIC FIELD	PAYENIA VOLCANIC PROVINCE, SOUTHERN MENDOZA, RIO GRANDE	Calc-Alkaline	Basalt	48.7676	1.76164	15.9535	11.1491	0.150364	7.44364	10.5719	3.02543	0.876487	0.300326		14.9472	255.505	0.511312	12.3756
s_RCT-TFJ1 [4452]	107427	GeoRoc	-121.761	44.3616	[4452]	Cascade	Continental arc	CASCADES / HIGH CASCADES / OREGON		High-K calc-alkaline	Basalt	50.1637	1.14803	16.2521	8.27772	0.13976	9.39385	9.70331	3.12463	1.42755	0.369365		6.4	739	0.12	4.4
s_KLINAKLINI RIVER [20728]	1132513	GeoRoc	-125.748	51.2854	[20728]	Cascade	Continental arc	CASCADES / GARIBALDI VOLCANIC BELT / WASHINGTON / SILVERTHRONE VOLCANIC FIELD / KLINAKLINI RIVER FLOW		Calc-Alkaline	Basalt	47.6723	1.92309	17.0547	11.6008	0.180163	7.22676	10.7288	2.77329	0.516197	0.323888	0.31	9.36	191	0.0918	15.6
s_L01-24 [10631]	126061	GeoRoc	-121.393	45.974	[10631][8496]	Cascade	Continental arc	CASCADES / HIGH CASCADES / WASHINGTON / MOUNT ADAMS	SOUTHERN WASHINGTON	Calc-Alkaline	Basalt	51.4467	1.41715	16.7264	9.13246	0.149699	7.52489	8.97198	3.48301	0.838317	0.309379		13	273		13.6
s_L01-17 [7177]	126064	GeoRoc	-122.249	46.211	[7177][8496]	Cascade	Continental arc	CASCADES / HIGH CASCADES / WASHINGTON / MOUNT ST. HELENS	SOUTHERN WASHINGTON	Calc-Alkaline	Basalt	51.719	1.75657	16.897	9.33705	0.139727	6.55719	8.37365	3.86246	0.998051	0.359298			284
s_L01-6 [7177]	126069	GeoRoc	-122.422	46.026	[7177][8496]	Cascade	Continental arc	CASCADES / HIGH CASCADES / WASHINGTON	FRONTAL ARC, SOUTHERN WASHINGTON	Calc-Alkaline	Basalt	49.5429	1.13777	17.0067	8.9186	0.149706	9.41155	9.85068	2.94423	0.818395	0.219569			396
s_BRC03-4 [7175]	126428	GeoRoc	-123.45	50.93	[7175][17710]	Cascade	Continental arc	CASCADES / HIGH CASCADES / BRITISH COLUMBIA / MOUNT GARIBALDI VOLCANIC FIELD	BRIDGE RIVER CONES	Calc-Alkaline	Basalt	50.5071	2.0679	18.1975	9.85982	0.15131	5.4875	8.49351	3.65161	1.17013	0.41358		16	450	0.46	16
s_BRC09-3 [7175]	126440	GeoRoc	-123.41	50.92	[7175][19246]	Cascade	Continental arc	CASCADES / HIGH CASCADES / BRITISH COLUMBIA / MOUNT GARIBALDI VOLCANIC FIELD	BRIDGE RIVER CONES, TUBER HILL	Calc-Alkaline	Basalt	48.4945	2.01976	16.0773	11.5748	0.181779	7.97807	9.43229	3.34271	0.575633	0.323162		4.02389	194.867	0.0692	16.5286
s_SG12 [7175]	126451	GeoRoc	-123.4	50.77	[7175][19246]	Cascade	Continental arc	CASCADES / HIGH CASCADES / BRITISH COLUMBIA / MOUNT GARIBALDI VOLCANIC FIELD	SALAL GLACIER, THE ELEPHANT	High-K calc-alkaline	Basalt	47.1988	2.10177	14.4901	12.1703	0.181884	11.2566	9.00325	2.07145	1.10141	0.424396		11.6848	247.01	0.143033	26.4829
s_MM02 [7175]	126454	GeoRoc	-123.57	50.69	[7175][19246]	Cascade	Continental arc	CASCADES / HIGH CASCADES / BRITISH COLUMBIA / MOUNT GARIBALDI VOLCANIC FIELD	MOUNT MEAGER	Calc-Alkaline	Basalt	49.1002	1.66561	16.1615	10.703	0.181703	8.50977	9.22648	3.3716	0.767191	0.312933		7.60705	248.772	0.0767	17.1332
s_MM04 [7175]	126455	GeoRoc	-123.57	50.69	[7175][19246]	Cascade	Continental arc	CASCADES / HIGH CASCADES / BRITISH COLUMBIA / MOUNT GARIBALDI VOLCANIC FIELD	MOUNT MEAGER	Calc-Alkaline	Basalt	49.408	1.74654	15.6078	11.1685	0.171626	8.0866	9.11635	3.45271	0.908607	0.333156		12.4006	264.732	0.126287	19.4442
s_MM08 [7175]	126456	GeoRoc	-123.53	50.55	[7175][19246]	Cascade	Continental arc	CASCADES / HIGH CASCADES / BRITISH COLUMBIA / MOUNT GARIBALDI VOLCANIC FIELD	MOUNT MEAGER	Calc-Alkaline	Basalt	50.1651	1.60553	15.3282	11.1811	0.161562	8.02763	9.08788	3.4231	0.767421	0.252441		8.15211	153.657	0.0760646	9.08429
s_EV01-1 [7175]	126457	GeoRoc	-123.58	50.52	[7175][19246]	Cascade	Continental arc	CASCADES / HIGH CASCADES / BRITISH COLUMBIA / MOUNT GARIBALDI VOLCANIC FIELD	ELAHO VALLEY	Calc-Alkaline	Basalt	50.5638	1.75541	16.747	10.2221	0.161417	6.24481	9.29155	3.88409	0.776818	0.353099		6.50751	263.349	0.0482	11.5793
s_EV01-2 [7175]	126458	GeoRoc	-123.58	50.52	[7175][19246]	Cascade	Continental arc	CASCADES / HIGH CASCADES / BRITISH COLUMBIA / MOUNT GARIBALDI VOLCANIC FIELD	ELAHO VALLEY	Calc-Alkaline	Basalt	50.626	1.68484	17.1007	10.0677	0.161422	6.34591	9.23133	3.69253	0.756666	0.332933		6.37121	262.972	0.0555	10.8925
s_MG36-4 [7175]	126462	GeoRoc	-123.15	49.97	[7175]	Cascade	Continental arc	CASCADES / HIGH CASCADES / BRITISH COLUMBIA / MOUNT GARIBALDI VOLCANIC FIELD	CHEAKAMUS VALLEY	Calc-Alkaline	Basalt	49.2327	1.62661	16.8824	11.9206	0.202063	6.78933	9.03223	3.59673	0.484952	0.232373		6	133		7.3
s_MG11-8 [7175]	126463	GeoRoc	-123.12	50.04	[7175][19246]	Cascade	Continental arc	CASCADES / HIGH CASCADES / BRITISH COLUMBIA / MOUNT GARIBALDI VOLCANIC FIELD	CHEAKAMUS VALLEY	Calc-Alkaline	Basalt	49.8031	1.6564	16.8771	11.5038	0.202	6.5145	9.09	3.535	0.5656	0.2525		5.4607	152.88	0.0744	10.5248
s_MG28-4 [7175]	126464	GeoRoc	-123.14	49.98	[7175][19246]	Cascade	Continental arc	CASCADES / HIGH CASCADES / BRITISH COLUMBIA / MOUNT GARIBALDI VOLCANIC FIELD	CHEAKAMUS VALLEY	Calc-Alkaline	Basalt	49.9451	1.65642	16.9682	11.4523	0.202002	6.41357	8.9689	3.57544	0.565606	0.252503		5.62922	156.243	0.0696	8.86127
s_MG198-1 [7175]	126465	GeoRoc	-123.11	50.04	[7175][19246]	Cascade	Continental arc	CASCADES / HIGH CASCADES / BRITISH COLUMBIA / MOUNT GARIBALDI VOLCANIC FIELD	CHEAKAMUS VALLEY	Calc-Alkaline	Basalt	50.5266	1.57454	16.8355	10.8769	0.191771	6.74227	8.71044	3.68402	0.5955	0.262424		5.74563	166.247	0.0741	8.51707
s_MG435 [7175]	126466	GeoRoc	-123.17	50.22	[7175][19246]	Cascade	Continental arc	CASCADES / HIGH CASCADES / BRITISH COLUMBIA / MOUNT GARIBALDI VOLCANIC FIELD	CHEAKAMUS VALLEY	Calc-Alkaline	Basalt	51.9885	1.51305	17.1681	9.99361	0.151305	6.07238	8.53361	3.69185	0.615308	0.272349		6.23215	204.338	0.0881	10.1923
s_LIB-21 [7175]	126467	GeoRoc	-121.74	48.67	[7175][17710]	Cascade	Continental arc	CASCADES / HIGH CASCADES / WASHINGTON / MOUNT BAKER		Calc-Alkaline	Basalt	51.3672	1.04667	18.9507	7.48075	0.140897	6.05859	10.0943	3.50231	0.925897	0.432756		15	659	0.44	6.3
s_DG-03-1 [7175]	126473	GeoRoc	-121.15	47.98	[7175][19246]	Cascade	Continental arc	CASCADES / GARIBALDI VOLCANIC BELT / WASHINGTON / GLACIER PEAK	DISHPAN GAP	Calc-Alkaline	Basalt	50.8429	1.16811	17.4108	8.07192	0.151048	7.9955	9.72752	3.46404	0.96671	0.201398		15.4148	264.178	0.348211	3.24215
s_DG-04 [7175]	126474	GeoRoc	-121.15	47.98	[7175][19246]	Cascade	Continental arc	CASCADES / GARIBALDI VOLCANIC BELT / WASHINGTON / GLACIER PEAK	DISHPAN GAP	Calc-Alkaline	Basalt	51.9363	1.18838	17.6041	8.02134	0.151065	7.28135	9.19484	3.56514	0.856037	0.20142		11.7551	253.199	0.302988	3.17138
s_IP01-2 [7175]	126477	GeoRoc	-121.12	48	[7175][19246]	Cascade	Continental arc	CASCADES / GARIBALDI VOLCANIC BELT / WASHINGTON / GLACIER PEAK		Calc-Alkaline	Basalt	50.7231	1.20841	16.9077	7.97942	0.140981	9.05302	8.88183	3.84678	0.855959	0.402804		8.53962	308.605	0.24309	5.98962
s_WC01-3 [7175]	126478	GeoRoc	-121.16	48.05	[7175][19246]	Cascade	Continental arc	CASCADES / GARIBALDI VOLCANIC BELT / WASHINGTON / GLACIER PEAK		Calc-Alkaline	Basalt	50.1675	1.10834	18.0659	8.61236	0.171289	7.68785	10.0154	3.55676	0.443336	0.171289		3.90166	99.2491	0.10605	1.35004
s_WC01-5 [7175]	126479	GeoRoc	-121.16	48.05	[7175][19246]	Cascade	Continental arc	CASCADES / GARIBALDI VOLCANIC BELT / WASHINGTON / GLACIER PEAK		Tholeiitic	Basalt	50.5639	1.07776	18.9262	8.27997	0.16116	7.51407	9.54871	3.34406	0.412972	0.171232		3.62086	93.2258	0.0844	1.36891
s_CC-02-1 [13085]	1446473	GeoRoc	-121.713	44.059	[13085]	Cascade	Continental arc	CASCADES / HIGH CASCADES / OREGON		Calc-Alkaline	SHMB	52.2188	1.05564	16.6187	8.0692	0.150805	8.66627	9.19911	3.1468	0.653489	0.221181		10.9	224	0.39	6.67
s_BC-02-1 [13085]	1446474	GeoRoc	-121.699	44.014	[13085]	Cascade	Continental arc	CASCADES / HIGH CASCADES / OREGON		Calc-Alkaline	Basalt	51.0726	1.34587	17.2552	8.43094	0.1607	8.06515	9.37084	3.39479	0.622714	0.281226		9.7	207	0.32	8.07
s_FLR-03-1 [13085]	1446483	GeoRoc	-122.106	44.172	[13085]	Cascade	Continental arc	CASCADES / CASCADIA FOREARC / OREGON		Calc-Alkaline	Basalt	49.0042	1.50767	16.9138	9.76959	0.179722	9.01605	9.81482	3.06526	0.399382	0.32949		4.3	231	0.2	7.39
s_HL-03-1 [13085]	1446486	GeoRoc	-121.777	44.782	[13085]	Cascade	Continental arc	CASCADES / HIGH CASCADES / OREGON		Calc-Alkaline	Basalt	49.9146	1.61405	16.3726	9.15898	0.151318	8.78651	9.58345	3.34916	0.736412	0.332899		8	227	0.06	14.64
s_WF-04-1/WF-02-1 [13085]	1446487	GeoRoc	-121.626	44.491	[13085]	Cascade	Continental arc	CASCADES / HIGH CASCADES / OREGON		Calc-Alkaline	Basalt	48.9677	1.66591	15.6697	10.8081	0.181736	9.58151	9.25843	2.90777	0.464436	0.494725		4.4	226	0.15	12.03
s_CM-02-2 [13085]	1446491	GeoRoc	-121.762	44.361	[13085]	Cascade	Continental arc	CASCADES / HIGH CASCADES / OREGON		High-K calc-alkaline	Basalt	50.5644	1.1165	16.5363	7.6926	0.14082	9.11305	9.82721	2.96727	1.6496	0.392284		6.4	879	0.15	3.71
s_MW13-28 [22652]	1467150	GeoRoc	-122.171	46.2278	[22652]	Cascade	Continental arc	CASCADES / HIGH CASCADES / WASHINGTON / MOUNT ST. HELENS / CASTLE CREEK FLOWS	CASTLE CREEK	Calc-Alkaline	Basalt	51.6374	1.68	17.0616	8.92788	0.140838	6.59928	8.54084	3.95353	1.10659	0.352096	-0.44	23.5	290	0.464	19.09
s_MW13-30 [22652]	1467151	GeoRoc	-122.172	46.2286	[22652]	Cascade	Continental arc	CASCADES / HIGH CASCADES / WASHINGTON / MOUNT ST. HELENS / CASTLE CREEK FLOWS	CASTLE CREEK	Calc-Alkaline	Basalt	51.5927	1.68051	17.1372	8.92031	0.140881	6.53085	8.57363	3.9648	1.10692	0.352203	-0.35	23.5	289	0.539	18.61
s_MW14-11 [22652]	1467152	GeoRoc	-122.233	46.2153	[22652]	Cascade	Continental arc	CASCADES / HIGH CASCADES / WASHINGTON / MOUNT ST. HELENS / CASTLE CREEK FLOWS	CASTLE CREEK	Calc-Alkaline	Basalt	51.7008	1.7425	16.8408	9.30958	0.141011	6.76854	8.33981	3.80731	0.997151	0.352528	-0.35	17	278	0.437	19.34
s_MW14-8 [22652]	1467153	GeoRoc	-122.19	46.2219	[22652]	Cascade	Continental arc	CASCADES / HIGH CASCADES / WASHINGTON / MOUNT ST. HELENS / CASTLE CREEK FLOWS	CASTLE CREEK	Calc-Alkaline	Basalt	51.4442	1.74523	16.8806	9.15779	0.140421	7.07119	8.40519	3.79136	1.00301	0.361082	-0.43	17.3	288	0.348	20.49
s_MW13-45 [22652]	1467154	GeoRoc	-122.157	46.2186	[22652]	Cascade	Continental arc	CASCADES / HIGH CASCADES / WASHINGTON / MOUNT ST. HELENS / CASTLE CREEK FLOWS	BU3 TEPHRA	Calc-Alkaline	Basalt	51.6701	1.78452	17.4498	9.50638	0.141951	6.45876	7.99994	3.65016	0.963237	0.375156	0.38	15.8	275	0.44	20.36
s_MW13-39 [22652]	1467155	GeoRoc	-122.093	46.1653	[22652]	Cascade	Continental arc	CASCADES / HIGH CASCADES / WASHINGTON / MOUNT ST. HELENS / CASTLE CREEK FLOWS	BU3 TEPHRA	Calc-Alkaline	Basalt	50.4696	1.84256	17.9418	9.73522	0.154404	6.7835	8.15255	3.61306	0.916132	0.391158	1.95	15.1	249	0.332	21.27
s_MW13-46 [22652]	1467168	GeoRoc	-122.157	46.2186	[22652]	Cascade	Continental arc	CASCADES / HIGH CASCADES / WASHINGTON / MOUNT ST. HELENS / CASTLE CREEK FLOWS	BU2 TEPHRA	Calc-Alkaline	Basalt	50.1688	1.9905	17.4677	9.60472	0.142179	6.96676	8.4698	3.61541	1.13743	0.436692	0.46	21.7	323	0.509	29.71
s_MW13-1A [22652]	1467174	GeoRoc	-122.256	46.0577	[22652]	Cascade	Continental arc	CASCADES / HIGH CASCADES / WASHINGTON / MOUNT ST. HELENS / CASTLE CREEK FLOWS	CAVE BASALT	Calc-Alkaline	Basalt	50.0691	1.4555	17.2351	10.1707	0.160607	7.02654	9.84719	3.37274	0.491858	0.170644	-0.45	8.9	122	0.291	6.58
s_MW13-1B [22652]	1467175	GeoRoc	-122.256	46.0577	[22652]	Cascade	Continental arc	CASCADES / HIGH CASCADES / WASHINGTON / MOUNT ST. HELENS / CASTLE CREEK FLOWS	CAVE BASALT	Calc-Alkaline	Basalt	50.1767	1.39659	17.3619	9.99545	0.160758	7.08341	9.80626	3.35583	0.492322	0.170806	-0.36	8.8	121	0.256	6.5
s_MW13-1C [22652]	1467176	GeoRoc	-122.256	46.0577	[22652]	Cascade	Continental arc	CASCADES / HIGH CASCADES / WASHINGTON / MOUNT ST. HELENS / CASTLE CREEK FLOWS	CAVE BASALT	Calc-Alkaline	Basalt	50.1509	1.40451	17.3256	10.0213	0.160515	7.10279	9.79141	3.38085	0.491577	0.170547	-0.39	9.5	119	0.211	6.57
s_MW14-57 [22652]	1467177	GeoRoc	-122.329	46.1137	[22652]	Cascade	Continental arc	CASCADES / HIGH CASCADES / WASHINGTON / MOUNT ST. HELENS / CASTLE CREEK FLOWS	CAVE BASALT	Calc-Alkaline	Basalt	50.6698	1.61894	16.9737	10.4354	0.170944	6.12382	9.7237	3.4591	0.613388	0.211166	-0.37	12.1	160	0.469	8.75
s_MW14-16 [22652]	1467180	GeoRoc	-122.202	46.1437	[22652]	Cascade	Continental arc	CASCADES / HIGH CASCADES / WASHINGTON / MOUNT ST. HELENS / CASTLE CREEK FLOWS	BU1 TEPHRA	Calc-Alkaline	Basalt	51.1262	1.60113	17.0721	9.99627	0.160113	6.0743	9.51674	3.55252	0.680482	0.220156	-0.52	12	177	0.388	10.15
s_MW14-14 [22652]	1467181	GeoRoc	-122.202	46.1437	[22652]	Cascade	Continental arc	CASCADES / HIGH CASCADES / WASHINGTON / MOUNT ST. HELENS / CASTLE CREEK FLOWS	BU1 TEPHRA	Calc-Alkaline	Basalt	49.6751	2.05494	19.3332	10.0229	0.125813	6.33258	7.67458	3.31307	0.985534	0.482283	3.4	17	264	0.58	27.34
s_MW14-23 [22652]	1467183	GeoRoc	-122.216	46.1486	[22652]	Cascade	Continental arc	CASCADES / HIGH CASCADES / WASHINGTON / MOUNT ST. HELENS / CASTLE CREEK FLOWS	SOTUH FLANK	Calc-Alkaline	Basalt	51.6908	1.74386	16.5515	9.43023	0.151202	6.94519	8.49753	3.63892	1.02817	0.322563	-0.01	18.9	242	0.595	17.47
s_MW13-28 [22656]	1469323	GeoRoc	-122.171	46.2278	[22656]	Cascade	Continental arc	CASCADES / HIGH CASCADES / WASHINGTON / MOUNT ST. HELENS	CASTLE CREEK	Calc-Alkaline	Basalt	51.6374	1.68	17.0616	8.92788	0.140838	6.59928	8.54084	3.95353	1.10659	0.352096	-0.44	23.5	290	0.46	19.09
s_MW13-30 [22656]	1469324	GeoRoc	-122.172	46.2286	[22656]	Cascade	Continental arc	CASCADES / HIGH CASCADES / WASHINGTON / MOUNT ST. HELENS	CASTLE CREEK	Calc-Alkaline	Basalt	51.5927	1.68051	17.1372	8.92031	0.140881	6.53085	8.57363	3.9648	1.10692	0.352203	-0.35	23.5	289	0.54	18.61
s_MW14-11 [22656]	1469325	GeoRoc	-122.233	46.2153	[22656]	Cascade	Continental arc	CASCADES / HIGH CASCADES / WASHINGTON / MOUNT ST. HELENS	CASTLE CREEK	Calc-Alkaline	Basalt	51.7008	1.7425	16.8408	9.30958	0.141011	6.76854	8.33981	3.80731	0.997151	0.352528	-0.35	17	278	0.44	19.34
s_MW14-8 [22656]	1469326	GeoRoc	-122.19	46.2219	[22656]	Cascade	Continental arc	CASCADES / HIGH CASCADES / WASHINGTON / MOUNT ST. HELENS	CASTLE CREEK	Calc-Alkaline	Basalt	51.4389	1.74505	16.8789	9.16711	0.140406	7.07046	8.40432	3.79097	1.0029	0.361045	-0.43	17.3	288	0.35	20.49
s_MW13-45 [22656]	1469327	GeoRoc	-122.157	46.2186	[22656]	Cascade	Continental arc	CASCADES / HIGH CASCADES / WASHINGTON / MOUNT ST. HELENS	CASTLE CREEK	Calc-Alkaline	Basalt	51.6701	1.78452	17.4498	9.50638	0.141951	6.45876	7.99994	3.65016	0.963237	0.375156	0.38	15.8	275	0.44	20.36
s_MW13-39 [22656]	1469328	GeoRoc	-122.093	46.1653	[22656]	Cascade	Continental arc	CASCADES / HIGH CASCADES / WASHINGTON / MOUNT ST. HELENS	CASTLE CREEK	Calc-Alkaline	Basalt	50.4696	1.84256	17.9418	9.73522	0.154404	6.7835	8.15255	3.61306	0.916132	0.391158	1.95	15.1	249	0.33	21.27
s_MW13-46 [22656]	1469341	GeoRoc	-122.157	46.2186	[22656]	Cascade	Continental arc	CASCADES / HIGH CASCADES / WASHINGTON / MOUNT ST. HELENS	CASTLE CREEK	Calc-Alkaline	Basalt	50.1688	1.9905	17.4677	9.60472	0.142179	6.96676	8.4698	3.61541	1.13743	0.436692	0.46	21.7	323	0.51	29.71
s_MW13-1A [22656]	1469347	GeoRoc	-122.256	46.0577	[22656]	Cascade	Continental arc	CASCADES / HIGH CASCADES / WASHINGTON / MOUNT ST. HELENS	CASTLE CREEK	Calc-Alkaline	Basalt	50.064	1.45535	17.2333	10.18	0.16059	7.02582	9.84618	3.37239	0.491807	0.170627	-0.45	8.9	122	0.29	6.58
s_MW13-1B [22656]	1469348	GeoRoc	-122.256	46.0577	[22656]	Cascade	Continental arc	CASCADES / HIGH CASCADES / WASHINGTON / MOUNT ST. HELENS	CASTLE CREEK	Calc-Alkaline	Basalt	50.1715	1.39644	17.3601	10.0047	0.160742	7.08269	9.80525	3.35548	0.492272	0.170788	-0.36	8.8	121	0.26	6.5
s_MW13-1C [22656]	1469349	GeoRoc	-122.256	46.0577	[22656]	Cascade	Continental arc	CASCADES / HIGH CASCADES / WASHINGTON / MOUNT ST. HELENS	CASTLE CREEK	Calc-Alkaline	Basalt	50.1509	1.40451	17.3256	10.0213	0.160515	7.10279	9.79141	3.38085	0.491577	0.170547	-0.39	9.5	119	0.21	6.57
s_MW14-57 [22656]	1469350	GeoRoc	-122.329	46.1137	[22656]	Cascade	Continental arc	CASCADES / HIGH CASCADES / WASHINGTON / MOUNT ST. HELENS	CASTLE CREEK	Calc-Alkaline	Basalt	50.6698	1.61894	16.9737	10.4354	0.170944	6.12382	9.7237	3.4591	0.613388	0.211166	-0.37	12.1	160	0.47	8.75
s_MW14-16 [22656]	1469353	GeoRoc	-122.202	46.1437	[22656]	Cascade	Continental arc	CASCADES / HIGH CASCADES / WASHINGTON / MOUNT ST. HELENS	CASTLE CREEK	Calc-Alkaline	Basalt	51.1262	1.60113	17.0721	9.99627	0.160113	6.0743	9.51674	3.55252	0.680482	0.220156	-0.52	12	177	0.39	10.15
s_MW14-14 [22656]	1469354	GeoRoc	-122.202	46.1437	[22656]	Cascade	Continental arc	CASCADES / HIGH CASCADES / WASHINGTON / MOUNT ST. HELENS	CASTLE CREEK	Calc-Alkaline	Basalt	49.6751	2.05494	19.3332	10.0229	0.125813	6.33258	7.67458	3.31307	0.985534	0.482283	3.4	17	264	0.58	27.34
s_MW14-23 [22656]	1469356	GeoRoc	-122.216	46.1486	[22656]	Cascade	Continental arc	CASCADES / HIGH CASCADES / WASHINGTON / MOUNT ST. HELENS	CASTLE CREEK	Calc-Alkaline	Basalt	51.6908	1.74386	16.5515	9.43023	0.151202	6.94519	8.49753	3.63892	1.02817	0.322563	-0.01	18.9	242	0.6	17.47
s_SNP4-2 [19899]	1749847	GeoRoc	-122.616	44.659	[19899]	Cascade	Continental arc	CASCADES / HIGH CASCADES / OREGON / SNOW PEAK		Tholeiitic	Basalt	50.5498	1.3572	16.5223	9.6659	0.167712	8.3041	9.70089	3.02564	0.424686	0.281794		4.26231	181.067	0.0555	4.81239
s_SNP4-3B [19899]	1749848	GeoRoc	-122.599	44.6422	[19899]	Cascade	Continental arc	CASCADES / HIGH CASCADES / OREGON / SNOW PEAK		Calc-Alkaline	Basalt	51.4513	1.3505	17.3266	9.00368	0.155057	6.72408	9.97729	3.21776	0.491109	0.302668		5.08821	213.252	0.0483	5.6028
s_SNP4-4 [19899]	1749849	GeoRoc	-122.594	44.6334	[19899]	Cascade	Continental arc	CASCADES / HIGH CASCADES / OREGON / SNOW PEAK		Calc-Alkaline	Basalt	51.053	1.41577	17.5889	9.71673	0.163085	7.26614	9.04058	2.94608	0.494207	0.315496		5.81506	225.245	0.0808	5.51204
s_SNP4-8 [19899]	1749851	GeoRoc	-122.59	44.6277	[19899]	Cascade	Continental arc	CASCADES / HIGH CASCADES / OREGON / SNOW PEAK		Calc-Alkaline	Basalt	51.5586	1.57922	17.6994	9.49064	0.164079	5.51162	9.65296	3.38848	0.555956	0.399061		3.97851	285.274	0.0606	6.90595
s_AH-SP06-3 [19899]	1749852	GeoRoc	-122.588	44.6313	[19899]	Cascade	Continental arc	CASCADES / HIGH CASCADES / OREGON / SNOW PEAK		Calc-Alkaline	Basalt	50.6884	1.39167	16.7427	9.71561	0.168032	8.3863	9.3136	2.83391	0.463884	0.295994		5.86306	199.533	0.0759	5.24352
s_AH-SP06-7 [19899]	1749853	GeoRoc	-122.6	44.6341	[19899]	Cascade	Continental arc	CASCADES / HIGH CASCADES / OREGON / SNOW PEAK		Calc-Alkaline	Basalt	51.1957	1.34503	17.2268	9.10878	0.158841	6.9579	9.95373	3.25022	0.506074	0.296933		6.00041	217.257	0.0679	5.51631
s_AH-SP06-9A [19899]	1749854	GeoRoc	-122.598	44.64	[19899]	Cascade	Continental arc	CASCADES / HIGH CASCADES / OREGON / SNOW PEAK		Calc-Alkaline	Basalt	51.4295	1.3734	17.6157	9.31394	0.161188	6.85025	9.41297	3.05043	0.485247	0.307377		5.5264	227.455	0.0723	5.60644
s_AH-SP06-9B [19899]	1749855	GeoRoc	-122.598	44.64	[19899]	Cascade	Continental arc	CASCADES / HIGH CASCADES / OREGON / SNOW PEAK		Tholeiitic	Basalt	49.8346	1.50282	17.8782	10.6823	0.183723	8.37084	8.34969	2.51227	0.372455	0.313071		3.89355	218.229	0.0609	5.41323
s_AH-SP06-10A [19899]	1749856	GeoRoc	-122.583	44.6378	[19899]	Cascade	Continental arc	CASCADES / HIGH CASCADES / OREGON / SNOW PEAK		Tholeiitic	Basalt	50.6329	1.37477	16.7293	9.63725	0.168853	8.1745	9.66152	2.88986	0.436468	0.294644		4.66286	195.506	0.0663	5.1677
s_AH-SP06-10B [19899]	1749857	GeoRoc	-122.583	44.6378	[19899]	Cascade	Continental arc	CASCADES / HIGH CASCADES / OREGON / SNOW PEAK		Calc-Alkaline	Basalt	50.6359	1.37463	16.6508	9.51388	0.168862	8.12803	9.76455	3.02318	0.456325	0.283847		5.20381	207.119	0.145808	5.11422
s_AH-SP07-7A [19899]	1749858	GeoRoc	-122.6	44.6341	[19899]	Cascade	Continental arc	CASCADES / HIGH CASCADES / OREGON / SNOW PEAK		Calc-Alkaline	Basalt	51.1751	1.34632	17.2529	9.04143	0.158036	7.05944	9.96685	3.22502	0.474498	0.300412		4.85892	214.237	0.0365	5.40255
s_AH-SP07-12 [19899]	1749859	GeoRoc	-122.622	44.6377	[19899]	Cascade	Continental arc	CASCADES / HIGH CASCADES / OREGON / SNOW PEAK		Tholeiitic	Basalt	50.1675	1.33334	16.6123	9.80981	0.168578	8.82031	9.51703	2.8937	0.411662	0.265686		4.80734	182.651	0.0819	4.54157
s_AH-SP07-15B [19899]	1749860	GeoRoc	-122.553	44.6192	[19899]	Cascade	Continental arc	CASCADES / HIGH CASCADES / OREGON / SNOW PEAK		Tholeiitic	Basalt	49.3095	1.57707	18.6757	11.1209	0.191725	8.10624	8.22665	2.41576	0.12013	0.256318	4.5501	0.859571	196.655	0.0314	5.04593
s_AH-SP07-18 [19899]	1749863	GeoRoc	-122.579	44.6431	[19899]	Cascade	Continental arc	CASCADES / HIGH CASCADES / OREGON / SNOW PEAK		Calc-Alkaline	Basalt	51.6842	1.51268	18.0004	9.12414	0.163161	5.66448	9.69381	3.24926	0.551309	0.356621		5.6077	244.139	0.0445	6.20322
s_AH-SP07-19 [19899]	1749864	GeoRoc	-122.579	44.6431	[19899]	Cascade	Continental arc	CASCADES / HIGH CASCADES / OREGON / SNOW PEAK		Calc-Alkaline	Basalt	51.8166	1.4739	17.7328	8.93692	0.159896	5.714	9.93063	3.33969	0.551175	0.344341		6.32366	250.21	0.056	6.17549
s_AH-SP07-20 [19899]	1749865	GeoRoc	-122.579	44.6427	[19899]	Cascade	Continental arc	CASCADES / HIGH CASCADES / OREGON / SNOW PEAK		Calc-Alkaline	Basalt	51.8709	1.49025	17.7936	9.14	0.155428	5.67936	9.67547	3.27131	0.561935	0.361751		6.14699	251.355	0.0638	6.41346
s_AH-SP07-21 [19899]	1749866	GeoRoc	-122.58	44.6425	[19899]	Cascade	Continental arc	CASCADES / HIGH CASCADES / OREGON / SNOW PEAK		Calc-Alkaline	Basalt	51.9549	1.43025	17.7375	8.77756	0.148116	5.58776	10.0544	3.38871	0.562095	0.358658		5.81973	249.47	0.109655	6.24753
s_AH-SP07-22 [19899]	1749867	GeoRoc	-122.58	44.6421	[19899]	Cascade	Continental arc	CASCADES / HIGH CASCADES / OREGON / SNOW PEAK		Calc-Alkaline	Basalt	51.8803	1.35398	17.9551	8.51864	0.150532	5.69009	10.1809	3.38673	0.545145	0.338546		5.8211	253.954	0.0626	5.90659
s_AH-SP07-23 [19899]	1749868	GeoRoc	-122.593	44.6346	[19899]	Cascade	Continental arc	CASCADES / HIGH CASCADES / OREGON / SNOW PEAK		Calc-Alkaline	Basalt	51.7897	1.42981	17.2691	8.96915	0.161428	6.40316	9.7453	3.32688	0.563471	0.34202		6.80556	254.519	0.0589377	6.25664
s_AH-SP07-28A [19899]	1749869	GeoRoc	-122.594	44.6332	[19899]	Cascade	Continental arc	CASCADES / HIGH CASCADES / OREGON / SNOW PEAK		Calc-Alkaline	Basalt	50.4121	1.49317	18.4825	10.2154	0.175734	7.50958	8.16794	2.76249	0.463326	0.317752	3.82	4.27935	237.005	0.0626	5.51052
s_AH-SP07-28D [19899]	1749870	GeoRoc	-122.594	44.6332	[19899]	Cascade	Continental arc	CASCADES / HIGH CASCADES / OREGON / SNOW PEAK		Calc-Alkaline	Basalt	50.2519	1.49779	18.5176	10.2295	0.175629	7.57186	8.27812	2.67071	0.471462	0.33541	4.12272	4.39765	224.245	0.049	5.50698
s_AH-SP07-38 [19899]	1749872	GeoRoc	-122.574	44.6554	[19899]	Cascade	Continental arc	CASCADES / HIGH CASCADES / OREGON / SNOW PEAK		Calc-Alkaline	Basalt	50.6523	1.37552	17.0931	9.36407	0.162719	7.7504	9.7791	3.07151	0.457894	0.293408		4.94168	212.188	0.045103	5.08663
s_AH-SP07-40 [19899]	1749873	GeoRoc	-122.545	44.6141	[19899]	Cascade	Continental arc	CASCADES / HIGH CASCADES / OREGON / SNOW PEAK		Tholeiitic	Basalt	49.0514	1.40246	17.4663	10.3118	0.176235	8.50195	9.90999	2.77797	0.13834	0.263451	1.45	0.847755	175.56	0.0519	4.50532
s_AH-SP07-47 [19899]	1749875	GeoRoc	-122.573	44.6359	[19899]	Cascade	Continental arc	CASCADES / HIGH CASCADES / OREGON / SNOW PEAK		Calc-Alkaline	Basalt	51.9067	1.43332	17.8597	8.81737	0.156622	5.66433	9.8501	3.39254	0.571177	0.348179		6.2911	259.754	0.0708	6.31866
s_AH-SP07-55 [19899]	1749879	GeoRoc	-122.58	44.6404	[19899]	Cascade	Continental arc	CASCADES / HIGH CASCADES / OREGON / SNOW PEAK		Calc-Alkaline	Basalt	51.0284	1.3757	17.1079	9.14356	0.160293	7.34635	9.89087	3.14373	0.491034	0.312194		5.82426	215.289	0.09	5.62955
s_AH-SP07-61 [19899]	1749880	GeoRoc	-122.563	44.6115	[19899]	Cascade	Continental arc	CASCADES / HIGH CASCADES / OREGON / SNOW PEAK		Tholeiitic	Basalt	50.1794	1.3503	16.6561	9.71295	0.166565	8.50968	9.73188	3.0149	0.411773	0.266406		4.85946	184.131	0.117062	4.63649
s_AH-SP07-75 [19899]	1749884	GeoRoc	-122.594	44.635	[19899]	Cascade	Continental arc	CASCADES / HIGH CASCADES / OREGON / SNOW PEAK		Calc-Alkaline	Basalt	50.4353	1.46133	18.1151	10.1023	0.171542	7.62384	8.50934	2.81278	0.450659	0.317739	3.49208	3.55809	225.272	0.0378	5.51635
s_AH-SP06-2 [19899]	1750671	GeoRoc	-122.699	44.7268	[19899]	Cascade	Continental arc	CASCADES / HIGH CASCADES / OREGON / SNOW PEAK		Calc-Alkaline	Basalt	51.3934	1.59558	19.2158	9.86678	0.190286	3.38349	10.4974	3.00021	0.581405	0.275575		8.37265	213.596	0.212983	7.22535
s_SR-20D [6995]	175285	GeoRoc	-122.18	46.2	[6995]	Cascade	Continental arc	CASCADES / HIGH CASCADES / WASHINGTON / MOUNT ST. HELENS	LITTLE RED RIVER CAVE	Calc-Alkaline	Basalt	50.4155	1.96842	15.4661	12.0139	0.190816	6.08602	9.20937	3.74601	0.68292	0.220945		13.6		0.52	10.6
s_SR-15A [6995]	175286	GeoRoc	-122.18	46.2	[6995]	Cascade	Continental arc	CASCADES / HIGH CASCADES / WASHINGTON / MOUNT ST. HELENS	LITTLE RED RIVER CAVE	Calc-Alkaline	Basalt	49.9467	1.67492	16.4483	11.2594	0.18053	6.52917	9.5681	3.65072	0.561649	0.18053		11.4		0.42	8.36
s_SR-15B [6995]	175287	GeoRoc	-122.18	46.2	[6995]	Cascade	Continental arc	CASCADES / HIGH CASCADES / WASHINGTON / MOUNT ST. HELENS	LITTLE RED RIVER CAVE	Calc-Alkaline	Basalt	50.2456	1.4843	17.25	10.5207	0.170494	6.69942	9.39723	3.5202	0.54157	0.170494		10.8		0.43	7.72
s_CB-4 [6995]	175288	GeoRoc	-122.18	46.2	[6995]	Cascade	Continental arc	CASCADES / HIGH CASCADES / WASHINGTON / MOUNT ST. HELENS	LITTLE RED RIVER CAVE	Calc-Alkaline	Basalt	49.6279	1.50388	17.445	10.6096	0.160414	6.8677	9.66492	3.44889	0.501292	0.170439		9.7		0.36	7.82
s_SA-11A [6995]	175290	GeoRoc	-122.18	46.2	[6995]	Cascade	Continental arc	CASCADES / HIGH CASCADES / WASHINGTON / MOUNT ST. HELENS	LITTLE RED RIVER CAVE	Tholeiitic	Basalt	49.5247	0.88686	17.0397	9.71962	0.159436	9.34691	9.7156	3.21861	0.288977	0.0996472		4.8		0.18	3.84
s_SA-16A [6995]	175291	GeoRoc	-122.18	46.2	[6995]	Cascade	Continental arc	CASCADES / HIGH CASCADES / WASHINGTON / MOUNT ST. HELENS	LITTLE RED RIVER CAVE	Calc-Alkaline	Basalt	50.0512	1.8971	15.641	11.8856	0.191729	6.22613	9.5057	3.75384	0.635731	0.21191	0.23	12.6		0.45	9.73
s_CB-3 [6995]	175296	GeoRoc	-122.18	46.2	[6995]	Cascade	Continental arc	CASCADES / HIGH CASCADES / WASHINGTON / MOUNT ST. HELENS	LITTLE RED RIVER CAVE	Calc-Alkaline	Basalt	49.6098	1.4903	17.3034	10.4923	0.170034	7.00139	9.74193	3.5307	0.500099	0.160032		9.27		0.33	7.57
s_CB-2 [6995]	175298	GeoRoc	-122.18	46.2	[6995]	Cascade	Continental arc	CASCADES / HIGH CASCADES / WASHINGTON / MOUNT ST. HELENS	LAKE CAVE	Calc-Alkaline	Basalt	49.9177	1.52359	17.1404	10.6995	0.170402	6.86619	9.5024	3.46818	0.541276	0.170402		10		0.39	7.71
s_SL-9A [6995]	175299	GeoRoc	-122.18	46.2	[6995]	Cascade	Continental arc	CASCADES / HIGH CASCADES / WASHINGTON / MOUNT ST. HELENS	LAKE CAVE	Calc-Alkaline	Basalt	50.4118	1.47327	17.2382	10.8824	0.170378	6.33404	9.15029	3.608	0.561244	0.170378	0.06	11.6		0.49	7.78
s_SL-9B [6995]	175300	GeoRoc	-122.18	46.2	[6995]	Cascade	Continental arc	CASCADES / HIGH CASCADES / WASHINGTON / MOUNT ST. HELENS	LAKE CAVE	Calc-Alkaline	Basalt	49.9115	1.67711	16.4698	11.2741	0.180766	6.73855	9.51029	3.51489	0.542297	0.180766		10.8		0.42	8.26
s_CB-1 [6995]	175304	GeoRoc	-122.18	46.2	[6995]	Cascade	Continental arc	CASCADES / HIGH CASCADES / WASHINGTON / MOUNT ST. HELENS	LAKE CAVE	Calc-Alkaline	Basalt	49.6999	1.49	17.4	10.4902	0.17	6.89999	9.67998	3.48999	0.509999	0.17		9.44		0.36	7.58
s_BRC09-2 [7175]	182081	GeoRoc	-123.41	50.92	[7175]	Cascade	Continental arc	CASCADES / HIGH CASCADES / BRITISH COLUMBIA / MOUNT GARIBALDI VOLCANIC FIELD	BRIDGE RIVER CONES	Calc-Alkaline	Basalt	49.59	2.05952	17.8492	11.148	0.151435	5.05793	10.0856	3.23062	0.545167	0.282679		8	239	0.3	10.8
s_EV01-3 [7175]	182101	GeoRoc	-123.58	50.52	[7175]	Cascade	Continental arc	CASCADES / HIGH CASCADES / BRITISH COLUMBIA / MOUNT GARIBALDI VOLCANIC FIELD	ELAHO VALLEY	Calc-Alkaline	Basalt	50.7523	1.69477	17.0788	10.0461	0.151319	6.21415	9.2607	3.70226	0.756594	0.342989		6	254		8.8
s_LIB-25 [7175]	182112	GeoRoc	-121.7	48.66	[7175]	Cascade	Continental arc	CASCADES / HIGH CASCADES / WASHINGTON / MOUNT BAKER		Calc-Alkaline	Basalt	51.4931	1.66302	17.9808	9.05811	0.18142	5.54339	8.45619	4.3944	0.806312	0.423314		9	279	0.3	8.6
s_LIB-28B [7175]	182113	GeoRoc	-121.69	48.66	[7175]	Cascade	Continental arc	CASCADES / HIGH CASCADES / WASHINGTON / MOUNT BAKER		Calc-Alkaline	Basalt	51.8118	1.64274	17.9492	8.9338	0.171329	5.52283	8.29432	4.40415	0.846565	0.423282		9	271	0.2	8.5
s_LIB-28A [7175]	182114	GeoRoc	-121.69	48.66	[7175]	Cascade	Continental arc	CASCADES / HIGH CASCADES / WASHINGTON / MOUNT BAKER		Calc-Alkaline	Basalt	51.9333	1.63268	17.9091	8.88238	0.171331	5.44226	8.23395	4.50499	0.866731	0.423287		8	270	0.2	8.3
s_04-LT-103 [24229]	1864869	GeoRoc	-120.444	39.281	[24229]	Cascade	Continental arc	CASCADES / ANCESTRAL CASCADES / CALIFORNIA	DEVILS PEAK	Calc-Alkaline	SHMB	51.9797	0.681435	14.5413	8.42911	0.146022	10.759	9.96802	2.38299	0.940015	0.172387	0.7	12.36	337	0.267	2.8
s_CC02-1 [9862]	186872	GeoRoc	-121.71	44.06	[9862][11187][17166]	Cascade	Continental arc	CASCADES / HIGH CASCADES / OREGON / THREE SISTERS	CAYUSE CRATER	Calc-Alkaline	SHMB	52.2188	1.05564	16.6187	8.0692	0.150805	8.66627	9.19911	3.1468	0.653489	0.221181		10.9	224	0.39	6.67
s_DMW [25017]	2099442	GeoRoc	-121.817	44.0834	[25017]	Cascade	Continental arc	CASCADES / HIGH CASCADES / OREGON / SOUTH SISTER		Calc-Alkaline	Basalt	51.812	1.46447	17.7756	7.91002	0.161597	7.14056	9.35242	3.35313	0.747385	0.282794			258
s_FLR03 1 [11187] / s_FLR03-1 [17166]	211414	GeoRoc	-122.11	44.17	[11187][17166]	Cascade	Continental arc	CASCADES / HIGH CASCADES / OREGON / FOLEY RIDGE	FOLEY RIDGE	Calc-Alkaline	Basalt	49.0057	1.50771	16.9143	9.76989	0.174735	9.01632	9.81511	3.06535	0.399394	0.331497		4.3	231	0.2	7.39
s_WF02 1 [11187]	211417	GeoRoc	-122.63	44.52	[11187][17166]	Cascade	Continental arc	CASCADES / HIGH CASCADES / OREGON / CAYUSE CRATER	WIZARD FALLS	Calc-Alkaline	Basalt	49.1183	1.58891	15.9192	10.0052	0.179103	10.0058	9.44544	2.91168	0.390225	0.436251		2.3	222	0.07	10.04
s_06-MB-82 [19246]	394181	GeoRoc	-121.852	48.7151	[19246][18091][17710]	Cascade	Continental arc	CASCADES / HIGH CASCADES / WASHINGTON / MOUNT BAKER	PARK BUTTE, 7 KM SSW OF MOUNT BAKER SUMMIT	Tholeiitic	Basalt	50.293	1.04505	17.6553	9.56509	0.158767	8.16947	9.29491	3.24568	0.422039	0.150728		4.95207	198.864	0.0511	2.55869
s_08-MB-114 [19246]	394184	GeoRoc	-121.735	48.6385	[19246][18091][17710]	Cascade	Continental arc	CASCADES / HIGH CASCADES / WASHINGTON / MOUNT BAKER	LAKE SHANNON	Calc-Alkaline	Basalt	51.6567	1.33647	17.9411	8.5093	0.144785	6.79374	8.63645	4.10054	0.617613	0.263245	0.89	9.71665	265.656	0.247119	4.59801
s_QBSC-2 [15004]	504989	GeoRoc	-121.75	48.75	[15004]	Cascade	Continental arc	CASCADES / HIGH CASCADES / WASHINGTON / MOUNT BAKER / SULPHUR CREEK UNIT		Calc-Alkaline	Basalt	51.9278	1.5839	18.5561	8.61933	0.158621	5.32534	8.13341	4.39223	0.879835	0.423368		9.71992	278.438	0.187595	7.04105
s_QBSC-3 [15004]	504990	GeoRoc	-121.75	48.75	[15004]	Cascade	Continental arc	CASCADES / HIGH CASCADES / WASHINGTON / MOUNT BAKER / SULPHUR CREEK UNIT		Calc-Alkaline	Basalt	51.4987	1.61784	18.6388	8.80267	0.160513	5.36457	8.27619	4.37528	0.834391	0.431098		8.41214	272.536	0.210825	6.98725
s_QBSC-4 [15004]	504991	GeoRoc	-121.75	48.75	[15004]	Cascade	Continental arc	CASCADES / HIGH CASCADES / WASHINGTON / MOUNT BAKER / SULPHUR CREEK UNIT		Calc-Alkaline	Basalt	51.6668	1.6457	18.2666	8.89452	0.163134	5.45255	8.39697	4.30641	0.770741	0.436633		7.72563	279.104	0.201641	7.15903
s_NM-PB2 [15956]	583173	GeoRoc	-121.853	48.7163	[15956]	Cascade	Continental arc	CASCADES / HIGH CASCADES / WASHINGTON / MOUNT BAKER	PARK BUTTE	Calc-Alkaline	Basalt	49.9602	1.07498	17.4785	9.97864	0.169733	8.22399	9.26462	3.24312	0.454643	0.151548		4.8	207	0.05	2.74
s_NM-PB5 [15956]	583174	GeoRoc	-121.851	48.716	[15956]	Cascade	Continental arc	CASCADES / HIGH CASCADES / WASHINGTON / MOUNT BAKER	PARK BUTTE	Calc-Alkaline	Basalt	50.6473	1.0787	17.1801	9.49348	0.168452	8.28054	9.32576	3.20668	0.456647	0.162364		5.4	202	0.06	2.78
s_NM-PB6 [15956]	583175	GeoRoc	-121.852	48.7155	[15956]	Cascade	Continental arc	CASCADES / HIGH CASCADES / WASHINGTON / MOUNT BAKER	PARK BUTTE	Calc-Alkaline	Basalt	50.3665	1.04758	17.2081	9.66138	0.166043	8.43299	9.26824	3.25042	0.442782	0.15598		5.6	207	0.05	2.64
s_NM-PB8 [15956]	583176	GeoRoc	-121.852	48.7151	[15956]	Cascade	Continental arc	CASCADES / HIGH CASCADES / WASHINGTON / MOUNT BAKER	PARK BUTTE	Tholeiitic	Basalt	50.3847	1.02923	17.5976	9.24551	0.16358	8.31109	9.43888	3.25128	0.426731	0.151388		5.7	203	0.07	2.64
s_NM-LS1 [15956]	583184	GeoRoc	-121.736	48.6377	[15956]	Cascade	Continental arc	CASCADES / HIGH CASCADES / WASHINGTON / MOUNT BAKER	LAKE SHANNON	Calc-Alkaline	Basalt	51.5255	1.46915	17.8346	8.72721	0.157659	6.38672	8.87713	4.09714	0.642688	0.28218		8.1	212	0.18	5.1
s_NM-LS6 [15956]	583186	GeoRoc	-121.732	48.6368	[15956]	Cascade	Continental arc	CASCADES / HIGH CASCADES / WASHINGTON / MOUNT BAKER	SULPHUR CREEK	Calc-Alkaline	Basalt	51.3861	1.43922	18.1524	8.63214	0.157097	6.50687	8.92922	3.96291	0.557442	0.276694		7.7	212	0.19	4.99
s_NM-SC2 [15956]	583188	GeoRoc	-121.714	48.6645	[15956]	Cascade	Continental arc	CASCADES / HIGH CASCADES / WASHINGTON / MOUNT BAKER	SULPHUR CREEK	Calc-Alkaline	Basalt	51.8271	1.64379	17.6443	9.04579	0.166892	5.50945	8.44514	4.4337	0.854568	0.429295		8.3	279	0.2	7.09
s_NM-SC3 [15956]	583189	GeoRoc	-121.711	48.6596	[15956]	Cascade	Continental arc	CASCADES / HIGH CASCADES / WASHINGTON / MOUNT BAKER	SULPHUR CREEK	Calc-Alkaline	Basalt	51.9817	1.6496	17.6873	9.02142	0.166576	5.42128	8.36917	4.41173	0.858117	0.433097		9.2	287	0.23	7.31
s_NM-SC6 [15956]	583190	GeoRoc	-121.71	48.659	[15956]	Cascade	Continental arc	CASCADES / HIGH CASCADES / WASHINGTON / MOUNT BAKER	SULPHUR CREEK	Calc-Alkaline	Basalt	51.9125	1.65204	17.6305	9.04913	0.166516	5.4496	8.40652	4.43033	0.8679	0.434959		9	280	0.25	7.22
s_08-LL-01 [15780]	598802	GeoRoc	-121.915	44.4377	[15780]	Cascade	Continental arc	CASCADES / HIGH CASCADES / OREGON / SAND MOUNTAIN GROUP		Calc-Alkaline	Basalt	49.9558	1.3761	16.7138	9.11012	0.151219	9.05703	9.40685	3.15242	0.760129	0.316552		8.761	288.9	0.1825	10.62
s_08-SM-01 [15780]	598803	GeoRoc	-121.955	44.3978	[15780]	Cascade	Continental arc	CASCADES / HIGH CASCADES / OREGON / SAND MOUNTAIN GROUP		Calc-Alkaline	Basalt	51.9774	1.33312	16.9806	8.2489	0.142186	7.03567	9.62426	3.29548	0.994291	0.368069		9.882	381.4	0.1995	12.51
s_08-WBB-01 [15780]	598808	GeoRoc	-121.992	44.3254	[15780]	Cascade	Continental arc	CASCADES / HIGH CASCADES / OREGON / BELKNAP GROUP		Calc-Alkaline	Basalt	51.4171	1.34996	16.8454	8.89158	0.146648	8.15301	8.72554	3.45526	0.710137	0.305349		10.13	246	0.2234	12.48
s_08-WIC-01 [15780]	598822	GeoRoc	-121.981	44.3228	[15780]	Cascade	Continental arc	CASCADES / HIGH CASCADES / OREGON / PRE-MAZAMA GROUP		Calc-Alkaline	Basalt	49.9546	1.47695	17.1179	9.44188	0.160736	8.07017	9.58958	3.22281	0.63789	0.327538		8.743	196.1	0.206	14.25
s_08-CYC-01 [15780]	598823	GeoRoc	-121.727	44.0371	[15780]	Cascade	Continental arc	CASCADES / HIGH CASCADES / OREGON / PRE-MAZAMA GROUP		Calc-Alkaline	Basalt	51.5755	1.03742	16.5905	8.64232	0.149657	8.82566	9.34183	3.00433	0.624078	0.208705		10.25	212	0.3405	6.949
s_85-38 [4684]	59986	GeoRoc	-122.256	41.559	[4684][3613][10782][8496]	Cascade	Continental arc	CASCADES / HIGH CASCADES / CALIFORNIA / MOUNT SHASTA	MISERY HILL	Tholeiitic	Basalt	50.1908	0.888604	17.3125	8.20819	0.183849	9.80529	10.8369	2.15512	0.306415	0.112352	0.61	4.9	117	0.1	2.8
s_85-51 [4684]	59989	GeoRoc	-122.025	41.3911	[4684][3613][10782]	Cascade	Continental arc	CASCADES / HIGH CASCADES / CALIFORNIA / MOUNT SHASTA	MISERY HILL	Tholeiitic	Basalt	49.5361	1.062	17.6353	8.31074	0.183807	9.36397	10.9774	2.60394	0.214442	0.112327	0.52	3.5	123	0.1	2.8
s_85-44 [4684]	59997	GeoRoc	-122.299	41.4775	[4684][3613][10782][8496]	Cascade	Continental arc	CASCADES / HIGH CASCADES / CALIFORNIA / MOUNT SHASTA	SARGENTS RIDGE	Tholeiitic	SHMB	51.7451	0.596514	16.0149	8.19744	0.161767	10.7676	9.75655	2.2344	0.414527	0.111215	0.92	3.1	108	0.07	2.1
s_82-94A [4684] / s_8294A [10782]	60007	GeoRoc	-122.189	41.479	[4684][3613][10782][8496]	Cascade	Continental arc	CASCADES / HIGH CASCADES / CALIFORNIA / MOUNT SHASTA	MISERY HILL	Calc-Alkaline	SHMB	52.7481	0.723402	15.3723	7.31414	0.140661	10.2181	9.65541	3.02422	0.58274	0.221039	0.51	4.9	258	0.27	4.5
s_85-1A [4684]	60011	GeoRoc	-122.279	41.544	[4684][3613]	Cascade	Continental arc	CASCADES / HIGH CASCADES / CALIFORNIA / MOUNT SHASTA	HAYSTACK	Tholeiitic	SHMB	51.9296	0.564452	15.6736	7.86321	0.161272	10.6641	9.99887	2.66099	0.383021	0.100795	0.57	6.9	124	0.32	1.9
s_85-41B [4684]	60017	GeoRoc	-122.131	41.5683	[4684][3613][10782][8496]	Cascade	Continental arc	CASCADES / HIGH CASCADES / CALIFORNIA / MOUNT SHASTA	MISERY HILL	Tholeiitic	SHMB	57.7904	0.599175	14.6498	5.80966	0.109849	8.86779	8.11882	3.17563	0.71901	0.15978	1.28	12.3	167	0.59	3.5
s_LM87-1384 [4450]	65351	GeoRoc	-121.196	40.5347	[4450][3657][20728]	Cascade	Continental arc	CASCADES / HIGH CASCADES / CALIFORNIA / LASSEN VOLCANIC CENTER	SOUTHERNMOST CASCADES	Calc-Alkaline	Basalt	49.6928	1.31716	15.5265	8.44754	0.149677	10.677	9.78888	3.02348	0.918019	0.45901	0.21	17.2	446	0.3	12.1
s_LC82-905 [15673]	65362	GeoRoc	-121.162	40.539	[15673][3657][4450][20728][2261]	Cascade	Continental arc	CASCADES / HIGH CASCADES / CALIFORNIA / LASSEN VOLCANIC CENTER	SOUTHERNMOST CASCADES	Calc-Alkaline	Basalt	50.3604	0.990009	17.7302	8.61921	0.160001	8.43007	9.79009	3.02003	0.650006	0.250002	0.43	9.9	314	0.25	8.75
s_RCBR-115 [4452]	76025	GeoRoc	-121.776	44.782	[4452]	Cascade	Continental arc	CASCADES / HIGH CASCADES / OREGON		Calc-Alkaline	Basalt	50.6477	1.56683	16.5066	8.7344	0.149698	8.54274	9.4509	3.38316	0.708568	0.309375		7.8	228	0.05	16.4
s_93RE191 [18114]	786105	GeoRoc	-121.743	46.7943	[18114]	Cascade	Continental arc	CASCADES / HIGH CASCADES / WASHINGTON / MOUNT RAINIER		Calc-Alkaline	SHMB	55.3807	0.928336	15.6619	8.15464	0.149732	8.24522	7.91581	2.69517	0.688765	0.179678		21	290	0.9	8.4
s_01SB872 [18114]	786118	GeoRoc	-121.993	46.2292	[18114]	Cascade	Continental arc	CASCADES / HIGH CASCADES / WASHINGTON / MOUNT RAINIER		Calc-Alkaline	Basalt	49.7714	1.24753	16.9863	9.46943	0.159684	8.65285	9.9902	3.01403	0.489031	0.219565		6	118	0.06	8.4
s_00ECR836 [18114]	786119	GeoRoc	-121.741	46.3392	[18114]	Cascade	Continental arc	CASCADES / HIGH CASCADES / WASHINGTON / MOUNT RAINIER		Calc-Alkaline	Basalt	49.7891	1.29763	16.6297	8.75652	0.149727	8.73406	9.93187	3.04444	1.22776	0.439198		22	389	0.17	11
s_00BL834 [18114]	786120	GeoRoc	-121.728	46.3973	[18114]	Cascade	Continental arc	CASCADES / HIGH CASCADES / WASHINGTON / MOUNT RAINIER		High-K calc-alkaline	Basalt	50.1343	1.34743	16.5484	8.68435	0.149714	8.59359	9.67153	3.11405	1.29752	0.459123		22	386	0.31	14
s_00OHS831 [18114]	786121	GeoRoc	-121.541	46.6876	[18114]	Cascade	Continental arc	CASCADES / HIGH CASCADES / WASHINGTON / MOUNT RAINIER		Calc-Alkaline	Basalt	50.5927	1.44693	16.0559	9.19264	0.149682	9.28031	8.82129	3.02359	0.997883	0.439069		33	344	0.5	14.8
s_00WP830 [18114]	786122	GeoRoc	-121.467	46.6887	[18114]	Cascade	Continental arc	CASCADES / HIGH CASCADES / WASHINGTON / MOUNT RAINIER		Calc-Alkaline	Basalt	50.8126	1.2773	16.7646	9.61103	0.159663	7.83344	9.59971	3.14336	0.568798	0.229515		12	162	0.26	7.3
s_97BM664 [18114]	786123	GeoRoc	-121.852	47.0917	[18114]	Cascade	Continental arc	CASCADES / HIGH CASCADES / WASHINGTON / MOUNT RAINIER		Calc-Alkaline	SHMB	53.4181	1.12806	15.6131	7.82861	0.129777	8.92464	8.02619	3.29433	1.29777	0.339416		24	368	0.4	8.6
s_126-41 [19246]	894344	GeoRoc	-123.09	50.15	[19246]	Cascade	Continental arc	CASCADES / HIGH CASCADES / BRITISH COLUMBIA / MOUNT GARIBALDI VOLCANIC FIELD	CHEAKAMUS VALLEY	Calc-Alkaline	Basalt	51.0836	1.34804	16.1359	10.8915	0.158116	7.49023	8.74705	3.36503	0.537189	0.243255	-0.44	5.66682	175.556	0.0697	8.82323
s_01-LT-39 [19253]	894488	GeoRoc	-120.321	39.2885	[19253]	Cascade	Continental arc	CASCADES / ANCESTRAL CASCADES / SIERRA NEVADA	MOUNT LINCOLN	Calc-Alkaline	SHMB	52.3314	0.771693	14.4133	8.49699	0.173501	8.96039	10.9891	2.29009	1.33198	0.24161	2.4	17.2	738	0.6	3.74
s_GM-92-4 [5812]	101618	GeoRoc	-85.98	11.97	[5812]	Central American	Continental arc	CENTRAL AMERICAN VOLCANIC ARC / CENTRAL AMERICAN VOLCANIC ARC-NORTHWESTERN SEGMENT / NICARAGUA / GRANADA		Calc-Alkaline	Basalt	50.9072	1.02223	16.3557	11.8835	0.224891	4.96805	10.5903	2.72936	1.06312	0.255558		22.2	797	0.762	2.64
s_TIG 1 [20035]	1023918	GeoRoc	-87.6375	13.2741	[20035]	Central American	Continental arc	CENTRAL AMERICAN VOLCANIC ARC / CENTRAL AMERICAN VOLCANIC ARC-NORTHWESTERN SEGMENT / HONDURAS / ISLA EL TIGRE	EL VIJIA	Calc-Alkaline	Basalt	51.7841	0.944928	19.5858	9.8266	0.193028	4.4164	9.55034	3.01164	0.535628	0.151593	0.02	6	455		2
s_TIG 5 [20035]	1023927	GeoRoc	-87.6578	13.2682	[20035]	Central American	Continental arc	CENTRAL AMERICAN VOLCANIC ARC / CENTRAL AMERICAN VOLCANIC ARC-NORTHWESTERN SEGMENT / HONDURAS / ISLA EL TIGRE	PLAYA GRANDE	Calc-Alkaline	Basalt	50.1796	0.86162	18.5004	10.0651	0.185702	6.27994	9.96404	2.90535	0.808704	0.2496	-0.34	15	455		10
s_TIG 8 [20035]	1023928	GeoRoc	-87.6415	13.2909	[20035]	Central American	Continental arc	CENTRAL AMERICAN VOLCANIC ARC / CENTRAL AMERICAN VOLCANIC ARC-NORTHWESTERN SEGMENT / HONDURAS / ISLA EL TIGRE	SAN PABLO	Calc-Alkaline	Basalt	50.9747	0.868272	19.0379	9.88098	0.180264	5.5281	9.2836	3.11456	0.871276	0.260381	-0.22	19	487	0.5	14
s_TIG 13 [20035]	1023929	GeoRoc	-87.6492	13.2673	[20035]	Central American	Continental arc	CENTRAL AMERICAN VOLCANIC ARC / CENTRAL AMERICAN VOLCANIC ARC-NORTHWESTERN SEGMENT / HONDURAS / ISLA EL TIGRE	SAN JOSE DEL CERRO	Calc-Alkaline	Basalt	49.2137	0.919902	19.5713	10.8173	0.19727	6.41647	9.24055	2.84484	0.529515	0.249183	1.6	5	485		10
s_TIG 14 [20035]	1023930	GeoRoc	-87.6218	13.3133	[20035]	Central American	Continental arc	CENTRAL AMERICAN VOLCANIC ARC / CENTRAL AMERICAN VOLCANIC ARC-NORTHWESTERN SEGMENT / HONDURAS / ZACATE GRANDE	ZACATE GRANDE	Calc-Alkaline	Basalt	51.0076	0.906135	20.4531	9.43849	0.172026	3.67055	10.8416	2.78041	0.590088	0.140021	-0.01	7	385		1
s_GPA01 [4794]	111291	GeoRoc	-89.5	14	[4794]	Central American	Continental arc	CENTRAL AMERICAN VOLCANIC ARC / CENTRAL AMERICAN VOLCANIC ARC-NORTHWESTERN SEGMENT / GUATEMALA	SOUTHEASTERN GUATEMALA TRANSECT (BEHIND-THE-FRONT VOLCANISM)	Calc-Alkaline	Basalt	49.9605	1.09005	20.8825	9.12241	0.151395	3.97665	10.6582	3.26005	0.696419	0.20186		10.3	341	0.41	2.65
s_PAN-05-003 [20839]	1138904	GeoRoc	-80.647	7.69107	[20839]	Central American	Continental arc	CENTRAL AMERICAN VOLCANIC ARC / CENTRAL AMERICAN VOLCANIC ARC-SOUTHEASTERN SEGMENT / PANAMA	AZUERO PENINSULA	Calc-Alkaline	Basalt	50.0574	1.74113	16.7895	11.2004	0.207277	5.34775	10.1255	3.87608	0.424918	0.230078		7.94	154	0.43	6.39
s_PAN-05-014-1 [20839]	1138907	GeoRoc	-80.6412	7.42659	[20839]	Central American	Continental arc	CENTRAL AMERICAN VOLCANIC ARC / CENTRAL AMERICAN VOLCANIC ARC-SOUTHEASTERN SEGMENT / PANAMA	AZUERO PENINSULA	Tholeiitic	Basalt	49.3925	1.37259	14.2458	12.2477	0.218367	7.80921	11.5111	3.05714	0.0415937	0.103984		0.97	13	0.04	4.23
s_PAN-05-018 [20839]	1138908	GeoRoc	-80.6475	7.52215	[20839]	Central American	Continental arc	CENTRAL AMERICAN VOLCANIC ARC / CENTRAL AMERICAN VOLCANIC ARC-SOUTHEASTERN SEGMENT / PANAMA	AZUERO PENINSULA	Tholeiitic	Basalt	49.5786	1.32345	14.3544	11.9181	0.183247	7.84909	12.695	1.9241	0.0712629	0.102822		0.74	21		4.04
s_PAN-05-029 [20839]	1138909	GeoRoc	-80.9672	7.61935	[20839]	Central American	Continental arc	CENTRAL AMERICAN VOLCANIC ARC / CENTRAL AMERICAN VOLCANIC ARC-SOUTHEASTERN SEGMENT / PANAMA	AZUERO PENINSULA	Tholeiitic	Basalt	49.0025	2.06649	14.7314	12.4052	0.255754	6.98721	10.8849	3.29411	0.173913	0.198465		1.93	62	0.08	3.47
s_PAN-06-193 [20839]	1138910	GeoRoc	-81.3675	7.7245	[20839]	Central American	Continental arc	CENTRAL AMERICAN VOLCANIC ARC / CENTRAL AMERICAN VOLCANIC ARC-SOUTHEASTERN SEGMENT / PANAMA	SONA PENINSULA	Tholeiitic	Basalt	49.9896	1.30678	14.0842	11.5795	0.186683	7.92367	11.5847	3.10102	0.134827	0.108899		1.85	24	0.02	4.39
s_PAN-06-194 [20839]	1138911	GeoRoc	-81.3675	7.7245	[20839]	Central American	Continental arc	CENTRAL AMERICAN VOLCANIC ARC / CENTRAL AMERICAN VOLCANIC ARC-SOUTHEASTERN SEGMENT / PANAMA	SONA PENINSULA	Calc-Alkaline	Basalt	49.9692	1.07003	14.6999	10.6217	0.207772	8.42516	11.5937	2.68026	0.644093	0.0883031		11.33	158	0.05	2.94
s_PAN-06-195 [20839]	1138912	GeoRoc	-81.3675	7.7245	[20839]	Central American	Continental arc	CENTRAL AMERICAN VOLCANIC ARC / CENTRAL AMERICAN VOLCANIC ARC-SOUTHEASTERN SEGMENT / PANAMA	SONA PENINSULA	Tholeiitic	Basalt	48.3084	0.922155	14.8802	10.2963	0.188623	11.1392	12.0404	2.02245	0.125748	0.076497		1.95	42	0.01	2.87
s_PAN-06-197 [20839]	1138914	GeoRoc	-81.3675	7.7245	[20839]	Central American	Continental arc	CENTRAL AMERICAN VOLCANIC ARC / CENTRAL AMERICAN VOLCANIC ARC-SOUTHEASTERN SEGMENT / PANAMA	SONA PENINSULA	Tholeiitic	Basalt	49.5205	1.05451	14.8561	9.92546	0.186089	8.62215	13.6879	1.99529	0.0723681	0.0796049		2.27	48	0.03	2.88
s_PAN-06-198 [20839]	1138915	GeoRoc	-81.3546	7.72325	[20839]	Central American	Continental arc	CENTRAL AMERICAN VOLCANIC ARC / CENTRAL AMERICAN VOLCANIC ARC-SOUTHEASTERN SEGMENT / PANAMA	SONA PENINSULA	Tholeiitic	Basalt	49.8571	1.11713	14.6571	10.7662	0.186188	8.60603	11.4506	3.15485	0.113782	0.0910253		2.38	17	0.05	3.29
s_PAN-05-025 [20839]	1138924	GeoRoc	-80.9022	7.45569	[20839]	Central American	Continental arc	CENTRAL AMERICAN VOLCANIC ARC / CENTRAL AMERICAN VOLCANIC ARC-SOUTHEASTERN SEGMENT / PANAMA	AZUERO PENINSULA	Tholeiitic	Basalt	48.6103	3.09848	14.8188	12.2703	0.213301	6.38782	11.1141	2.91886	0.168396	0.399659		2.59	74	0.05	26.78
s_PAN-05-026 [20839]	1138925	GeoRoc	-80.9022	7.45569	[20839]	Central American	Continental arc	CENTRAL AMERICAN VOLCANIC ARC / CENTRAL AMERICAN VOLCANIC ARC-SOUTHEASTERN SEGMENT / PANAMA	AZUERO PENINSULA	Tholeiitic	Basalt	50.7093	3.35495	15.1798	11.8989	0.175998	6.08291	8.64588	3.34395	0.186997	0.421294		3.36	78	0.05	29.09
s_P 010223-2 [20839]	1138939	GeoRoc	-79.2	9.1	[20839]	Central American	Continental arc	CENTRAL AMERICAN VOLCANIC ARC / CENTRAL AMERICAN VOLCANIC ARC-SOUTHEASTERN SEGMENT / PANAMA	CHAGRES	High-K calc-alkaline	Basalt	49.8333	0.768264	17.1302	9.79752	0.394514	8.21212	10.4754	2.03486	1.28736	0.0664444		14.4	932	0.34	1.57
s_P 010223-6 [20839]	1138940	GeoRoc	-79.2	9.1	[20839]	Central American	Continental arc	CENTRAL AMERICAN VOLCANIC ARC / CENTRAL AMERICAN VOLCANIC ARC-SOUTHEASTERN SEGMENT / PANAMA	CHAGRES	Tholeiitic	LoTi	47.9702	0.32114	17.763	6.86446	0.140499	10.0256	15.6556	1.1842	0.0501781	0.025089		0.96	41	0.02	0.75
s_PAN-02-001 [20839]	1138941	GeoRoc	-79.3172	9.35517	[20839]	Central American	Continental arc	CENTRAL AMERICAN VOLCANIC ARC / CENTRAL AMERICAN VOLCANIC ARC-SOUTHEASTERN SEGMENT / PANAMA	CHAGRES	Tholeiitic	Basalt	51.322	0.928386	15.8556	11.0919	0.302508	6.70733	9.26299	4.42287	0.0312939	0.0751054		0.39	15	0.01	0.98
s_PAN-02-004-1 [20839]	1138943	GeoRoc	-79.3124	9.37324	[20839]	Central American	Continental arc	CENTRAL AMERICAN VOLCANIC ARC / CENTRAL AMERICAN VOLCANIC ARC-SOUTHEASTERN SEGMENT / PANAMA	CHAGRES	Tholeiitic	Basalt	51.0462	0.833618	15.3345	9.41762	0.174957	9.02572	11.7015	2.3259	0.0823327	0.0576329		0.49	27	0.01	0.53
s_PAN-02-005 [20839]	1138945	GeoRoc	-79.3168	9.37122	[20839]	Central American	Continental arc	CENTRAL AMERICAN VOLCANIC ARC / CENTRAL AMERICAN VOLCANIC ARC-SOUTHEASTERN SEGMENT / PANAMA	CHAGRES	Tholeiitic	Basalt	48.9771	0.521469	15.4396	8.98022	0.214722	10.2862	14.0183	1.18609	0.327196	0.0490794		6.59	52	0.08	0.39
s_PAN-02-031 [20839]	1138950	GeoRoc	-79.308	9.38401	[20839]	Central American	Continental arc	CENTRAL AMERICAN VOLCANIC ARC / CENTRAL AMERICAN VOLCANIC ARC-SOUTHEASTERN SEGMENT / PANAMA	CHAGRES	Tholeiitic	Basalt	48.5815	0.398042	22.6578	6.03153	0.173505	5.61341	14.7582	1.70444	0.0408248	0.0408248		0.28	31	0.01	0.53
s_PAN-02-032 [20839]	1138951	GeoRoc	-79.308	9.38401	[20839]	Central American	Continental arc	CENTRAL AMERICAN VOLCANIC ARC / CENTRAL AMERICAN VOLCANIC ARC-SOUTHEASTERN SEGMENT / PANAMA	CHAGRES	Tholeiitic	Basalt	50.5125	0.548598	13.9737	10.6996	0.238071	10.5062	11.4999	1.84246	0.103509	0.0755617		0.66	30	0.01	0.36
s_PAN-02-035 [20839]	1138954	GeoRoc	-79.3119	9.37943	[20839]	Central American	Continental arc	CENTRAL AMERICAN VOLCANIC ARC / CENTRAL AMERICAN VOLCANIC ARC-SOUTHEASTERN SEGMENT / PANAMA	CHAGRES	Tholeiitic	Basalt	49.8316	0.545677	17.9147	6.94768	0.123549	9.12207	13.3125	2.05916	0.0926621	0.0504494		1.25	23	0.05	1.19
s_PAN-02-037 [20839]	1138955	GeoRoc	-79.318	9.37196	[20839]	Central American	Continental arc	CENTRAL AMERICAN VOLCANIC ARC / CENTRAL AMERICAN VOLCANIC ARC-SOUTHEASTERN SEGMENT / PANAMA	CHAGRES	Tholeiitic	Basalt	48.8325	0.55282	15.6632	9.51459	0.194511	10.0736	13.8307	1.24896	0.0409496	0.0481158		0.22	32	0.01	0.86
s_PAN-02-066 [20839]	1138979	GeoRoc	-79.3349	9.40136	[20839]	Central American	Continental arc	CENTRAL AMERICAN VOLCANIC ARC / CENTRAL AMERICAN VOLCANIC ARC-SOUTHEASTERN SEGMENT / PANAMA	CHAGRES	Tholeiitic	SHMB	55.4173	0.629743	16.1634	7.41525	0.272888	9.62457	7.347	2.6869	0.36735	0.0755691		4.69	572	0.14	1.17
s_PAN-02-067-1 [20839]	1138981	GeoRoc	-79.3325	9.40859	[20839]	Central American	Continental arc	CENTRAL AMERICAN VOLCANIC ARC / CENTRAL AMERICAN VOLCANIC ARC-SOUTHEASTERN SEGMENT / PANAMA	CHAGRES	Calc-Alkaline	Basalt	49.3798	0.653556	16.5982	10.4369	0.228226	8.13314	12.1167	1.89842	0.446078	0.108926		5.18	119	0.38	5.09
s_PAN-03-016 [20839]	1138996	GeoRoc	-79.2483	9.51373	[20839]	Central American	Continental arc	CENTRAL AMERICAN VOLCANIC ARC / CENTRAL AMERICAN VOLCANIC ARC-SOUTHEASTERN SEGMENT / PANAMA	CHAGRES	Tholeiitic	LoTi	48.2372	0.427418	17.0967	6.92969	0.152649	11.7642	14.5119	0.803953	0.0305299	0.0457948		0.19	20	0.01	0.28
s_PAN-06-211 [20839]	1139013	GeoRoc	-78.6769	9.29665	[20839]	Central American	Continental arc	CENTRAL AMERICAN VOLCANIC ARC / CENTRAL AMERICAN VOLCANIC ARC-SOUTHEASTERN SEGMENT / PANAMA	BAYANO	Tholeiitic	Basalt	51.7369	0.687773	15.7572	9.2571	0.184775	8.10956	11.6921	2.31995	0.17451	0.0800691		2.03	94	0.09	0.39
s_PAN-05-032 [20839]	1139017	GeoRoc	-81.0576	8.42935	[20839]	Central American	Continental arc	CENTRAL AMERICAN VOLCANIC ARC / CENTRAL AMERICAN VOLCANIC ARC-SOUTHEASTERN SEGMENT / PANAMA	SANTA FE TRAVERSE	Tholeiitic	Basalt	49.365	1.06957	19.5403	11.0093	0.143981	4.37086	11.8476	2.38597	0.0925594	0.174834		0.47	126	0.13	2.66
s_PAN-05-034 [20839]	1139019	GeoRoc	-81.0623	8.4777	[20839]	Central American	Continental arc	CENTRAL AMERICAN VOLCANIC ARC / CENTRAL AMERICAN VOLCANIC ARC-SOUTHEASTERN SEGMENT / PANAMA	SANTA FE TRAVERSE	Tholeiitic	Basalt	49.473	1.17307	19.2792	11.2638	0.112207	4.85549	10.425	3.03978	0.0918055	0.286637		1.44	184	0.13	5.8
s_PAN-05-037 [20839]	1139021	GeoRoc	-81.0872	8.51262	[20839]	Central American	Continental arc	CENTRAL AMERICAN VOLCANIC ARC / CENTRAL AMERICAN VOLCANIC ARC-SOUTHEASTERN SEGMENT / PANAMA	SANTA FE TRAVERSE	Tholeiitic	Basalt	51.3362	0.926903	20.2696	9.4874	0.203715	3.81966	11.0312	2.42421	0.33613	0.165009		3.57	286	0.11	3.61
s_PAN-05-040 [20839]	1139023	GeoRoc	-81.0516	8.54195	[20839]	Central American	Continental arc	CENTRAL AMERICAN VOLCANIC ARC / CENTRAL AMERICAN VOLCANIC ARC-SOUTHEASTERN SEGMENT / PANAMA	SANTA FE TRAVERSE	Tholeiitic	Basalt	48.0939	1.05848	18.1894	11.3161	0.215806	7.67653	10.8622	2.2711	0.164424	0.152092		4.15	137	0.18	2.11
s_PAN-05-055 [20839]	1139029	GeoRoc	-79.6659	9.03696	[20839]	Central American	Continental arc	CENTRAL AMERICAN VOLCANIC ARC / CENTRAL AMERICAN VOLCANIC ARC-SOUTHEASTERN SEGMENT / PANAMA	CANAL-TOUR	Calc-Alkaline	Basalt	51.1797	1.03177	17.162	9.19133	0.163448	7.74335	10.0623	2.69689	0.520991	0.248237		9.08	252	0.18	6.1
s_PAN-05-063 [20839]	1139034	GeoRoc	-79.5751	8.99261	[20839]	Central American	Continental arc	CENTRAL AMERICAN VOLCANIC ARC / CENTRAL AMERICAN VOLCANIC ARC-SOUTHEASTERN SEGMENT / PANAMA	CANAL-TOUR	Calc-Alkaline	Basalt	50.3674	1.12636	20.2957	9.22391	0.138138	5.11112	9.44655	3.43221	0.56318	0.295404		5.24	376	0.14	6.08
s_PAN-05-064 [20839]	1139035	GeoRoc	-79.6311	9.03461	[20839]	Central American	Continental arc	CENTRAL AMERICAN VOLCANIC ARC / CENTRAL AMERICAN VOLCANIC ARC-SOUTHEASTERN SEGMENT / PANAMA	CANAL-TOUR	Tholeiitic	Basalt	51.8366	1.9233	16.3532	11.3255	0.195416	4.92653	9.4828	3.31178	0.318836	0.326036		8.1	244	0.17	6.89
s_PAN-06-029 [20839]	1139047	GeoRoc	-82.4949	8.85158	[20839]	Central American	Continental arc	CENTRAL AMERICAN VOLCANIC ARC / CENTRAL AMERICAN VOLCANIC ARC-SOUTHEASTERN SEGMENT / PANAMA	BOQUETE	Tholeiitic	Basalt	49.0309	0.882147	20.4637	9.93181	0.184635	5.01593	11.1294	2.92339	0.266695	0.171301		3.13	422	0.1	1.66
s_PAN-06-030 [20839]	1139048	GeoRoc	-82.4155	8.74252	[20839]	Central American	Continental arc	CENTRAL AMERICAN VOLCANIC ARC / CENTRAL AMERICAN VOLCANIC ARC-SOUTHEASTERN SEGMENT / PANAMA	BOQUETE	Tholeiitic	Basalt	47.974	0.854473	17.6248	10.9258	0.205897	8.18441	12.0553	1.90455	0.113243	0.157511		1.21	164	0.35	1.36
s_PAN-06-031 [20839]	1139049	GeoRoc	-82.4155	8.74252	[20839]	Central American	Continental arc	CENTRAL AMERICAN VOLCANIC ARC / CENTRAL AMERICAN VOLCANIC ARC-SOUTHEASTERN SEGMENT / PANAMA	BOQUETE	Tholeiitic	Basalt	50.1524	0.954317	20.2132	10.3074	0.192894	4.11168	10.9442	2.74112	0.26396	0.118782		1.49	379	0.01	1.87
s_PAN-06-033 [20839]	1139050	GeoRoc	-82.2572	8.664	[20839]	Central American	Continental arc	CENTRAL AMERICAN VOLCANIC ARC / CENTRAL AMERICAN VOLCANIC ARC-SOUTHEASTERN SEGMENT / PANAMA	BOQUETE	Calc-Alkaline	Basalt	51.108	1.49835	18.873	10.8811	0.174465	3.4893	10.0061	3.18142	0.46182	0.326352		7.08	398	0.09	7.05
s_PAN-06-035 [20839]	1139052	GeoRoc	-82.1996	8.40458	[20839]	Central American	Continental arc	CENTRAL AMERICAN VOLCANIC ARC / CENTRAL AMERICAN VOLCANIC ARC-SOUTHEASTERN SEGMENT / PANAMA	PANAM	High-K calc-alkaline	Basalt	49.4834	1.3949	15.8632	13.5333	0.274908	5.48798	9.02106	2.56581	1.80217	0.573234		46.8	806	0.83	5.68
s_PAN-06-045 [20839]	1139059	GeoRoc	-81.7668	8.48228	[20839]	Central American	Continental arc	CENTRAL AMERICAN VOLCANIC ARC / CENTRAL AMERICAN VOLCANIC ARC-SOUTHEASTERN SEGMENT / PANAMA	HATO CHAME TRAVERSE	Tholeiitic	Basalt	49.6177	0.682244	19.9195	10.1568	0.175729	5.62334	11.6292	1.97437	0.155055	0.066157		1.69	322	0.13	1.16
s_PAN-06-056 [20839]	1139066	GeoRoc	-81.4767	8.40941	[20839]	Central American	Continental arc	CENTRAL AMERICAN VOLCANIC ARC / CENTRAL AMERICAN VOLCANIC ARC-SOUTHEASTERN SEGMENT / PANAMA	BUENOS AIRES TRAVERSE	Tholeiitic	Basalt	49.0253	0.880203	17.952	11.3226	0.214933	7.04162	11.1151	2.04698	0.235403	0.165806		1.89	277	0.38	2.07
s_PAN-06-057 [20839]	1139067	GeoRoc	-81.4767	8.40941	[20839]	Central American	Continental arc	CENTRAL AMERICAN VOLCANIC ARC / CENTRAL AMERICAN VOLCANIC ARC-SOUTHEASTERN SEGMENT / PANAMA	BUENOS AIRES TRAVERSE	Tholeiitic	Basalt	50.1578	0.925833	19.3102	10.1006	0.213654	5.30065	11.0896	2.37054	0.35609	0.174993		7.62	270	0.39	2.6
s_PAN-06-059 [20839]	1139069	GeoRoc	-81.5265	8.4075	[20839]	Central American	Continental arc	CENTRAL AMERICAN VOLCANIC ARC / CENTRAL AMERICAN VOLCANIC ARC-SOUTHEASTERN SEGMENT / PANAMA	BUENOS AIRES TRAVERSE	Calc-Alkaline	Basalt	47.2473	1.14698	18.6148	12.0284	0.231501	5.33505	11.8487	3.06213	0.284115	0.200985		4.09	465	0.6	2.35
s_PAN-06-064 [20839]	1139074	GeoRoc	-81.4898	8.25963	[20839]	Central American	Continental arc	CENTRAL AMERICAN VOLCANIC ARC / CENTRAL AMERICAN VOLCANIC ARC-SOUTHEASTERN SEGMENT / PANAMA	BUENOS AIRES TRAVERSE	High-K calc-alkaline	Basalt	50.3615	1.40567	14.1983	9.03684	0.151691	9.39474	9.89027	3.49901	1.36522	0.696768		27.05	747	0.37	29.1
s_PAN-06-089 [20839]	1139090	GeoRoc	-80.6312	8.59376	[20839]	Central American	Continental arc	CENTRAL AMERICAN VOLCANIC ARC / CENTRAL AMERICAN VOLCANIC ARC-SOUTHEASTERN SEGMENT / PANAMA	PENONOME LOOP	Tholeiitic	Basalt	48.893	0.861596	18.4257	11.1124	0.207613	5.87546	12.0104	2.10728	0.280278	0.226299		5.29	235	0.21	1.72
s_PAN-06-116 [20839]	1139097	GeoRoc	-82.3076	9.0191	[20839]	Central American	Continental arc	CENTRAL AMERICAN VOLCANIC ARC / CENTRAL AMERICAN VOLCANIC ARC-SOUTHEASTERN SEGMENT / PANAMA	BOCAS-CHIRIQUI GRANDE	Calc-Alkaline	Basalt	49.5028	1.35008	18.3181	10.9174	0.194329	4.848	11.762	2.37286	0.460253	0.274106		4.56	435	0.02	4.2
s_PAN-06-124 [20839]	1139104	GeoRoc	-82.1891	8.94991	[20839]	Central American	Continental arc	CENTRAL AMERICAN VOLCANIC ARC / CENTRAL AMERICAN VOLCANIC ARC-SOUTHEASTERN SEGMENT / PANAMA	BOCAS-CHIRIQUI GRANDE	Calc-Alkaline	Basalt	49.5547	1.06781	20.2469	9.92131	0.352481	4.43712	10.0561	3.73216	0.39395	0.237407		5.96	559	0.15	3.58
s_PAN-06-126 [20839]	1139106	GeoRoc	-82.2378	8.72917	[20839]	Central American	Continental arc	CENTRAL AMERICAN VOLCANIC ARC / CENTRAL AMERICAN VOLCANIC ARC-SOUTHEASTERN SEGMENT / PANAMA	CONTI. DIV.	Tholeiitic	Basalt	51.5171	0.752149	21.0808	9.16508	0.216372	3.68862	10.7671	2.4213	0.216372	0.175158		1.99	427	0.02	3.65
s_PAN-06-127 [20839]	1139107	GeoRoc	-82.2267	8.68168	[20839]	Central American	Continental arc	CENTRAL AMERICAN VOLCANIC ARC / CENTRAL AMERICAN VOLCANIC ARC-SOUTHEASTERN SEGMENT / PANAMA	CONTI. DIV.	Calc-Alkaline	Basalt	50.5353	0.896594	19.3583	10.0838	0.173206	4.71731	11.238	2.2313	0.631691	0.134489		8.57	418	0.02	3.93
s_PAN-06-130 [20839]	1139109	GeoRoc	-82.2118	8.65907	[20839]	Central American	Continental arc	CENTRAL AMERICAN VOLCANIC ARC / CENTRAL AMERICAN VOLCANIC ARC-SOUTHEASTERN SEGMENT / PANAMA	CONTI. DIV.	Tholeiitic	Basalt	48.7205	0.780777	20.9665	9.87756	0.260259	4.55974	13.117	1.56155	0.0624621	0.0936932		1.15	173	0.02	1.26
s_PAN-06-135 [20839]	1139114	GeoRoc	-82.2111	8.63542	[20839]	Central American	Continental arc	CENTRAL AMERICAN VOLCANIC ARC / CENTRAL AMERICAN VOLCANIC ARC-SOUTHEASTERN SEGMENT / PANAMA	CONTI. DIV.	Tholeiitic	Basalt	47.2093	0.795429	22.1997	9.65368	0.175614	4.24573	13.264	2.21067	0.144624	0.101236		1.15	226	0.03	1.13
s_PAN-06-188 [20839]	1139122	GeoRoc	-81.2362	8.45137	[20839]	Central American	Continental arc	CENTRAL AMERICAN VOLCANIC ARC / CENTRAL AMERICAN VOLCANIC ARC-SOUTHEASTERN SEGMENT / PANAMA	CANAZAS TRAVERSE	Tholeiitic	Basalt	50.815	1.08363	19.7473	10.4878	0.241976	3.73485	10.142	3.3561	0.189373	0.201997		1.68	551	0.12	2.95
s_PAN-06-189 [20839]	1139123	GeoRoc	-81.2122	8.41841	[20839]	Central American	Continental arc	CENTRAL AMERICAN VOLCANIC ARC / CENTRAL AMERICAN VOLCANIC ARC-SOUTHEASTERN SEGMENT / PANAMA	CANAZAS TRAVERSE	Calc-Alkaline	Basalt	50.823	0.945786	18.3337	10.5733	0.207865	5.12388	11.3598	2.02669	0.457303	0.148624		6.7	371	0.79	2.92
s_PAN-06-191 [20839]	1139125	GeoRoc	-81.1836	8.19953	[20839]	Central American	Continental arc	CENTRAL AMERICAN VOLCANIC ARC / CENTRAL AMERICAN VOLCANIC ARC-SOUTHEASTERN SEGMENT / PANAMA	PANAM	Calc-Alkaline	Basalt	49.6826	1.15044	18.2237	11.8562	0.244341	5.30423	10.4863	2.35178	0.498862	0.201581		8.76	351	0.2	4.06
s_PAN-06-192 [20839]	1139126	GeoRoc	-81.1512	8.19058	[20839]	Central American	Continental arc	CENTRAL AMERICAN VOLCANIC ARC / CENTRAL AMERICAN VOLCANIC ARC-SOUTHEASTERN SEGMENT / PANAMA	PANAM	Tholeiitic	Basalt	51.4392	0.804693	21.2989	8.77943	0.173162	3.30026	11.337	2.38352	0.356509	0.127325		5.04	283	0.07	1.67
s_PAN-06-167 [20839]	1139196	GeoRoc	-82.4554	8.80691	[20839]	Central American	Continental arc	CENTRAL AMERICAN VOLCANIC ARC / CENTRAL AMERICAN VOLCANIC ARC-SOUTHEASTERN SEGMENT / PANAMA / EL BARU(CHIRIQUI)	BARU	Calc-Alkaline	SHMB	52.709	0.841316	15.5086	7.71063	0.121636	9.35584	9.0923	2.87872	1.49004	0.291927		25.11	643	0.18	6.69
s_SC5K [20782]	1180874	GeoRoc	-87.01	12.6998	[20782]	Central American	Continental arc	CENTRAL AMERICAN VOLCANIC ARC / CENTRAL AMERICAN VOLCANIC ARC-NORTHWESTERN SEGMENT / NICARAGUA / SAN CRISTOBAL		Calc-Alkaline	Basalt	51.5669	0.945427	18.9907	10.3283	0.215804	4.14138	10.0503	2.87739	0.678241	0.205528	0.29	14	601
s_SC5J [20782]	1180875	GeoRoc	-87.01	12.6998	[20782]	Central American	Continental arc	CENTRAL AMERICAN VOLCANIC ARC / CENTRAL AMERICAN VOLCANIC ARC-NORTHWESTERN SEGMENT / NICARAGUA / SAN CRISTOBAL		Calc-Alkaline	Basalt	51.7092	1.09975	18.6751	10.6502	0.217876	3.60014	9.99115	3.05026	0.767752	0.238626	0.98	15	646	0.5	1
s_SC5C [20782]	1180876	GeoRoc	-87.01	12.6998	[20782]	Central American	Continental arc	CENTRAL AMERICAN VOLCANIC ARC / CENTRAL AMERICAN VOLCANIC ARC-NORTHWESTERN SEGMENT / NICARAGUA / SAN CRISTOBAL		Calc-Alkaline	Basalt	48.6547	0.87103	20.5973	10.0687	0.194701	4.77529	12.0305	2.23394	0.430391	0.143464	0.76	9	407
s_SC11D [20782]	1180877	GeoRoc	-87.0054	12.6916	[20782]	Central American	Continental arc	CENTRAL AMERICAN VOLCANIC ARC / CENTRAL AMERICAN VOLCANIC ARC-NORTHWESTERN SEGMENT / NICARAGUA / SAN CRISTOBAL		Calc-Alkaline	Basalt	49.8798	1.00913	18.7821	10.9599	0.216242	4.91178	10.7915	2.67728	0.586942	0.18535	0.51	11	484
s_GPA07 [10496]	124387	GeoRoc	-90.6	14.38	[10496][5645]	Central American	Continental arc	CENTRAL AMERICAN VOLCANIC ARC / CENTRAL AMERICAN VOLCANIC ARC-NORTHWESTERN SEGMENT / GUATEMALA / PACAYA		Calc-Alkaline	Basalt	50.9607	1.13111	20.3802	9.08672	0.151488	3.42364	10.281	3.51453	0.828137	0.242382		12.9	441		3.46
s_CN-92-2 [5812]	145872	GeoRoc	-86.7	12.5	[5812]	Central American	Continental arc	CENTRAL AMERICAN VOLCANIC ARC / CENTRAL AMERICAN VOLCANIC ARC-NORTHWESTERN SEGMENT / NICARAGUA / CERRO NEGRO		Calc-Alkaline	Basalt	50.0506	0.766595	20.6577	10.0965	0.191649	3.95402	11.3678	2.2897	0.494252	0.131128		7.64	392	0.376	1.32
s_TE112 [14081]	151520	GeoRoc	-86.85	12.6	[14081]	Central American	Continental arc	CENTRAL AMERICAN VOLCANIC ARC / CENTRAL AMERICAN VOLCANIC ARC-NORTHWESTERN SEGMENT / NICARAGUA / TELICA		Calc-Alkaline	Basalt	51.2496	0.848834	21.6303	8.52563	0.199726	3.04582	10.6154	3.11572	0.61915	0.149794		6.98	531.24	0.32	0.72
s_TE119 [14081]	151522	GeoRoc	-86.85	12.6	[14081]	Central American	Continental arc	CENTRAL AMERICAN VOLCANIC ARC / CENTRAL AMERICAN VOLCANIC ARC-NORTHWESTERN SEGMENT / NICARAGUA / TELICA		Calc-Alkaline	Basalt	50.0551	0.847196	19.8587	10.6007	0.201713	4.57889	10.1663	2.80381	0.736253	0.151285		10.3	544.61	0.35	0.88
s_TE123 [14081] / s_NIC-TE123 [20997]	151523	GeoRoc	-86.85	12.6	[14081][20997]	Central American	Continental arc	CENTRAL AMERICAN VOLCANIC ARC / CENTRAL AMERICAN VOLCANIC ARC-NORTHWESTERN SEGMENT / NICARAGUA / TELICA		Calc-Alkaline	Basalt	51.4865	1.16331	18.1316	9.39223	0.160456	5.16469	10.4497	2.73779	1.13322	0.180514		22.43	568.29	0.88	7.26
s_TE124 [14081]	151524	GeoRoc	-86.85	12.6	[14081]	Central American	Continental arc	CENTRAL AMERICAN VOLCANIC ARC / CENTRAL AMERICAN VOLCANIC ARC-NORTHWESTERN SEGMENT / NICARAGUA / TELICA		Calc-Alkaline	Basalt	50.6653	1.47394	17.0455	10.1902	0.160428	6.26673	10.4078	2.74734	0.872329	0.170455		15.78	390.83	0.57	9.78
s_MV31 [22129]	1576268	GeoRoc	-85.177	10.718	[22129]	Central American	Continental arc	CENTRAL AMERICAN VOLCANIC ARC / CENTRAL AMERICAN VOLCANIC ARC-SOUTHEASTERN SEGMENT / COSTA RICA / MIRAVALLES	CERRO LA MONTANOSA	Calc-Alkaline	Basalt	49.1068	0.874366	19.1649	10.0521	0.193174	5.89689	11.5904	2.46043	0.457517	0.203341	1.08	7.3	432	0.16	2.7
s_500 [23384]	1657191	GeoRoc	-86.3	12.3	[23384]	Central American	Continental arc	CENTRAL AMERICAN VOLCANIC ARC / CENTRAL AMERICAN VOLCANIC ARC-NORTHWESTERN SEGMENT / NICARAGUA / MATEARE FORMATION	CHILTEPE VOLCANIC COMPLEX	Calc-Alkaline	Basalt	50.9561	0.894148	17.9343	11.2225	0.205551	4.94351	11.1409	2.02468	0.554988	0.123331	1.13	8.46047	427.195	0.4191	0.88013
s_653 [23384]	1657194	GeoRoc	-86.3	12.3	[23384]	Central American	Continental arc	CENTRAL AMERICAN VOLCANIC ARC / CENTRAL AMERICAN VOLCANIC ARC-NORTHWESTERN SEGMENT / NICARAGUA / MATEARE FORMATION	CHILTEPE VOLCANIC COMPLEX	Calc-Alkaline	Basalt	50.3312	0.814585	20.1712	10.2531	0.183282	3.88964	11.6384	2.17902	0.427657	0.112005	0.82	6.12457	340.741	0.279296	0.668639
s_649 [23384]	1657198	GeoRoc	-86.3	12.3	[23384]	Central American	Continental arc	CENTRAL AMERICAN VOLCANIC ARC / CENTRAL AMERICAN VOLCANIC ARC-NORTHWESTERN SEGMENT / NICARAGUA / MATEARE FORMATION	CHILTEPE VOLCANIC COMPLEX	Calc-Alkaline	Basalt	51.4692	0.766824	21.8085	8.81952	0.184038	3.0264	10.9093	2.33114	0.562338	0.122692	1.46	8.81576	403.799	0.39547	0.991573
s_276 [23384]	1657219	GeoRoc	-86.3	12.3	[23384]	Central American	Continental arc	CENTRAL AMERICAN VOLCANIC ARC / CENTRAL AMERICAN VOLCANIC ARC-NORTHWESTERN SEGMENT / NICARAGUA / MATEARE FORMATION	CHILTEPE VOLCANIC COMPLEX	Calc-Alkaline	Basalt	51.6065	1.06416	16.1144	12.5263	0.222966	4.95593	10.3578	2.40195	0.618224	0.131753	0.57	10.3774	482.951	0.576632	1.3011
s_275 [23384]	1657232	GeoRoc	-86.3	12.3	[23384]	Central American	Continental arc	CENTRAL AMERICAN VOLCANIC ARC / CENTRAL AMERICAN VOLCANIC ARC-NORTHWESTERN SEGMENT / NICARAGUA / MATEARE FORMATION	CHILTEPE VOLCANIC COMPLEX	Calc-Alkaline	Basalt	50.3793	0.899449	17.7846	11.6087	0.20442	4.92653	11.4169	2.12597	0.521271	0.132873	1.22	11.9691	572.762	0.58149	2.1762
s_851 [23384]	1657396	GeoRoc	-86.3	12	[23384]	Central American	Continental arc	CENTRAL AMERICAN VOLCANIC ARC / CENTRAL AMERICAN VOLCANIC ARC-NORTHWESTERN SEGMENT / NICARAGUA / NEJAPA-MIRAFLORES		Tholeiitic	Basalt	48.1958	0.879375	16.3584	9.62422	0.159886	9.67313	12.9708	1.80871	0.229837	0.099929	0.6	4.11272	136.067	0.119984	3.00825
s_839 [23384]	1657398	GeoRoc	-86.3	12	[23384]	Central American	Continental arc	CENTRAL AMERICAN VOLCANIC ARC / CENTRAL AMERICAN VOLCANIC ARC-NORTHWESTERN SEGMENT / NICARAGUA / NEJAPA-MIRAFLORES		Tholeiitic	Basalt	49.4116	1.23655	16.4169	10.3353	0.170905	8.20343	11.5512	2.16144	0.34181	0.170905	0.52	6.43664	194.63	0.150809	9.06812
s_823 [23384]	1657408	GeoRoc	-86.3	12	[23384]	Central American	Continental arc	CENTRAL AMERICAN VOLCANIC ARC / CENTRAL AMERICAN VOLCANIC ARC-NORTHWESTERN SEGMENT / NICARAGUA / NEJAPA-MIRAFLORES		Tholeiitic	Basalt	46.9534	1.05547	16.013	11.7525	0.19099	10.5949	11.2885	1.93001	0.130678	0.0904591	0.21	2.19655	64.8013	0.0473	2.42321
s_834 [23384]	1657413	GeoRoc	-86.3	12	[23384]	Central American	Continental arc	CENTRAL AMERICAN VOLCANIC ARC / CENTRAL AMERICAN VOLCANIC ARC-NORTHWESTERN SEGMENT / NICARAGUA / NEJAPA-MIRAFLORES		Calc-Alkaline	Basalt	48.2948	0.831115	17.0529	10.2496	0.190255	8.06081	12.4667	2.21297	0.470631	0.170228	0.2	8.33867	354.238	0.172219	3.73893
s_858 [23384]	1657428	GeoRoc	-86.3	12	[23384]	Central American	Continental arc	CENTRAL AMERICAN VOLCANIC ARC / CENTRAL AMERICAN VOLCANIC ARC-NORTHWESTERN SEGMENT / NICARAGUA / NEJAPA-MIRAFLORES		Tholeiitic	Basalt	47.8952	0.622537	14.7602	10.3546	0.190778	10.7739	13.7862	1.2752	0.251023	0.0903583	0.41	5.15161	150.606	0.118606	0.627342
s_859 [23384]	1657429	GeoRoc	-86.3	12	[23384]	Central American	Continental arc	CENTRAL AMERICAN VOLCANIC ARC / CENTRAL AMERICAN VOLCANIC ARC-NORTHWESTERN SEGMENT / NICARAGUA / NEJAPA-MIRAFLORES		Calc-Alkaline	Basalt	48.0329	0.700918	18.5042	11.0835	0.200262	6.37836	12.5564	2.01264	0.430564	0.100111	0.41	7.1557	368.621	0.303913	0.779579
s_827 [23384]	1657441	GeoRoc	-86.3	12	[23384]	Central American	Continental arc	CENTRAL AMERICAN VOLCANIC ARC / CENTRAL AMERICAN VOLCANIC ARC-NORTHWESTERN SEGMENT / NICARAGUA / NEJAPA-MIRAFLORES		Tholeiitic	Basalt	47.5614	0.729561	15.4007	10.344	0.189886	9.83408	14.0116	1.51909	0.299819	0.109934	0.3	5.50405	217.082	0.169862	1.30624
s_815 A [23384]	1657448	GeoRoc	-86.3	12	[23384]	Central American	Continental arc	CENTRAL AMERICAN VOLCANIC ARC / CENTRAL AMERICAN VOLCANIC ARC-NORTHWESTERN SEGMENT / NICARAGUA / NEJAPA-MIRAFLORES		Calc-Alkaline	Basalt	49.633	0.748839	16.7241	10.9781	0.19969	6.87933	12.4108	1.85712	0.449303	0.119814	0.36	9.43029	296.549	0.267346	0.988312
s_815 B [23384]	1657449	GeoRoc	-86.3	12	[23384]	Central American	Continental arc	CENTRAL AMERICAN VOLCANIC ARC / CENTRAL AMERICAN VOLCANIC ARC-NORTHWESTERN SEGMENT / NICARAGUA / NEJAPA-MIRAFLORES		Calc-Alkaline	Basalt	48.2186	0.711159	18.7205	11.1252	0.210343	6.05988	12.4102	1.98323	0.460751	0.100114	0.35	7.8097	406.164	0.288349	0.851518
s_S12 [23384]	1657469	GeoRoc	-86.3	12	[23384]	Central American	Continental arc	CENTRAL AMERICAN VOLCANIC ARC / CENTRAL AMERICAN VOLCANIC ARC-NORTHWESTERN SEGMENT / NICARAGUA / NEJAPA-MIRAFLORES		Calc-Alkaline	Basalt	47.6719	0.756376	15.6318	10.5459	0.191615	10.6699	12.102	1.79513	0.473996	0.16136	0.9	9.19664	360.741	0.241933	2.73925
s_S14 [23384]	1657474	GeoRoc	-86.3	12	[23384]	Central American	Continental arc	CENTRAL AMERICAN VOLCANIC ARC / CENTRAL AMERICAN VOLCANIC ARC-NORTHWESTERN SEGMENT / NICARAGUA / NEJAPA-MIRAFLORES		Calc-Alkaline	Basalt	49.089	0.759109	16.8522	9.93936	0.192308	7.68218	12.4494	2.27733	0.55668	0.202429	1.05	11.5458	392.074	0.278332	3.32407
s_829L [23853]	1779805	GeoRoc	-90.9	14.5	[23853]	Central American	Continental arc	CENTRAL AMERICAN VOLCANIC ARC / CENTRAL AMERICAN VOLCANIC ARC-NORTHWESTERN SEGMENT / GUATEMALA / FUEGO		Calc-Alkaline	Basalt	50.5008	0.971662	19.5742	9.66571	0.161637	5.6972	9.15298	3.45039	0.662201	0.163195	0.0916	11.4077	329.307	0.487078	1.68794
s_VF74-169 [23853]	1779806	GeoRoc	-90.9	14.5	[23853]	Central American	Continental arc	CENTRAL AMERICAN VOLCANIC ARC / CENTRAL AMERICAN VOLCANIC ARC-NORTHWESTERN SEGMENT / GUATEMALA / FUEGO		Calc-Alkaline	Basalt	50.6287	0.95108	19.9544	9.37054	0.160548	5.49827	9.20972	3.38706	0.673263	0.166454	-0.183993	9.69401	319.697	0.407949	1.61523
s_CH031677 [24679]	2012594	GeoRoc	-83.5055	9.40772	[24679]	Central American	Continental arc	CENTRAL AMERICAN VOLCANIC ARC / CENTRAL AMERICAN VOLCANIC ARC-SOUTHEASTERN SEGMENT / COSTA RICA	LOHMANN PEAK SUMMIT, TALAMANCA CORDILLERA	Calc-Alkaline	Basalt	50.4974	0.80506	22.0285	8.77664	0.201265	3.15986	10.6771	2.90828	0.825186	0.120759		5.85	564.84	0.08	1.17
s_E031655 [24679]	2012595	GeoRoc	-83.4553	9.36948	[24679]	Central American	Continental arc	CENTRAL AMERICAN VOLCANIC ARC / CENTRAL AMERICAN VOLCANIC ARC-SOUTHEASTERN SEGMENT / COSTA RICA	ENA PEAK, TALAMANCA CORDILLERA	Calc-Alkaline	Basalt	50.9156	0.850111	20.3723	9.99959	0.222648	4.25055	10.3127	2.30744	0.657824	0.111324		9.88	532	0.08	1.41
s_C031625A [24679]	2012597	GeoRoc	-83.6607	9.56863	[24679]	Central American	Continental arc	CENTRAL AMERICAN VOLCANIC ARC / CENTRAL AMERICAN VOLCANIC ARC-SOUTHEASTERN SEGMENT / COSTA RICA	SOUTHERN CUERICI PEAK, TALAMANCA CORDILLERA	Tholeiitic	Basalt	46.9592	0.90092	20.4074	10.8494	0.212577	5.22331	13.3114	1.81196	0.172086	0.151841		0.4	318.68	0.06	2.45
s_K031607 [24679]	2012598	GeoRoc	-83.061	9.19167	[24679]	Central American	Continental arc	CENTRAL AMERICAN VOLCANIC ARC / CENTRAL AMERICAN VOLCANIC ARC-SOUTHEASTERN SEGMENT / COSTA RICA	KASIR PEAK, TALAMANCA CORDILLERA	Calc-Alkaline	Basalt	49.678	0.927619	19.6312	10.5654	0.191573	4.07346	11.5952	2.45012	0.746128	0.141159		6.6	700.63	0.06	1.49
s_K031604 [24679]	2012599	GeoRoc	-83.0633	9.17464	[24679]	Central American	Continental arc	CENTRAL AMERICAN VOLCANIC ARC / CENTRAL AMERICAN VOLCANIC ARC-SOUTHEASTERN SEGMENT / COSTA RICA	BEKOM PEAK, TALAMANCA CORDILLERA	High-K calc-alkaline	Basalt	51.1849	0.914197	18.9543	8.79364	0.182839	5.09919	9.81238	2.63086	2.10265	0.325048		37.79	1562.79	0.35	6.1
s_C031636 [24679]	2012605	GeoRoc	-83.6302	9.57637	[24679]	Central American	Continental arc	CENTRAL AMERICAN VOLCANIC ARC / CENTRAL AMERICAN VOLCANIC ARC-SOUTHEASTERN SEGMENT / COSTA RICA	CUERICI PEAK, TALAMANCA CORDILLERA	High-K calc-alkaline	Basalt	49.2627	0.947751	18.5576	10.2286	0.183436	6.18586	10.1093	2.2318	1.84455	0.448398		49.2	906.15	0.53	7.83
s_ECH031691 [24679]	2012607	GeoRoc	-82.814	9.01956	[24679]	Central American	Continental arc	CENTRAL AMERICAN VOLCANIC ARC / CENTRAL AMERICAN VOLCANIC ARC-SOUTHEASTERN SEGMENT / COSTA RICA	ECHANDI PEAK, TALAMANCA CORDILLERA	Calc-Alkaline	SHMB	52.2608	0.977598	15.9267	8.19745	0.162933	8.24848	9.51121	2.95316	1.29328	0.468432		18.99	1069.15	0.04	13.37
s_C991504 [24679]	2012615	GeoRoc	-83.7027	9.52624	[24679]	Central American	Continental arc	CENTRAL AMERICAN VOLCANIC ARC / CENTRAL AMERICAN VOLCANIC ARC-SOUTHEASTERN SEGMENT / COSTA RICA	ALTO MACHO MORA, TALAMANCA CORDILLERA	Tholeiitic	Basalt	48.958	0.844623	19.0241	10.9526	0.261431	6.67654	10.6583	2.192	0.291596	0.140771		1.65	660.5	0.04	1.84
s_GUA3 [10496]	211201	GeoRoc	-90.6	14.38	[10496][13434]	Central American	Continental arc	CENTRAL AMERICAN VOLCANIC ARC / CENTRAL AMERICAN VOLCANIC ARC-NORTHWESTERN SEGMENT / GUATEMALA / PACAYA		Calc-Alkaline	Basalt	50.1257	1.15953	20.0631	9.38647	0.159568	3.38285	10.957	3.69135	0.861669	0.212758			403		3.29
s_GUA5 [10496]	211203	GeoRoc	-90.2889	14.2625	[10496][13434]	Central American	Continental arc	CENTRAL AMERICAN VOLCANIC ARC / CENTRAL AMERICAN VOLCANIC ARC-NORTHWESTERN SEGMENT / GUATEMALA / CUILAPA SUR II	CERRO CUILAPA SUR II	Calc-Alkaline	Basalt	50.8722	1.31925	17.5358	9.29666	0.162369	6.74846	8.85925	3.81567	1.08584	0.304442			419		6.57
s_PELE_1116 [25101]	2125659	GeoRoc	-86	12	[25101]	Central American	Continental arc	CENTRAL AMERICAN VOLCANIC ARC / CENTRAL AMERICAN VOLCANIC ARC-NORTHWESTERN SEGMENT / NICARAGUA / MASAYA	LAVA LAKE	High-K calc-alkaline	Basalt	51.4846	1.41747	14.0836	14.1822	0.263245	4.8599	8.95032	2.93619	1.49847	0.323994		26.77	1012.55		3.4
s_PELE_0117 [25101]	2125660	GeoRoc	-86	12	[25101]	Central American	Continental arc	CENTRAL AMERICAN VOLCANIC ARC / CENTRAL AMERICAN VOLCANIC ARC-NORTHWESTERN SEGMENT / NICARAGUA / MASAYA	LAVA LAKE	High-K calc-alkaline	Basalt	51.3985	1.46708	14.0739	14.0896	0.313652	4.89702	8.94415	2.99487	1.48732	0.333888		24.47	993.73		3.44
s_PELE_0118 [25101]	2125661	GeoRoc	-86	12	[25101]	Central American	Continental arc	CENTRAL AMERICAN VOLCANIC ARC / CENTRAL AMERICAN VOLCANIC ARC-NORTHWESTERN SEGMENT / NICARAGUA / MASAYA	LAVA LAKE	High-K calc-alkaline	Basalt	51.1464	1.4117	14.1475	14.4649	0.243748	4.96636	8.86632	2.98591	1.45233	0.314841		27.69	990.62		3.42
s_LL-MG [25101]	2125662	GeoRoc	-86	12	[25101]	Central American	Continental arc	CENTRAL AMERICAN VOLCANIC ARC / CENTRAL AMERICAN VOLCANIC ARC-NORTHWESTERN SEGMENT / NICARAGUA / MASAYA	LAVA LAKE	Calc-Alkaline	Basalt	51.7112	1.31247	14.0535	13.8114	0.212014	4.96718	9.12669	3.09944	1.39323	0.312973		25.99	951.11		3.22
s_MTL-MG [25101]	2125677	GeoRoc	-86	12	[25101]	Central American	Continental arc	CENTRAL AMERICAN VOLCANIC ARC / CENTRAL AMERICAN VOLCANIC ARC-NORTHWESTERN SEGMENT / NICARAGUA / MASAYA / MASAYA TRIPLE LAYER		Calc-Alkaline	Basalt	51.0952	1.44922	14.5929	13.9222	0.291858	4.82068	9.05765	3.11986	1.31839	0.332114		24.89	883.35		4.15
s_P-153 [14915]	215521	GeoRoc	-84.3241	10.3899	[14915][11572]	Central American	Continental arc	CENTRAL AMERICAN VOLCANIC ARC / CENTRAL AMERICAN VOLCANIC ARC-SOUTHEASTERN SEGMENT / COSTA RICA / AZ JUAN MURILLO		High-K calc-alkaline	Basalt	47.4196	1.55457	14.7024	10.1496	0.172731	10.435	11.4815	2.26582	1.28024	0.538513	0.44	35	637.63		18.57
s_P-154B [14915]	215522	GeoRoc	-84.2753	10.4455	[14915][11572]	Central American	Continental arc	CENTRAL AMERICAN VOLCANIC ARC / CENTRAL AMERICAN VOLCANIC ARC-SOUTHEASTERN SEGMENT / COSTA RICA / AZ PITAL		Calc-Alkaline	Basalt	51.0637	1.45547	15.9695	8.80389	0.142494	8.62088	9.23157	2.98219	1.28245	0.447838	0.6	26	600.65		19.77
s_P-155A [14915]	215523	GeoRoc	-84.3428	10.458	[14915][11572]	Central American	Continental arc	CENTRAL AMERICAN VOLCANIC ARC / CENTRAL AMERICAN VOLCANIC ARC-SOUTHEASTERN SEGMENT / COSTA RICA / AZ C. CHILES		Calc-Alkaline	Basalt	50.3838	1.29977	17.03	9.32342	0.143281	6.96961	10.306	3.06008	1.04391	0.440078	0.61	19	571.42		16.39
s_P-132B [14915]	215528	GeoRoc	-83.5289	10.5813	[14915][11572]	Central American	Continental arc	CENTRAL AMERICAN VOLCANIC ARC / CENTRAL AMERICAN VOLCANIC ARC-SOUTHEASTERN SEGMENT / COSTA RICA / TORTUGERO		Calc-Alkaline	Basalt	47.5674	1.64992	14.1955	9.85637	0.155653	11.6947	11.0721	2.19989	1.05844	0.549973	1.78	17	542.09		23.49
s_TC-3 [14915]	215530	GeoRoc	-83.2715	9.0907	[14915][11572]	Central American	Continental arc	CENTRAL AMERICAN VOLCANIC ARC / CENTRAL AMERICAN VOLCANIC ARC-SOUTHEASTERN SEGMENT / COSTA RICA		High-K calc-alkaline	Basalt	51.3098	0.928591	18.4067	9.45205	0.196036	4.66359	9.85338	2.9199	1.85718	0.412707	1.17	38	802.24		5.15
s_M57AKH [14915]	215546	GeoRoc	-82.474	8.796	[14915][11572]	Central American	Continental arc	CENTRAL AMERICAN VOLCANIC ARC / CENTRAL AMERICAN VOLCANIC ARC-SOUTHEASTERN SEGMENT / PANAMA / TIZINGAL VOLCANIC COMPLEX		Calc-Alkaline	SHMB	53.3034	0.874827	15.8893	7.65487	0.132241	8.555	9.13482	3.00086	1.16983	0.284827	0.44	22	636.59		9.65
s_CT6A [9608]	262719	GeoRoc	-84.733	10.467	[9608]	Central American	Continental arc	CENTRAL AMERICAN VOLCANIC ARC / CENTRAL AMERICAN VOLCANIC ARC-NORTHWESTERN SEGMENT / COSTA RICA / ARENAL		Tholeiitic	Basalt	51.3322	0.674842	19.4206	9.15178	0.162928	5.90361	10.369	2.41374	0.424416	0.146836		6.45	324	0.154
s_CT7B [9608]	262723	GeoRoc	-84.733	10.467	[9608]	Central American	Continental arc	CENTRAL AMERICAN VOLCANIC ARC / CENTRAL AMERICAN VOLCANIC ARC-NORTHWESTERN SEGMENT / COSTA RICA / ARENAL		Tholeiitic	Basalt	51.5052	0.657965	20.497	8.68034	0.15969	5.37692	10.1777	2.39536	0.400237	0.149583		6.66	326	0.181
s_CT7C [9608]	262724	GeoRoc	-84.733	10.467	[9608]	Central American	Continental arc	CENTRAL AMERICAN VOLCANIC ARC / CENTRAL AMERICAN VOLCANIC ARC-NORTHWESTERN SEGMENT / COSTA RICA / ARENAL		Tholeiitic	Basalt	51.953	0.701479	19.2931	9.11442	0.175122	5.64943	9.84445	2.66147	0.465014	0.142472		7.49	347	0.174
s_CT7D [9608]	262725	GeoRoc	-84.733	10.467	[9608]	Central American	Continental arc	CENTRAL AMERICAN VOLCANIC ARC / CENTRAL AMERICAN VOLCANIC ARC-NORTHWESTERN SEGMENT / COSTA RICA / ARENAL		Tholeiitic	Basalt	51.887	0.718482	19.1796	9.30291	0.17436	5.61158	9.93049	2.59535	0.45093	0.149308		7.26	340	0.167
s_CT9A [9608]	262739	GeoRoc	-84.733	10.467	[9608]	Central American	Continental arc	CENTRAL AMERICAN VOLCANIC ARC / CENTRAL AMERICAN VOLCANIC ARC-NORTHWESTERN SEGMENT / COSTA RICA / ARENAL		Tholeiitic	Basalt	51.8091	0.697508	19.5811	8.9431	0.172086	5.60043	10.3252	2.35218	0.359446	0.159867		5.46	272	0.131
s_CT9B [9608]	262741	GeoRoc	-84.733	10.467	[9608]	Central American	Continental arc	CENTRAL AMERICAN VOLCANIC ARC / CENTRAL AMERICAN VOLCANIC ARC-NORTHWESTERN SEGMENT / COSTA RICA / ARENAL		Tholeiitic	Basalt	51.5743	0.677596	18.839	8.92664	0.175223	6.08722	10.9084	2.3093	0.353484	0.148889		7.15	302	0.158
s_CAS8B [9608]	262750	GeoRoc	-84.733	10.467	[9608]	Central American	Continental arc	CENTRAL AMERICAN VOLCANIC ARC / CENTRAL AMERICAN VOLCANIC ARC-NORTHWESTERN SEGMENT / COSTA RICA / ARENAL		Tholeiitic	Basalt	51.8659	0.637945	19.189	9.4422	0.18227	6.25794	9.40716	2.45052	0.41517	0.151892		7.293	348.791	0.177	2.445
s_CAS9AL [9608]	262753	GeoRoc	-84.733	10.467	[9608]	Central American	Continental arc	CENTRAL AMERICAN VOLCANIC ARC / CENTRAL AMERICAN VOLCANIC ARC-NORTHWESTERN SEGMENT / COSTA RICA / ARENAL		Tholeiitic	Basalt	51.6906	0.612932	22.4027	8.38711	0.163449	3.7491	9.96014	2.48237	0.408621	0.143017		8.07	692.791	0.27	2.35
s_CAS10SILIC [9608]	262763	GeoRoc	-84.733	10.467	[9608]	Central American	Continental arc	CENTRAL AMERICAN VOLCANIC ARC / CENTRAL AMERICAN VOLCANIC ARC-NORTHWESTERN SEGMENT / COSTA RICA / ARENAL		Tholeiitic	Basalt	50.7466	0.660895	20.9758	9.33537	0.162682	5.59219	9.90326	2.20637	0.315196	0.101676		5.7	327.338	0.131	2.48
s_CAS12 [9608]	262774	GeoRoc	-84.733	10.467	[9608]	Central American	Continental arc	CENTRAL AMERICAN VOLCANIC ARC / CENTRAL AMERICAN VOLCANIC ARC-NORTHWESTERN SEGMENT / COSTA RICA / ARENAL		Tholeiitic	Basalt	51.2911	0.699658	20.6811	9.3943	0.164625	5.73102	9.43509	2.2636	0.216071	0.123469		3.428	277.77	0.144	2.736
s_JAR12L [9608]	262777	GeoRoc	-84.733	10.467	[9608]	Central American	Continental arc	CENTRAL AMERICAN VOLCANIC ARC / CENTRAL AMERICAN VOLCANIC ARC-NORTHWESTERN SEGMENT / COSTA RICA / ARENAL		Calc-Alkaline	Basalt	50.3995	0.750566	19.3626	9.81035	0.172427	6.05524	10.4268	2.44441	0.43614	0.141999		5.239	408.644	0.176	3.126
s_ET_79_14 [9608]	262790	GeoRoc	-84.733	10.467	[9608]	Central American	Continental arc	CENTRAL AMERICAN VOLCANIC ARC / CENTRAL AMERICAN VOLCANIC ARC-NORTHWESTERN SEGMENT / COSTA RICA / ARENAL		Tholeiitic	Basalt	51.5479	0.746775	23.8968	10.4279	0.184136	3.53951	7.24269	2.27101	0.0716086	0.0716086		1.109	273.873	0.024	3.887
s_MS7 [14081] / s_NIC-MS7 [20997]	271792	GeoRoc	-86.15	11.983	[14081][20997]	Central American	Continental arc	CENTRAL AMERICAN VOLCANIC ARC / CENTRAL AMERICAN VOLCANIC ARC-NORTHWESTERN SEGMENT / NICARAGUA / MASAYA	SHIELD VOLCANO	Calc-Alkaline	Basalt	50.5754	1.01557	16.4522	11.4219	0.223426	5.39268	10.7651	2.90453	1.05619	0.192958		18.76	730.85	0.71	2.36
s_SM-05-04 [15756]	279868	GeoRoc	-91.55	14.76	[15756]	Central American	Continental arc	CENTRAL AMERICAN VOLCANIC ARC / CENTRAL AMERICAN VOLCANIC ARC-NORTHWESTERN SEGMENT / GUATEMALA / SANTA MARIA	NW WALL OF THE 1902 ERUPTION CRATER	Calc-Alkaline	Basalt	51.7637	0.98782	19.0399	8.64438	0.150755	5.35335	9.47921	3.5343	0.821987	0.224543	-0.21	12.2538	458.748	0.664616	4.76934
s_SM-05-02 [15756]	279869	GeoRoc	-91.55	14.76	[15756]	Central American	Continental arc	CENTRAL AMERICAN VOLCANIC ARC / CENTRAL AMERICAN VOLCANIC ARC-NORTHWESTERN SEGMENT / GUATEMALA / SANTA MARIA	NW WALL OF THE 1902 ERUPTION CRATER	Calc-Alkaline	Basalt	51.632	0.993393	19.0371	8.64226	0.149974	5.32054	9.5329	3.62826	0.83747	0.226057	-0.25	12.4805	481.208	0.575713	3.98758
s_VF74-27 [23853] / s_VF7427 [13434] / s_GU-74-27(VF) [20997]	298406	GeoRoc	-90.9	14.5	[23853][13434][20997]	Central American	Continental arc	CENTRAL AMERICAN VOLCANIC ARC / CENTRAL AMERICAN VOLCANIC ARC-NORTHWESTERN SEGMENT / GUATEMALA / FUEGO		Calc-Alkaline	Basalt	48.9006	0.889035	18.4011	10.961	0.175429	8.16441	8.79997	3.00757	0.566462	0.134405	-0.272727	8.2545	283.847	0.343896	1.36932
s_CO-3 [23853] / s_SALCO3 [3439] / s_SAL-CON-3 [20997]	43843	GeoRoc	-87.85	13.283	[23853][3439][20997][4791]	Central American	Continental arc	CENTRAL AMERICAN VOLCANIC ARC / CENTRAL AMERICAN VOLCANIC ARC-NORTHWESTERN SEGMENT / EL SALVADOR / CONCHAGUA		Calc-Alkaline	Basalt	51.162	0.741803	19.256	9.81554	0.185061	5.38351	10.1863	2.50541	0.60522	0.159153	0.0951	9.76629	534.494	0.242053	1.27471
s_TE3 [14081] / s_NITE3 [3439]	43848	GeoRoc	-86.85	12.6	[14081][3439][3474]	Central American	Continental arc	CENTRAL AMERICAN VOLCANIC ARC / CENTRAL AMERICAN VOLCANIC ARC-NORTHWESTERN SEGMENT / NICARAGUA / TELICA		Calc-Alkaline	Basalt	49.4586	0.80095	18.4218	10.1034	0.180214	5.89699	11.6138	2.43288	0.941116	0.150178		15.71	538.3	0.46	1.59
s_TE6 [14081] / s_NITE6 [3439] / s_NIC-TE6 [20997] / s_TE-6 [2492]	43849	GeoRoc	-86.85	12.6	[14081][3439][20997][3474][2492]	Central American	Continental arc	CENTRAL AMERICAN VOLCANIC ARC / CENTRAL AMERICAN VOLCANIC ARC-NORTHWESTERN SEGMENT / NICARAGUA / TELICA		Calc-Alkaline	Basalt	50.5232	1.44639	16.6737	10.4443	0.16071	6.48867	10.3457	2.84256	0.883905	0.190843		13.98	401.36	0.53	10.5
s_TE7 [14081]	448032	GeoRoc	-86.85	12.6	[14081]	Central American	Continental arc	CENTRAL AMERICAN VOLCANIC ARC / CENTRAL AMERICAN VOLCANIC ARC-NORTHWESTERN SEGMENT / NICARAGUA / TELICA		Calc-Alkaline	Basalt	51.0186	1.44053	16.8061	10.1872	0.160058	6.23228	10.3038	2.83103	0.880322	0.140051		14.39	365.03	0.49	9.81
s_TE111 [14081]	448034	GeoRoc	-86.85	12.6	[14081]	Central American	Continental arc	CENTRAL AMERICAN VOLCANIC ARC / CENTRAL AMERICAN VOLCANIC ARC-NORTHWESTERN SEGMENT / NICARAGUA / TELICA		Calc-Alkaline	Basalt	51.2738	0.845774	20.9951	9.05443	0.199006	3.41295	10.2189	3.23384	0.606967	0.159204		6.8	549.81	0.14	0.86
s_TE113 [14081]	448036	GeoRoc	-86.85	12.6	[14081]	Central American	Continental arc	CENTRAL AMERICAN VOLCANIC ARC / CENTRAL AMERICAN VOLCANIC ARC-NORTHWESTERN SEGMENT / NICARAGUA / TELICA		Calc-Alkaline	Basalt	51.3824	0.837432	21.6037	8.48066	0.199389	3.04068	10.5277	3.15034	0.628074	0.149541		7.72	563.18	0.36	0.75
s_TE116 [14081]	448038	GeoRoc	-86.85	12.6	[14081]	Central American	Continental arc	CENTRAL AMERICAN VOLCANIC ARC / CENTRAL AMERICAN VOLCANIC ARC-NORTHWESTERN SEGMENT / NICARAGUA / TELICA		Calc-Alkaline	Basalt	49.5037	0.849594	18.7701	11.0198	0.207459	4.91974	11.677	2.34132	0.59274	0.118548		9.46	490.91	0.41	0.73
s_TE117 [14081]	448039	GeoRoc	-86.85	12.6	[14081]	Central American	Continental arc	CENTRAL AMERICAN VOLCANIC ARC / CENTRAL AMERICAN VOLCANIC ARC-NORTHWESTERN SEGMENT / NICARAGUA / TELICA		Calc-Alkaline	Basalt	49.772	0.895072	19.239	10.6939	0.211197	4.85753	10.7811	2.62487	0.754274	0.170969		10.5	540	0.35	0.86
s_TE118 [14081]	448040	GeoRoc	-86.85	12.6	[14081]	Central American	Continental arc	CENTRAL AMERICAN VOLCANIC ARC / CENTRAL AMERICAN VOLCANIC ARC-NORTHWESTERN SEGMENT / NICARAGUA / TELICA		Calc-Alkaline	Basalt	49.788	0.850212	19.2411	11.0213	0.202431	4.96969	10.3645	2.68222	0.728753	0.151823		10.02	511.27	0.34	0.84
s_TE125 [14081]	448048	GeoRoc	-86.85	12.6	[14081]	Central American	Continental arc	CENTRAL AMERICAN VOLCANIC ARC / CENTRAL AMERICAN VOLCANIC ARC-NORTHWESTERN SEGMENT / NICARAGUA / TELICA		Calc-Alkaline	Basalt	48.8456	0.782654	21.3123	9.6436	0.180612	3.99354	12.2014	2.3881	0.521769	0.130442		6.83	465.66	0.3	0.8
s_TE126 [14081]	448049	GeoRoc	-86.85	12.6	[14081]	Central American	Continental arc	CENTRAL AMERICAN VOLCANIC ARC / CENTRAL AMERICAN VOLCANIC ARC-NORTHWESTERN SEGMENT / NICARAGUA / TELICA		Calc-Alkaline	Basalt	48.699	0.803614	20.7935	10.0857	0.180813	4.21897	12.2752	2.26016	0.552484	0.130587		8.24	460.4	0.33	0.78
s_TE128 [14081]	448051	GeoRoc	-86.85	12.6	[14081]	Central American	Continental arc	CENTRAL AMERICAN VOLCANIC ARC / CENTRAL AMERICAN VOLCANIC ARC-NORTHWESTERN SEGMENT / NICARAGUA / TELICA		Calc-Alkaline	Basalt	51.9432	0.874262	19.1936	9.7299	0.190931	3.88896	10.0892	3.10514	0.803919	0.180882		12.59	632.54	0.36	1.16
s_CN001 [14081]	448052	GeoRoc	-86.7	12.5	[14081]	Central American	Continental arc	CENTRAL AMERICAN VOLCANIC ARC / CENTRAL AMERICAN VOLCANIC ARC-NORTHWESTERN SEGMENT / NICARAGUA / CERRO NEGRO		Calc-Alkaline	Basalt	48.834	0.722723	17.6264	11.5869	0.190718	7.11681	11.5334	1.87707	0.401513	0.110416		6.02	305.25	0.31	1
s_MT001 [14081]	448057	GeoRoc	-86.533	12.417	[14081]	Central American	Continental arc	CENTRAL AMERICAN VOLCANIC ARC / CENTRAL AMERICAN VOLCANIC ARC-NORTHWESTERN SEGMENT / NICARAGUA / MOMOTOMBO		Calc-Alkaline	Basalt	48.9063	0.8844	18.9993	12.1293	0.213476	4.52365	11.1109	2.36856	0.721751	0.142317		9.61	452.84	0.37	1.42
s_NE1 [14081]	448062	GeoRoc	-86.32	12.109	[14081]	Central American	Continental arc	CENTRAL AMERICAN VOLCANIC ARC / CENTRAL AMERICAN VOLCANIC ARC-NORTHWESTERN SEGMENT / NICARAGUA / NEJAPA		Calc-Alkaline	Basalt	48.6364	0.793859	18.5904	11.1682	0.200977	6.06951	11.9179	2.13036	0.401954	0.0904397		5.92	322.63	0.15	0.72
s_MS2 [14081]	448071	GeoRoc	-86.15	11.983	[14081]	Central American	Continental arc	CENTRAL AMERICAN VOLCANIC ARC / CENTRAL AMERICAN VOLCANIC ARC-NORTHWESTERN SEGMENT / NICARAGUA / MASAYA	SHIELD VOLCANO	Calc-Alkaline	Basalt	50.8973	1.35387	15.7782	12.3853	0.223948	4.79453	10.4848	2.76881	1.0892	0.223948		21.82	796.36	0.82	4.67
s_MS3 [14081]	448072	GeoRoc	-86.15	11.983	[14081]	Central American	Continental arc	CENTRAL AMERICAN VOLCANIC ARC / CENTRAL AMERICAN VOLCANIC ARC-NORTHWESTERN SEGMENT / NICARAGUA / MASAYA	SHIELD VOLCANO	Calc-Alkaline	Basalt	51.2706	1.3753	14.8654	13.2345	0.252813	4.88435	9.70803	2.92252	1.2135	0.273038		24.23	870.25	0.9	4.28
s_MS13 [14081]	448074	GeoRoc	-86.15	11.983	[14081]	Central American	Continental arc	CENTRAL AMERICAN VOLCANIC ARC / CENTRAL AMERICAN VOLCANIC ARC-NORTHWESTERN SEGMENT / NICARAGUA / MASAYA	SHIELD VOLCANO	Calc-Alkaline	Basalt	50.9824	1.15547	15.2035	12.5393	0.243256	5.50367	10.1357	2.81772	1.18587	0.23312		21.17	819.59	0.84	2.82
s_MS15 [14081]	448075	GeoRoc	-86.15	11.983	[14081]	Central American	Continental arc	CENTRAL AMERICAN VOLCANIC ARC / CENTRAL AMERICAN VOLCANIC ARC-NORTHWESTERN SEGMENT / NICARAGUA / MASAYA	SHIELD VOLCANO	Calc-Alkaline	Basalt	51.1792	0.99543	16.4899	11.2057	0.221207	5.19835	10.6581	2.8053	1.06581	0.180987		19.12	745.16	0.74	2.41
s_M11 [14081]	448086	GeoRoc	-85.493	11.485	[14081]	Central American	Continental arc	CENTRAL AMERICAN VOLCANIC ARC / CENTRAL AMERICAN VOLCANIC ARC-NORTHWESTERN SEGMENT / NICARAGUA / MADERAS		Calc-Alkaline	Basalt	50.6865	0.888351	17.9487	9.66081	0.151423	5.87523	10.7511	2.58429	1.22148	0.232183		17.97	486.95	0.44	9.16
s_M7 [14081]	448087	GeoRoc	-85.493	11.485	[14081]	Central American	Continental arc	CENTRAL AMERICAN VOLCANIC ARC / CENTRAL AMERICAN VOLCANIC ARC-NORTHWESTERN SEGMENT / NICARAGUA / MADERAS		Calc-Alkaline	Basalt	51.5073	1.05469	18.67	10.0473	0.172401	4.60412	9.766	2.52517	1.34878	0.304237		25.01	550.24	0.51	11.4
s_M9 [14081]	448088	GeoRoc	-85.493	11.485	[14081]	Central American	Continental arc	CENTRAL AMERICAN VOLCANIC ARC / CENTRAL AMERICAN VOLCANIC ARC-NORTHWESTERN SEGMENT / NICARAGUA / MADERAS		Calc-Alkaline	Basalt	51.8707	0.992838	18.4587	10.0165	0.172227	4.74131	9.77641	2.51249	1.18533	0.273537		25.97	550.82	0.58	11.75
s_OR03_2 [14081]	448092	GeoRoc	-85.467	10.983	[14081]	Central American	Continental arc	CENTRAL AMERICAN VOLCANIC ARC / CENTRAL AMERICAN VOLCANIC ARC-SOUTHEASTERN SEGMENT / COSTA RICA / OROSI	OROSI	Calc-Alkaline	Basalt	51.4536	0.902695	17.2114	12.4085	0.200599	4.87455	9.45824	2.52755	0.732186	0.230689		13.54	361.03	0.39	2.72
s_OR03_3 [14081]	448093	GeoRoc	-85.467	10.983	[14081]	Central American	Continental arc	CENTRAL AMERICAN VOLCANIC ARC / CENTRAL AMERICAN VOLCANIC ARC-SOUTHEASTERN SEGMENT / COSTA RICA / OROSI	OROSI	Calc-Alkaline	Basalt	51.2416	0.941683	17.4211	12.3834	0.210376	4.52809	9.63723	2.59464	0.771379	0.270484		12.02	410.94	0.32	2.86
s_RV-201 [14081]	448099	GeoRoc	-85.333	10.833	[14081]	Central American	Continental arc	CENTRAL AMERICAN VOLCANIC ARC / CENTRAL AMERICAN VOLCANIC ARC-SOUTHEASTERN SEGMENT / COSTA RICA / RINCON		Tholeiitic	Basalt	49.3655	0.873282	20.0955	10.2527	0.180679	5.03894	11.0917	2.51947	0.381434	0.200755		3.05	364	0.09	1.8
s_RV-204 [14081]	448101	GeoRoc	-85.333	10.833	[14081]	Central American	Continental arc	CENTRAL AMERICAN VOLCANIC ARC / CENTRAL AMERICAN VOLCANIC ARC-SOUTHEASTERN SEGMENT / COSTA RICA / RINCON		Calc-Alkaline	Basalt	51.8796	0.862676	18.4038	9.89497	0.198316	5.14631	9.97531	2.60786	0.78335	0.247895		14.15	526.41	0.2	2.59
s_PP22 [14081]	448169	GeoRoc	-84.366	10.299	[14081]	Central American	Continental arc	CENTRAL AMERICAN VOLCANIC ARC / CENTRAL AMERICAN VOLCANIC ARC-SOUTHEASTERN SEGMENT / COSTA RICA / PLATANAR		Calc-Alkaline	Basalt	50.2769	0.892963	18.4512	11.3458	0.180599	5.43805	9.6721	2.53842	0.953163	0.250832		15.07	562.88	0.13	6.57
s_PP24 [14081]	448170	GeoRoc	-84.366	10.299	[14081]	Central American	Continental arc	CENTRAL AMERICAN VOLCANIC ARC / CENTRAL AMERICAN VOLCANIC ARC-SOUTHEASTERN SEGMENT / COSTA RICA / PLATANAR		High-K calc-alkaline	Basalt	51.9927	0.876792	18.846	9.89201	0.161249	4.24287	9.12065	2.81178	1.70319	0.352732		31.21	854.89	0.5	11.52
s_PP26 [14081]	448171	GeoRoc	-84.366	10.299	[14081]	Central American	Continental arc	CENTRAL AMERICAN VOLCANIC ARC / CENTRAL AMERICAN VOLCANIC ARC-SOUTHEASTERN SEGMENT / COSTA RICA / PLATANAR		Calc-Alkaline	Basalt	49.5839	0.816984	20.5658	9.8897	0.171466	4.25639	11.1554	2.47112	0.887587	0.201724		13.89	449.8	0.15	4.75
s_PP27 [14081]	448172	GeoRoc	-84.366	10.299	[14081]	Central American	Continental arc	CENTRAL AMERICAN VOLCANIC ARC / CENTRAL AMERICAN VOLCANIC ARC-SOUTHEASTERN SEGMENT / COSTA RICA / PLATANAR		High-K calc-alkaline	Basalt	49.7978	0.812902	20.0415	10.1994	0.160573	4.50609	10.3369	2.53906	1.29462	0.311111		20.72	693.65	0.35	9.79
s_B6 [14081]	448181	GeoRoc	-84.083	10.133	[14081]	Central American	Continental arc	CENTRAL AMERICAN VOLCANIC ARC / CENTRAL AMERICAN VOLCANIC ARC-SOUTHEASTERN SEGMENT / COSTA RICA / BARVA(BARBA)		Calc-Alkaline	Basalt	51.9939	0.812875	17.6725	8.06487	0.150532	7.11516	9.89499	2.84004	1.22433	0.230816		28.57	582.53	0.51	9.81
s_BH203D [14081]	448184	GeoRoc	-84.083	10.133	[14081]	Central American	Continental arc	CENTRAL AMERICAN VOLCANIC ARC / CENTRAL AMERICAN VOLCANIC ARC-SOUTHEASTERN SEGMENT / COSTA RICA / BARVA(BARBA)		Calc-Alkaline	Basalt	50.4551	0.894417	19.7766	9.24645	0.14907	5.46588	9.97772	2.87207	0.894417	0.268325		14.52	503.03	0.2	6.38
s_D4 [14081]	448206	GeoRoc	-83.85	9.983	[14081]	Central American	Continental arc	CENTRAL AMERICAN VOLCANIC ARC / CENTRAL AMERICAN VOLCANIC ARC-SOUTHEASTERN SEGMENT / COSTA RICA / IRAZU		High-K calc-alkaline	Basalt	51.6958	1.16954	16.2915	8.1397	0.143628	8.22783	9.30504	2.92385	1.65172	0.451402		30.71	797.99	0.15	22.25
s_D5 [14081]	448207	GeoRoc	-83.85	9.983	[14081]	Central American	Continental arc	CENTRAL AMERICAN VOLCANIC ARC / CENTRAL AMERICAN VOLCANIC ARC-SOUTHEASTERN SEGMENT / COSTA RICA / IRAZU		High-K calc-alkaline	Basalt	51.8535	1.15658	16.456	8.14288	0.142037	8.17725	9.11064	2.88131	1.63342	0.446401		29.64	797.43	0.16	21.86
s_D6 [14081]	448208	GeoRoc	-83.85	9.983	[14081]	Central American	Continental arc	CENTRAL AMERICAN VOLCANIC ARC / CENTRAL AMERICAN VOLCANIC ARC-SOUTHEASTERN SEGMENT / COSTA RICA / IRAZU		High-K calc-alkaline	Basalt	51.6159	1.15581	16.2725	8.42766	0.141941	8.34411	9.10451	2.84896	1.63232	0.45624		31.98	804.43	0.21	21.97
s_PAN-05-011 [20839]	484927	GeoRoc	-81	8	[20839][20793]	Central American	Continental arc	CENTRAL AMERICAN VOLCANIC ARC / CENTRAL AMERICAN VOLCANIC ARC-SOUTHEASTERN SEGMENT / PANAMA / AZUERO MARGINAL COMPLEX - AZUERO ARC		Calc-Alkaline	Basalt	50.2579	2.9135	13.9432	10.9686	0.15608	7.07565	9.76023	3.97485	0.665943	0.284066		7.79	212		25.36
s_D155 [14915]	496261	GeoRoc	-83.5	9.75	[14915]	Central American	Continental arc	CENTRAL AMERICAN VOLCANIC ARC / CENTRAL AMERICAN VOLCANIC ARC-SOUTHEASTERN SEGMENT / COSTA RICA / VICTORIA DIKES		Calc-Alkaline	Basalt	46.9978	1.19839	14.7871	10.0686	0.187574	9.35787	14.1514	1.84448	0.875346	0.53146	2.91	10	1159.37		13.04
s_ES-081606-2 [14915]	496264	GeoRoc	-83.0879	9.7114	[14915]	Central American	Continental arc	CENTRAL AMERICAN VOLCANIC ARC / CENTRAL AMERICAN VOLCANIC ARC-SOUTHEASTERN SEGMENT / COSTA RICA / VICTORIA DIKES		Calc-Alkaline	Basalt	45.8739	1.50084	15.6708	10.9744	0.186311	9.56396	13.0521	1.86311	0.910854	0.403674	2.17	12	876.46		17.67
s_AF-070306-2 [14915]	496283	GeoRoc	-83.572	10.3241	[14915]	Central American	Continental arc	CENTRAL AMERICAN VOLCANIC ARC / CENTRAL AMERICAN VOLCANIC ARC-SOUTHEASTERN SEGMENT / COSTA RICA / LOMAS AZULES		Calc-Alkaline	Basalt	46.2137	1.73224	15.8273	11.0061	0.175286	9.57888	11.7648	2.36121	0.732078	0.608346	1.82	13	520.09		12.05
s_AF-070306-4 [14915]	496285	GeoRoc	-83.5865	10.3566	[14915]	Central American	Continental arc	CENTRAL AMERICAN VOLCANIC ARC / CENTRAL AMERICAN VOLCANIC ARC-SOUTHEASTERN SEGMENT / COSTA RICA / LOMAS AZULES		High-K calc-alkaline	Basalt	47.4543	1.94989	13.9058	10.3459	0.174464	11.1349	10.786	2.28856	1.41624	0.543918	1.36	28	508.43		29.45
s_AF-070306-8 [14915]	496289	GeoRoc	-83.5823	10.3614	[14915]	Central American	Continental arc	CENTRAL AMERICAN VOLCANIC ARC / CENTRAL AMERICAN VOLCANIC ARC-SOUTHEASTERN SEGMENT / COSTA RICA / LOMAS AZULES		Calc-Alkaline	Basalt	48.1703	2.07781	14.8018	10.2015	0.174865	9.94676	9.89533	2.96243	1.10062	0.668603	1.63	26	673.19		34.14
s_TO-070106-2 [14915]	496299	GeoRoc	-83.6675	10.6685	[14915]	Central American	Continental arc	CENTRAL AMERICAN VOLCANIC ARC / CENTRAL AMERICAN VOLCANIC ARC-SOUTHEASTERN SEGMENT / COSTA RICA / LOMAS DEL COLORADO		Calc-Alkaline	Basalt	46.1663	2.1333	14.2807	10.567	0.165693	11.7021	11.4225	2.11259	0.828467	0.62135	2.23	33	608.17		28.47
s_TO-070206-7 [14915]	496308	GeoRoc	-83.5271	10.5867	[14915]	Central American	Continental arc	CENTRAL AMERICAN VOLCANIC ARC / CENTRAL AMERICAN VOLCANIC ARC-SOUTHEASTERN SEGMENT / COSTA RICA / CERRO TORTUGUERO		Calc-Alkaline	Basalt	48.167	1.93405	14.1626	9.90813	0.153496	11.0824	10.2535	2.76293	1.00284	0.573051	1.18	14	518.05		29.74
s_TO-072106-6 [14915]	496314	GeoRoc	-83.5365	10.5911	[14915]	Central American	Continental arc	CENTRAL AMERICAN VOLCANIC ARC / CENTRAL AMERICAN VOLCANIC ARC-SOUTHEASTERN SEGMENT / COSTA RICA / CERRO TORTUGUERO		Calc-Alkaline	Basalt	48.5883	2.47234	14.2755	11.2853	0.165513	10.5307	8.91699	2.38959	0.972386	0.403437	2.14	16	486.46		40.01
s_TA-040107-4 [14915]	496328	GeoRoc	-83.2642	9.2468	[14915]	Central American	Continental arc	CENTRAL AMERICAN VOLCANIC ARC / CENTRAL AMERICAN VOLCANIC ARC-SOUTHEASTERN SEGMENT / COSTA RICA	TALAMANCA CORDILLERA	High-K calc-alkaline	Basalt	50.7971	0.701011	19.4818	9.36039	0.21972	4.42578	9.83507	3.02376	1.77868	0.376662	3.42	24	1017.69		6.27
s_BT-020406-2 [13041]	516584	GeoRoc	-84.2249	10.6826	[13041]	Central American	Continental arc	CENTRAL AMERICAN VOLCANIC ARC / CENTRAL AMERICAN VOLCANIC ARC-SOUTHEASTERN SEGMENT / COSTA RICA / JARDIN	SARAPIQUI	Calc-Alkaline	Basalt	49.4887	0.914705	20.5336	9.70701	0.168222	4.84689	11.3444	2.22894	0.59929	0.168222	3.96	9	231.12		1.62
s_IN-020506-1 [13041]	516585	GeoRoc	-84.3425	10.7872	[13041]	Central American	Continental arc	CENTRAL AMERICAN VOLCANIC ARC / CENTRAL AMERICAN VOLCANIC ARC-SOUTHEASTERN SEGMENT / COSTA RICA / JARDIN	SARAPIQUI	Calc-Alkaline	Basalt	51.6518	1.0255	18.6683	9.68266	0.167429	5.03333	9.72133	2.75211	1.04643	0.251143	3.5	18	365.48		2.9
s_IN-020506-3 [13041]	516587	GeoRoc	-84.3425	10.7872	[13041]	Central American	Continental arc	CENTRAL AMERICAN VOLCANIC ARC / CENTRAL AMERICAN VOLCANIC ARC-SOUTHEASTERN SEGMENT / COSTA RICA / JARDIN	SARAPIQUI	Calc-Alkaline	Basalt	51.7029	1.031	18.2517	9.93592	0.19395	5.0529	9.77914	2.75613	1.0412	0.255197	1.05	21	369.89		2.95
s_IN-020506-5 [13041]	516588	GeoRoc	-84.2726	10.7564	[13041]	Central American	Continental arc	CENTRAL AMERICAN VOLCANIC ARC / CENTRAL AMERICAN VOLCANIC ARC-SOUTHEASTERN SEGMENT / COSTA RICA / JARDIN	SARAPIQUI	Calc-Alkaline	Basalt	50.1272	1.11184	18.66	10.8745	0.199292	5.52773	9.81775	2.72715	0.723745	0.230759	3.64	12	255.42		2.19
s_IN-020506-6 [13041]	516589	GeoRoc	-84.2718	10.7566	[13041]	Central American	Continental arc	CENTRAL AMERICAN VOLCANIC ARC / CENTRAL AMERICAN VOLCANIC ARC-SOUTHEASTERN SEGMENT / COSTA RICA / JARDIN	SARAPIQUI	Calc-Alkaline	Basalt	50.3176	1.17255	17.8839	11.4777	0.224314	5.35294	9.70666	2.83451	0.785097	0.244706	0.82	15	273.89		2.39
s_IN-020506-7 [13041]	516590	GeoRoc	-84.2729	10.7568	[13041]	Central American	Continental arc	CENTRAL AMERICAN VOLCANIC ARC / CENTRAL AMERICAN VOLCANIC ARC-SOUTHEASTERN SEGMENT / COSTA RICA / JARDIN	SARAPIQUI	Calc-Alkaline	Basalt	50.4366	1.20013	17.7201	11.5663	0.208718	5.54146	9.49666	2.8803	0.699204	0.250461	3.08	14	286.66		2.44
s_IN-020806-2 [13041]	516593	GeoRoc	-84.2214	10.7702	[13041]	Central American	Continental arc	CENTRAL AMERICAN VOLCANIC ARC / CENTRAL AMERICAN VOLCANIC ARC-SOUTHEASTERN SEGMENT / COSTA RICA / JARDIN	SARAPIQUI	Calc-Alkaline	Basalt	48.8038	0.685043	22.8495	7.81751	0.165736	4.60747	12.3639	2.01093	0.541405	0.154687	8.78	8	203.45		2.23
s_IN-020806-3 [13041]	516594	GeoRoc	-84.201	10.7789	[13041]	Central American	Continental arc	CENTRAL AMERICAN VOLCANIC ARC / CENTRAL AMERICAN VOLCANIC ARC-SOUTHEASTERN SEGMENT / COSTA RICA / JARDIN	SARAPIQUI	Tholeiitic	Basalt	50.565	0.978409	17.476	9.69498	0.187355	8.27484	9.75286	2.43561	0.426753	0.208172	2.98		223.87		4.76
s_IN-020806-4 [13041]	516595	GeoRoc	-84.2115	10.7739	[13041]	Central American	Continental arc	CENTRAL AMERICAN VOLCANIC ARC / CENTRAL AMERICAN VOLCANIC ARC-SOUTHEASTERN SEGMENT / COSTA RICA / JARDIN	SARAPIQUI	Calc-Alkaline	Basalt	49.0698	0.743642	22.1818	7.80963	0.201846	4.89741	12.2701	2.10344	0.55242	0.169975	5.11	7	325.03		6.04
s_PS-020706-1 [13041]	516597	GeoRoc	-84.3835	10.9108	[13041]	Central American	Continental arc	CENTRAL AMERICAN VOLCANIC ARC / CENTRAL AMERICAN VOLCANIC ARC-SOUTHEASTERN SEGMENT / COSTA RICA / JARDIN	SARAPIQUI	Calc-Alkaline	Basalt	51.037	0.95174	19.6188	9.47659	0.194674	4.74788	10.4151	2.75788	0.594837	0.205489	6.66	6	313.82		1.71
s_AR-020206-1 [13041]	516770	GeoRoc	-84.0283	10.4598	[13041]	Central American	Continental arc	CENTRAL AMERICAN VOLCANIC ARC / CENTRAL AMERICAN VOLCANIC ARC-SOUTHEASTERN SEGMENT / COSTA RICA / ARREPENTIDOS	SARAPIQUI	Calc-Alkaline	Basalt	51.1717	1.04898	20.1176	9.64204	0.228491	3.88435	9.98092	2.93923	0.768562	0.218105	2.77	12	298.16		2.11
s_AR-020206-2 [13041]	516771	GeoRoc	-84.0284	10.463	[13041]	Central American	Continental arc	CENTRAL AMERICAN VOLCANIC ARC / CENTRAL AMERICAN VOLCANIC ARC-SOUTHEASTERN SEGMENT / COSTA RICA / ARREPENTIDOS	SARAPIQUI	Calc-Alkaline	Basalt	51.4095	1.0411	20.1869	9.6014	0.187398	3.8833	9.80715	2.91508	0.749591	0.218631	3	11	300.08		2.04
s_AR-020206-3 [13041]	516772	GeoRoc	-84.0297	10.4688	[13041]	Central American	Continental arc	CENTRAL AMERICAN VOLCANIC ARC / CENTRAL AMERICAN VOLCANIC ARC-SOUTHEASTERN SEGMENT / COSTA RICA / ARREPENTIDOS	SARAPIQUI	Calc-Alkaline	Basalt	51.6506	1.04134	19.0045	9.48653	0.354056	4.48819	10.1843	2.7179	0.843487	0.229095	3.04	13	333.1		2.75
s_AR-020206-4 [13041]	516773	GeoRoc	-84.0301	10.4743	[13041]	Central American	Continental arc	CENTRAL AMERICAN VOLCANIC ARC / CENTRAL AMERICAN VOLCANIC ARC-SOUTHEASTERN SEGMENT / COSTA RICA / ARREPENTIDOS	SARAPIQUI	Calc-Alkaline	Basalt	50.7406	0.994714	18.2297	11.1355	0.203003	5.16643	10.14	2.59844	0.598859	0.192853	0.41	9	205.09		1.82
s_AR-020206-5 [13041]	516774	GeoRoc	-84.0331	10.477	[13041]	Central American	Continental arc	CENTRAL AMERICAN VOLCANIC ARC / CENTRAL AMERICAN VOLCANIC ARC-SOUTHEASTERN SEGMENT / COSTA RICA / ARREPENTIDOS	SARAPIQUI	Calc-Alkaline	Basalt	51.7397	1.06192	19.1461	10.0942	0.262852	4.05843	9.85168	2.92291	0.651872	0.210281	3.93	10	262.15		2.15
s_BT-020406-6 [13041]	516804	GeoRoc	-84.1886	10.7571	[13041]	Central American	Continental arc	CENTRAL AMERICAN VOLCANIC ARC / CENTRAL AMERICAN VOLCANIC ARC-SOUTHEASTERN SEGMENT / COSTA RICA / HITO SAR	SARAPIQUI	Calc-Alkaline	Basalt	50.5819	0.883935	17.5019	9.9946	0.176787	7.69544	10.1289	2.39182	0.467966	0.176787	2.86	6	216.39		2.42
s_TA-021206-3 [13041]	516985	GeoRoc	-83.7634	9.5829	[13041]	Central American	Continental arc	CENTRAL AMERICAN VOLCANIC ARC / CENTRAL AMERICAN VOLCANIC ARC-SOUTHEASTERN SEGMENT / COSTA RICA / C. ASUNCION	TALAMANCA	Tholeiitic	Basalt	50.9777	0.829715	20.3446	9.7049	0.188069	4.02688	11.2952	2.30108	0.143817	0.188069	8.71		255.38		1.29
s_TA-021206-4 [13041]	516986	GeoRoc	-83.7604	9.5761	[13041]	Central American	Continental arc	CENTRAL AMERICAN VOLCANIC ARC / CENTRAL AMERICAN VOLCANIC ARC-SOUTHEASTERN SEGMENT / COSTA RICA / C. ASUNCION	TALAMANCA	Tholeiitic	Basalt	46.6573	0.675887	14.6372	12.0502	0.211215	11.5323	12.3349	1.41514	0.369626	0.116168	4.21	4	297.47		0.71
s_TC-4 [13041]	516991	GeoRoc	-83.2911	9.032	[13041]	Central American	Continental arc	CENTRAL AMERICAN VOLCANIC ARC / CENTRAL AMERICAN VOLCANIC ARC-SOUTHEASTERN SEGMENT / COSTA RICA / MANO DE TIGRE	TALAMANCA	Calc-Alkaline	Basalt	49.0567	0.883904	21.1315	10.0987	0.195281	4.09063	11.501	2.36393	0.524176	0.154169	0.94	4	406.87		1.51
s_GE-021306-6 [13041]	516995	GeoRoc	-83.2902	9.0657	[13041]	Central American	Continental arc	CENTRAL AMERICAN VOLCANIC ARC / CENTRAL AMERICAN VOLCANIC ARC-SOUTHEASTERN SEGMENT / COSTA RICA / PASO REAL FORMATION	PASO REAL	High-K calc-alkaline	Basalt	50.6424	0.775139	18.3342	9.64245	0.215316	5.93197	9.74307	2.74528	1.62564	0.344506	6.1	22	833.8		4.5
s_GE-021306-10 [13041]	516999	GeoRoc	-83.2834	9.0803	[13041]	Central American	Continental arc	CENTRAL AMERICAN VOLCANIC ARC / CENTRAL AMERICAN VOLCANIC ARC-SOUTHEASTERN SEGMENT / COSTA RICA / PASO REAL FORMATION	PASO REAL	Calc-Alkaline	Basalt	51.3252	0.815516	18.8301	9.28953	0.188196	5.18585	9.93257	2.85431	1.27555	0.303205	3.36	15	706.64		3.29
s_CA-021106-1 [13041]	517056	GeoRoc	-84.2116	9.7944	[13041]	Central American	Continental arc	CENTRAL AMERICAN VOLCANIC ARC / CENTRAL AMERICAN VOLCANIC ARC-SOUTHEASTERN SEGMENT / COSTA RICA / LA CRUZ FORMATION	AGUACATE	Calc-Alkaline	Basalt	48.1379	0.905284	18.9794	10.4506	0.178951	6.31593	12.2529	2.12636	0.494748	0.157898	3.98	4	417.94		2.38
s_CA-021106-4 [13041]	517059	GeoRoc	-84.1934	9.8027	[13041]	Central American	Continental arc	CENTRAL AMERICAN VOLCANIC ARC / CENTRAL AMERICAN VOLCANIC ARC-SOUTHEASTERN SEGMENT / COSTA RICA / LA CRUZ FORMATION	AGUACATE	Calc-Alkaline	Basalt	51.7653	0.733517	18.4217	9.10682	0.188619	5.41754	11.0342	2.3263	0.88022	0.125746	3.65	15	559.45		2.14
s_CA-021106-5 [13041]	517060	GeoRoc	-84.3799	9.8507	[13041]	Central American	Continental arc	CENTRAL AMERICAN VOLCANIC ARC / CENTRAL AMERICAN VOLCANIC ARC-SOUTHEASTERN SEGMENT / COSTA RICA / GRIFO ALTO FORMATION	AGUACATE	Calc-Alkaline	Basalt	49.2055	0.837006	19.9103	10.4299	0.188326	5.14759	10.7869	2.47963	0.763768	0.251102	3.38	10	635.97		2.54
s_CA-021106-6 [13041]	517061	GeoRoc	-84.3799	9.8507	[13041]	Central American	Continental arc	CENTRAL AMERICAN VOLCANIC ARC / CENTRAL AMERICAN VOLCANIC ARC-SOUTHEASTERN SEGMENT / COSTA RICA / GRIFO ALTO FORMATION	AGUACATE	Calc-Alkaline	Basalt	50.9244	0.862081	19.91	9.7586	0.205257	4.07436	10.2937	2.68887	1.00576	0.277097	1.54	15	568.51		3.88
s_CA-021106-7 [13041]	517062	GeoRoc	-84.3813	9.8589	[13041]	Central American	Continental arc	CENTRAL AMERICAN VOLCANIC ARC / CENTRAL AMERICAN VOLCANIC ARC-SOUTHEASTERN SEGMENT / COSTA RICA / GRIFO ALTO FORMATION	AGUACATE	Calc-Alkaline	Basalt	49.965	0.874233	19.7782	10.2214	0.205702	4.80314	10.1822	2.67412	0.966799	0.329123	1.7	12	837.84		1.92
s_LC-010405-3 [13041]	517073	GeoRoc	-84.4509	10.0739	[13041]	Central American	Continental arc	CENTRAL AMERICAN VOLCANIC ARC / CENTRAL AMERICAN VOLCANIC ARC-SOUTHEASTERN SEGMENT / COSTA RICA / LA GARITA FORMATION	AGUACATE	High-K calc-alkaline	Basalt	48.2264	0.885266	18.045	10.5984	0.174994	6.90713	11.704	1.94553	1.24555	0.267639	1.77	20	590.73		4.22
s_LC-1 [13041]	517074	GeoRoc	-84.4511	10.0725	[13041]	Central American	Continental arc	CENTRAL AMERICAN VOLCANIC ARC / CENTRAL AMERICAN VOLCANIC ARC-SOUTHEASTERN SEGMENT / COSTA RICA / LA GARITA FORMATION	AGUACATE	Calc-Alkaline	Basalt	46.0667	0.949616	16.7215	11.8199	0.21676	8.95942	11.9218	1.89923	0.939294	0.505774	1.88	36	654.7		5.91
s_P-95 [13041]	517075	GeoRoc	-84.3446	9.9865	[13041]	Central American	Continental arc	CENTRAL AMERICAN VOLCANIC ARC / CENTRAL AMERICAN VOLCANIC ARC-SOUTHEASTERN SEGMENT / COSTA RICA / LA GARITA FORMATION	AGUACATE	High-K calc-alkaline	Basalt	47.6567	1.06294	18.4414	10.8784	0.196076	6.66658	11.0731	2.40451	1.32093	0.299274	1.79	30	675.61		2.55
s_C-06-NIC-3 [15432]	529017	GeoRoc	-87.2771	12.7146	[15432]	Central American	Continental arc	CENTRAL AMERICAN VOLCANIC ARC / CENTRAL AMERICAN VOLCANIC ARC-NORTHWESTERN SEGMENT / NICARAGUA / ENCANTO UNIT		Calc-Alkaline	Basalt	51.2728	0.715868	21.4553	8.81497	0.176373	3.45484	10.3542	2.9361	0.684744	0.134874		9	583		0.84
s_C-06-NIC-6 [15432]	529020	GeoRoc	-87.2771	12.7146	[15432]	Central American	Continental arc	CENTRAL AMERICAN VOLCANIC ARC / CENTRAL AMERICAN VOLCANIC ARC-NORTHWESTERN SEGMENT / NICARAGUA / ENCANTO UNIT		Calc-Alkaline	Basalt	51.653	0.858266	18.6202	10.5624	0.209333	4.02967	10.7807	2.47013	0.680333	0.136067		9	533		0.79
s_C-51 [15432]	529032	GeoRoc	-87.2771	12.7146	[15432]	Central American	Continental arc	CENTRAL AMERICAN VOLCANIC ARC / CENTRAL AMERICAN VOLCANIC ARC-NORTHWESTERN SEGMENT / NICARAGUA / ENCANTO UNIT		Calc-Alkaline	Basalt	49.1333	0.771291	21.2939	9.64431	0.177188	4.08576	11.9759	2.3243	0.489874	0.104229		7	438		0.64
s_TE114 [4102]	55000	GeoRoc	-86.85	12.6	[4102][14081]	Central American	Continental arc	CENTRAL AMERICAN VOLCANIC ARC / CENTRAL AMERICAN VOLCANIC ARC-NORTHWESTERN SEGMENT / NICARAGUA / TELICA		Calc-Alkaline	Basalt	51.1157	0.866198	20.3606	9.47728	0.199126	3.76348	10.3247	3.0765	0.657116	0.159301		7.02	517.57	0.32	0.71
s_NE2 [4224]	56107	GeoRoc	-86.32	12.109	[4224][14081]	Central American	Continental arc	CENTRAL AMERICAN VOLCANIC ARC / CENTRAL AMERICAN VOLCANIC ARC-NORTHWESTERN SEGMENT / NICARAGUA / NEJAPA		Tholeiitic	Basalt	48.0724	0.780923	18.5596	11.6137	0.202837	6.31838	12.0688	1.97766	0.283972	0.121702		5.27	309.38	0.2	0.67
s_NE4 [4224]	56109	GeoRoc	-86.32	12.109	[4224][14081]	Central American	Continental arc	CENTRAL AMERICAN VOLCANIC ARC / CENTRAL AMERICAN VOLCANIC ARC-NORTHWESTERN SEGMENT / NICARAGUA / NEJAPA		Calc-Alkaline	Basalt	48.5074	0.705929	18.6567	11.0327	0.221864	5.97015	12.3033	2.0472	0.443727	0.110932		7.5	383.76	0.26	0.84
s_NE8 [4224]	56112	GeoRoc	-86.32	12.109	[4224][14081]	Central American	Continental arc	CENTRAL AMERICAN VOLCANIC ARC / CENTRAL AMERICAN VOLCANIC ARC-NORTHWESTERN SEGMENT / NICARAGUA / NEJAPA		Calc-Alkaline	Basalt	50.8141	1.15165	16.0625	12.8078	0.232351	4.72784	10.5063	2.76801	0.697053	0.232351		13.21	427.16	0.38	3.35
s_NE13 [4224]	56117	GeoRoc	-86.32	12.109	[4224][14081]	Central American	Continental arc	CENTRAL AMERICAN VOLCANIC ARC / CENTRAL AMERICAN VOLCANIC ARC-NORTHWESTERN SEGMENT / NICARAGUA / NEJAPA		Calc-Alkaline	Basalt	48.4455	0.800752	18.5274	11.2267	0.190179	6.13576	12.0613	2.07195	0.380357	0.16015		5.39	326.95	0.08	0.71
s_SM-05-03 [15756]	570634	GeoRoc	-91.55	14.76	[15756]	Central American	Continental arc	CENTRAL AMERICAN VOLCANIC ARC / CENTRAL AMERICAN VOLCANIC ARC-NORTHWESTERN SEGMENT / GUATEMALA / SANTA MARIA	NW WALL OF THE 1902 ERUPTION CRATER	Calc-Alkaline	Basalt	51.7463	1.00353	18.8105	8.66935	0.148174	5.53094	9.3937	3.64473	0.830933	0.22182	-0.28	12.06	432.6	0.6264	3.646
s_SM-09-12 [15756]	570664	GeoRoc	-91.55	14.78	[15756]	Central American	Continental arc	CENTRAL AMERICAN VOLCANIC ARC / CENTRAL AMERICAN VOLCANIC ARC-NORTHWESTERN SEGMENT / GUATEMALA / QUEZELTENANGO		Calc-Alkaline	Basalt	51.7013	0.975974	19.7261	9.32493	0.158974	4.66728	8.97084	3.46269	0.807587	0.204293	-0.03	12.59	383.9	0.2962	2.408
s_851 [15875]	578640	GeoRoc	-86.32	12.11	[15875]	Central American	Continental arc	CENTRAL AMERICAN VOLCANIC ARC / CENTRAL AMERICAN VOLCANIC ARC-NORTHWESTERN SEGMENT / NICARAGUA / NEJAPA	NEJAPA-MIRAFLORES LINEAMENT	Tholeiitic	Basalt	48.1958	0.879375	16.3584	9.62422	0.159886	9.67313	12.9708	1.80871	0.229837	0.099929		4.11272	136.067	0.119984	3.00825
s_839 [15875]	578641	GeoRoc	-86.32	12.11	[15875]	Central American	Continental arc	CENTRAL AMERICAN VOLCANIC ARC / CENTRAL AMERICAN VOLCANIC ARC-NORTHWESTERN SEGMENT / NICARAGUA / NEJAPA	NEJAPA-MIRAFLORES LINEAMENT	Tholeiitic	Basalt	49.4116	1.23655	16.4169	10.3353	0.170905	8.20343	11.5512	2.16144	0.34181	0.170905		6.43664	194.63	0.150809	9.06812
s_823 [15875]	578643	GeoRoc	-86.32	12.11	[15875]	Central American	Continental arc	CENTRAL AMERICAN VOLCANIC ARC / CENTRAL AMERICAN VOLCANIC ARC-NORTHWESTERN SEGMENT / NICARAGUA / NEJAPA	NEJAPA-MIRAFLORES LINEAMENT	Tholeiitic	Basalt	46.9534	1.05547	16.013	11.7525	0.19099	10.5949	11.2885	1.93001	0.130678	0.0904591		2.19655	64.8013	0.0473	2.42321
s_834 [15875]	578645	GeoRoc	-86.32	12.11	[15875]	Central American	Continental arc	CENTRAL AMERICAN VOLCANIC ARC / CENTRAL AMERICAN VOLCANIC ARC-NORTHWESTERN SEGMENT / NICARAGUA / NEJAPA	NEJAPA-MIRAFLORES LINEAMENT	Calc-Alkaline	Basalt	48.2948	0.831115	17.0529	10.2496	0.190255	8.06081	12.4667	2.21297	0.470631	0.170228		8.33867	354.238	0.172219	3.73893
s_858 [15875]	578647	GeoRoc	-86.32	12.11	[15875]	Central American	Continental arc	CENTRAL AMERICAN VOLCANIC ARC / CENTRAL AMERICAN VOLCANIC ARC-NORTHWESTERN SEGMENT / NICARAGUA / NEJAPA	NEJAPA-MIRAFLORES LINEAMENT	Tholeiitic	Basalt	47.8952	0.622537	14.7602	10.3546	0.190778	10.7739	13.7862	1.2752	0.251023	0.0903583		5.15161	150.606	0.118606	0.627342
s_859 [15875]	578648	GeoRoc	-86.32	12.11	[15875]	Central American	Continental arc	CENTRAL AMERICAN VOLCANIC ARC / CENTRAL AMERICAN VOLCANIC ARC-NORTHWESTERN SEGMENT / NICARAGUA / NEJAPA	NEJAPA-MIRAFLORES LINEAMENT	Calc-Alkaline	Basalt	48.0329	0.700918	18.5042	11.0835	0.200262	6.37836	12.5564	2.01264	0.430564	0.100111		7.1557	368.621	0.303913	0.779579
s_827 [15875]	578650	GeoRoc	-86.32	12.11	[15875]	Central American	Continental arc	CENTRAL AMERICAN VOLCANIC ARC / CENTRAL AMERICAN VOLCANIC ARC-NORTHWESTERN SEGMENT / NICARAGUA / NEJAPA	NEJAPA-MIRAFLORES LINEAMENT	Tholeiitic	Basalt	47.5614	0.729561	15.4007	10.344	0.189886	9.83408	14.0116	1.51909	0.299819	0.109934		5.50405	217.082	0.169862	1.30624
s_815 A [15875]	578651	GeoRoc	-86.32	12.11	[15875]	Central American	Continental arc	CENTRAL AMERICAN VOLCANIC ARC / CENTRAL AMERICAN VOLCANIC ARC-NORTHWESTERN SEGMENT / NICARAGUA / NEJAPA	NEJAPA-MIRAFLORES LINEAMENT	Calc-Alkaline	Basalt	49.633	0.748839	16.7241	10.9781	0.19969	6.87933	12.4108	1.85712	0.449303	0.119814		9.43029	296.549	0.267346	0.988312
s_815 B [15875]	578652	GeoRoc	-86.32	12.11	[15875]	Central American	Continental arc	CENTRAL AMERICAN VOLCANIC ARC / CENTRAL AMERICAN VOLCANIC ARC-NORTHWESTERN SEGMENT / NICARAGUA / NEJAPA	NEJAPA-MIRAFLORES LINEAMENT	Calc-Alkaline	Basalt	48.2186	0.711159	18.7205	11.1252	0.210343	6.05988	12.4102	1.98323	0.460751	0.100114		7.8097	406.164	0.288349	0.851518
s_15-9-88 [3939]	58232	GeoRoc	-80.82	8.47	[3939][6969]	Central American	Continental arc	CENTRAL AMERICAN VOLCANIC ARC / CENTRAL AMERICAN VOLCANIC ARC-SOUTHEASTERN SEGMENT / PANAMA / LA YEGUADA	STRATOVOLCANO	Tholeiitic	Basalt	51.9592	0.925302	19.7262	9.09674	0.183027	4.40281	10.9816	2.13531	0.406726	0.183027		14	315		6
s_FG12B [15938]	583779	GeoRoc	-90.88	14.47	[15938]	Central American	Continental arc	CENTRAL AMERICAN VOLCANIC ARC / CENTRAL AMERICAN VOLCANIC ARC-NORTHWESTERN SEGMENT / GUATEMALA / FUEGO	OCTOBER 1974 ERUPTION	Calc-Alkaline	Basalt	50.0694	0.96983	19.7986	9.84396	0.171856	5.56773	9.4571	3.26627	0.693454	0.161806		10.9	14.7		1.5
s_FG10 [15938]	583781	GeoRoc	-90.88	14.47	[15938]	Central American	Continental arc	CENTRAL AMERICAN VOLCANIC ARC / CENTRAL AMERICAN VOLCANIC ARC-NORTHWESTERN SEGMENT / GUATEMALA / FUEGO	APRIL 2006 ERUPTION	Calc-Alkaline	Basalt	51.8291	0.957864	20.5529	8.67458	0.161652	4.03628	8.98625	3.74511	0.863483	0.192778		12.9	16.3		1.8
s_FG2 [15938]	583782	GeoRoc	-90.88	14.47	[15938]	Central American	Continental arc	CENTRAL AMERICAN VOLCANIC ARC / CENTRAL AMERICAN VOLCANIC ARC-NORTHWESTERN SEGMENT / GUATEMALA / FUEGO	JULY 2003 ERUPTION	Calc-Alkaline	Basalt	51.9292	0.958862	20.5929	8.61292	0.161651	3.96597	8.93599	3.78525	0.863478	0.19378		13.4	16.8		1.8
s_FG6 [15938]	583783	GeoRoc	-90.88	14.47	[15938]	Central American	Continental arc	CENTRAL AMERICAN VOLCANIC ARC / CENTRAL AMERICAN VOLCANIC ARC-NORTHWESTERN SEGMENT / GUATEMALA / FUEGO	JUNE 2003 ERUPTION	Calc-Alkaline	Basalt	49.385	0.987097	18.8875	10.6577	0.178924	6.70462	9.11708	3.23671	0.683529	0.161836		10	14.4		1.7
s_FG11A [15938]	583784	GeoRoc	-90.88	14.47	[15938]	Central American	Continental arc	CENTRAL AMERICAN VOLCANIC ARC / CENTRAL AMERICAN VOLCANIC ARC-NORTHWESTERN SEGMENT / GUATEMALA / FUEGO	MAY 19TH 1999 ERUPTION	Tholeiitic	Basalt	48.175	1.14263	20.2219	10.0298	0.195793	6.08463	10.5628	2.95195	0.291179	0.344394		5.9	13.5		0.9
s_FG9 [15938]	583785	GeoRoc	-90.88	14.47	[15938]	Central American	Continental arc	CENTRAL AMERICAN VOLCANIC ARC / CENTRAL AMERICAN VOLCANIC ARC-NORTHWESTERN SEGMENT / GUATEMALA / FUEGO	MAY 19TH 1999 ERUPTION	Calc-Alkaline	Basalt	51.8753	0.946947	21.0769	8.21777	0.154295	3.69097	9.22744	3.78174	0.837024	0.191608		12.5	16.3		1.6
s_FG12C [15938]	583787	GeoRoc	-90.88	14.47	[15938]	Central American	Continental arc	CENTRAL AMERICAN VOLCANIC ARC / CENTRAL AMERICAN VOLCANIC ARC-NORTHWESTERN SEGMENT / GUATEMALA / FUEGO	OCTOBER 1974 ERUPTION	Calc-Alkaline	Basalt	51.8293	0.945188	20.615	8.5936	0.160048	4.03642	8.99891	3.78478	0.845535	0.191252		13.1	16.3		1.8
s_FG7 [15938]	583788	GeoRoc	-90.88	14.47	[15938]	Central American	Continental arc	CENTRAL AMERICAN VOLCANIC ARC / CENTRAL AMERICAN VOLCANIC ARC-NORTHWESTERN SEGMENT / GUATEMALA / FUEGO	JUNE 2003 ERUPTION	Calc-Alkaline	Basalt	51.7338	0.940157	20.6633	8.63583	0.159877	4.09245	8.95914	3.78074	0.844633	0.190042		12.8	16.4		1.7
s_GU2A [16047]	594282	GeoRoc	-90.6153	14.409	[16047]	Central American	Continental arc	CENTRAL AMERICAN VOLCANIC ARC / CENTRAL AMERICAN VOLCANIC ARC-NORTHWESTERN SEGMENT / GUATEMALA / PACAYA		Calc-Alkaline	Basalt	49.141	1.07228	18.2696	11.2766	0.183819	6.90343	9.74242	2.59389	0.602519	0.214456		8.81	301	0.38	2.46
s_GU8A [16047]	594286	GeoRoc	-90.6023	14.3821	[16047]	Central American	Continental arc	CENTRAL AMERICAN VOLCANIC ARC / CENTRAL AMERICAN VOLCANIC ARC-NORTHWESTERN SEGMENT / GUATEMALA / PACAYA		Calc-Alkaline	Basalt	51.7169	1.31246	17.8635	10.6226	0.190357	4.39824	8.63618	3.81715	1.09205	0.350657		18.5	543	0.79	4.18
s_GU14A [16047]	594294	GeoRoc	-90.341	14.2942	[16047]	Central American	Continental arc	CENTRAL AMERICAN VOLCANIC ARC / CENTRAL AMERICAN VOLCANIC ARC-NORTHWESTERN SEGMENT / GUATEMALA	BARBERENA - CUILAPA (BEHIND-THE-FRONT VOLCANISM)	Calc-Alkaline	Basalt	49.9654	1.34203	18.4779	9.5435	0.160242	6.08919	9.95502	3.60544	0.600907	0.260393		6.12	234	0.08	4.38
s_ES019 [16047]	594432	GeoRoc	-88.9365	13.7124	[16047]	Central American	Continental arc	CENTRAL AMERICAN VOLCANIC ARC / CENTRAL AMERICAN VOLCANIC ARC-NORTHWESTERN SEGMENT / EL SALVADOR / COUJUTEPEQUE	CERRO DE LAS PAVAS	Calc-Alkaline	Basalt	51.1941	1.23063	18.3569	9.40532	0.164084	5.66089	9.18868	3.39448	1.03578	0.369188		17.6	452	0.65	6.42
s_ES027B [16047]	594433	GeoRoc	-88.2217	13.5028	[16047]	Central American	Continental arc	CENTRAL AMERICAN VOLCANIC ARC / CENTRAL AMERICAN VOLCANIC ARC-NORTHWESTERN SEGMENT / EL SALVADOR / SAN MIGUEL(CHAPARRASTIQUE)		Calc-Alkaline	Basalt	50.4866	0.814786	18.73	10.2025	0.181064	6.25675	10.1597	2.4846	0.533132	0.150886		8.16	384	0.38	1.47
s_ES028B [16047]	594434	GeoRoc	-88.2478	13.5112	[16047]	Central American	Continental arc	CENTRAL AMERICAN VOLCANIC ARC / CENTRAL AMERICAN VOLCANIC ARC-NORTHWESTERN SEGMENT / EL SALVADOR / SAN MIGUEL(CHAPARRASTIQUE)	NW FLANK	Calc-Alkaline	Basalt	51.3346	0.987785	19.0804	10.1922	0.18143	4.22328	10.3113	2.77185	0.735799	0.18143		13.9	427	0.58	1.57
s_ES031 [16047]	594435	GeoRoc	-88.3142	13.418	[16047]	Central American	Continental arc	CENTRAL AMERICAN VOLCANIC ARC / CENTRAL AMERICAN VOLCANIC ARC-NORTHWESTERN SEGMENT / EL SALVADOR / SAN MIGUEL(CHAPARRASTIQUE)		Calc-Alkaline	Basalt	51.4815	1.03546	18.8394	10.1963	0.180954	4.19211	10.1837	2.85506	0.824348	0.211113		16.7	487	0.74	1.91
s_ES013 [16047]	594441	GeoRoc	-89.2287	13.8572	[16047]	Central American	Continental arc	CENTRAL AMERICAN VOLCANIC ARC / CENTRAL AMERICAN VOLCANIC ARC-NORTHWESTERN SEGMENT / EL SALVADOR	CINDER CONE CLOSE TO CERRITO OJO DE AGUA (BEHIND-THE-FRONT VOLCANISM)	Calc-Alkaline	Basalt	51.5707	0.964793	17.5084	9.10638	0.162491	6.96682	9.91197	2.82329	0.731211	0.253893		12.8	436	0.41	3.03
s_ES024B [16047]	594447	GeoRoc	-89.6317	14.0488	[16047]	Central American	Continental arc	CENTRAL AMERICAN VOLCANIC ARC / CENTRAL AMERICAN VOLCANIC ARC-NORTHWESTERN SEGMENT / EL SALVADOR / EL SINGUIL (SINGÜIL)	BEHIND-THE-FRONT VOLCANISM	Calc-Alkaline	Basalt	50.1509	1.11016	17.4265	9.45545	0.16296	7.74059	9.77759	3.06568	0.855539	0.254625		12	390	0.45	3.96
s_H1 [16047]	594836	GeoRoc	-87.6418	13.2896	[16047]	Central American	Continental arc	CENTRAL AMERICAN VOLCANIC ARC / CENTRAL AMERICAN VOLCANIC ARC-NORTHWESTERN SEGMENT / HONDURAS	EL TIGRE ISLAND N (BEHIND THE FRONT VOLCANISM)	Calc-Alkaline	Basalt	50.8632	0.891438	18.669	10.0468	0.184435	5.33838	9.74434	3.12516	0.870945	0.266407		19.6	481	0.52	14.8
s_P-27A [16047]	594910	GeoRoc	-87.0278	12.6811	[16047]	Central American	Continental arc	CENTRAL AMERICAN VOLCANIC ARC / CENTRAL AMERICAN VOLCANIC ARC-NORTHWESTERN SEGMENT / NICARAGUA / SAN CRISTOBAL	NW NICARAGUA VOLCANIC FRONT	Calc-Alkaline	Basalt	50.2855	0.979063	18.37	11.2384	0.211962	4.59251	10.5476	2.85644	0.716634	0.201869		12.8	536	0.45	0.99
s_P-13 [16047]	594911	GeoRoc	-86.9553	12.6857	[16047]	Central American	Continental arc	CENTRAL AMERICAN VOLCANIC ARC / CENTRAL AMERICAN VOLCANIC ARC-NORTHWESTERN SEGMENT / NICARAGUA / CASITAS	NW NICARAGUA VOLCANIC FRONT	Calc-Alkaline	Basalt	51.4648	0.878866	18.8139	10.8666	0.194168	4.31258	9.35073	2.84099	1.04238	0.235046		19.6	704	0.21	1.41
s_P-9 [16047]	594914	GeoRoc	-86.8361	12.6051	[16047]	Central American	Continental arc	CENTRAL AMERICAN VOLCANIC ARC / CENTRAL AMERICAN VOLCANIC ARC-NORTHWESTERN SEGMENT / NICARAGUA / TELICA	NW NICARAGUA VOLCANIC FRONT	Calc-Alkaline	Basalt	50.052	1.01552	18.1888	10.383	0.170929	5.5401	11.0903	2.45333	0.935081	0.170929		19.5	555	0.78	5.01
s_P-51 [16047]	594916	GeoRoc	-86.7232	12.4696	[16047]	Central American	Continental arc	CENTRAL AMERICAN VOLCANIC ARC / CENTRAL AMERICAN VOLCANIC ARC-NORTHWESTERN SEGMENT / NICARAGUA	CONE2; NW NICARAGUA VOLCANIC FRONT	Calc-Alkaline	Basalt	50.1183	0.721992	17.2275	9.78103	0.180498	6.54807	12.7452	1.92531	0.591633	0.160443		12	362	0.42	1.49
s_P-4 [16047]	594918	GeoRoc	-86.7009	12.5076	[16047]	Central American	Continental arc	CENTRAL AMERICAN VOLCANIC ARC / CENTRAL AMERICAN VOLCANIC ARC-NORTHWESTERN SEGMENT / NICARAGUA / CERRO NEGRO	NW NICARAGUA VOLCANIC FRONT	Calc-Alkaline	Basalt	49.8609	0.762614	18.7242	10.3929	0.190653	5.69953	11.7603	2.04702	0.451548	0.110378		7.19	365	0.37	0.98
s_P-6 [16047]	594919	GeoRoc	-86.7005	12.5023	[16047]	Central American	Continental arc	CENTRAL AMERICAN VOLCANIC ARC / CENTRAL AMERICAN VOLCANIC ARC-NORTHWESTERN SEGMENT / NICARAGUA / CERRO NEGRO	NW NICARAGUA VOLCANIC FRONT	Calc-Alkaline	Basalt	50.2363	0.795164	19.7181	10.1162	0.181177	4.60994	11.4443	2.27477	0.503269	0.120784		7.37	436	0.35	1.3
s_P2-11 [16047]	594923	GeoRoc	-86.7058	12.4984	[16047]	Central American	Continental arc	CENTRAL AMERICAN VOLCANIC ARC / CENTRAL AMERICAN VOLCANIC ARC-NORTHWESTERN SEGMENT / NICARAGUA / CERRO NEGRO	NW NICARAGUA VOLCANIC FRONT	Calc-Alkaline	Basalt	49.483	0.796796	19.736	10.3401	0.183876	4.73991	11.8396	2.27802	0.469905	0.132799		7.28	395	0.37	1.15
s_P2-13 [16047]	594924	GeoRoc	-86.7075	12.5105	[16047]	Central American	Continental arc	CENTRAL AMERICAN VOLCANIC ARC / CENTRAL AMERICAN VOLCANIC ARC-NORTHWESTERN SEGMENT / NICARAGUA / CERRO NEGRO	NW NICARAGUA VOLCANIC FRONT	Calc-Alkaline	Basalt	49.5997	0.736933	16.7038	10.8311	0.204704	7.60474	11.5555	2.16986	0.470818	0.122822		7.31	376	0.37	1.1
s_P-50 [16047]	594925	GeoRoc	-86.7236	12.4726	[16047]	Central American	Continental arc	CENTRAL AMERICAN VOLCANIC ARC / CENTRAL AMERICAN VOLCANIC ARC-NORTHWESTERN SEGMENT / NICARAGUA / CERRO DIABOLO	NW NICARAGUA VOLCANIC FRONT	Calc-Alkaline	Basalt	50.0831	0.712605	17.3936	9.81034	0.18066	6.43352	12.6864	1.93708	0.602201	0.160587		11.7	369	0.41	1.57
s_P-40A [16047]	594927	GeoRoc	-86.6815	12.5195	[16047]	Central American	Continental arc	CENTRAL AMERICAN VOLCANIC ARC / CENTRAL AMERICAN VOLCANIC ARC-NORTHWESTERN SEGMENT / NICARAGUA	CABEZA DE VACA; NW NICARAGUA VOLCANIC FRONT	Calc-Alkaline	Basalt	47.6856	0.714428	17.6595	11.4713	0.191185	7.85871	12.3264	1.64017	0.362245	0.0905613		5.7	311	0.25	0.72
s_P-42 [16047]	594928	GeoRoc	-86.6807	12.5198	[16047]	Central American	Continental arc	CENTRAL AMERICAN VOLCANIC ARC / CENTRAL AMERICAN VOLCANIC ARC-NORTHWESTERN SEGMENT / NICARAGUA	CABEZA DE VACA; NW NICARAGUA VOLCANIC FRONT	Calc-Alkaline	Basalt	48.8134	0.749106	16.5107	11.7371	0.202461	8.5641	11.0341	1.79178	0.49603	0.101231		6.96	391	0.33	1.1
s_AP-3 [23853]	64459	GeoRoc	-88	13.5	[23853][4508]	Central American	Continental arc	CENTRAL AMERICAN VOLCANIC ARC / CENTRAL AMERICAN VOLCANIC ARC-NORTHWESTERN SEGMENT / EL SALVADOR / APASTEPEQUE		Calc-Alkaline	Basalt	48.2343	0.824967	18.3236	10.5948	0.191833	7.72212	11.2229	2.36796	0.368046	0.149426	0.273224	4.75172	288.409	0.168442	2.08092
s_CN-7 [4519] / s_CN7 [14081]	69991	GeoRoc	-86.7	12.5	[4519][14081]	Central American	Continental arc	CENTRAL AMERICAN VOLCANIC ARC / CENTRAL AMERICAN VOLCANIC ARC-NORTHWESTERN SEGMENT / NICARAGUA / CERRO NEGRO		Calc-Alkaline	Basalt	50.2296	0.760297	20.6181	9.61465	0.170067	3.89152	11.9247	2.21086	0.440172	0.140055		7.34	369.18	0.36	1.23
s_CN-13 [4519] / s_CN13 [14081]	69993	GeoRoc	-86.7	12.5	[4519][14081]	Central American	Continental arc	CENTRAL AMERICAN VOLCANIC ARC / CENTRAL AMERICAN VOLCANIC ARC-NORTHWESTERN SEGMENT / NICARAGUA / CERRO NEGRO		Tholeiitic	Basalt	49.8964	0.765282	19.3871	9.91105	0.193871	4.86719	12.2445	2.21421	0.40815	0.112241		7	358.65	0.35	1.2
s_CN-5 [4519] / s_CN5 [14081]	76747	GeoRoc	-86.7	12.5	[4519][14081]	Central American	Continental arc	CENTRAL AMERICAN VOLCANIC ARC / CENTRAL AMERICAN VOLCANIC ARC-NORTHWESTERN SEGMENT / NICARAGUA / CERRO NEGRO		Tholeiitic	Basalt	49.1495	0.653317	15.3781	11.0987	0.201021	9.63894	11.5587	1.85944	0.351786	0.110561		6.79	335.01	0.32	1.16
s_CN-8 [4519] / s_CN8 [14081]	76750	GeoRoc	-86.7	12.5	[4519][14081]	Central American	Continental arc	CENTRAL AMERICAN VOLCANIC ARC / CENTRAL AMERICAN VOLCANIC ARC-NORTHWESTERN SEGMENT / NICARAGUA / CERRO NEGRO		Calc-Alkaline	Basalt	50.4438	0.783789	18.8913	10.3768	0.180874	4.97404	11.4554	2.27098	0.462234	0.160777		7.37	369.91	0.37	1.25
s_21-4-88 [3939]	80457	GeoRoc	-80.82	8.47	[3939]	Central American	Continental arc	CENTRAL AMERICAN VOLCANIC ARC / CENTRAL AMERICAN VOLCANIC ARC-SOUTHEASTERN SEGMENT / PANAMA / LA YEGUADA	STRATOVOLCANO	Tholeiitic	Basalt	51.1985	0.991267	19.8253	9.05887	0.183947	4.58844	10.8324	2.62635	0.449647	0.245262		15	366		6
s_NB03081001A [18727]	889865	GeoRoc	-80.62	8.68	[18727]	Central American	Continental arc	CENTRAL AMERICAN VOLCANIC ARC / CENTRAL AMERICAN VOLCANIC ARC-SOUTHEASTERN SEGMENT / PANAMA / EL BARU / CUESTA UNIT	LA CUESTA	High-K calc-alkaline	SHMB	52.3891	0.820824	15.4212	7.63683	0.123124	10.168	8.74177	2.61638	1.76477	0.318069		26	711.68		6.51
s_TOL-12-01 [19963]	1002046	GeoRoc	160.236	55.8219	[19963]	Kamchatka	Continental arc	KAMCHATKA ARC / KAMCHATKA ARC / CENTRAL KAMCHATKA SEGMENT / TOLBACHIK	CENTRAL KAMCHATKA DEPRESSION, PLOSKY TOLBACHIK, SUMMIT	High-K calc-alkaline	Basalt	51.2657	1.28257	16.8107	10.4233	0.160966	5.61938	9.62806	2.99851	1.41155	0.39932		39.3269	383.859	1.11853	4.35114
s_TOL-12-02 [19963]	1002047	GeoRoc	160.392	55.8199	[19963]	Kamchatka	Continental arc	KAMCHATKA ARC / KAMCHATKA ARC / CENTRAL KAMCHATKA SEGMENT / TOLBACHIK	CENTRAL KAMCHATKA DEPRESSION, PLOSKY TOLBACHIK, SUMMIT	High-K calc-alkaline	Basalt	51.6949	1.36112	17.4762	9.79818	0.139392	4.88998	9.37204	3.28185	1.56201	0.424325		42.2292	456.181	1.32486	4.78117
s_TOL-12-03 [19963]	1002048	GeoRoc	160.365	55.8104	[19963]	Kamchatka	Continental arc	KAMCHATKA ARC / KAMCHATKA ARC / CENTRAL KAMCHATKA SEGMENT / TOLBACHIK	CENTRAL KAMCHATKA DEPRESSION, PLOSKY TOLBACHIK, UPPER PART OF LAVA	High-K calc-alkaline	Basalt	51.9341	1.41267	17.3277	10.1126	0.15617	4.68305	8.70977	3.34897	1.823	0.491985		52.1167	540.318	1.42744	5.57096
s_TOL-12-18 [19963]	1002051	GeoRoc	160.372	55.8161	[19963]	Kamchatka	Continental arc	KAMCHATKA ARC / KAMCHATKA ARC / CENTRAL KAMCHATKA SEGMENT / TOLBACHIK	CENTRAL KAMCHATKA DEPRESSION, PLOSKY TOLBACHIK, BOMB ON SUMMIT	High-K calc-alkaline	Basalt	51.4717	1.63298	16.3227	10.6467	0.16759	5.37822	8.98142	3.06977	1.78627	0.542625		53.1843	434.399	1.49636	5.95914
s_TOL-12-11 [19963]	1002052	GeoRoc	160.377	55.8066	[19963]	Kamchatka	Continental arc	KAMCHATKA ARC / KAMCHATKA ARC / CENTRAL KAMCHATKA SEGMENT / TOLBACHIK	CENTRAL KAMCHATKA DEPRESSION, PLOSKY TOLBACHIK	High-K calc-alkaline	Basalt	51.5888	1.56036	17.1908	10.0198	0.165226	4.94646	8.82618	3.32208	1.8557	0.524593		49.2259	472.454	1.41949	5.53072
s_TOL-12-15 [19963]	1002056	GeoRoc	160.378	55.815	[19963]	Kamchatka	Continental arc	KAMCHATKA ARC / KAMCHATKA ARC / CENTRAL KAMCHATKA SEGMENT / TOLBACHIK	CENTRAL KAMCHATKA DEPRESSION, PLOSKY TOLBACHIK, CRATER CONE	High-K calc-alkaline	Basalt	51.8451	1.5859	17.6043	10.0738	0.143986	4.43476	8.54863	3.27362	1.91089	0.579028		55.5925	475.76	1.6138	6.28879
s_TOL-12-17 [19963]	1002058	GeoRoc	160.372	55.8161	[19963]	Kamchatka	Continental arc	KAMCHATKA ARC / KAMCHATKA ARC / CENTRAL KAMCHATKA SEGMENT / TOLBACHIK	CENTRAL KAMCHATKA DEPRESSION, PLOSKY TOLBACHIK, UPPER PART OF LAVA	High-K calc-alkaline	Basalt	51.902	1.72291	17.0327	10.4362	0.146544	4.58764	8.27261	3.4794	1.86844	0.551575		52.3109	470.372	1.5665	5.95281
s_TOL-12-08 [19963]	1002060	GeoRoc	160.374	55.806	[19963]	Kamchatka	Continental arc	KAMCHATKA ARC / KAMCHATKA ARC / CENTRAL KAMCHATKA SEGMENT / TOLBACHIK	CENTRAL KAMCHATKA DEPRESSION, PLOSKY TOLBACHIK, OLD OUTCROP, LOWER PART	High-K calc-alkaline	Basalt	51.7874	1.65365	16.6699	10.2997	0.17747	5.0266	8.53907	3.27345	1.96961	0.603193		57.6685	507.365	1.73671	6.11948
s_TOL-12-10 [19963]	1002062	GeoRoc	160.375	55.8065	[19963]	Kamchatka	Continental arc	KAMCHATKA ARC / KAMCHATKA ARC / CENTRAL KAMCHATKA SEGMENT / TOLBACHIK	CENTRAL KAMCHATKA DEPRESSION, PLOSKY TOLBACHIK, OLD OUTCROP	High-K calc-alkaline	Basalt	51.9667	1.44164	18.639	9.3105	0.134035	3.88395	8.72558	3.55142	1.83966	0.507491		47.1338	499.364	1.47143	5.4717
s_TOL-12-19 [19963]	1002063	GeoRoc	160.365	55.8113	[19963]	Kamchatka	Continental arc	KAMCHATKA ARC / KAMCHATKA ARC / CENTRAL KAMCHATKA SEGMENT / TOLBACHIK	CENTRAL KAMCHATKA DEPRESSION, PLOSKY TOLBACHIK, OUTCROP BELOW CRATER CONE, LOWER PART	High-K calc-alkaline	Basalt	51.8004	1.53466	16.8792	10.3809	0.164646	4.92006	8.69979	3.20652	1.84667	0.567113		54.4716	462.433	1.61347	6.43219
s_TOL-12-20 [19963]	1002064	GeoRoc	160.365	55.8114	[19963]	Kamchatka	Continental arc	KAMCHATKA ARC / KAMCHATKA ARC / CENTRAL KAMCHATKA SEGMENT / TOLBACHIK	CENTRAL KAMCHATKA DEPRESSION, PLOSKY TOLBACHIK, OUTCROP BELOW CRATER CONE, LOWER PART	High-K calc-alkaline	Basalt	51.4124	1.60088	17.3296	10.3081	0.155811	4.64581	8.98915	3.29952	1.73632	0.522424		54.069	449.903	1.40051	6.15148
s_TOL-12-22 [19963]	1002066	GeoRoc	160.365	55.8119	[19963]	Kamchatka	Continental arc	KAMCHATKA ARC / KAMCHATKA ARC / CENTRAL KAMCHATKA SEGMENT / TOLBACHIK	CENTRAL KAMCHATKA DEPRESSION, PLOSKY TOLBACHIK, OUTCROP BELOW CRATER CONE	High-K calc-alkaline	Basalt	51.2331	1.63512	16.3166	10.861	0.17094	5.2971	9.08626	3.10032	1.76027	0.539274		52.8107	426.454	1.08083	5.88695
s_TOL-12-38 [19963]	1002070	GeoRoc	160.393	55.7841	[19963]	Kamchatka	Continental arc	KAMCHATKA ARC / KAMCHATKA ARC / CENTRAL KAMCHATKA SEGMENT / TOLBACHIK	CENTRAL KAMCHATKA DEPRESSION, PLOSKY TOLBACHIK	High-K calc-alkaline	Basalt	51.0292	1.51116	16.6738	11.3583	0.1746	5.37789	8.85355	3.0846	1.53566	0.401274		38.4578	497.132	1.03681	4.65584
s_TOL-12-40 [19963]	1002072	GeoRoc	160.396	55.7916	[19963]	Kamchatka	Continental arc	KAMCHATKA ARC / KAMCHATKA ARC / CENTRAL KAMCHATKA SEGMENT / TOLBACHIK	CENTRAL KAMCHATKA DEPRESSION, PLOSKY TOLBACHIK	Calc-Alkaline	Basalt	50.1166	1.21528	19.0582	10.4768	0.173173	4.52606	9.93643	3.06895	1.14868	0.279741		20.6929	328.777	0.543745	2.21067
s_TOL-12-41 [19963]	1002073	GeoRoc	160.396	55.7934	[19963]	Kamchatka	Continental arc	KAMCHATKA ARC / KAMCHATKA ARC / CENTRAL KAMCHATKA SEGMENT / TOLBACHIK	CENTRAL KAMCHATKA DEPRESSION, PLOSKY TOLBACHIK	Calc-Alkaline	Basalt	50.0347	1.21027	19.1799	10.3716	0.165975	4.55966	10.0111	3.06074	1.12986	0.276281		22.8478	331.256	0.524588	2.52759
s_TOL-12-42 [19963]	1002074	GeoRoc	160.396	55.795	[19963]	Kamchatka	Continental arc	KAMCHATKA ARC / KAMCHATKA ARC / CENTRAL KAMCHATKA SEGMENT / TOLBACHIK	CENTRAL KAMCHATKA DEPRESSION, PLOSKY TOLBACHIK	Calc-Alkaline	Basalt	50.4472	1.16159	17.7362	10.7173	0.17831	5.41423	9.97607	2.93335	1.15644	0.279318		22.5669	358.579	0.537624	2.39229
s_TOL-13-42 [19963]	1002081	GeoRoc	160.39	55.8654	[19963]	Kamchatka	Continental arc	KAMCHATKA ARC / KAMCHATKA ARC / CENTRAL KAMCHATKA SEGMENT / TOLBACHIK	CENTRAL KAMCHATKA DEPRESSION, PLOSKY TOLBACHIK, LAVA FLOW RIGHT SIDE OF GLACIER	Calc-Alkaline	Basalt	50.4844	1.16421	16.7294	10.2073	0.204551	6.95575	10.196	2.86066	0.969835	0.227957		14.5305	263.843	0.363713	2.14272
s_TOL-12-52 [19963]	1002082	GeoRoc	160.409	55.7861	[19963]	Kamchatka	Continental arc	KAMCHATKA ARC / KAMCHATKA ARC / CENTRAL KAMCHATKA SEGMENT / TOLBACHIK	CENTRAL KAMCHATKA DEPRESSION, PLOSKY TOLBACHIK, DEPOSITS BELOW 2012 ERUPTION	Calc-Alkaline	Basalt	51.0561	1.19468	14.2607	9.70096	0.18364	9.14223	10.1696	2.66279	1.28344	0.345856		32.6318	557.682	0.587868	3.58411
s_TOL-12-28 [19963]	1002105	GeoRoc	160.364	55.8211	[19963]	Kamchatka	Continental arc	KAMCHATKA ARC / KAMCHATKA ARC / CENTRAL KAMCHATKA SEGMENT / TOLBACHIK	CENTRAL KAMCHATKA DEPRESSION, OSTRY TOLBACHIK	Calc-Alkaline	Basalt	49.8745	1.07715	21.541	9.10763	0.137274	5.06811	8.75046	3.04007	1.14529	0.258516		18.7212	404.76	0.503296	2.98566
s_TOL-12-51 [19963]	1002112	GeoRoc	160.406	55.7911	[19963]	Kamchatka	Continental arc	KAMCHATKA ARC / KAMCHATKA ARC / CENTRAL KAMCHATKA SEGMENT / TOLBACHIK	CENTRAL KAMCHATKA DEPRESSION, DIKE	High-K calc-alkaline	Basalt	51.7246	1.41124	18.8538	8.82939	0.123073	4.15988	9.21203	3.46451	1.75072	0.470755		45.9719	518.042	1.17408	5.09028
s_TOL-13-35 [19963]	1002125	GeoRoc	160.286	55.8533	[19963]	Kamchatka	Continental arc	KAMCHATKA ARC / KAMCHATKA ARC / CENTRAL KAMCHATKA SEGMENT / TOLBACHIK	CENTRAL KAMCHATKA DEPRESSION, DIKE, DAECHNAYA VALLEY	Calc-Alkaline	Basalt	51.5612	1.38639	17.5427	9.85588	0.200528	5.12314	9.67728	3.24612	1.12174	0.285015		18.9936	331.982	0.489093	2.88749
s_TOL-13-37 [19963]	1002126	GeoRoc	160.294	55.8561	[19963]	Kamchatka	Continental arc	KAMCHATKA ARC / KAMCHATKA ARC / CENTRAL KAMCHATKA SEGMENT / TOLBACHIK	CENTRAL KAMCHATKA DEPRESSION, DIKE, DAECHNAYA VALLEY	Calc-Alkaline	Basalt	49.99	1.07934	15.6484	10.0521	0.199466	7.91585	11.3857	2.53635	0.964928	0.227816		15.7804	255.201	0.38852	1.88213
s_TOL-13-43 [19963]	1002129	GeoRoc	160.402	55.8669	[19963]	Kamchatka	Continental arc	KAMCHATKA ARC / KAMCHATKA ARC / CENTRAL KAMCHATKA SEGMENT / TOLBACHIK	CENTRAL KAMCHATKA DEPRESSION, CONE	Calc-Alkaline	Basalt	51.5279	1.29752	18.843	10.025	0.200166	4.49814	9.03793	3.34084	0.954089	0.275355		14.8851	284.478	0.321392	3.14481
s_TOL-13-75 [19963]	1002132	GeoRoc	160.317	55.7411	[19963]	Kamchatka	Continental arc	KAMCHATKA ARC / KAMCHATKA ARC / CENTRAL KAMCHATKA SEGMENT / TOLBACHIK	CENTRAL KAMCHATKA DEPRESSION, KLESHNYA CONE	High-K calc-alkaline	Basalt	51.8954	1.37943	17.6691	9.47944	0.173327	4.94237	9.10323	3.3773	1.55686	0.423573		39.3768	388.305	1.19525	4.99579
s_TOL-13-83 [19963]	1002133	GeoRoc	160.216	55.6415	[19963]	Kamchatka	Continental arc	KAMCHATKA ARC / KAMCHATKA ARC / CENTRAL KAMCHATKA SEGMENT / TOLBACHIK	CENTRAL KAMCHATKA DEPRESSION, ZVEZDA CONE	High-K calc-alkaline	Basalt	51.7415	1.53637	17.4956	9.80985	0.175763	4.73526	8.75093	3.41704	1.83207	0.505577		45.5011	440.56	1.50585	5.8324
s_TOL-12-67 [19963]	1002136	GeoRoc	160.331	55.8008	[19963]	Kamchatka	Continental arc	KAMCHATKA ARC / KAMCHATKA ARC / CENTRAL KAMCHATKA SEGMENT / TOLBACHIK	CENTRAL KAMCHATKA DEPRESSION, CONE	High-K calc-alkaline	Basalt	51.3727	1.62592	16.3815	10.6658	0.188081	5.39781	8.88604	3.12645	1.81503	0.540603		56.1007	473.32	1.64471	5.91251
s_TOL-12-59 [19963]	1002138	GeoRoc	160.391	55.7827	[19963]	Kamchatka	Continental arc	KAMCHATKA ARC / KAMCHATKA ARC / CENTRAL KAMCHATKA SEGMENT / TOLBACHIK	CENTRAL KAMCHATKA DEPRESSION, CONE, OLD LAVA FLOW NEAR TOLUD	High-K calc-alkaline	Basalt	51.4489	1.62058	16.3397	10.5591	0.163065	5.4224	9.00378	3.11232	1.78767	0.542542		57.4806	460.229	1.58142	5.08571
s_TOL-12-32 [19963]	1002167	GeoRoc	160.237	55.7818	[19963]	Kamchatka	Continental arc	KAMCHATKA ARC / KAMCHATKA ARC / CENTRAL KAMCHATKA SEGMENT / TOLBACHIK	CENTRAL KAMCHATKA DEPRESSION, PEDESTAL, OSTRY TOLBACHIK	Calc-Alkaline	Basalt	51.5741	1.07605	14.9346	9.80883	0.158	8.53613	10.2473	2.64366	0.836471	0.18485		13.4797	278.042	0.211995	1.8551
s_TOL-12-33 [19963]	1002168	GeoRoc	160.229	55.7823	[19963]	Kamchatka	Continental arc	KAMCHATKA ARC / KAMCHATKA ARC / CENTRAL KAMCHATKA SEGMENT / TOLBACHIK	CENTRAL KAMCHATKA DEPRESSION, PEDESTAL, OSTRY TOLBACHIK	Calc-Alkaline	Basalt	51.7289	1.06609	14.8613	9.68777	0.155686	8.59159	10.2381	2.64563	0.840291	0.184555		13.8528	277.788	0.304764	2.04169
s_TOL-12-34 [19963]	1002169	GeoRoc	160.231	55.7803	[19963]	Kamchatka	Continental arc	KAMCHATKA ARC / KAMCHATKA ARC / CENTRAL KAMCHATKA SEGMENT / TOLBACHIK	CENTRAL KAMCHATKA DEPRESSION, PEDESTAL, OSTRY TOLBACHIK	Calc-Alkaline	Basalt	51.543	1.34476	17.9199	10.0682	0.163095	4.96772	9.35076	3.23933	1.14987	0.253361		22.7687	362.079	0.468369	2.64404
s_TOL-13-05 [19963]	1002173	GeoRoc	160.359	55.8998	[19963]	Kamchatka	Continental arc	KAMCHATKA ARC / KAMCHATKA ARC / CENTRAL KAMCHATKA SEGMENT / TOLBACHIK	CENTRAL KAMCHATKA DEPRESSION, PEDESTAL, BASEMENT BELOW OSTRY TOLBACHIK	Calc-Alkaline	SHMB	52.5626	0.963882	13.7722	9.30352	0.18728	9.08308	10.62	2.43261	0.879402	0.195423		14.7341	271.409	0.316919	1.5412
s_TOL-13-07 [19963]	1002174	GeoRoc	160.361	55.8997	[19963]	Kamchatka	Continental arc	KAMCHATKA ARC / KAMCHATKA ARC / CENTRAL KAMCHATKA SEGMENT / TOLBACHIK	CENTRAL KAMCHATKA DEPRESSION, PEDESTAL, BASEMENT BELOW OSTRY TOLBACHIK	Calc-Alkaline	SHMB	52.1583	0.976975	13.8498	9.37822	0.189321	9.19673	10.7558	2.41966	0.874722	0.200457		14.9934	272.151	0.380952	1.48731
s_TOL-13-11 [19963]	1002178	GeoRoc	160.366	55.896	[19963]	Kamchatka	Continental arc	KAMCHATKA ARC / KAMCHATKA ARC / CENTRAL KAMCHATKA SEGMENT / TOLBACHIK	CENTRAL KAMCHATKA DEPRESSION, PEDESTAL, BASEMENT BELOW OSTRY TOLBACHIK	Calc-Alkaline	SHMB	53.7851	0.966035	14.2745	9.01232	0.17731	8.11959	9.8774	2.59138	0.99253	0.203805		15.47	283.454	0.339958	1.85456
s_POV-10-03 [19963]	1002189	GeoRoc	160.452	55.894	[19963]	Kamchatka	Continental arc	KAMCHATKA ARC / KAMCHATKA ARC / CENTRAL KAMCHATKA SEGMENT / TOLBACHIK	CENTRAL KAMCHATKA DEPRESSION, MOUNT POVOROTNAYA	Calc-Alkaline	SHMB	53.1407	0.954734	14.5291	8.63521	0.145862	8.83639	9.36272	2.88562	1.25054	0.259084		16.1699	587.074	0.432719	1.86563
s_1941A [20025]	1023931	GeoRoc	160.338	55.7904	[20025]	Kamchatka	Continental arc	KAMCHATKA ARC / KAMCHATKA ARC / CENTRAL KAMCHATKA SEGMENT / TOLBACHIK	CENTRAL KAMCHATKA DEPRESSION, 1941 ERUPTION	High-K calc-alkaline	Basalt	50.6528	1.23568	14.8481	9.98493	0.179372	8.76932	9.76583	2.79024	1.39512	0.378675		30.9	322	0.81	3.56
s_1941B [20025]	1023932	GeoRoc	160.339	55.792	[20025]	Kamchatka	Continental arc	KAMCHATKA ARC / KAMCHATKA ARC / CENTRAL KAMCHATKA SEGMENT / TOLBACHIK	CENTRAL KAMCHATKA DEPRESSION, 1941 ERUPTION	Calc-Alkaline	Basalt	50.793	1.22501	14.9391	9.87736	0.179269	8.76427	9.76021	2.78863	1.29472	0.378457		29.3	318	0.74	3.63
s_1941C [20025]	1023933	GeoRoc	160.333	55.7965	[20025]	Kamchatka	Continental arc	KAMCHATKA ARC / KAMCHATKA ARC / CENTRAL KAMCHATKA SEGMENT / TOLBACHIK	CENTRAL KAMCHATKA DEPRESSION, 1941 ERUPTION	Calc-Alkaline	Basalt	50.7043	1.20343	14.742	9.8434	0.180514	9.02569	9.82797	2.80799	1.30371	0.361028		28.9	314	0.76	3.4
s_1975, NV [20025]	1023934	GeoRoc	160.247	55.6886	[20025]	Kamchatka	Continental arc	KAMCHATKA ARC / KAMCHATKA ARC / CENTRAL KAMCHATKA SEGMENT / TOLBACHIK	CENTRAL KAMCHATKA DEPRESSION, 1975 ERUPTION, NORTH VENT	Calc-Alkaline	Basalt	51.0833	0.956877	13.8548	9.3758	0.179414	9.76812	11.1636	2.49187	0.897072	0.229252		19.2	239	0.52	1.98
s_2013C [20025]	1023938	GeoRoc	160.327	55.7427	[20025]	Kamchatka	Continental arc	KAMCHATKA ARC / KAMCHATKA ARC / CENTRAL KAMCHATKA SEGMENT / TOLBACHIK	CENTRAL KAMCHATKA DEPRESSION, 2013 ERUPTION	High-K calc-alkaline	Basalt	51.1927	1.29501	15.2413	9.7777	0.169347	7.86967	9.66276	2.98848	1.39463	0.408426		36.8	362	1.12	3.89
s_13KY101-2 [21026]	1174534	GeoRoc	160.806	56.3147	[21026]	Kamchatka	Continental arc	KAMCHATKA ARC / KAMCHATKA ARC / CENTRAL KAMCHATKA SEGMENT / KLYUCHEVSKOY		Calc-Alkaline	SHMB	52.7655	0.970409	15.5945	9.02926	0.167487	8.25456	9.53965	2.84423	0.670963	0.163427		12.919	234.887	0.263	1.798
s_13KY1 [21026]	1174537	GeoRoc	160.812	56.1178	[21026]	Kamchatka	Continental arc	KAMCHATKA ARC / KAMCHATKA ARC / CENTRAL KAMCHATKA SEGMENT / KLYUCHEVSKOY		Calc-Alkaline	SHMB	52.0889	0.955573	15.0275	9.27228	0.170421	9.43603	9.5466	2.75716	0.5914	0.15419		10.771	206.167	0.218	1.668
s_13KY2 [21026]	1174538	GeoRoc	160.812	56.1178	[21026]	Kamchatka	Continental arc	KAMCHATKA ARC / KAMCHATKA ARC / CENTRAL KAMCHATKA SEGMENT / KLYUCHEVSKOY		Calc-Alkaline	SHMB	52.2763	0.964874	15.0441	9.15095	0.169081	9.09493	9.7267	2.7873	0.627725	0.157944		11.127	207.263	0.227	1.731
s_12KY2-2 [21026]	1174541	GeoRoc	160.792	56.1528	[21026]	Kamchatka	Continental arc	KAMCHATKA ARC / KAMCHATKA ARC / CENTRAL KAMCHATKA SEGMENT / KLYUCHEVSKOY		Calc-Alkaline	SHMB	51.9151	0.806713	13.4225	8.85062	0.172722	11.6404	10.1408	2.36527	0.558806	0.127001		11.715	209.727	0.258	1.242
s_13KY3 [21026]	1174551	GeoRoc	160.805	56.1319	[21026]	Kamchatka	Continental arc	KAMCHATKA ARC / KAMCHATKA ARC / CENTRAL KAMCHATKA SEGMENT / KLYUCHEVSKOY		Calc-Alkaline	SHMB	52.8946	0.899115	16.0491	8.57033	0.163383	8.03115	9.62033	2.96221	0.661651	0.148161		13.976	233.313	0.401	1.486
s_11KY101 [21026]	1174556	GeoRoc	160.824	56.1081	[21026]	Kamchatka	Continental arc	KAMCHATKA ARC / KAMCHATKA ARC / CENTRAL KAMCHATKA SEGMENT / KLYUCHEVSKOY		Calc-Alkaline	SHMB	52.3995	0.936844	15.7614	8.68904	0.164909	8.31829	10.0706	2.8591	0.64446	0.155803		12.03	208.818	0.239	1.734
s_12KY4-2 [21026]	1174558	GeoRoc	160.791	56.1531	[21026]	Kamchatka	Continental arc	KAMCHATKA ARC / KAMCHATKA ARC / CENTRAL KAMCHATKA SEGMENT / KLYUCHEVSKOY		Calc-Alkaline	SHMB	52.1622	0.837813	13.9085	8.83541	0.170197	10.7426	10.1277	2.49723	0.585557	0.132713		11.294	223.925	0.381	1.372
s_11KY19 [21026]	1174567	GeoRoc	160.809	56.0181	[21026]	Kamchatka	Continental arc	KAMCHATKA ARC / KAMCHATKA ARC / CENTRAL KAMCHATKA SEGMENT / KLYUCHEVSKOY		Calc-Alkaline	SHMB	52.3043	0.832183	15.0843	8.77701	0.169668	9.35701	10.0387	2.7157	0.58778	0.133311		12.338	211.978	0.284	1.223
s_13KY107-1 [21026]	1174568	GeoRoc	160.836	55.9911	[21026]	Kamchatka	Continental arc	KAMCHATKA ARC / KAMCHATKA ARC / CENTRAL KAMCHATKA SEGMENT / KLYUCHEVSKOY		Calc-Alkaline	SHMB	52.7732	0.970167	15.6354	8.87189	0.164939	8.11375	9.66479	2.95865	0.683317	0.163914		12.373	244.158	0.377	1.073
s_12KY13-2 [21026]	1174594	GeoRoc	160.818	56.2119	[21026]	Kamchatka	Continental arc	KAMCHATKA ARC / KAMCHATKA ARC / CENTRAL KAMCHATKA SEGMENT / KLYUCHEVSKOY		Calc-Alkaline	SHMB	53.3014	0.886068	14.3551	8.54982	0.167854	9.38764	9.56262	2.75281	0.871826	0.164803		14.839	299.836	0.405	1.448
s_KY10-17 [21026]	1174598	GeoRoc	160.845	56.2431	[21026]	Kamchatka	Continental arc	KAMCHATKA ARC / KAMCHATKA ARC / CENTRAL KAMCHATKA SEGMENT / KLYUCHEVSKOY		Calc-Alkaline	SHMB	53.569	0.895793	14.7836	8.54344	0.166303	8.06826	10.0731	2.80573	0.92232	0.172425		15.203	307.898	0.414	1.48
s_11KY104-2 [21026]	1174603	GeoRoc	160.63	56.05	[21026]	Kamchatka	Continental arc	KAMCHATKA ARC / KAMCHATKA ARC / CENTRAL KAMCHATKA SEGMENT / KLYUCHEVSKOY	1937 - 1938 ERUPTION	Calc-Alkaline	SHMB	52.8996	0.967496	15.7342	8.81927	0.165453	8.04162	9.58517	2.95495	0.66383	0.16848		12.951	239.435	0.347	1.161
s_11KY-104-3 [21026]	1174604	GeoRoc	160.63	56.05	[21026]	Kamchatka	Continental arc	KAMCHATKA ARC / KAMCHATKA ARC / CENTRAL KAMCHATKA SEGMENT / KLYUCHEVSKOY	1937 - 1938 ERUPTION	Calc-Alkaline	SHMB	52.9517	0.972892	15.6847	8.80948	0.165381	8.03223	9.58906	2.95441	0.671735	0.168444		12.244	226.849	0.392	1.667
s_TOL-1 [21486]	1234215	GeoRoc	160.335	55.7903	[21486]	Kamchatka	Continental arc	KAMCHATKA ARC / KAMCHATKA ARC / CENTRAL KAMCHATKA SEGMENT / TOLBACHIK	CENTRAL KAMCHATKA DEPRESSION, 1941 ERUPTION	High-K calc-alkaline	Basalt	50.6528	1.23568	14.8481	9.98493	0.179372	8.76932	9.76583	2.79024	1.39512	0.378675		30.9	322	0.81	3.56
s_TOL-2 [21486]	1234216	GeoRoc	160.337	55.789	[21486]	Kamchatka	Continental arc	KAMCHATKA ARC / KAMCHATKA ARC / CENTRAL KAMCHATKA SEGMENT / TOLBACHIK	CENTRAL KAMCHATKA DEPRESSION, 1941 ERUPTION	Calc-Alkaline	Basalt	50.793	1.22501	14.9391	9.87736	0.179269	8.76427	9.76021	2.78863	1.29472	0.378457		29.3	318	0.74	3.63
s_2310 [22589]	1475114	GeoRoc	160.452	55.965	[22589]	Kamchatka	Continental arc	KAMCHATKA ARC / KAMCHATKA ARC / CENTRAL KAMCHATKA SEGMENT / KAMEN	CENTRAL KAMCHATKA DEPRESSION	Calc-Alkaline	Basalt	50.6409	1.11737	16.8603	10.2412	0.189554	7.11327	10.4355	2.68369	0.558686	0.159624		8	180	0.22	2.45
s_KAM-07-11 [22589]	1475184	GeoRoc	160.508	55.9858	[22589]	Kamchatka	Continental arc	KAMCHATKA ARC / KAMCHATKA ARC / CENTRAL KAMCHATKA SEGMENT / KAMEN	CENTRAL KAMCHATKA DEPRESSION	Calc-Alkaline	SHMB	52.9125	0.888195	15.0394	8.78532	0.169655	8.79214	9.74021	2.78434	0.72852	0.159676		12.54	266	0.43	1.55
s_KAM-08-01 [22589]	1475186	GeoRoc	160.513	56.0005	[22589]	Kamchatka	Continental arc	KAMCHATKA ARC / KAMCHATKA ARC / CENTRAL KAMCHATKA SEGMENT / KAMEN	CENTRAL KAMCHATKA DEPRESSION	Calc-Alkaline	SHMB	52.8572	0.898253	15.0807	8.84731	0.16967	8.76295	9.67119	2.80454	0.748544	0.159689		12.78	279	0.46	1.59
s_KAM-08-68 [22589]	1475192	GeoRoc	160.5	55.9974	[22589]	Kamchatka	Continental arc	KAMCHATKA ARC / KAMCHATKA ARC / CENTRAL KAMCHATKA SEGMENT / KAMEN	CENTRAL KAMCHATKA DEPRESSION	Calc-Alkaline	SHMB	52.887	0.908231	15.1305	8.85749	0.16967	8.68309	9.64122	2.80454	0.758523	0.159689		12.84	269	0.43	1.61
s_KL-03 [22592]	1491477	GeoRoc	160.63	56.05	[22592]	Kamchatka	Continental arc	KAMCHATKA ARC / KAMCHATKA ARC / CENTRAL KAMCHATKA SEGMENT / KLYUCHEVSKOY	BULOCHKA	Calc-Alkaline	SHMB	51.7173	0.828355	13.3136	9.03062	0.159683	11.8365	10.2496	2.1657	0.578851	0.119762		7.67	202	0.29	1.24
s_KL-05 [22592]	1491478	GeoRoc	160.63	56.05	[22592]	Kamchatka	Continental arc	KAMCHATKA ARC / KAMCHATKA ARC / CENTRAL KAMCHATKA SEGMENT / KLYUCHEVSKOY	BULOCHKA	Calc-Alkaline	SHMB	51.9969	0.808397	13.2936	9.02044	0.159683	11.6469	10.1499	2.1657	0.638733	0.119762		8.41	194	0.34	1.27
s_KL-09 [22592]	1491479	GeoRoc	160.63	56.05	[22592]	Kamchatka	Continental arc	KAMCHATKA ARC / KAMCHATKA ARC / CENTRAL KAMCHATKA SEGMENT / KLYUCHEVSKOY	NOVOGRABLENOV	Calc-Alkaline	SHMB	52.3122	0.838272	13.8914	8.91771	0.159671	10.7179	10.0992	2.27531	0.658643	0.129733		9.07	220	0.35	1.33
s_KL-12 [22592]	1491480	GeoRoc	160.63	56.05	[22592]	Kamchatka	Continental arc	KAMCHATKA ARC / KAMCHATKA ARC / CENTRAL KAMCHATKA SEGMENT / KLYUCHEVSKOY	NOVOGRABLENOV	Calc-Alkaline	SHMB	52.246	0.828352	13.6928	9.05099	0.159682	10.8883	10.07	2.28545	0.648709	0.129742		8.96	218	0.32	1.3
s_KL-28 [22592]	1491481	GeoRoc	160.63	56.05	[22592]	Kamchatka	Continental arc	KAMCHATKA ARC / KAMCHATKA ARC / CENTRAL KAMCHATKA SEGMENT / KLYUCHEVSKOY	MALEEV	Calc-Alkaline	SHMB	53.3578	0.838394	14.3126	8.7149	0.149713	9.52176	9.62157	2.5551	0.788489	0.139732		10.82	253	0.38	1.37
s_KL-45 [22592]	1491482	GeoRoc	160.63	56.05	[22592]	Kamchatka	Continental arc	KAMCHATKA ARC / KAMCHATKA ARC / CENTRAL KAMCHATKA SEGMENT / KLYUCHEVSKOY	TUILA	Calc-Alkaline	SHMB	53.0214	0.898161	14.1311	8.85661	0.159673	9.1812	10.1093	2.53481	0.948059	0.159673		13.08	306	0.44	1.47
s_KL-19 [22592]	1491487	GeoRoc	160.63	56.05	[22592]	Kamchatka	Continental arc	KAMCHATKA ARC / KAMCHATKA ARC / CENTRAL KAMCHATKA SEGMENT / KLYUCHEVSKOY	MENYAILOV	Calc-Alkaline	SHMB	52.7144	0.96806	15.3093	9.11209	0.15968	8.41314	9.71054	2.73452	0.71856	0.15968		9.42	241	0.34	1.68
s_KH98-2 [23355]	1646307	GeoRoc	161.4	56.65	[23355]	Kamchatka	Continental arc	KAMCHATKA ARC / KAMCHATKA ARC / CENTRAL KAMCHATKA SEGMENT / KHARCHINSKY	NORTHERN CENTRAL KAMTCHATKA DEPRESSION	Calc-Alkaline	SHMB	54.5556	0.816195	15.5276	7.54109	0.149304	8.11218	8.14204	3.37427	1.53285	0.24884		27.4	509		2.19
s_KH98-3 [23355]	1646308	GeoRoc	161.4	56.65	[23355]	Kamchatka	Continental arc	KAMCHATKA ARC / KAMCHATKA ARC / CENTRAL KAMCHATKA SEGMENT / KHARCHINSKY	NORTHERN CENTRAL KAMTCHATKA DEPRESSION	Calc-Alkaline	SHMB	52.3162	0.9133	14.3845	8.75936	0.148908	9.5003	9.22234	3.18662	1.32031	0.248179		17.3	316		1.43
s_KH98-7 [23355]	1646312	GeoRoc	161.4	56.65	[23355]	Kamchatka	Continental arc	KAMCHATKA ARC / KAMCHATKA ARC / CENTRAL KAMCHATKA SEGMENT / KHARCHINSKY	NORTHERN CENTRAL KAMTCHATKA DEPRESSION	Calc-Alkaline	Basalt	51.3361	0.966913	14.8426	9.05034	0.169459	9.52958	9.69904	3.08017	1.10647	0.2193		13.1	335		1.71
s_KH98-8 [23355]	1646313	GeoRoc	161.4	56.65	[23355]	Kamchatka	Continental arc	KAMCHATKA ARC / KAMCHATKA ARC / CENTRAL KAMCHATKA SEGMENT / KHARCHINSKY	NORTHERN CENTRAL KAMTCHATKA DEPRESSION	Calc-Alkaline	SHMB	51.9706	0.954501	15.2322	8.8849	0.159084	8.78937	9.50524	3.12201	1.1633	0.21874		13.9	362		1.68
s_KH98-9 [23355]	1646314	GeoRoc	161.4	56.65	[23355]	Kamchatka	Continental arc	KAMCHATKA ARC / KAMCHATKA ARC / CENTRAL KAMCHATKA SEGMENT / KHARCHINSKY	NORTHERN CENTRAL KAMTCHATKA DEPRESSION	Calc-Alkaline	Basalt	50.487	0.86345	14.0435	8.98043	0.158795	11.86	9.5972	2.82854	0.992472	0.18857		11.7	306		1.6
s_KH98-10 [23355]	1646315	GeoRoc	161.4	56.65	[23355]	Kamchatka	Continental arc	KAMCHATKA ARC / KAMCHATKA ARC / CENTRAL KAMCHATKA SEGMENT / KHARCHINSKY	NORTHERN CENTRAL KAMTCHATKA DEPRESSION	High-K calc-alkaline	Basalt	51.5393	0.87591	14.8905	8.93526	0.159256	8.68942	10.1824	2.88652	1.59256	0.248838		18.2	528		1.42
s_KH98-L2 [23355]	1646316	GeoRoc	161.4	56.65	[23355]	Kamchatka	Continental arc	KAMCHATKA ARC / KAMCHATKA ARC / CENTRAL KAMCHATKA SEGMENT / KHARCHINSKY	NORTHERN CENTRAL KAMTCHATKA DEPRESSION	Calc-Alkaline	Basalt	50.8149	0.9051	14.233	9.57949	0.169085	10.3241	9.80691	2.86449	1.07418	0.228762		15.5	274		1.88
s_KH98-L3 [23355]	1646317	GeoRoc	161.4	56.65	[23355]	Kamchatka	Continental arc	KAMCHATKA ARC / KAMCHATKA ARC / CENTRAL KAMCHATKA SEGMENT / KHARCHINSKY	NORTHERN CENTRAL KAMTCHATKA DEPRESSION	Calc-Alkaline	Basalt	50.8649	0.905282	14.1562	9.57124	0.169119	10.4754	9.61987	2.91481	1.0943	0.228808		16.4	299		1.9
s_KH98-L4 [23355]	1646318	GeoRoc	161.4	56.65	[23355]	Kamchatka	Continental arc	KAMCHATKA ARC / KAMCHATKA ARC / CENTRAL KAMCHATKA SEGMENT / KHARCHINSKY	NORTHERN CENTRAL KAMTCHATKA DEPRESSION	Calc-Alkaline	Basalt	49.9519	0.886485	13.9148	9.82754	0.179289	11.5044	9.88082	2.61961	1.02593	0.209171		13.5	273		1.42
s_KH98-L6 [23355]	1646319	GeoRoc	161.4	56.65	[23355]	Kamchatka	Continental arc	KAMCHATKA ARC / KAMCHATKA ARC / CENTRAL KAMCHATKA SEGMENT / KHARCHINSKY	NORTHERN CENTRAL KAMTCHATKA DEPRESSION	Calc-Alkaline	Basalt	50.6248	1.04391	13.8393	9.65683	0.178956	10.2005	10.0912	2.90307	1.21293	0.248551		15.7	367		1.87
s_KHAR03-01 [23355]	1646320	GeoRoc	161.4	56.65	[23355]	Kamchatka	Continental arc	KAMCHATKA ARC / KAMCHATKA ARC / CENTRAL KAMCHATKA SEGMENT / KHARCHINSKY	NORTHERN CENTRAL KAMTCHATKA DEPRESSION	Calc-Alkaline	Basalt	51.4353	0.893835	15.2548	9.03735	0.178767	9.09726	9.94144	2.95959	0.99315	0.208562	1.24	13.8	313		1.16
s_KHAR03-02 [23355]	1646321	GeoRoc	161.4	56.65	[23355]	Kamchatka	Continental arc	KAMCHATKA ARC / KAMCHATKA ARC / CENTRAL KAMCHATKA SEGMENT / KHARCHINSKY	NORTHERN CENTRAL KAMTCHATKA DEPRESSION	High-K calc-alkaline	Basalt	51.3516	0.964022	15.2753	9.06392	0.168952	7.85131	10.5645	2.96163	1.53051	0.268336	1.04	19	542		1.14
s_KHAR03-04 [23355]	1646322	GeoRoc	161.4	56.65	[23355]	Kamchatka	Continental arc	KAMCHATKA ARC / KAMCHATKA ARC / CENTRAL KAMCHATKA SEGMENT / KHARCHINSKY	NORTHERN CENTRAL KAMTCHATKA DEPRESSION	Calc-Alkaline	SHMB	52.7459	0.892318	14.3762	8.62666	0.168549	8.8736	10.0237	2.75627	1.2889	0.247866	0.87	19	392		1.31
s_1006 [23355]	1646323	GeoRoc	161.4	56.65	[23355]	Kamchatka	Continental arc	KAMCHATKA ARC / KAMCHATKA ARC / CENTRAL KAMCHATKA SEGMENT / KHARCHINSKY	NORTHERN CENTRAL KAMTCHATKA DEPRESSION	Calc-Alkaline	Basalt	51.319	0.859648	13.7844	9.60697	0.189922	10.1658	10.0459	2.449	1.34945	0.229906		19.9	335		1.1
s_TOL-1 (220914–1) [23448]	1671422	GeoRoc	160.335	55.7903	[23448]	Kamchatka	Continental arc	KAMCHATKA ARC / KAMCHATKA ARC / CENTRAL KAMCHATKA SEGMENT / TOLBACHIK	VICINITY OF 1941 CONE	High-K calc-alkaline	Basalt	50.6528	1.23568	14.8481	9.98493	0.179372	8.76932	9.76583	2.79024	1.39512	0.378675		30.9	322	0.81	3.56
s_TOL-2 (220914–2) [23448]	1671423	GeoRoc	160.337	55.789	[23448]	Kamchatka	Continental arc	KAMCHATKA ARC / KAMCHATKA ARC / CENTRAL KAMCHATKA SEGMENT / TOLBACHIK	VICINITY OF 1941 CONE	Calc-Alkaline	Basalt	50.793	1.22501	14.9391	9.87736	0.179269	8.76427	9.76021	2.78863	1.29472	0.378457		29.3	318	0.74	3.63
s_TOL-4 (220914–4) [23448]	1671424	GeoRoc	160.334	55.7966	[23448]	Kamchatka	Continental arc	KAMCHATKA ARC / KAMCHATKA ARC / CENTRAL KAMCHATKA SEGMENT / TOLBACHIK	VICINITY OF 1941 CONE	Calc-Alkaline	Basalt	50.7043	1.20343	14.742	9.8434	0.180514	9.02569	9.82797	2.80799	1.30371	0.361028		28.9	314	0.76	3.4
s_OG-702 [20395]	1708660	GeoRoc	158.12	52.45	[20395]	Kamchatka	Continental arc	KAMCHATKA ARC / KAMCHATKA ARC / SOUTHERN KAMCHATKA SEGMENT / GORELY	EASTERN VOLCANIC FRONT, OLD GORELY	Calc-Alkaline	Basalt	49.7366	1.0055	15.6919	9.84443	0.166567	10.9081	8.83316	2.72196	0.847057	0.244671	0.15	13.4531	285.515	0.426972	2.85491
s_OG-706 [20395]	1708661	GeoRoc	158.12	52.45	[20395]	Kamchatka	Continental arc	KAMCHATKA ARC / KAMCHATKA ARC / SOUTHERN KAMCHATKA SEGMENT / GORELY	EASTERN VOLCANIC FRONT, OLD GORELY	Calc-Alkaline	Basalt	49.8753	1.00922	15.7092	9.70926	0.167699	10.5367	9.0709	2.79835	0.844556	0.278825	-0.238642	13.3013	281.185	0.410824	2.8833
s_OG-167 [20395]	1708662	GeoRoc	158.12	52.45	[20395]	Kamchatka	Continental arc	KAMCHATKA ARC / KAMCHATKA ARC / SOUTHERN KAMCHATKA SEGMENT / GORELY	EASTERN VOLCANIC FRONT, OLD GORELY	Calc-Alkaline	Basalt	49.582	0.969874	15.7073	9.76194	0.173389	10.9869	9.11513	2.62675	0.79224	0.284397	-0.54	10.5904	307.27	0.572904	2.72635
s_OG-703 [20395]	1708664	GeoRoc	158.12	52.45	[20395]	Kamchatka	Continental arc	KAMCHATKA ARC / KAMCHATKA ARC / SOUTHERN KAMCHATKA SEGMENT / GORELY	EASTERN VOLCANIC FRONT, OLD GORELY	Calc-Alkaline	Basalt	49.8282	0.998559	15.7814	9.68945	0.16759	10.5642	9.09178	2.75327	0.845932	0.279617	-0.38	13.5712	273.581	0.421982	2.70835
s_OG-701 [20395]	1708667	GeoRoc	158.12	52.45	[20395]	Kamchatka	Continental arc	KAMCHATKA ARC / KAMCHATKA ARC / SOUTHERN KAMCHATKA SEGMENT / GORELY	EASTERN VOLCANIC FRONT, OLD GORELY	Calc-Alkaline	Basalt	50.9913	1.06571	16.1316	9.37344	0.166046	8.9363	9.05706	2.95864	1.01037	0.30955	-0.18	16.8306	316.553	0.523547	3.38138
s_OG-705 [20395]	1708668	GeoRoc	158.12	52.45	[20395]	Kamchatka	Continental arc	KAMCHATKA ARC / KAMCHATKA ARC / SOUTHERN KAMCHATKA SEGMENT / GORELY	EASTERN VOLCANIC FRONT, OLD GORELY	Calc-Alkaline	Basalt	51.2736	1.11096	17.229	9.03968	0.161301	6.89562	9.86457	3.12521	0.979904	0.320183	-0.36	16.2405	324.342	0.491744	3.31204
s_7661-2 [24346]	1915256	GeoRoc	161.32	56.63	[24346]	Kamchatka	Continental arc	KAMCHATKA ARC / KAMCHATKA ARC / CENTRAL KAMCHATKA SEGMENT / SHIVELUCH (SHEVELUCH)	NORTHERN CENTRAL KAMCHATKA DEPRESSION	Calc-Alkaline	SHMB	55.4487	0.697531	15.5984	7.107	0.131419	8.2895	8.15809	3.63929	0.788514	0.141528		12.9	278	0.4	1.5
s_BAK-16-01B [24736]	2021653	GeoRoc	158.447	53.9618	[24736]	Kamchatka	Continental arc	KAMCHATKA ARC / KAMCHATKA ARC / CENTRAL KAMCHATKA SEGMENT / BAKENING	SATELLITE MONOGENETIC CONE FIELD	Calc-Alkaline	Basalt	50.1534	1.20513	17.5547	8.90239	0.160684	8.05427	9.64102	3.19359	0.853632	0.281196		15.0338	316.833	0.604236	3.96713
s_BAK-16-13 [24736]	2021654	GeoRoc	158.449	53.7547	[24736]	Kamchatka	Continental arc	KAMCHATKA ARC / KAMCHATKA ARC / CENTRAL KAMCHATKA SEGMENT / BAKENING	SATELLITE MONOGENETIC CONE FIELD	Calc-Alkaline	Basalt	51.8554	1.00886	17.8568	9.27314	0.171506	6.84008	8.56523	3.24853	0.897886	0.282481		16.117	337.266	0.615375	3.91713
s_BAK-16-18 [24736]	2021655	GeoRoc	158.049	53.8331	[24736]	Kamchatka	Continental arc	KAMCHATKA ARC / KAMCHATKA ARC / CENTRAL KAMCHATKA SEGMENT / BAKENING	SATELLITE MONOGENETIC CONE FIELD	Calc-Alkaline	Basalt	50.6528	1.09222	16.724	8.99525	0.170346	9.11851	9.07843	2.98606	0.921872	0.260529		16.1366	371.129	0.706733	3.97889
s_SHIV-16-09 [24736]	2021663	GeoRoc	161.136	56.5674	[24736]	Kamchatka	Continental arc	KAMCHATKA ARC / KAMCHATKA ARC / CENTRAL KAMCHATKA SEGMENT / SHIVELUCH (SHEVELUCH)		Calc-Alkaline	Basalt	48.4515	0.754572	13.5029	15.8056	0.228357	9.42222	7.88329	2.95872	0.824072	0.168786		13.5059	234.561	0.536965	2.54906
s_AVX-16-02 [24736]	2021664	GeoRoc	158.678	53.2358	[24736]	Kamchatka	Continental arc	KAMCHATKA ARC / KAMCHATKA ARC / CENTRAL KAMCHATKA SEGMENT / AVACHA (AVACHINSKY)	SATELLITE CONE (‘MEDVEZHKA^ CONE)	Calc-Alkaline	Basalt	49.442	1.18076	15.9803	9.36134	0.180117	9.65625	10.0365	3.06198	0.860557	0.240155		14.413	327.127	0.661017	3.86584
s_7703 [25752]	2282612	GeoRoc	160.873	56.549	[25752]	Kamchatka	Continental arc	KAMCHATKA ARC / KAMCHATKA ARC / CENTRAL KAMCHATKA SEGMENT / KHARCHINSKY	MONOGENETIC ZONE	Calc-Alkaline	Basalt	50.5039	0.944664	14.1971	9.92662	0.17267	10.4023	10.0339	2.58202	1.02196	0.214833		16.3462	293.548		1.79
s_7706 [25752]	2282613	GeoRoc	160.804	56.3444	[25752]	Kamchatka	Continental arc	KAMCHATKA ARC / KAMCHATKA ARC / CENTRAL KAMCHATKA SEGMENT / ZARECHNY	LOWER PART OF SOMMA	Calc-Alkaline	SHMB	52.3569	0.805089	13.388	9.07123	0.166847	10.6833	9.26204	2.65649	1.379	0.231174		24.0385	323.656		1.5
s_7695 [25752]	2282614	GeoRoc	160.794	56.1528	[25752]	Kamchatka	Continental arc	KAMCHATKA ARC / KAMCHATKA ARC / CENTRAL KAMCHATKA SEGMENT / KLYUCHEVSKOY	BULOCHKA CONE	Calc-Alkaline	SHMB	51.6899	0.815501	13.5482	8.94211	0.168724	11.6068	10.246	2.30489	0.531281	0.146629		8.1873	208.111		1.16995
s_D1820T [25752]	2282615	GeoRoc	160.237	55.6663	[25752]	Kamchatka	Continental arc	KAMCHATKA ARC / KAMCHATKA ARC / CENTRAL KAMCHATKA SEGMENT / TOLBACHIK	MONOGENETIC CONE ^MT. 1004^	High-K calc-alkaline	Basalt	50.9912	1.4463	13.9833	10.6558	0.183292	9.01835	9.22769	2.63019	1.4423	0.421671		37.5	366.667		3.84
s_D1828M [25752]	2282617	GeoRoc	158.676	53.2357	[25752]	Kamchatka	Continental arc	KAMCHATKA ARC / KAMCHATKA ARC / CENTRAL KAMCHATKA SEGMENT / MEDVEZHIA	CONE NEAR KORYAKSKY VOLCANO	Calc-Alkaline	Basalt	49.0296	1.17753	15.7206	9.83326	0.173107	10.324	9.84195	2.86231	0.80515	0.232487		14.2308	335.484		3.87
s_D1825G [25752]	2282618	GeoRoc	158.137	52.5283	[25752]	Kamchatka	Continental arc	KAMCHATKA ARC / KAMCHATKA ARC / SOUTHERN KAMCHATKA SEGMENT / GORELY	FLANK ERUPTION OF PRE-CALDERA STAGE	Calc-Alkaline	Basalt	49.3949	1.0075	15.4709	10.0885	0.179157	11.1419	9.05849	2.6179	0.77903	0.26169		11.5385	267.742		2.49
s_TOL-16-04 [26179]	2394746	GeoRoc	160.473	55.8748	[26179]	Kamchatka	Continental arc	KAMCHATKA ARC / KAMCHATKA ARC / CENTRAL KAMCHATKA SEGMENT / TOLBACHIK	NE-LIMB OF THE FISSURE TO ZIMINA AND BEZYMIANNY VOLCANOES, CENTRAL KAMCHATKA DEPRESSION	High-K calc-alkaline	Basalt	51.434	1.43732	17.2378	9.85832	0.179665	5.32007	9.04311	3.23396	1.75672	0.499068		51.4	383	1.4	4.1
s_130-43 [26337]	2430174	GeoRoc	156.796	51.4454	[26337]	Kamchatka	Continental arc	KAMCHATKA ARC / KAMCHATKA ARC / SOUTHERN KAMCHATKA SEGMENT / PAUZHETKA / ALNEY COMPLEX	DRILLHOLE R-130, WESTERN CALDERA RIM	Calc-Alkaline	Basalt	49.863	0.843978	19.7346	10.0623	0.1743	4.68163	11.04	2.60227	0.854171	0.143721		16.156	186.813	0.522209	1.28685
s_VK19/K-6-31 [26337]	2430195	GeoRoc	156.798	51.4693	[26337]	Kamchatka	Continental arc	KAMCHATKA ARC / KAMCHATKA ARC / SOUTHERN KAMCHATKA SEGMENT / PAUZHETKA / NIZHNE-PAUZHETKA SUBSUITE	DRILLHOLE K-6, WESTERN CALDERA RIM	Calc-Alkaline	Basalt	50.4098	0.940432	19.6529	9.82803	0.222061	4.27441	11.0652	2.96149	0.455378	0.190338		5.02909	151.823		1.71355
s_VK19/K-6-32 [26337]	2430196	GeoRoc	156.798	51.4693	[26337]	Kamchatka	Continental arc	KAMCHATKA ARC / KAMCHATKA ARC / SOUTHERN KAMCHATKA SEGMENT / PAUZHETKA / NIZHNE-PAUZHETKA SUBSUITE	DRILLHOLE K-6, WESTERN CALDERA RIM	Calc-Alkaline	Basalt	48.1136	1.04357	20.2142	10.2759	0.224212	4.88617	11.41	2.74531	0.873084	0.21388		9.79981	207.497		1.69225
s_VK19/K-20-8 [26337]	2430200	GeoRoc	156.854	51.4732	[26337]	Kamchatka	Continental arc	KAMCHATKA ARC / KAMCHATKA ARC / SOUTHERN KAMCHATKA SEGMENT / PAUZHETKA / NIZHNE-PAUZHETKA SUBSUITE	DRILLHOLE K-20, WESTERN CALDERA RIM	High-K calc-alkaline	Basalt	50.4164	1.06091	18.4805	10.1422	0.260539	5.2879	9.37836	3.18691	1.54135	0.244907		30.0228	557.003	0.531518	2.46925
s_VK19/K-6-33 [26337]	2430206	GeoRoc	156.798	51.4693	[26337]	Kamchatka	Continental arc	KAMCHATKA ARC / KAMCHATKA ARC / SOUTHERN KAMCHATKA SEGMENT / PAUZHETKA / SREDNE-PAUZHETKA SUBSUITE	DRILLHOLE K-6, WESTERN CALDERA RIM	High-K calc-alkaline	Basalt	49.7234	1.08682	18.5091	10.6805	0.21196	5.08705	10.039	2.88744	1.54399	0.230663		35.1333	368.574	0.882029	2.42059
s_VK19/43 [26337]	2430259	GeoRoc	156.88	51.4301	[26337]	Kamchatka	Continental arc	KAMCHATKA ARC / KAMCHATKA ARC / SOUTHERN KAMCHATKA SEGMENT / PAUZHETKA	NORTH KAMBALNY, SOUTHWESTERN CALDERA RIM	Calc-Alkaline	Basalt	50.9518	0.956062	20.6127	9.50884	0.197559	3.97881	9.86975	3.20905	0.558897	0.156614		8.36194	152.177	0.181052	1.56556
s_VK19/43A [26337]	2430260	GeoRoc	156.871	51.4344	[26337]	Kamchatka	Continental arc	KAMCHATKA ARC / KAMCHATKA ARC / SOUTHERN KAMCHATKA SEGMENT / PAUZHETKA	NORTH KAMBALNY, SOUTHWESTERN CALDERA RIM	Tholeiitic	Basalt	51.8563	0.856449	18.6232	9.57064	0.181764	5.9592	9.80193	2.88153	0.134526	0.134526		0.457399	64.6058	0.145029	1.21077
s_PZ2/1 [26337]	2430261	GeoRoc	156.9	51.35	[26337]	Kamchatka	Continental arc	KAMCHATKA ARC / KAMCHATKA ARC / SOUTHERN KAMCHATKA SEGMENT / PAUZHETKA	NORTH KAMBALNY, SOUTHWESTERN CALDERA RIM	Calc-Alkaline	Basalt	51.1753	0.879209	21.0836	9.21322	0.187305	3.35103	10.3642	2.86894	0.700092	0.17707		9.74459	266.523	0.421843	1.3981
s_PZ2/1A [26337]	2430262	GeoRoc	156.9	51.35	[26337]	Kamchatka	Continental arc	KAMCHATKA ARC / KAMCHATKA ARC / SOUTHERN KAMCHATKA SEGMENT / PAUZHETKA	NORTH KAMBALNY, SOUTHWESTERN CALDERA RIM	Calc-Alkaline	Basalt	51.751	0.942061	20.2629	9.63651	0.192032	3.49377	9.90019	3.03028	0.693727	0.0975101		8.93113	287.032	0.433629	1.40632
s_PZ2/2 [26337]	2430263	GeoRoc	156.9	51.35	[26337]	Kamchatka	Continental arc	KAMCHATKA ARC / KAMCHATKA ARC / SOUTHERN KAMCHATKA SEGMENT / PAUZHETKA	NORTH KAMBALNY, SOUTHWESTERN CALDERA RIM	Calc-Alkaline	Basalt	51.2876	0.835319	18.5044	10.152	0.190035	5.01714	10.666	2.42765	0.755964	0.163931		14.1001	267.944	0.490878	1.33211
s_PZ0 [26337]	2430265	GeoRoc	156.9	51.35	[26337]	Kamchatka	Continental arc	KAMCHATKA ARC / KAMCHATKA ARC / SOUTHERN KAMCHATKA SEGMENT / PAUZHETKA	NORTH KAMBALNY, SOUTHWESTERN CALDERA RIM	Calc-Alkaline	Basalt	49.7433	0.853241	19.2477	10.2374	0.182689	5.5689	11.1814	2.40714	0.44219	0.135979		3.12723	183.431	0.0828	1.08008
s_PZ0/2A [26337]	2430266	GeoRoc	156.9	51.35	[26337]	Kamchatka	Continental arc	KAMCHATKA ARC / KAMCHATKA ARC / SOUTHERN KAMCHATKA SEGMENT / PAUZHETKA	NORTH KAMBALNY, SOUTHWESTERN CALDERA RIM	Calc-Alkaline	Basalt	50.4422	0.855743	20.0389	9.96959	0.186708	4.7403	10.7066	2.46454	0.435651	0.159739		7.30012	182.589	0.305797	1.35561
s_PZ0/5 [26337]	2430267	GeoRoc	156.9	51.35	[26337]	Kamchatka	Continental arc	KAMCHATKA ARC / KAMCHATKA ARC / SOUTHERN KAMCHATKA SEGMENT / PAUZHETKA	NORTH KAMBALNY, SOUTHWESTERN CALDERA RIM	Calc-Alkaline	Basalt	50.2281	0.876167	18.6995	10.2032	0.185541	5.51573	10.7542	2.74704	0.634963	0.155648		8.73076	192.822	0.193399	1.17823
s_PZ0/7 [26337]	2430268	GeoRoc	156.9	51.35	[26337]	Kamchatka	Continental arc	KAMCHATKA ARC / KAMCHATKA ARC / SOUTHERN KAMCHATKA SEGMENT / PAUZHETKA	NORTH KAMBALNY, SOUTHWESTERN CALDERA RIM	Calc-Alkaline	Basalt	50.8681	0.871905	19.8223	9.8851	0.19242	5.10014	9.77836	2.75101	0.633384	0.0972284		9.67071	247.781	0.45201	1.22394
s_PZ4/6 [26337]	2430275	GeoRoc	156.87	51.3	[26337]	Kamchatka	Continental arc	KAMCHATKA ARC / KAMCHATKA ARC / SOUTHERN KAMCHATKA SEGMENT / PAUZHETKA	SOUTH KAMBALNY, SOUTHWESTERN CALDERA RIM	Calc-Alkaline	Basalt	50.6783	0.90965	19.7259	9.75041	0.187192	4.51789	10.589	2.819	0.645558	0.177073		7.82577	266.062	0.413432	1.25577
s_PZ4/12 [26337]	2430278	GeoRoc	156.87	51.3	[26337]	Kamchatka	Continental arc	KAMCHATKA ARC / KAMCHATKA ARC / SOUTHERN KAMCHATKA SEGMENT / PAUZHETKA	SOUTH KAMBALNY, SOUTHWESTERN CALDERA RIM	Calc-Alkaline	Basalt	51.3401	0.932086	19.379	10.0215	0.171753	5.06018	9.51471	2.91277	0.496175	0.171753		6.15771	151.956	0.128412	1.20393
s_PZ4/16 [26337]	2430279	GeoRoc	156.87	51.3	[26337]	Kamchatka	Continental arc	KAMCHATKA ARC / KAMCHATKA ARC / SOUTHERN KAMCHATKA SEGMENT / PAUZHETKA	SOUTH KAMBALNY, SOUTHWESTERN CALDERA RIM	Calc-Alkaline	Basalt	51.6984	0.909086	19.5974	10.2508	0.195096	4.10416	9.59239	2.86515	0.64351	0.144024		9.83421	185.457	0.540834	1.06867
s_C-608 [2475]	28136	GeoRoc	159.88	54.12	[2475][2195]	Kamchatka	Continental arc	KAMCHATKA ARC / KAMCHATKA ARC / EASTERN KAMCHATKA SEGMENT / MALYI SEMYACHIK	EASTERN VOLCANIC FRONT	Calc-Alkaline	Basalt	49.5058	0.740559	16.7387	10.8286	0.202893	9.749	9.48524	2.22168	0.395641	0.13188	0.4	8	127	0.29	4
s_C-11217 [2475]	28147	GeoRoc	157.4	51.6	[2475][2195]	Kamchatka	Continental arc	KAMCHATKA ARC / KAMCHATKA ARC / SOUTHERN KAMCHATKA SEGMENT / KSUDACH	EASTERN VOLCANIC FRONT	Tholeiitic	Basalt	51.1064	0.975391	18.7966	10.2844	0.203206	4.93791	10.6683	2.43848	0.447054	0.142244	0.2	10	141	0.59	2
s_N72 [9813]	281588	GeoRoc	158.137	52.473	[9813]	Kamchatka	Continental arc	KAMCHATKA ARC / KAMCHATKA ARC / SOUTHERN KAMCHATKA SEGMENT / MUTNOVSKY	SOUTHERN KAMCHATKAN SUBDUCTION ZONE	Tholeiitic	Basalt	49.9563	0.895347	18.3139	9.54964	0.172965	6.99998	11.2936	2.44185	0.223837	0.152616		2	110	0.25	0.99
s_N75 [9813]	281589	GeoRoc	158.132	52.479	[9813]	Kamchatka	Continental arc	KAMCHATKA ARC / KAMCHATKA ARC / SOUTHERN KAMCHATKA SEGMENT / MUTNOVSKY	SOUTHERN KAMCHATKAN SUBDUCTION ZONE	Tholeiitic	Basalt	51.2842	0.897219	18.76	9.32986	0.173326	6.04604	10.1957	2.68146	0.44861	0.183522		4.4	192	0.16	1.18
s_N71 [9813]	281591	GeoRoc	158.137	52.473	[9813]	Kamchatka	Continental arc	KAMCHATKA ARC / KAMCHATKA ARC / SOUTHERN KAMCHATKA SEGMENT / MUTNOVSKY	SOUTHERN KAMCHATKAN SUBDUCTION ZONE	Tholeiitic	Basalt	50.6255	0.980174	18.9972	9.76336	0.181888	5.3657	10.8122	2.79905	0.333461	0.141468		3.54	136	0.34	0.86
s_N94 [9813]	281594	GeoRoc	158.164	52.468	[9813]	Kamchatka	Continental arc	KAMCHATKA ARC / KAMCHATKA ARC / SOUTHERN KAMCHATKA SEGMENT / MUTNOVSKY	SOUTHERN KAMCHATKAN SUBDUCTION ZONE	Tholeiitic	Basalt	51.6848	1.06829	18.3135	10.5793	0.213657	4.79203	10.0419	2.86911	0.264528	0.172961		3.18	169	0.29	0.97
s_N69 [9813]	281599	GeoRoc	158.134	52.531	[9813]	Kamchatka	Continental arc	KAMCHATKA ARC / KAMCHATKA ARC / SOUTHERN KAMCHATKA SEGMENT / GORELY	GORELY / DVUGORBAYA, SOUTHERN KAMCHATKAN SUBDUCTION ZONE	Calc-Alkaline	Basalt	50.6975	1.0583	16.0256	9.46013	0.171343	9.29286	9.14167	2.92292	0.937349	0.292292		14.4	304	0.46	2.89
s_BAK34 [4788] / s_BAK-95-34 [24876]	28277	GeoRoc	158.07	53.93	[4788][2475][24876]	Kamchatka	Continental arc	KAMCHATKA ARC / KAMCHATKA ARC / CENTRAL KAMCHATKA SEGMENT / BAKENING	KOSTAKAN	Calc-Alkaline	SHMB	53.4997	1.08756	17.652	5.55981	0.177775	8.15672	9.34886	3.32543	0.951617	0.240519	0.47	20	304	0.58	3.6
s_K84117/3 [11662]	347699	GeoRoc	160	55	[11662]	Kamchatka	Continental arc	KAMCHATKA ARC / KAMCHATKA ARC / EASTERN KAMCHATKA SEGMENT / KUMROCH-SHISH	KUMROCH RIDGE	Calc-Alkaline	Basalt	50.6472	0.898816	18.4048	11.498	0.177673	5.0271	10.4932	2.19478	0.522568	0.135868	3.68	33	798	0.29	3.11
s_K83140 [11662]	347701	GeoRoc	160	55	[11662]	Kamchatka	Continental arc	KAMCHATKA ARC / KAMCHATKA ARC / EASTERN KAMCHATKA SEGMENT / KUMROCH-SHISH	KUMROCH RIDGE	Tholeiitic	Basalt	49.9125	0.923925	16.7025	8.91124	0.174519	8.30506	11.6209	3.07975	0.266912	0.102658	2.44	6	408	1.25	3.1
s_K85123/2 [11662]	347702	GeoRoc	160	55	[11662]	Kamchatka	Continental arc	KAMCHATKA ARC / KAMCHATKA ARC / EASTERN KAMCHATKA SEGMENT / KUMROCH-SHISH	KUMROCH RIDGE	Calc-Alkaline	Basalt	49.8863	0.893365	16.9739	11.7498	0.182734	6.78145	9.60367	3.33997	0.456834	0.131974	1.7	32	1867	0.7	2.59
s_K2779 [11662]	347703	GeoRoc	160	55	[11662]	Kamchatka	Continental arc	KAMCHATKA ARC / KAMCHATKA ARC / EASTERN KAMCHATKA SEGMENT / KUMROCH-SHISH	KUMROCH RIDGE	Calc-Alkaline	Basalt	49.5036	0.599042	13.8709	11.8272	0.175581	8.15936	13.2719	1.48728	0.867578	0.237551	3.08	19	457	0.73	0.54
s_CS34A-87 [12332]	364926	GeoRoc	159.88	54.12	[12332]	Kamchatka	Continental arc	KAMCHATKA ARC / KAMCHATKA ARC / EASTERN KAMCHATKA SEGMENT / CENTRAL SEMYACHIK		Tholeiitic	Basalt	51.3798	0.658451	18.7144	9.74071	0.174901	5.95693	11.1628	1.88276	0.236631	0.0925947	1.87	4	92	0.23	1
s_B374 [12332]	364928	GeoRoc	160.776	54.8667	[12332]	Kamchatka	Continental arc	KAMCHATKA ARC / KAMCHATKA ARC / EASTERN KAMCHATKA SEGMENT / SHMIDT	EASTERN VOLCANIC FRONT	Calc-Alkaline	Basalt	48.4313	0.932541	17.4851	11.3276	0.152045	7.39951	11.3527	2.29081	0.537224	0.0912268	0.71	9	171	0.33	1.2
s_8840 [4276]	37866	GeoRoc	161.4	56.65	[4276][2481][7063]	Kamchatka	Continental arc	KAMCHATKA ARC / KAMCHATKA ARC / CENTRAL KAMCHATKA SEGMENT / KHARCHINSKY	NORTHERN CENTRAL KAMTCHATKA DEPRESSION	Calc-Alkaline	Basalt	50.8587	0.903888	13.9199	9.14925	0.160691	11.3488	9.66155	2.85227	0.954104	0.190821	0.74	11	331	0.18	1.18
s_L-298 [13358]	407177	GeoRoc	161.92	56.42	[13358]	Kamchatka	Continental arc	KAMCHATKA ARC / KAMCHATKA ARC / EASTERN KAMCHATKA SEGMENT	KUMROCH RANGE	Calc-Alkaline	Basalt	48.3965	0.957504	18.6607	8.9414	0.191501	9.72398	9.5112	2.2129	1.08517	0.319168	5.29	12.14	2120.9	0.16	2.46
s_117/3-84 [13358]	407179	GeoRoc	161.92	56.42	[13358]	Kamchatka	Continental arc	KAMCHATKA ARC / KAMCHATKA ARC / EASTERN KAMCHATKA SEGMENT	KUMROCH RANGE	Calc-Alkaline	Basalt	50.6527	0.898912	18.4068	11.4885	0.177692	5.02764	10.4943	2.19502	0.522623	0.135882	3.68	6.04	251.31	0.19	1.02
s_4041-10 [13358]	407186	GeoRoc	161.92	56.42	[13358]	Kamchatka	Continental arc	KAMCHATKA ARC / KAMCHATKA ARC / EASTERN KAMCHATKA SEGMENT	KUMROCH RANGE	High-K calc-alkaline	Basalt	51.7569	0.9681	18.0504	8.74873	0.218603	8.65045	6.03762	3.09168	2.1548	0.3227	3.35	31.61	1250.1	0.1	1.03
s_K01-54 [19962]	454746	GeoRoc	160.298	55.725	[19962]	Kamchatka	Continental arc	KAMCHATKA ARC / KAMCHATKA ARC / CENTRAL KAMCHATKA SEGMENT / TOLBACHIK	CENTRAL KAMCHATKA DEPRESSION, PELMEN CONE	Calc-Alkaline	Basalt	50.9084	1.1616	15.2523	9.7285	0.171715	8.1413	10.4039	2.75754	1.1616	0.313127		27.5	267	0.81	2.54
s_TOL-12-29 [21486]	455017	GeoRoc	160.306	55.787	[21486][19963]	Kamchatka	Continental arc	KAMCHATKA ARC / KAMCHATKA ARC / CENTRAL KAMCHATKA SEGMENT / TOLBACHIK	CENTRAL KAMCHATKA DEPRESSION, CONE, 1941 ERUPTION	High-K calc-alkaline	Basalt	50.4385	1.2677	14.5736	10.0732	0.179674	8.8739	10.0318	2.79493	1.38748	0.379312		41.5159	252.167	1.16015	4.92723
s_KLU-03 [3509]	46240	GeoRoc	160.63	56.05	[3509]	Kamchatka	Continental arc	KAMCHATKA ARC / KAMCHATKA ARC / CENTRAL KAMCHATKA SEGMENT / KLYUCHEVSKOY	WATER EAST OF CRATER OCHKI	Calc-Alkaline	SHMB	53.386	0.848347	15.2403	8.40848	0.159689	8.82281	9.3418	2.8744	0.758522	0.159689		12.2	289	0.42	1.15
s_KLU-06 [4276]	46243	GeoRoc	160.63	56.05	[4276][3509][7063]	Kamchatka	Continental arc	KAMCHATKA ARC / KAMCHATKA ARC / CENTRAL KAMCHATKA SEGMENT / KLYUCHEVSKOY	SREZANNY CONE	Calc-Alkaline	SHMB	53.3448	0.887418	15.2058	8.67569	0.159536	8.30584	9.67186	2.83176	0.757795	0.159536	0.31	11	283	0.28	1.38
s_KLU-07 [4276]	46244	GeoRoc	160.63	56.05	[4276][3509]	Kamchatka	Continental arc	KAMCHATKA ARC / KAMCHATKA ARC / CENTRAL KAMCHATKA SEGMENT / KLYUCHEVSKOY	BOKOVOI CONE	Calc-Alkaline	SHMB	53.4016	0.838456	14.5632	8.37876	0.159706	9.42264	9.57237	2.77489	0.738639	0.149724	0.43	12	280	0.39	1.3
s_KLU-09 [4276]	46246	GeoRoc	160.63	56.05	[4276][3509]	Kamchatka	Continental arc	KAMCHATKA ARC / KAMCHATKA ARC / CENTRAL KAMCHATKA SEGMENT / KLYUCHEVSKOY	CONE ^M^	Calc-Alkaline	SHMB	52.6285	0.958697	15.5289	8.91375	0.169769	8.29873	9.69683	2.97596	0.659105	0.169769	0.54	10	243	0.33	1.4
s_KLU-10 [4276]	46247	GeoRoc	160.63	56.05	[4276][3509]	Kamchatka	Continental arc	KAMCHATKA ARC / KAMCHATKA ARC / CENTRAL KAMCHATKA SEGMENT / KLYUCHEVSKOY	WATERFALL SOUTH OF CONE ^M^	Calc-Alkaline	SHMB	52.6022	0.97004	15.7207	8.92623	0.170007	8.20034	9.7204	2.87012	0.650027	0.170007	0.45	9	224	0.31	1.5
s_KLU-11 [4276]	46248	GeoRoc	160.63	56.05	[4276][3509]	Kamchatka	Continental arc	KAMCHATKA ARC / KAMCHATKA ARC / CENTRAL KAMCHATKA SEGMENT / KLYUCHEVSKOY	WATERFALL SOUTH OF CONE ^M^	Calc-Alkaline	SHMB	52.3964	0.966246	15.7588	9.01353	0.169342	8.19815	9.75211	2.9585	0.627562	0.159381	0.4	9	228	0.32	1.4
s_KLU-15 [4276] / s_KLU-15 (280) [20793]	46256	GeoRoc	160.814	56.2104	[4276][3509][20793][7063][15259]	Kamchatka	Continental arc	KAMCHATKA ARC / KAMCHATKA ARC / CENTRAL KAMCHATKA SEGMENT / KLYUCHEVSKOY	TUYLA CONE	Calc-Alkaline	SHMB	53.3861	0.859777	14.5962	8.47379	0.169956	8.66775	10.0274	2.73929	0.909764	0.169956	0.38	16	307	0.44	1.34
s_TOL-1 [21668]	504366	GeoRoc	160.332	55.7949	[21668]	Kamchatka	Continental arc	KAMCHATKA ARC / KAMCHATKA ARC / CENTRAL KAMCHATKA SEGMENT / TOLBACHIK	CENTRAL KAMCHATKA DEPRESSION, 1941 ERUPTION	High-K calc-alkaline	Basalt	50.713	1.23715	14.8557	9.9458	0.179586	8.75979	9.75848	2.82348	1.34689	0.380123	-0.79	30.9	321.5	0.809	3.563
s_TOL-2 [21668]	504367	GeoRoc	160.332	55.7949	[21668]	Kamchatka	Continental arc	KAMCHATKA ARC / KAMCHATKA ARC / CENTRAL KAMCHATKA SEGMENT / TOLBACHIK	CENTRAL KAMCHATKA DEPRESSION, 1941 ERUPTION	High-K calc-alkaline	Basalt	50.7689	1.22443	14.8822	9.90321	0.176198	8.7203	9.78445	2.82713	1.33393	0.379273	-0.74	29.29	317.5	0.739	3.63
s_TOL-4 [21668]	504368	GeoRoc	160.332	55.7949	[21668][21486]	Kamchatka	Continental arc	KAMCHATKA ARC / KAMCHATKA ARC / CENTRAL KAMCHATKA SEGMENT / TOLBACHIK	CENTRAL KAMCHATKA DEPRESSION, 1941 ERUPTION	Calc-Alkaline	Basalt	50.7659	1.20489	14.7398	9.81428	0.177721	9.03665	9.80978	2.77124	1.31533	0.364478	-0.78	28.87	313.5	0.764	3.397
s_SHISH0401 [15404]	528494	GeoRoc	161.179	57.3811	[15404]	Kamchatka	Continental arc	KAMCHATKA ARC / KAMCHATKA ARC / CENTRAL KAMCHATKA SEGMENT / SHISHEISKY COMPLEX		Calc-Alkaline	SHMB	53.6669	0.70877	14.9241	7.44064	0.14974	10.6914	8.066	3.08465	1.05816	0.209636	0.28	19.3	328	0.89	3.66
s_SHISH0408 [15404]	528495	GeoRoc	161.232	57.4434	[15404]	Kamchatka	Continental arc	KAMCHATKA ARC / KAMCHATKA ARC / CENTRAL KAMCHATKA SEGMENT / SHISHEISKY COMPLEX		Calc-Alkaline	SHMB	54.2326	0.658817	13.7653	7.71575	0.159713	11.0502	7.87585	3.0046	1.35756	0.179677	-0.09	21.8	425	0.93	2.19
s_SHISH0402 [15404]	528496	GeoRoc	161.179	57.3811	[15404]	Kamchatka	Continental arc	KAMCHATKA ARC / KAMCHATKA ARC / CENTRAL KAMCHATKA SEGMENT / SHISHEISKY COMPLEX		Calc-Alkaline	SHMB	54.7084	0.639047	15.7665	6.78907	0.129806	9.48585	7.37899	3.81431	1.1383	0.149777	-0.05	18.4	386	1.12	2.22
s_SHISH0405 [15404]	528497	GeoRoc	161.153	57.3663	[15404]	Kamchatka	Continental arc	KAMCHATKA ARC / KAMCHATKA ARC / CENTRAL KAMCHATKA SEGMENT / SHISHEISKY COMPLEX		Calc-Alkaline	SHMB	54.3857	0.629025	15.6757	7.05409	0.139783	9.75488	7.4185	3.71424	1.0983	0.129799	-0.33	17.5	374	0.58	2.14
s_SHISH0404 [15404]	528498	GeoRoc	161.043	57.3959	[15404]	Kamchatka	Continental arc	KAMCHATKA ARC / KAMCHATKA ARC / CENTRAL KAMCHATKA SEGMENT / SHISHEISKY COMPLEX		Calc-Alkaline	SHMB	54.407	0.718772	15.0243	7.31836	0.149744	9.55368	8.4256	3.06476	1.14804	0.189676	0.13	21.3	369	0.95	2.84
s_SHISH0403 [15404]	528499	GeoRoc	161.201	57.3751	[15404]	Kamchatka	Continental arc	KAMCHATKA ARC / KAMCHATKA ARC / CENTRAL KAMCHATKA SEGMENT / SHISHEISKY COMPLEX		Calc-Alkaline	SHMB	54.7988	0.988175	15.701	7.49084	0.12976	8.68396	7.00706	3.83292	1.15786	0.209613	0.45	16.8	323	0.73	6.88
s_SHISH0409 [15404]	528501	GeoRoc	161.322	57.3947	[15404]	Kamchatka	Continental arc	KAMCHATKA ARC / KAMCHATKA ARC / CENTRAL KAMCHATKA SEGMENT / SHISHEISKY COMPLEX		Calc-Alkaline	SHMB	57.481	0.729125	15.831	5.46347	0.0998801	8.13024	6.17259	4.23492	1.65801	0.19976	-0.18	26.6	466	0.83	5.87
s_6022 [15404]	528507	GeoRoc	160.239	55.6819	[15404]	Kamchatka	Continental arc	KAMCHATKA ARC / KAMCHATKA ARC / CENTRAL KAMCHATKA SEGMENT / TOLBACHIK		Calc-Alkaline	Basalt	51.1454	0.948061	13.7818	8.84642	0.179633	9.78	11.8558	2.41506	0.838286	0.209571	-0.37	15.5	213	0.46	1.56
s_P-74-02 [15438]	528702	GeoRoc	162.506	57.865	[15438]	Kamchatka	Continental arc	KAMCHATKA ARC / KAMCHATKA ARC / SOUTHERN KAMCHATKA SEGMENT / NACHIKI(NSKY)	WESTERN FLANK	Calc-Alkaline	Basalt	49.6283	2.11903	16.553	10.0897	0.143316	8.34303	8.40446	3.21437	1.167	0.337816		10.6	145	0.3	20.4
s_N34-B [15438]	528710	GeoRoc	162.528	57.893	[15438]	Kamchatka	Continental arc	KAMCHATKA ARC / KAMCHATKA ARC / SOUTHERN KAMCHATKA SEGMENT / NACHIKI(NSKY)	WESTERN FLANK	Calc-Alkaline	Basalt	50.1147	2.28853	18.0551	9.84611	0.151894	6.177	8.65793	3.65557	0.810099	0.24303		7.9	251	0.34	12.4
s_01BZT09B [18976]	871231	GeoRoc	160.627	55.9441	[18976]	Kamchatka	Continental arc	KAMCHATKA ARC / KAMCHATKA ARC / CENTRAL KAMCHATKA SEGMENT / BEZYMIANNY	CENTRAL KAMCHATKA DEPRESSION, OCTOBER 2007 ERUPTION	Tholeiitic	Basalt	50.7277	1.01555	13.003	11.2588	0.238953	8.98065	11.7087	2.36962	0.368386	0.32856		5.85	147	0.18	1.16
s_01BZT09C [18976]	871232	GeoRoc	160.627	55.9441	[18976]	Kamchatka	Continental arc	KAMCHATKA ARC / KAMCHATKA ARC / CENTRAL KAMCHATKA SEGMENT / BEZYMIANNY	CENTRAL KAMCHATKA DEPRESSION, OCTOBER 2007 ERUPTION	Tholeiitic	Basalt	50.9735	0.968358	13.4672	10.9011	0.229611	8.73518	11.6003	2.49577	0.38934	0.239594		5.94	155	0.19	1.11
s_M1-05-08 [19034]	884246	GeoRoc	158.148	52.4918	[19034]	Kamchatka	Continental arc	KAMCHATKA ARC / KAMCHATKA ARC / SOUTHERN KAMCHATKA SEGMENT / MUTNOVSKY	EASTERN VOLCANIC FRONT, MUTNOVSKY I STRATOCONE	Tholeiitic	Basalt	51.5556	1.2173	19.7661	10.0895	0.189579	3.17296	10.0078	3.41243	0.409092	0.179601		4.95	154	0.409	1.07
s_CM-105 [19034]	884249	GeoRoc	158.148	52.4918	[19034]	Kamchatka	Continental arc	KAMCHATKA ARC / KAMCHATKA ARC / SOUTHERN KAMCHATKA SEGMENT / MUTNOVSKY	EASTERN VOLCANIC FRONT, MUTNOVSKY I STRATOCONE	Calc-Alkaline	Basalt	50.9409	1.41669	17.6886	10.6289	0.20951	5.69668	9.77714	2.91319	0.518787	0.20951		2.79	174	0.257	1.11
s_M1-09-08 [19034]	884250	GeoRoc	158.156	52.5002	[19034]	Kamchatka	Continental arc	KAMCHATKA ARC / KAMCHATKA ARC / SOUTHERN KAMCHATKA SEGMENT / MUTNOVSKY	EASTERN VOLCANIC FRONT, MUTNOVSKY I STRATOCONE	Tholeiitic	Basalt	51.0944	1.32648	17.4936	12.0634	0.239365	4.7474	9.19559	3.2015	0.418888	0.219418		5.66	164	0.442	1.2
s_CM-48 [19034]	884251	GeoRoc	158.156	52.5002	[19034]	Kamchatka	Continental arc	KAMCHATKA ARC / KAMCHATKA ARC / SOUTHERN KAMCHATKA SEGMENT / MUTNOVSKY	EASTERN VOLCANIC FRONT, MUTNOVSKY I STRATOCONE	Tholeiitic	Basalt	50.7837	1.30649	17.4133	12.1956	0.229384	4.87691	9.51447	3.11165	0.359037	0.209438		5.26	149	0.409	1.13
s_CM-92A [19034]	884252	GeoRoc	158.156	52.5002	[19034]	Kamchatka	Continental arc	KAMCHATKA ARC / KAMCHATKA ARC / SOUTHERN KAMCHATKA SEGMENT / MUTNOVSKY	EASTERN VOLCANIC FRONT, MUTNOVSKY I STRATOCONE	Calc-Alkaline	Basalt	50.8356	1.12769	20.937	9.33612	0.20957	3.72236	10.219	2.75435	0.738484	0.119754		5.83	151	0.35	0.85
s_CM-97A [19034]	884253	GeoRoc	158.156	52.5002	[19034]	Kamchatka	Continental arc	KAMCHATKA ARC / KAMCHATKA ARC / SOUTHERN KAMCHATKA SEGMENT / MUTNOVSKY	EASTERN VOLCANIC FRONT, MUTNOVSKY I STRATOCONE	Calc-Alkaline	Basalt	51.3299	1.10762	18.0313	10.2127	0.159657	7.27439	8.7612	2.44475	0.548822	0.129722		8.09	229	0.495	1.36
s_CM-156 [19034]	884261	GeoRoc	158.162	52.4691	[19034]	Kamchatka	Continental arc	KAMCHATKA ARC / KAMCHATKA ARC / SOUTHERN KAMCHATKA SEGMENT / MUTNOVSKY	EASTERN VOLCANIC FRONT, MUTNOVSKY I STRATOCONE	Calc-Alkaline	Basalt	49.4426	1.18742	18.9389	9.87573	0.309328	6.49589	10.9861	2.12538	0.488938	0.149675		4.29	166	0.415	1.07
s_M3-03-08 [19034]	884270	GeoRoc	158.119	52.4788	[19034]	Kamchatka	Continental arc	KAMCHATKA ARC / KAMCHATKA ARC / SOUTHERN KAMCHATKA SEGMENT / MUTNOVSKY	EASTERN VOLCANIC FRONT, MUTNOVSKYIII STRATOCONE	Tholeiitic	Basalt	51.5238	1.15694	18.1719	11.5638	0.209446	4.66766	9.03611	3.01204	0.448813	0.209446		4.36	168	0.363	1.14
s_M3-04-08 [19034]	884271	GeoRoc	158.127	52.4808	[19034]	Kamchatka	Continental arc	KAMCHATKA ARC / KAMCHATKA ARC / SOUTHERN KAMCHATKA SEGMENT / MUTNOVSKY	EASTERN VOLCANIC FRONT, MUTNOVSKYIII STRATOCONE	Tholeiitic	Basalt	51.5524	1.14716	18.3945	11.2496	0.199506	4.49887	9.26707	3.16217	0.379062	0.14963		3.17	165	0.149	1.06
s_M3-05-08 [19034]	884272	GeoRoc	158.125	52.4802	[19034]	Kamchatka	Continental arc	KAMCHATKA ARC / KAMCHATKA ARC / SOUTHERN KAMCHATKA SEGMENT / MUTNOVSKY	EASTERN VOLCANIC FRONT, MUTNOVSKYIII STRATOCONE	Tholeiitic	Basalt	51.216	1.14722	18.3855	11.4644	0.209493	4.68865	9.27753	3.07256	0.369106	0.169589		3.73	168	0.27	1.14
s_M3-07-08 [19034]	884273	GeoRoc	158.102	52.4764	[19034]	Kamchatka	Continental arc	KAMCHATKA ARC / KAMCHATKA ARC / SOUTHERN KAMCHATKA SEGMENT / MUTNOVSKY	EASTERN VOLCANIC FRONT, MUTNOVSKYIII STRATOCONE	Calc-Alkaline	Basalt	50.0849	1.10746	19.6149	10.4457	0.179587	4.2203	10.6655	2.94324	0.538762	0.199542		9.76	209	0.558	1.78
s_M3-08-08 [19034]	884274	GeoRoc	158.162	52.4601	[19034]	Kamchatka	Continental arc	KAMCHATKA ARC / KAMCHATKA ARC / SOUTHERN KAMCHATKA SEGMENT / MUTNOVSKY	EASTERN VOLCANIC FRONT, MUTNOVSKYIII STRATOCONE	Tholeiitic	Basalt	49.4099	0.599028	22.9128	7.38024	0.129789	4.45278	12.5596	2.18645	0.279547	0.0898542		6.25	174	0.501	1.09
s_CM-29 [19034]	884275	GeoRoc	158.162	52.4601	[19034]	Kamchatka	Continental arc	KAMCHATKA ARC / KAMCHATKA ARC / SOUTHERN KAMCHATKA SEGMENT / MUTNOVSKY	EASTERN VOLCANIC FRONT, MUTNOVSKYIII STRATOCONE	Calc-Alkaline	Basalt	50.3213	1.1575	18.0311	10.2737	0.149677	5.79748	11.0162	2.64429	0.459009	0.149677		1.58	164	0.124	1.02
s_CM-210 [19034]	884278	GeoRoc	158.162	52.4601	[19034]	Kamchatka	Continental arc	KAMCHATKA ARC / KAMCHATKA ARC / SOUTHERN KAMCHATKA SEGMENT / MUTNOVSKY	EASTERN VOLCANIC FRONT, MUTNOVSKYIII STRATOCONE	Tholeiitic	Basalt	50.107	0.927907	17.7899	9.34444	0.109752	8.22146	10.9353	2.06534	0.27937	0.219505		7.76	232	0.429	2.02
s_CM-211 [19034]	884279	GeoRoc	158.162	52.4601	[19034]	Kamchatka	Continental arc	KAMCHATKA ARC / KAMCHATKA ARC / SOUTHERN KAMCHATKA SEGMENT / MUTNOVSKY	EASTERN VOLCANIC FRONT, MUTNOVSKYIII STRATOCONE	Calc-Alkaline	Basalt	49.2829	0.818221	17.7714	9.88591	0.17961	8.48156	10.7167	2.27505	0.399132	0.189588		7.04	223	0.359	1.93
s_CM-196 [19034]	884286	GeoRoc	158.162	52.4607	[19034]	Kamchatka	Continental arc	KAMCHATKA ARC / KAMCHATKA ARC / SOUTHERN KAMCHATKA SEGMENT / MUTNOVSKY	EASTERN VOLCANIC FRONT, MUTNOVSKYIV STRATOCONE	Tholeiitic	Basalt	49.4891	0.848099	19.177	10.1913	0.179597	6.25598	10.8756	2.53432	0.289351	0.159642		2.82	187	0.124	1.38
s_CM-206 [19034]	884287	GeoRoc	158.162	52.4607	[19034]	Kamchatka	Continental arc	KAMCHATKA ARC / KAMCHATKA ARC / SOUTHERN KAMCHATKA SEGMENT / MUTNOVSKY	EASTERN VOLCANIC FRONT, MUTNOVSKYIV STRATOCONE	Calc-Alkaline	Basalt	51.8673	1.12777	18.2738	9.45925	0.199605	5.37935	10.3795	2.53498	0.608795	0.169664		5.75	204	0.378	1.45
s_CM-68 [19034]	884288	GeoRoc	158.162	52.4607	[19034]	Kamchatka	Continental arc	KAMCHATKA ARC / KAMCHATKA ARC / SOUTHERN KAMCHATKA SEGMENT / MUTNOVSKY	EASTERN VOLCANIC FRONT, MUTNOVSKYIV STRATOCONE	Calc-Alkaline	Basalt	50.8543	0.778535	20.9007	8.10289	0.179662	5.14033	11.149	2.24577	0.548967	0.0998122		2.98	125	0.323	1.05
s_CM-61A [19034]	884289	GeoRoc	158.162	52.4607	[19034]	Kamchatka	Continental arc	KAMCHATKA ARC / KAMCHATKA ARC / SOUTHERN KAMCHATKA SEGMENT / MUTNOVSKY	EASTERN VOLCANIC FRONT, MUTNOVSKYIV STRATOCONE	Calc-Alkaline	Basalt	50.0868	1.05782	19.9289	9.82581	0.209568	5.06955	10.7079	2.44496	0.419136	0.249486		4.76	161	0.423	1.17
s_CM-63A [19034]	884290	GeoRoc	158.162	52.4607	[19034]	Kamchatka	Continental arc	KAMCHATKA ARC / KAMCHATKA ARC / SOUTHERN KAMCHATKA SEGMENT / MUTNOVSKY	EASTERN VOLCANIC FRONT, MUTNOVSKYIV STRATOCONE	Calc-Alkaline	Basalt	50.1936	1.00786	19.1095	9.64157	0.139704	6.23678	10.388	2.50469	0.548836	0.229513		6.53	223	0.471	1.73
s_CM-67 [19034]	884291	GeoRoc	158.162	52.4607	[19034]	Kamchatka	Continental arc	KAMCHATKA ARC / KAMCHATKA ARC / SOUTHERN KAMCHATKA SEGMENT / MUTNOVSKY	EASTERN VOLCANIC FRONT, MUTNOVSKYIV STRATOCONE	Calc-Alkaline	Basalt	48.8598	0.99775	20.2044	10.2524	0.179595	5.38785	10.7059	2.7039	0.548763	0.15964		4.91	169	0.435	1.08
s_CM-198 [19034]	884292	GeoRoc	158.162	52.4607	[19034]	Kamchatka	Continental arc	KAMCHATKA ARC / KAMCHATKA ARC / SOUTHERN KAMCHATKA SEGMENT / MUTNOVSKY	EASTERN VOLCANIC FRONT, MUTNOVSKYIV STRATOCONE	Calc-Alkaline	Basalt	50.0316	0.927989	18.0808	9.85537	0.189589	7.20439	10.8166	2.26509	0.48894	0.139697		3.83	169	0.408	1.43
s_K01-25 [19962]	975314	GeoRoc	160.289	55.7223	[19962]	Kamchatka	Continental arc	KAMCHATKA ARC / KAMCHATKA ARC / CENTRAL KAMCHATKA SEGMENT / TOLBACHIK	CENTRAL KAMCHATKA DEPRESSION, PESCHANIE CORKI CONE	Calc-Alkaline	Basalt	51.0267	0.882191	13.5336	9.21458	0.170423	10.6264	11.3281	2.31575	0.721792	0.180448		14.5	196	0.45	1.51
s_K01-30 [19962]	975316	GeoRoc	160.24	55.6725	[19962]	Kamchatka	Continental arc	KAMCHATKA ARC / KAMCHATKA ARC / CENTRAL KAMCHATKA SEGMENT / TOLBACHIK	CENTRAL KAMCHATKA DEPRESSION, 1004 CONE	Calc-Alkaline	Basalt	50.6537	1.29674	13.5752	10.1302	0.172223	10.4347	9.5229	2.56308	1.2866	0.364707		33.8	290	0.85	3.02
s_080730-03-A [19410]	1448632	GeoRoc	143.37	43.6606	[19410]	Kurile	Oceanic arc	KURILE ARC / KURILE ARC / HOKKAIDO	OKETO-CHO, BIBAUSHIZAWA, KITAMI-SHI	Calc-Alkaline	Basalt	50.977	0.958065	16.1773	9.64254	0.189617	8.02379	11.0277	2.2754	0.538911	0.189617		9.94	212.19	0.51	2.08
s_080730-03-B [19410]	1448633	GeoRoc	143.37	43.6606	[19410]	Kurile	Oceanic arc	KURILE ARC / KURILE ARC / HOKKAIDO	OKETO-CHO, BIBAUSHIZAWA, KITAMI-SHI	Calc-Alkaline	Basalt	50.9194	0.978068	16.3976	9.43888	0.169665	8.10399	10.9184	2.26552	0.618778	0.189625		13.84	227.33	0.52	2.09
s_080730-08A [19410]	1448637	GeoRoc	143.374	43.6699	[19410]	Kurile	Oceanic arc	KURILE ARC / KURILE ARC / HOKKAIDO	ENGARU-CHO, MONBETSU-GUN	Tholeiitic	Basalt	50.392	1.30694	17.0202	11.0981	0.189556	6.4948	10.3159	2.63383	0.379113	0.169603		8.11	120.75	0.81	2.39
s_080730-08-B [19410]	1448638	GeoRoc	143.374	43.6699	[19410]	Kurile	Oceanic arc	KURILE ARC / KURILE ARC / HOKKAIDO	ENGARU-CHO, MONBETSU-GUN	Tholeiitic	Basalt	49.9426	1.36652	17.2859	11.1366	0.199491	6.76276	10.184	2.66321	0.279288	0.179542		2.66	126.86	0.44	2.36
s_080731-03 [19410]	1448641	GeoRoc	143.46	43.9815	[19410]	Kurile	Continental arc	KURILE ARC / KURILE ARC / HOKKAIDO	SEYAUSHIYAMA, ENGARU-CHO	Calc-Alkaline	Basalt	50.1741	1.05798	17.0175	9.23744	0.171672	8.65746	10.2305	2.67489	0.568913	0.209599		13.64	142.31	0.36	3.2
s_080731-04 [19410]	1448642	GeoRoc	143.4	44.0607	[19410]	Kurile	Continental arc	KURILE ARC / KURILE ARC / HOKKAIDO	CHIYODA, ENGARU-CHO, MONBETSU-GUN	Calc-Alkaline	Basalt	51.4632	1.41678	16.8218	9.90945	0.179592	6.80955	9.6082	2.92337	0.578687	0.289343		9.55	227.19	0.11	5.27
s_080731-06C [19410]	1448644	GeoRoc	143.561	44.0919	[19410]	Kurile	Continental arc	KURILE ARC / KURILE ARC / HOKKAIDO	YAYOI, ENGARU-CHO, MONBETSU-GUN	Calc-Alkaline	Basalt	50.4159	0.99794	16.5758	9.07174	0.160668	9.47544	10.2488	2.40503	0.49897	0.149691		6.98	147.5	0.22	2.68
s_080731-06B [19410]	1448646	GeoRoc	143.561	44.0919	[19410]	Kurile	Continental arc	KURILE ARC / KURILE ARC / HOKKAIDO	YAYOI, ENGARU-CHO, MONBETSU-GUN	Calc-Alkaline	Basalt	50.5873	1.07781	16.7759	8.96185	0.15768	9.26618	9.98972	2.42508	0.578825	0.179635		10.6	139.69	0.16	3.03
s_R-127/6 [20913]	1644145	GeoRoc	145.8	43.8	[20913]	Kurile	Oceanic arc	KURILE ARC / KURILE ARC / KUNASHIR		Calc-Alkaline	Basalt	51.3032	0.950802	18.966	10.2944	0.160135	6.22525	8.88749	2.41203	0.710599	0.0900759		9.65	200.93		1.5
s_R-74/4 [20913]	1644146	GeoRoc	145.8	43.8	[20913]	Kurile	Oceanic arc	KURILE ARC / KURILE ARC / KUNASHIR		Tholeiitic	SHMB	51.6677	0.949847	19.2146	10.7738	0.0593654	9.9635	3.6114	3.30468	0.435346	0.0197885		6.07	146.35		0.73
s_R-127/3 [20913]	1644147	GeoRoc	145.8	43.8	[20913]	Kurile	Oceanic arc	KURILE ARC / KURILE ARC / KUNASHIR		Tholeiitic	Basalt	50.5842	1.0526	19.0361	9.65545	0.397206	7.18943	9.5826	2.21442	0.178743	0.109232		2.57	150.57		1.27
s_R-68/3 [20913]	1644149	GeoRoc	145.8	43.8	[20913]	Kurile	Oceanic arc	KURILE ARC / KURILE ARC / KUNASHIR		Calc-Alkaline	Basalt	50.3432	1.12432	18.0091	9.43239	0.150578	5.29031	12.5582	2.3189	0.511965	0.261002		9.87	133.85		2.12
s_R-112/14^ [20913]	1644150	GeoRoc	145.8	43.8	[20913]	Kurile	Oceanic arc	KURILE ARC / KURILE ARC / KUNASHIR		Tholeiitic	Basalt	49.1899	0.611865	16.731	8.92239	0.210642	11.1941	11.0738	1.55474	0.240734	0.270826		2.91	58.59		0.41
s_YUM-3032K [20913]	1644154	GeoRoc	145.8	43.8	[20913]	Kurile	Oceanic arc	KURILE ARC / KURILE ARC / KUNASHIR		Tholeiitic	Basalt	49.2777	0.608366	16.6997	8.90726	0.212928	11.1737	11.052	1.55133	0.243347	0.273765		2.87	57.83		0.4
s_AM-55 [20913]	1644158	GeoRoc	145.8	43.8	[20913]	Kurile	Oceanic arc	KURILE ARC / KURILE ARC / KUNASHIR		Calc-Alkaline	Basalt	50.2219	0.919669	18.1035	10.7521	0.189932	5.75793	10.8961	2.52909	0.489824	0.13995		8.02	110.07		0.83
s_AM-56 [20913]	1644159	GeoRoc	145.8	43.8	[20913]	Kurile	Oceanic arc	KURILE ARC / KURILE ARC / KUNASHIR		Calc-Alkaline	Basalt	50.2323	0.922246	18.1642	10.8028	0.190464	5.56355	10.8264	2.68654	0.481172	0.130317		8.08	106.71		0.83
s_AM-62 [20913]	1644160	GeoRoc	145.8	43.8	[20913]	Kurile	Oceanic arc	KURILE ARC / KURILE ARC / KUNASHIR		Tholeiitic	Basalt	50.4445	0.92485	18.7483	10.7922	0.191002	5.94116	9.88182	2.63381	0.311634	0.130685		3.27	104.9		0.78
s_AM-61 [20913]	1644165	GeoRoc	145.8	43.8	[20913]	Kurile	Oceanic arc	KURILE ARC / KURILE ARC / KUNASHIR		Tholeiitic	Basalt	50.6963	0.939194	19.6827	10.6352	0.181779	4.71617	10.0686	2.6156	0.323163	0.141384		3.01	109.97		0.84
s_KU-9/74 [20913]	1644168	GeoRoc	146.3	44.4	[20913]	Kurile	Oceanic arc	KURILE ARC / KURILE ARC / KUNASHIR / TYATYA		Calc-Alkaline	Basalt	48.5018	0.934273	17.3795	12.9419	0.190873	6.67051	10.1866	2.51149	0.562573	0.120551		13.01	182.6		1.31
s_939101F-L [24925]	2070949	GeoRoc	144.008	43.3745	[24925]	Kurile	Oceanic arc	KURILE ARC / KURILE ARC / HOKKAIDO / ME-AKAN-DAKE		Tholeiitic	Basalt	50.294	0.677151	18.9146	9.55004	0.172587	6.53497	11.4578	1.91978	0.405073	0.074111	0.854366	11.34	129.04	0.657061	1.719
s_KY-34/72 [11076]	208186	GeoRoc	155.57	50.86	[11076][14714]	Kurile	Oceanic arc	KURILE ARC / KURILE ARC / ATLASOVA ISLAND / ALAID		High-K calc-alkaline	Basalt	49.4968	0.929138	19.8755	9.9645	0.171689	3.81755	10.8871	2.87831	1.62599	0.353476		32.82	158.9	1.14	3.66
s_P21/2010 [25005]	2094612	GeoRoc	153.05	48.57	[25005]	Kurile	Oceanic arc	KURILE ARC / KURILE ARC / RAIKOKE / RAIKOKE		Calc-Alkaline	Basalt	51.2482	0.857696	18.0663	10.0904	0.184691	5.02613	10.5336	2.72606	1.08962	0.177239		17.722	284.3	0.869058	1.11771
s_P6/2010 [25005]	2094614	GeoRoc	153.05	48.57	[25005]	Kurile	Oceanic arc	KURILE ARC / KURILE ARC / RAIKOKE / RAIKOKE		Tholeiitic	Basalt	45.9428	0.812849	17.054	11.385	0.205154	8.15924	14.9088	1.35357	0.10409	0.0744868		0.94139	48.6489	0.0545182	0.20265
s_NR-05 [10871]	214931	GeoRoc	143.3	43.8	[10871][16007]	Kurile	Oceanic arc	KURILE ARC / KURILE ARC / HOKKAIDO / SHANAFUCHI FORMATION	NORTHERN HOKKAIDO, NIRINPANGAWA BASALT, MONBETSU-ENGARI DISTRICT	Calc-Alkaline	Basalt	50.2899	1.0874	17.3885	9.0372	0.179571	8.4199	9.98616	2.78335	0.608547	0.219476		11	162.2	0.42	4.7
s_SP-06 [10871]	214933	GeoRoc	143.4	43.5	[10871][16007]	Kurile	Oceanic arc	KURILE ARC / KURILE BASIN / HOKKAIDO	NORTHERN HOKKAIDO DISTRICT, OKETO	Calc-Alkaline	Basalt	50.9504	1.03672	17.3123	8.78858	0.171109	8.3441	9.17952	2.92899	1.02666	0.261697		34.8	250.1	0.51	4.9
s_P-127/3 [17872]	382272	GeoRoc	145	43	[17872][20375]	Kurile	Oceanic forearc	KURILE ARC / KURILE ARC / KUNASHIR	KOMPRESSORNII-PRASOLOVA	Tholeiitic	Basalt	51.0769	1.06285	19.2215	8.77556	0.401075	7.25945	9.67593	2.23599	0.180484	0.110296	5.7	2.57	151	0.6	1.265
s_P-127/6 [17872]	382273	GeoRoc	145	43	[17872][20375]	Kurile	Oceanic forearc	KURILE ARC / KURILE ARC / KUNASHIR	KOMPRESSORNII-PRASOLOVA	Calc-Alkaline	Basalt	51.839	0.960731	19.1641	9.35756	0.161807	6.29026	8.98031	2.43722	0.71802	0.0910166	2.54	9.65	201	1.04	1.504
s_P-74/4 [17872]	382277	GeoRoc	145	43	[17872][20375]	Kurile	Oceanic forearc	KURILE ARC / KURILE ARC / KUNASHIR	KOMPRESSORNII-PRASOLOVA	Tholeiitic	SHMB	52.2331	0.960241	19.4249	9.79739	0.060015	10.0725	3.65092	3.34084	0.44011	0.020005	6.08	6.07	146	1.34	0.731
s_P-135/10 [17872]	382287	GeoRoc	145	43	[17872][20375]	Kurile	Oceanic forearc	KURILE ARC / KURILE ARC / KUNASHIR	NAZAROVO-LAGUNNOE (LAGUNNAYA) BAY	Calc-Alkaline	Basalt	50.6147	1.15079	18.6953	10.6824	0.292745	3.9672	11.1647	2.6448	0.726816	0.060568	0.67	12.23	245	0.99	0.328
s_P-121/2 [17872]	382301	GeoRoc	145	43	[17872][20375]	Kurile	Oceanic forearc	KURILE ARC / KURILE ARC / KUNASHIR / EKATERINA	EKATERINA VOLCANO	Calc-Alkaline	Basalt	50.2314	0.963452	17.5044	8.49232	0.162266	5.36491	13.9346	1.95733	0.537505	0.851895	0.98	6.04	140	0.37	1.059
s_P-68/3 [17872]	382303	GeoRoc	145	43	[17872][20375]	Kurile	Oceanic forearc	KURILE ARC / KURILE ARC / KUNASHIR / EKATERINA	EKATERINA VOLCANO	Calc-Alkaline	Basalt	50.8231	1.13503	18.1808	8.56904	0.152013	5.34074	12.6779	2.34101	0.516845	0.26349	2.51	9.87	134	0.48	2.115
s_P-41/2000 [17872] / s_R-41/2000 [17697]	382322	GeoRoc	145.53	43.88	[17872][20375][17697]	Kurile	Oceanic arc	KURILE ARC / KURILE ARC / KUNASHIR / GOLOVNIN		Tholeiitic	Basalt	50.3511	0.697076	19.7202	9.89538	0.191948	5.88979	11.9311	1.26282	0.0303076	0.0303076	-0.31	1.66	60	0.12	0.116
s_KY-AL-1 [14714]	488621	GeoRoc	148.87	45.33	[14714]	Kurile	Oceanic arc	KURILE ARC / KURILE ARC / ITURUP (ITIRUP) / KUDRYAVYI (KUDRYAVY)	KUDRYAVYI CONE, SOUTHERN KURILES	Tholeiitic	LoTi	50.5356	0.38748	12.5625	9.26838	0.203937	11.3695	14.867	0.71378	0.071378	0.0203937		2.24	18.3		0.1
s_NR-07 [16007]	598513	GeoRoc	143.3	43.8	[16007]	Kurile	Oceanic arc	KURILE ARC / KURILE ARC / HOKKAIDO / SHANAFUCHI FORMATION	NORTHERN HOKKAIDO, NIRINPANGAWA BASALT, MONBETSU-ENGARI DISTRICT	Calc-Alkaline	Basalt	50.0007	1.09297	16.987	9.24279	0.173649	8.72332	10.2147	2.69667	0.653738	0.214508		15.6	149.3	0.83	3.1
s_NA-08 [16007]	598519	GeoRoc	143.4	43.5	[16007]	Kurile	Oceanic arc	KURILE ARC / KURILE BASIN / HOKKAIDO	NORTHERN HOKKAIDO DISTRICT, OKETO	Calc-Alkaline	Basalt	50.8192	1.06599	17.3326	8.94983	0.174249	7.74895	9.63494	2.94173	1.05574	0.276748		30.8	256.1	0.54	4.3
s_R-75/4 [17697]	757423	GeoRoc	145	43	[17697]	Kurile	Oceanic forearc	KURILE ARC / KURILE ARC / KUNASHIR		Tholeiitic	Basalt	51.824	1.14743	17.2813	11.997	0.119732	5.83693	7.60298	3.79151	0.309308	0.089799		7	86	1.65	0.749
s_KU-9/74 [17697]	757433	GeoRoc	145	43	[17697]	Kurile	Oceanic forearc	KURILE ARC / KURILE ARC / KUNASHIR		Calc-Alkaline	Basalt	48.4971	0.937238	17.3788	12.9366	0.189442	6.67034	10.18	2.5126	0.568325	0.129618			184	0.9	3.1
s_AT-1 [20033]	1014128	GeoRoc	-99.2094	18.7103	[20033]	Trans-Mexican	Continental arc	MEXICAN VOLCANIC BELTS / TRANS MEXICAN VOLCANIC BELT / MORELOS / CHICHINAUTZIN VOLCANIC FIELD	ATLACHOLOAYA	Calc-Alkaline	SHMB	54.9451	0.855059	15.8337	6.79853	0.110655	8.20857	8.13815	3.53089	1.33792	0.241429	0.16	29	555	1.1	3
s_AT-3 [20033]	1014129	GeoRoc	-99.1958	18.5258	[20033]	Trans-Mexican	Continental arc	MEXICAN VOLCANIC BELTS / TRANS MEXICAN VOLCANIC BELT / MORELOS / CHICHINAUTZIN VOLCANIC FIELD	PUEBLO VIEJO	Calc-Alkaline	Basalt	51.737	1.84415	16.0834	8.85063	0.141082	7.65876	7.78977	3.98054	1.32013	0.594562	0.21	21	377	0.6	21
s_AT-8 [20033]	1014132	GeoRoc	-99.2208	18.7289	[20033]	Trans-Mexican	Continental arc	MEXICAN VOLCANIC BELTS / TRANS MEXICAN VOLCANIC BELT / MORELOS / CHICHINAUTZIN VOLCANIC FIELD	ATLACHOLOAYA	Calc-Alkaline	SHMB	54.1352	0.965803	16.1168	6.84029	0.110665	8.31999	8.10872	3.69218	1.38834	0.321934	0.56	27	493	1	3
s_AT-9 [20033]	1014133	GeoRoc	-99.2025	18.7464	[20033]	Trans-Mexican	Continental arc	MEXICAN VOLCANIC BELTS / TRANS MEXICAN VOLCANIC BELT / MORELOS / CHICHINAUTZIN VOLCANIC FIELD	ATLACHOLOAYA	Calc-Alkaline	SHMB	54.511	0.874993	15.9812	6.8485	0.110631	8.0962	8.48843	3.52008	1.32757	0.241377	0.22	28	524	0.9	3
s_D-53 [20034]	1014215	GeoRoc	-99.4383	19.1909	[20034]	Trans-Mexican	Continental arc	MEXICAN VOLCANIC BELTS / TRANS MEXICAN VOLCANIC BELT / MORELOS / CHICHINAUTZIN VOLCANIC FIELD	CUATE GRANDE, WESTERN SIERRA CHICHINAUTZIN VOLCANIC FIELD	Calc-Alkaline	SHMB	53.2062	1.26923	15.5354	7.62015	0.121846	8.64094	8.24494	3.64524	1.34031	0.375693	0.19	26	440	0.7	8.5
s_D-45 [20034]	1014216	GeoRoc	-99.4573	19.1972	[20034]	Trans-Mexican	Continental arc	MEXICAN VOLCANIC BELTS / TRANS MEXICAN VOLCANIC BELT / MORELOS / CHICHINAUTZIN VOLCANIC FIELD	CAPULHUAC, WESTERN SIERRA CHICHINAUTZIN VOLCANIC FIELD	Calc-Alkaline	SHMB	52.4186	1.36922	15.838	7.731	0.122617	8.77731	8.56273	3.64784	1.21595	0.31676	0.32	16	423	0.4	9.4
s_D-37 [20034]	1014217	GeoRoc	-99.21	18.8111	[20034]	Trans-Mexican	Continental arc	MEXICAN VOLCANIC BELTS / TRANS MEXICAN VOLCANIC BELT / MORELOS / CHICHINAUTZIN VOLCANIC FIELD	TEZOYUCA, WESTERN SIERRA CHICHINAUTZIN VOLCANIC FIELD	Calc-Alkaline	SHMB	52.1897	1.6284	15.7783	8.759	0.1416	8.33417	8.02063	3.4692	1.21371	0.465257	0.41	19	359	0.7	13.9
s_D-25 [20034]	1014218	GeoRoc	-99.8333	19.1	[20034]	Trans-Mexican	Continental arc	MEXICAN VOLCANIC BELTS / TRANS MEXICAN VOLCANIC BELT / MORELOS / CHICHINAUTZIN VOLCANIC FIELD	PELAGATOS, WESTERN SIERRA CHICHINAUTZIN VOLCANIC FIELD	Calc-Alkaline	SHMB	54.7528	0.821293	15.635	7.16353	0.121673	9.36882	7.6147	3.3967	0.973384	0.152091	0.34	20	243	1	3.6
s_XTN [20034]	1014219	GeoRoc	-99.6265	19.0896	[20034]	Trans-Mexican	Continental arc	MEXICAN VOLCANIC BELTS / TRANS MEXICAN VOLCANIC BELT / MORELOS / CHICHINAUTZIN VOLCANIC FIELD	TENANGO, WESTERN SIERRA CHICHINAUTZIN VOLCANIC FIELD	Tholeiitic	Basalt	49.6625	1.39581	13.857	7.24939	0.131489	10.0438	14.4638	2.6399	0.212406	0.343895	0.21	2	276		12.2
s_JAL01 [20056]	1023883	GeoRoc	-102.217	20.6833	[20056]	Trans-Mexican	Continental arc	MEXICAN VOLCANIC BELTS / TRANS MEXICAN VOLCANIC BELT / JALISCO	ARANDAS-ATOTONILCO AREA	High-K calc-alkaline	Basalt	50.4546	1.27902	17.7527	10.65	0.155528	5.70953	8.85079	3.36637	1.35064	0.430773	0.64
s_JAL08 [20056]	1023888	GeoRoc	-102.45	20.75	[20056]	Trans-Mexican	Continental arc	MEXICAN VOLCANIC BELTS / TRANS MEXICAN VOLCANIC BELT / JALISCO	ARANDAS-ATOTONILCO AREA	Calc-Alkaline	Basalt	50.9987	1.20622	16.9382	11.3713	0.169689	6.47067	8.40267	3.17911	0.899555	0.363911	0.66
s_RGS01 [20056]	1023889	GeoRoc	-103.335	20.8533	[20056]	Trans-Mexican	Continental arc	MEXICAN VOLCANIC BELTS / TRANS MEXICAN VOLCANIC BELT / JALISCO	RIO GRANDE DE SANTIAGO AREA	Calc-Alkaline	Basalt	49.5302	1.83177	16.9102	10.9832	0.161444	6.71649	9.07606	3.48761	0.941757	0.361179	2.79
s_M 027 [20296]	1074432	GeoRoc	-99.5072	18.9264	[20296]	Trans-Mexican	Continental arc	MEXICAN VOLCANIC BELTS / TRANS MEXICAN VOLCANIC BELT / MORELOS / TEPOZTLAN FORMATION		Calc-Alkaline	SHMB	55.8707	0.704168	15.7734	6.78826	0.110655	8.58079	7.40383	3.84275	0.764525	0.160953	0.93	12	174	0.3	2.6
s_CHI64 [20646]	1145232	GeoRoc	-99.2	18.8	[20646]	Trans-Mexican	Continental arc	MEXICAN VOLCANIC BELTS / TRANS MEXICAN VOLCANIC BELT / MORELOS / CHICHINAUTZIN VOLCANIC FIELD	SIERRA DE CHICHINAUTZIN	Calc-Alkaline	SHMB	53.647	0.939816	16.3092	7.49336	0.123338	8.67444	8.05265	3.56763	0.998937	0.193671	0.16	22.4	220	0.48	4.2
s_CP-48 [5159]	119384	GeoRoc	-97.13	19.15	[5159]	Trans-Mexican	Continental arc	MEXICAN VOLCANIC BELTS / TRANS MEXICAN VOLCANIC BELT / VERACRUZ / COFRE DE PEROTE	CENTRAL CONE GROUP, IMMEDIATELY WEST OF LA JOYA	Calc-Alkaline	Basalt	51.0751	1.69615	16.5399	9.04041	0.150545	7.27637	8.92233	3.62313	1.28465	0.391418	0.09	22.7	390	0.62	15.03
s_CP-89 [5159]	119390	GeoRoc	-97.13	19.15	[5159]	Trans-Mexican	Continental arc	MEXICAN VOLCANIC BELTS / TRANS MEXICAN VOLCANIC BELT / VERACRUZ / COFRE DE PEROTE	COACOTZINTLA LAVA FLOW, SIERRA DE CHICONQUIACO, NORTH OF JALAPA	Calc-Alkaline	Basalt	50.8869	1.56021	16.5522	8.95774	0.160022	7.89106	8.9312	3.55048	1.11015	0.400054	0.14	20	340	0.53	14.81
s_CH51A [5739]	126614	GeoRoc	-97.33	19.5	[5739]	Trans-Mexican	Continental arc	MEXICAN VOLCANIC BELTS / TRANS MEXICAN VOLCANIC BELT / VERACRUZ / LOS HUMEROS CALDERA	LOS HUMEROS CALDERA	Tholeiitic	Basalt	48.9329	1.44956	17.2236	9.96291	0.170123	8.16387	10.5597	3.05013	0.322125	0.165089	-0.18
s_CH51B [5739]	126615	GeoRoc	-97.33	19.5	[5739]	Trans-Mexican	Continental arc	MEXICAN VOLCANIC BELTS / TRANS MEXICAN VOLCANIC BELT / VERACRUZ / LOS HUMEROS CALDERA	LOS HUMEROS CALDERA	Tholeiitic	Basalt	48.6774	1.40541	17.4371	9.8328	0.166642	8.27185	10.641	3.15214	0.261005	0.154595	-0.18
s_CH53 [5739]	126616	GeoRoc	-97.33	19.5	[5739]	Trans-Mexican	Continental arc	MEXICAN VOLCANIC BELTS / TRANS MEXICAN VOLCANIC BELT / VERACRUZ / LOS HUMEROS CALDERA	LOS HUMEROS CALDERA	Calc-Alkaline	Basalt	48.7678	1.49248	16.9114	10.1456	0.166391	8.58176	10.1348	3.20682	0.393289	0.19967	-0.14
s_CHI13 [20646]	128260	GeoRoc	-99.2	18.81	[20646]	Trans-Mexican	Continental arc	MEXICAN VOLCANIC BELTS / TRANS MEXICAN VOLCANIC BELT / MORELOS / CHICHINAUTZIN VOLCANIC FIELD - TEZOYUCA		Calc-Alkaline	Basalt	51.8168	1.61457	15.7045	8.99223	0.150426	8.49406	8.10295	3.42971	1.22347	0.471335	-0.27	27.7	484	0.67	16.9
s_PS-99-11 [6573]	152480	GeoRoc	-96.843	19.966	[6573]	Trans-Mexican	Continental arc	MEXICAN VOLCANIC BELTS / TRANS MEXICAN VOLCANIC BELT / VERACRUZ / PALMA SOLA	CERRO ESPALDILLA	High-K calc-alkaline	Basalt	46.6859	1.48747	15.0798	9.40822	0.164134	11.3971	11.951	2.09271	1.26178	0.471886	0.97	29.09	480	0.98	24.6
s_PS-99-1 [6573]	152482	GeoRoc	-96.94	19.623	[6573]	Trans-Mexican	Continental arc	MEXICAN VOLCANIC BELTS / TRANS MEXICAN VOLCANIC BELT / VERACRUZ / PALMA SOLA	EL ESQUILON	Calc-Alkaline	Basalt	49.3674	1.58073	16.7497	10.5571	0.162126	8.39003	9.62624	2.80681	0.567441	0.192525		9.84	153	0.24	9.09
s_PS-99-3 [6573]	152483	GeoRoc	-96.813	19.661	[6573]	Trans-Mexican	Continental arc	MEXICAN VOLCANIC BELTS / TRANS MEXICAN VOLCANIC BELT / VERACRUZ / PALMA SOLA	AGUA SUELOS	High-K calc-alkaline	Basalt	49.4996	2.12388	16.2593	9.9537	0.162593	6.76795	10.4568	2.85555	1.39221	0.528429		34.38	503	1.33	27.28
s_CP29 [6573]	152491	GeoRoc	-97.223	19.317	[6573]	Trans-Mexican	Continental arc	MEXICAN VOLCANIC BELTS / TRANS MEXICAN VOLCANIC BELT / VERACRUZ / PALMA SOLA	PROVIDENCIA	High-K calc-alkaline	Basalt	50.1185	1.66356	16.9179	9.41156	0.151233	6.67441	9.8503	3.34729	1.44175	0.423452		30.9	502	0.44	12.23
s_AC49 [22132]	1583407	GeoRoc	-98.0474	19.8339	[22132]	Trans-Mexican	Continental arc	MEXICAN VOLCANIC BELTS / TRANS MEXICAN VOLCANIC BELT / PUEBLA / ACOCULCO CALDERA	ACOCULCO CALDERA AREA, APAN-TEZONTEPEC VOLCANIC FIELD	Calc-Alkaline	Basalt	51.1666	1.88158	18.4732	9.68597	0.13807	4.78711	8.6571	4.15218	0.655078	0.403125	0.64	4	279		10.3
s_AC47 [22132]	1583409	GeoRoc	-98.0564	19.8474	[22132]	Trans-Mexican	Continental arc	MEXICAN VOLCANIC BELTS / TRANS MEXICAN VOLCANIC BELT / PUEBLA / ACOCULCO CALDERA	ACOCULCO CALDERA AREA, APAN-TEZONTEPEC VOLCANIC FIELD	Calc-Alkaline	Basalt	50.1848	2.00105	18.5892	9.95269	0.151331	5.53178	8.75268	3.79351	0.674856	0.368103	1.07	8	277		11.7
s_AC98 B [22132]	1583422	GeoRoc	-98.1175	19.9168	[22132]	Trans-Mexican	Continental arc	MEXICAN VOLCANIC BELTS / TRANS MEXICAN VOLCANIC BELT / PUEBLA / ACOCULCO CALDERA	ACOCULCO CALDERA AREA, LATE POST CALDERA	Calc-Alkaline	Basalt	50.3314	1.73546	18.2412	10.0129	0.164069	5.73731	8.81487	3.86224	0.784677	0.315909	0.09	10	219		9.3
s_JOR-0609B [20283]	1670556	GeoRoc	-101.741	18.9746	[20283]	Trans-Mexican	Continental arc	MEXICAN VOLCANIC BELTS / TRANS MEXICAN VOLCANIC BELT / MICHOACAN / MICHOACAN-GUANAJUATO VOLCANIC FIELD - JORULLO	1759 TO 1774 ERUPTION	Calc-Alkaline	SHMB	53.2251	0.755466	16.2778	7.64176	0.130947	9.38792	8.35042	3.29383	0.785685	0.151093		13.5	232.9	0.5	2.5
s_JOR-0611 [20283]	1670557	GeoRoc	-101.753	18.9904	[20283]	Trans-Mexican	Continental arc	MEXICAN VOLCANIC BELTS / TRANS MEXICAN VOLCANIC BELT / MICHOACAN / MICHOACAN-GUANAJUATO VOLCANIC FIELD - JORULLO	1759 TO 1774 ERUPTION	Calc-Alkaline	SHMB	52.7135	0.788108	16.2909	7.7315	0.129689	9.73663	8.33	3.39186	0.748204	0.139665		11.9	220	0.4	2.2
s_JOR-0719 [20283]	1670558	GeoRoc	-101.753	18.9904	[20283]	Trans-Mexican	Continental arc	MEXICAN VOLCANIC BELTS / TRANS MEXICAN VOLCANIC BELT / MICHOACAN / MICHOACAN-GUANAJUATO VOLCANIC FIELD - JORULLO	1759 TO 1774 ERUPTION	Calc-Alkaline	SHMB	52.7208	0.808939	16.4584	7.79096	0.12983	9.30779	8.48886	3.42551	0.729044	0.139817		11.7	217.4	0.4	2.2
s_JOR-0721 [20283]	1670559	GeoRoc	-101.749	18.9973	[20283]	Trans-Mexican	Continental arc	MEXICAN VOLCANIC BELTS / TRANS MEXICAN VOLCANIC BELT / MICHOACAN / MICHOACAN-GUANAJUATO VOLCANIC FIELD - JORULLO	1759 TO 1774 ERUPTION	Calc-Alkaline	SHMB	52.6544	0.80159	16.3825	7.83718	0.130258	9.45876	8.4167	3.45686	0.721431	0.140278		11.6	216.6	0.4	2.2
s_JOR-1290C [20283]	1670566	GeoRoc	-101.718	18.9672	[20283]	Trans-Mexican	Continental arc	MEXICAN VOLCANIC BELTS / TRANS MEXICAN VOLCANIC BELT / MICHOACAN / MICHOACAN-GUANAJUATO VOLCANIC FIELD - JORULLO	1759 TO 1774 ERUPTION	Calc-Alkaline	SHMB	53.3498	0.695564	16.2663	7.14217	0.129176	9.96644	7.99899	3.55731	0.745247	0.149049		10.8	231	0.4	2.3
s_JOR-1290D [20283]	1670568	GeoRoc	-101.718	18.9672	[20283]	Trans-Mexican	Continental arc	MEXICAN VOLCANIC BELTS / TRANS MEXICAN VOLCANIC BELT / MICHOACAN / MICHOACAN-GUANAJUATO VOLCANIC FIELD - JORULLO	1759 TO 1774 ERUPTION	Calc-Alkaline	SHMB	53.0233	0.708574	15.9878	7.33654	0.129739	10.3192	8.21347	3.40315	0.738513	0.139719		11.1	221	0.4	2.2
s_JOR-1290E [20283]	1670570	GeoRoc	-101.718	18.9672	[20283]	Trans-Mexican	Continental arc	MEXICAN VOLCANIC BELTS / TRANS MEXICAN VOLCANIC BELT / MICHOACAN / MICHOACAN-GUANAJUATO VOLCANIC FIELD - JORULLO	1759 TO 1774 ERUPTION	Calc-Alkaline	SHMB	52.7322	0.748754	16.213	7.57386	0.129784	10.0632	8.36607	3.31448	0.718803	0.139767		11.4	218	0.4	2.2
s_JOR-0603A4 [20283]	1670571	GeoRoc	-101.718	18.9672	[20283]	Trans-Mexican	Continental arc	MEXICAN VOLCANIC BELTS / TRANS MEXICAN VOLCANIC BELT / MICHOACAN / MICHOACAN-GUANAJUATO VOLCANIC FIELD - JORULLO	1759 TO 1774 ERUPTION	Calc-Alkaline	SHMB	52.8714	0.756016	16.125	7.56705	0.129319	9.99732	8.36592	3.32249	0.726174	0.139266		11.3	215	0.4	2.2
s_JOR-0603A3 [20283]	1670572	GeoRoc	-101.718	18.9672	[20283]	Trans-Mexican	Continental arc	MEXICAN VOLCANIC BELTS / TRANS MEXICAN VOLCANIC BELT / MICHOACAN / MICHOACAN-GUANAJUATO VOLCANIC FIELD - JORULLO	1759 TO 1774 ERUPTION	Calc-Alkaline	SHMB	52.889	0.760561	16.232	7.58184	0.130096	9.78722	8.36617	3.36248	0.750554	0.140103		12.2	219	0.4	2.2
s_JOR-0603A2 [20283]	1670573	GeoRoc	-101.718	18.9672	[20283]	Trans-Mexican	Continental arc	MEXICAN VOLCANIC BELTS / TRANS MEXICAN VOLCANIC BELT / MICHOACAN / MICHOACAN-GUANAJUATO VOLCANIC FIELD - JORULLO	1759 TO 1774 ERUPTION	Calc-Alkaline	SHMB	52.8956	0.998406	16.4937	7.7173	0.129793	8.93574	8.56633	3.3846	0.738821	0.139777		11.4	218	0.4	2.2
s_JOR-0603A1 [20283]	1670574	GeoRoc	-101.718	18.9672	[20283]	Trans-Mexican	Continental arc	MEXICAN VOLCANIC BELTS / TRANS MEXICAN VOLCANIC BELT / MICHOACAN / MICHOACAN-GUANAJUATO VOLCANIC FIELD - JORULLO	1759 TO 1774 ERUPTION	Calc-Alkaline	SHMB	53.243	0.791382	16.589	7.54853	0.130227	8.62506	8.75529	3.41597	0.751312	0.150262		11.6	226	0.4	2.4
s_JOR-0603A [20283]	1670575	GeoRoc	-101.718	18.9672	[20283]	Trans-Mexican	Continental arc	MEXICAN VOLCANIC BELTS / TRANS MEXICAN VOLCANIC BELT / MICHOACAN / MICHOACAN-GUANAJUATO VOLCANIC FIELD - JORULLO	1759 TO 1774 ERUPTION	Calc-Alkaline	SHMB	52.9772	0.76255	16.0437	7.57089	0.130436	9.86298	8.36798	3.39134	0.742483	0.150503		11.5	230	0.4	2.5
s_JOR-0603B [20283]	1670576	GeoRoc	-101.718	18.9672	[20283]	Trans-Mexican	Continental arc	MEXICAN VOLCANIC BELTS / TRANS MEXICAN VOLCANIC BELT / MICHOACAN / MICHOACAN-GUANAJUATO VOLCANIC FIELD - JORULLO	1759 TO 1774 ERUPTION	Calc-Alkaline	SHMB	52.9521	0.762623	16.0452	7.59214	0.130449	9.92414	8.32865	3.3716	0.742554	0.150518		11.5	232	0.4	2
s_JOR-0603C [20283]	1670577	GeoRoc	-101.718	18.9672	[20283]	Trans-Mexican	Continental arc	MEXICAN VOLCANIC BELTS / TRANS MEXICAN VOLCANIC BELT / MICHOACAN / MICHOACAN-GUANAJUATO VOLCANIC FIELD - JORULLO	1759 TO 1774 ERUPTION	Calc-Alkaline	SHMB	53.0883	0.770265	16.2156	7.54817	0.130045	9.5733	8.35288	3.41117	0.760262	0.150052		11.5	234	0.4	2.5
s_JOR-0603D [20283]	1670578	GeoRoc	-101.718	18.9672	[20283]	Trans-Mexican	Continental arc	MEXICAN VOLCANIC BELTS / TRANS MEXICAN VOLCANIC BELT / MICHOACAN / MICHOACAN-GUANAJUATO VOLCANIC FIELD - JORULLO	1759 TO 1774 ERUPTION	Calc-Alkaline	SHMB	53.283	0.777708	16.3917	7.48263	0.129618	9.24276	8.2457	3.50966	0.777708	0.15953		12.3	240	0.4	2.5
s_ALC15-03 [24364]	1918479	GeoRoc	-97.4	19.45	[24364]	Trans-Mexican	Continental arc	MEXICAN VOLCANIC BELTS / TRANS MEXICAN VOLCANIC BELT / PUEBLA / ALCHICHICA MAAR		Calc-Alkaline	Basalt	50.2549	1.59475	19.4095	8.96792	0.141307	5.88443	8.90235	3.68408	0.948777	0.211961	0.39	16	320	0.7	5.2
s_ALC15-06 [24364]	1918481	GeoRoc	-97.4	19.45	[24364]	Trans-Mexican	Continental arc	MEXICAN VOLCANIC BELTS / TRANS MEXICAN VOLCANIC BELT / PUEBLA / ALCHICHICA MAAR		Calc-Alkaline	Basalt	51.2854	1.41254	18.7364	8.83046	0.141254	5.89232	8.88893	3.6827	0.908063	0.221971	-0.14	15	300	0.7	4.9
s_ALC15-07 [24364]	1918482	GeoRoc	-97.4	19.45	[24364]	Trans-Mexican	Continental arc	MEXICAN VOLCANIC BELTS / TRANS MEXICAN VOLCANIC BELT / PUEBLA / ALCHICHICA MAAR		Calc-Alkaline	Basalt	49.9156	1.50708	19.6324	9.07986	0.141604	6.05865	8.96154	3.61091	0.87997	0.212407	0.74	14	294	0.7	4.6
s_ALC15-09 [24364]	1918484	GeoRoc	-97.4	19.45	[24364]	Trans-Mexican	Continental arc	MEXICAN VOLCANIC BELTS / TRANS MEXICAN VOLCANIC BELT / PUEBLA / ALCHICHICA MAAR		Calc-Alkaline	Basalt	50.8098	1.38032	18.1557	8.83857	0.141054	6.39782	9.54132	3.56666	0.947079	0.221657	0.1	16	319	0.8	5
s_ALC15-10 [24364]	1918485	GeoRoc	-97.4	19.45	[24364]	Trans-Mexican	Continental arc	MEXICAN VOLCANIC BELTS / TRANS MEXICAN VOLCANIC BELT / PUEBLA / ALCHICHICA MAAR		Calc-Alkaline	Basalt	50.3436	1.4381	18.5333	8.83254	0.141785	6.40056	9.62109	3.53449	0.931727	0.222804	-0.23	15	321	0.7	4.8
s_ALC15-11 [24364]	1918486	GeoRoc	-97.4	19.45	[24364]	Trans-Mexican	Continental arc	MEXICAN VOLCANIC BELTS / TRANS MEXICAN VOLCANIC BELT / PUEBLA / ALCHICHICA MAAR		Calc-Alkaline	Basalt	51.2572	1.3636	17.8184	8.77095	0.142466	6.50255	9.37222	3.582	0.946381	0.244227	-0.14	16	316	0.7	4.9
s_ALC15-12 [24364]	1918487	GeoRoc	-97.4	19.45	[24364]	Trans-Mexican	Continental arc	MEXICAN VOLCANIC BELTS / TRANS MEXICAN VOLCANIC BELT / PUEBLA / ALCHICHICA MAAR		Calc-Alkaline	Basalt	50.7551	1.38314	18.512	8.82318	0.140318	6.55487	9.11067	3.54805	0.942137	0.230523	-0.02	15	319	0.7	4.9
s_Z-520 [6909]	193986	GeoRoc	-100.129	18.8547	[6909][10275]	Trans-Mexican	Continental arc	MEXICAN VOLCANIC BELTS / TRANS MEXICAN VOLCANIC BELT / MEXICO / AMEALCO CALDERA		Calc-Alkaline	SHMB	53.0791	0.858852	15.9087	7.90309	0.11984	8.84817	8.1591	3.62515	1.25832	0.23968		21.7	351	0.71	3.39
s_Z-374 [6909]	193988	GeoRoc	-100.262	19.1167	[6909][10275]	Trans-Mexican	Continental arc	MEXICAN VOLCANIC BELTS / TRANS MEXICAN VOLCANIC BELT / MEXICO / AMEALCO CALDERA		Calc-Alkaline	SHMB	54.74	0.848296	15.1695	7.31617	0.119759	9.07178	7.6646	3.5329	1.25747	0.279439		18.4	452	0.45	4.28
s_96357 [7520]	197422	GeoRoc	-98.9388	18.9739	[7520]	Trans-Mexican	Continental arc	MEXICAN VOLCANIC BELTS / TRANS MEXICAN VOLCANIC BELT / MEXICO / POPOCATEPETL	CERRO CITLALTEPEC, 32.2 KM W FROM POPOCATEPETL CRATER	Calc-Alkaline	Basalt	51.7937	1.58366	16.3441	8.80173	0.142123	8.72026	8.3345	3.32974	0.913648	0.0365459	0.012	19.1	269.8	0.57	15.6
s_96356A [7520]	197423	GeoRoc	-98.9245	18.9825	[7520]	Trans-Mexican	Continental arc	MEXICAN VOLCANIC BELTS / TRANS MEXICAN VOLCANIC BELT / MEXICO / POPOCATEPETL	CERRO SANTA BARBARA, 31.4 KM W FROM POPOCATEPETL CRATER	Calc-Alkaline	SHMB	52.0199	1.65605	16.149	8.45574	0.130476	8.13972	7.84866	3.85407	1.29473	0.451649	0.39	19.6	373	0.42	13.11
s_96356B [7520]	197424	GeoRoc	-98.9245	18.9825	[7520]	Trans-Mexican	Continental arc	MEXICAN VOLCANIC BELTS / TRANS MEXICAN VOLCANIC BELT / MEXICO / POPOCATEPETL	CERRO SANTA BARBARA, 30.5 KM W FROM POPOCATEPETL CRATER	Calc-Alkaline	Basalt	51.6692	1.65929	16.1001	8.71906	0.140788	7.98469	8.13554	3.88173	1.24698	0.462589		25.3	460.1	0.61	16.04
s_96365 [7520]	197427	GeoRoc	-98.9092	19.115	[7520]	Trans-Mexican	Continental arc	MEXICAN VOLCANIC BELTS / TRANS MEXICAN VOLCANIC BELT / MEXICO / POPOCATEPETL	CERRO PELAGATOS, 30 KM NW FROM POPOCATEPETL CRATER	Calc-Alkaline	SHMB	54.7171	0.802009	15.559	7.28777	0.130326	9.25318	7.81959	3.26819	0.992486	0.170427	0.09	22.5	238.3	1.09	3.85
s_96354A [7520]	197428	GeoRoc	-98.8947	18.9928	[7520]	Trans-Mexican	Continental arc	MEXICAN VOLCANIC BELTS / TRANS MEXICAN VOLCANIC BELT / MEXICO / POPOCATEPETL	CERRO PARTIDO, 27.6 KM W FROM POPOCATEPETL CRATER	Calc-Alkaline	SHMB	54.5356	1.19705	15.3322	7.56782	0.119705	8.82824	7.35188	3.47144	1.31675	0.279312		25.8	336.7	1.06	10.14
s_96355 [7520]	197430	GeoRoc	-98.9022	18.9842	[7520]	Trans-Mexican	Continental arc	MEXICAN VOLCANIC BELTS / TRANS MEXICAN VOLCANIC BELT / MEXICO / POPOCATEPETL	CERRO XEXQUIXTLE, 27.8 KM W FROM POPOCATEPETL CRATER	Calc-Alkaline	SHMB	55.815	1.21712	15.924	6.63693	0.121712	8.19526	7.20128	3.47893	1.17655	0.233281	0.11	29.7	307.8	1.44	9.22
s_96358 [7520]	197436	GeoRoc	-98.8078	18.8989	[7520]	Trans-Mexican	Continental arc	MEXICAN VOLCANIC BELTS / TRANS MEXICAN VOLCANIC BELT / MEXICO / POPOCATEPETL	QUARRY N XOCHITLAN, 23 KM SW FROM POPOCATEPETL CRATER	Calc-Alkaline	SHMB	57.248	1.01163	14.9518	6.48521	0.101163	8.22453	6.97011	3.57104	1.20384	0.232674	0.52	25.4	383.4	1.1	6.71
s_TMV-11 [11188]	211305	GeoRoc	-99.2795	19.1308	[11188][11205]	Trans-Mexican	Continental arc	MEXICAN VOLCANIC BELTS / TRANS MEXICAN VOLCANIC BELT / MORELOS / CHICHINAUTZIN VOLCANIC FIELD		High-K calc-alkaline	Basalt	50.4569	1.04004	14.7221	8.97154	0.131267	10.0873	9.68345	2.62534	1.75696	0.525067		29	1214	0.57
s_TMV-13 [11188]	211307	GeoRoc	-99.2453	19.103	[11188][11205]	Trans-Mexican	Continental arc	MEXICAN VOLCANIC BELTS / TRANS MEXICAN VOLCANIC BELT / MORELOS / CHICHINAUTZIN VOLCANIC FIELD		Calc-Alkaline	Basalt	51.0138	1.62171	16.5875	9.78481	0.140148	8.10856	7.74818	3.55375	1.11117	0.330349		22	274	0.68
s_RMS2 [7183]	249379	GeoRoc	-99.398	19.2225	[7183]	Trans-Mexican	Continental arc	MEXICAN VOLCANIC BELTS / TRANS MEXICAN VOLCANIC BELT / MEXICO / TENANGO VOLCANIC FIELD	STRATOVOLCANO	High-K calc-alkaline	SHMB	53.6128	0.905244	15.4705	6.77006	0.111884	8.35062	8.28959	3.65149	2.20717	0.630619	0.6	29.8	1246		4.27
s_HP13 [10407]	302802	GeoRoc	-99.75	20.3862	[10407]	Trans-Mexican	Continental arc	MEXICAN VOLCANIC BELTS / TRANS MEXICAN VOLCANIC BELT / QUERETARO / ZAMORANO	PALO HUERFANO-LA JOYA-ZAMORANO VOLCANIC COMPLEX	Calc-Alkaline	Basalt	51.1089	1.61724	15.399	8.84277	0.14967	9.77377	8.69896	3.07377	0.984408	0.351574	0.35	13	655		10.8
s_QRO-99-40 [10732]	314664	GeoRoc	-100.476	20.6925	[10732]	Trans-Mexican	Continental arc	MEXICAN VOLCANIC BELTS / TRANS MEXICAN VOLCANIC BELT / QUERETARO / QUERETARO VOLCANIC SUCCESSIOIN	PALO HUERFANO-LA JOYA-ZAMORANO VOLCANIC COMPLEX	Tholeiitic	Basalt	51.6174	4.12113	14.396	12.9455	0.21108	3.90802	7.73485	3.06979	1.439	0.557129	-0.02	16.7518	722.718	0.302597	20.8259
s_QRO-04-19 [10732]	314670	GeoRoc	-100.508	20.6005	[10732]	Trans-Mexican	Continental arc	MEXICAN VOLCANIC BELTS / TRANS MEXICAN VOLCANIC BELT / QUERETARO / QUERETARO VOLCANIC SUCCESSIOIN	PALO HUERFANO-LA JOYA-ZAMORANO VOLCANIC COMPLEX	Calc-Alkaline	Basalt	50.6782	2.12998	16.3624	10.3693	0.166293	6.77488	8.99212	3.40797	0.749343	0.369539	0.23	8.63575	392.483	0.229433	9.11548
s_QRO-04-20 [10732]	314671	GeoRoc	-100.503	20.6748	[10732]	Trans-Mexican	Continental arc	MEXICAN VOLCANIC BELTS / TRANS MEXICAN VOLCANIC BELT / QUERETARO / QUERETARO VOLCANIC SUCCESSIOIN	PALO HUERFANO-LA JOYA-ZAMORANO VOLCANIC COMPLEX	Calc-Alkaline	Basalt	51.5688	1.32844	17.4307	8.78068	0.149755	6.99877	9.6475	3.19885	0.672371	0.224124	0.17	10.3192	273.287	0.255768	5.02919
s_ZIT-99-7 [9998]	314772	GeoRoc	-100.07	19.07	[9998]	Trans-Mexican	Continental arc	MEXICAN VOLCANIC BELTS / TRANS MEXICAN VOLCANIC BELT / MEXICO / ZITACUARO VOLCANIC FIELD - VALLE DE BRAVO	SN. FR. LA ALABARRADA	High-K calc-alkaline	SHMB	52.1615	0.808706	16.4774	7.06957	0.131415	8.79468	8.89577	3.23482	2.02177	0.404353	0.3	35.3	654	1.38	3.14
s_ZIT-99-11 [9998]	314776	GeoRoc	-100.14	19.03	[9998]	Trans-Mexican	Continental arc	MEXICAN VOLCANIC BELTS / TRANS MEXICAN VOLCANIC BELT / MEXICO / ZITACUARO VOLCANIC FIELD - VALLE DE BRAVO	C. PELON	Calc-Alkaline	SHMB	53.1692	1.01082	15.1623	6.88311	0.121299	8.99631	9.09739	3.63896	1.51623	0.404329	0.2	20.3	590	0.53	4.12
s_ZIT-99-14 [9998]	314778	GeoRoc	-100.25	19.07	[9998]	Trans-Mexican	Continental arc	MEXICAN VOLCANIC BELTS / TRANS MEXICAN VOLCANIC BELT / MEXICO / ZITACUARO VOLCANIC FIELD - VALLE DE BRAVO	C. PELON	Calc-Alkaline	SHMB	55.4437	0.807922	15.5525	6.87685	0.111089	8.98814	7.47328	3.23169	1.31287	0.201981	0.4	21.2	434	1.11	4.81
s_JAL-99-2 [13899]	438586	GeoRoc	-102.504	20.5376	[13899]	Trans-Mexican	Continental arc	MEXICAN VOLCANIC BELTS / TRANS MEXICAN VOLCANIC BELT / JALISCO / ALTOS DE JALISCO SUITE	ALTOS DE JALISCO REGION	Calc-Alkaline	Basalt	49.9866	1.22934	19.3342	8.63227	0.132078	5.42537	10.7491	3.32228	0.924548	0.264157	0.72	17	339	0.1	4.43
s_JAL-99-3 [13899]	438587	GeoRoc	-102.437	20.5656	[13899]	Trans-Mexican	Continental arc	MEXICAN VOLCANIC BELTS / TRANS MEXICAN VOLCANIC BELT / JALISCO / ALTOS DE JALISCO SUITE	ALTOS DE JALISCO REGION	Calc-Alkaline	Basalt	51.2495	1.29809	17.5394	9.01273	0.150941	6.38984	10.1634	3.19995	0.774831	0.22138	-0.06	2.2	99	0.08	2.52
s_JAL-99-4 [13899]	438588	GeoRoc	-102.426	20.5693	[13899]	Trans-Mexican	Continental arc	MEXICAN VOLCANIC BELTS / TRANS MEXICAN VOLCANIC BELT / JALISCO / ALTOS DE JALISCO SUITE	ALTOS DE JALISCO REGION	Tholeiitic	Basalt	49.5222	1.30162	17.7182	9.05787	0.151352	7.80974	10.8469	3.17838	0.242163	0.171532	0.2	16	264	0.55	4.99
s_JAL-99-5 [13899]	438589	GeoRoc	-102.242	20.5718	[13899]	Trans-Mexican	Continental arc	MEXICAN VOLCANIC BELTS / TRANS MEXICAN VOLCANIC BELT / JALISCO / ALTOS DE JALISCO SUITE	ALTOS DE JALISCO REGION	Calc-Alkaline	Basalt	49.5283	1.61738	18.1675	10.078	0.152583	6.17451	9.81615	3.48906	0.661191	0.315337	0.85	11	264	0.06	5.85
s_JAL-99-7 [13899]	438590	GeoRoc	-102.155	20.6749	[13899]	Trans-Mexican	Continental arc	MEXICAN VOLCANIC BELTS / TRANS MEXICAN VOLCANIC BELT / JALISCO / ALTOS DE JALISCO SUITE	ALTOS DE JALISCO REGION	Calc-Alkaline	Basalt	50.6836	1.4871	16.9591	10.1017	0.16297	6.15211	9.72727	3.17791	1.2019	0.346311	0.41	40	408	0.33	4.95
s_JAL-99-10 [13899]	438591	GeoRoc	-102.646	20.5992	[13899]	Trans-Mexican	Continental arc	MEXICAN VOLCANIC BELTS / TRANS MEXICAN VOLCANIC BELT / JALISCO / ALTOS DE JALISCO SUITE	ALTOS DE JALISCO REGION	Calc-Alkaline	Basalt	50.1383	1.64188	17.1384	10.0309	0.162161	6.74997	9.89184	3.38512	0.59797	0.263512	0.02	10	222	0.11	5.23
s_JAL-99-11 [13899]	438592	GeoRoc	-102.649	20.6036	[13899]	Trans-Mexican	Continental arc	MEXICAN VOLCANIC BELTS / TRANS MEXICAN VOLCANIC BELT / JALISCO / ALTOS DE JALISCO SUITE	ALTOS DE JALISCO REGION	Calc-Alkaline	Basalt	49.4528	1.31545	17.3989	9.59339	0.143878	9.00264	9.55759	2.93922	0.421356	0.174709	2.29	6.1	133	0.16	2.09
s_JAL-99-18 [13899]	438593	GeoRoc	-103.42	21.0043	[13899]	Trans-Mexican	Continental arc	MEXICAN VOLCANIC BELTS / TRANS MEXICAN VOLCANIC BELT / JALISCO / ALTOS DE JALISCO SUITE	ALTOS DE JALISCO REGION	Calc-Alkaline	Basalt	51.5583	1.45813	17.8364	9.12355	0.133491	6.43837	8.72825	3.37834	1.00632	0.338861	1.57	17	383	0.12	11.8
s_JAL-99-19 [13899]	438594	GeoRoc	-103.424	21.007	[13899]	Trans-Mexican	Continental arc	MEXICAN VOLCANIC BELTS / TRANS MEXICAN VOLCANIC BELT / JALISCO / ALTOS DE JALISCO SUITE	ALTOS DE JALISCO REGION	Tholeiitic	Basalt	49.6031	1.29498	18.1401	9.26826	0.155398	8.17394	9.90404	2.91112	0.383315	0.165758	3.07	3.4	142	0.2	2.74
s_JAL-99-20 [13899]	438595	GeoRoc	-103.425	21.0392	[13899]	Trans-Mexican	Continental arc	MEXICAN VOLCANIC BELTS / TRANS MEXICAN VOLCANIC BELT / JALISCO / ALTOS DE JALISCO SUITE	ALTOS DE JALISCO REGION	Calc-Alkaline	Basalt	48.985	1.35145	16.9971	10.5546	0.155937	8.62851	9.84481	2.80686	0.488602	0.187124	3.82	5.1	96	0.95	3.34
s_JAL-99-22 [13899]	438596	GeoRoc	-103.417	21.0171	[13899]	Trans-Mexican	Continental arc	MEXICAN VOLCANIC BELTS / TRANS MEXICAN VOLCANIC BELT / JALISCO / ALTOS DE JALISCO SUITE	ALTOS DE JALISCO REGION	Calc-Alkaline	Basalt	50.1561	1.32017	17.2142	9.45915	0.155926	8.41999	9.4491	2.85864	0.779628	0.187111	3.85	12	148	1.01	3.79
s_AJ-07-5 [13899]	438606	GeoRoc	-102.498	20.9227	[13899]	Trans-Mexican	Continental arc	MEXICAN VOLCANIC BELTS / TRANS MEXICAN VOLCANIC BELT / JALISCO / ALTOS DE JALISCO SUITE	ALTOS DE JALISCO REGION	Calc-Alkaline	Basalt	49.8232	1.3908	17.5486	10.5186	0.163623	6.09496	10.1958	2.96567	1.01242	0.28634	0.52	26	354	0.09	4.31
s_AJ-07-21 [13899]	438613	GeoRoc	-102.856	20.7	[13899]	Trans-Mexican	Continental arc	MEXICAN VOLCANIC BELTS / TRANS MEXICAN VOLCANIC BELT / JALISCO / ALTOS DE JALISCO SUITE	ALTOS DE JALISCO REGION	Calc-Alkaline	Basalt	51.1221	1.30977	17.242	9.17534	0.153489	6.5898	10.2019	3.13118	0.849307	0.225117	0.68	15	323	0.33	4.81
s_AJ-07-29 [13899]	438616	GeoRoc	-102.722	20.6308	[13899]	Trans-Mexican	Continental arc	MEXICAN VOLCANIC BELTS / TRANS MEXICAN VOLCANIC BELT / JALISCO / ALTOS DE JALISCO SUITE	ALTOS DE JALISCO REGION	Calc-Alkaline	Basalt	50.2624	1.48956	16.6065	10.0228	0.161033	6.81371	10.7791	3.20053	0.46297	0.201291	0.94	7.3	166	0.05	3.61
s_AJ-07-30 [13899]	438617	GeoRoc	-102.735	20.6043	[13899]	Trans-Mexican	Continental arc	MEXICAN VOLCANIC BELTS / TRANS MEXICAN VOLCANIC BELT / JALISCO / ALTOS DE JALISCO SUITE	ALTOS DE JALISCO REGION	Calc-Alkaline	Basalt	50.2697	1.03596	18.4627	9.07139	0.143598	7.11838	10.216	2.92325	0.605165	0.153856	1.02	16	349	4.04	5.08
s_AJ-07-31 [13899]	438618	GeoRoc	-102.818	20.5603	[13899]	Trans-Mexican	Continental arc	MEXICAN VOLCANIC BELTS / TRANS MEXICAN VOLCANIC BELT / JALISCO / ALTOS DE JALISCO SUITE	ALTOS DE JALISCO REGION	Calc-Alkaline	Basalt	51.6542	1.64627	17.2147	9.93297	0.162594	5.95501	8.6683	3.29253	1.09751	0.375999		19	454	0.38	9.9
s_AJ-07-35 [13899]	438619	GeoRoc	-103.215	20.6833	[13899]	Trans-Mexican	Continental arc	MEXICAN VOLCANIC BELTS / TRANS MEXICAN VOLCANIC BELT / JALISCO / ALTOS DE JALISCO SUITE	ALTOS DE JALISCO REGION	Calc-Alkaline	Basalt	50.3063	1.50847	17.7296	9.75035	0.123983	6.25083	9.71204	3.24423	1.05386	0.320291	1.6	21	345	3.74	11.1
s_AJ-07-41 [13899]	438621	GeoRoc	-103.295	20.7333	[13899]	Trans-Mexican	Continental arc	MEXICAN VOLCANIC BELTS / TRANS MEXICAN VOLCANIC BELT / JALISCO / ALTOS DE JALISCO SUITE	ALTOS DE JALISCO REGION	Calc-Alkaline	Basalt	51.9642	1.1261	18.212	8.52007	0.133084	6.7361	8.91663	3.23497	0.900877	0.255931	0.86	15	337	2.1	3.32
s_AJ-07-18 [13899]	438629	GeoRoc	-102.847	20.846	[13899]	Trans-Mexican	Continental arc	MEXICAN VOLCANIC BELTS / TRANS MEXICAN VOLCANIC BELT / JALISCO / ALTOS DE JALISCO SUITE	ALTOS DE JALISCO REGION	Calc-Alkaline	Basalt	48.7214	1.43775	17.3239	10.8698	0.162	7.51274	10.3275	3.08812	0.364499	0.192375	-0.22	4.7	144	0.08	3.58
s_AJ-07-19 [13899]	438630	GeoRoc	-102.799	20.8383	[13899]	Trans-Mexican	Continental arc	MEXICAN VOLCANIC BELTS / TRANS MEXICAN VOLCANIC BELT / JALISCO / ALTOS DE JALISCO SUITE	ALTOS DE JALISCO REGION	Calc-Alkaline	Basalt	50.1779	1.34378	17.4488	9.76321	0.173062	6.60691	10.231	3.00314	0.956933	0.295224	0.24	23	412	0.18	5.54
s_AJ-07-20 [13899]	438631	GeoRoc	-102.831	20.7903	[13899]	Trans-Mexican	Continental arc	MEXICAN VOLCANIC BELTS / TRANS MEXICAN VOLCANIC BELT / JALISCO / ALTOS DE JALISCO SUITE	ALTOS DE JALISCO REGION	Calc-Alkaline	Basalt	49.6173	1.31917	17.9469	10.1837	0.173845	6.93333	10.2261	3.00649	0.419272	0.173845	0.44	4.4	234	0.04	2.96
s_AJ-07-23 [13899]	438633	GeoRoc	-102.795	20.6582	[13899]	Trans-Mexican	Continental arc	MEXICAN VOLCANIC BELTS / TRANS MEXICAN VOLCANIC BELT / JALISCO / ALTOS DE JALISCO SUITE	ALTOS DE JALISCO REGION	High-K calc-alkaline	Basalt	51.5819	1.25159	17.7172	8.69547	0.153884	6.43235	8.81243	3.34441	1.62091	0.38984	1.96	29	674	0.23	7.46
s_JAL-06-16 [13899]	438640	GeoRoc	-102.246	20.6532	[13899]	Trans-Mexican	Continental arc	MEXICAN VOLCANIC BELTS / TRANS MEXICAN VOLCANIC BELT / JALISCO	EASTERN BORDER OF THE ALTOS DE JALISCO REGION	High-K calc-alkaline	Basalt	51.6348	1.26308	15.4803	8.94696	0.141465	7.99278	9.20534	2.62721	2.24323	0.464814	0.26	73	662	0.67	5.16
s_TIZ06 [10569]	456189	GeoRoc	-98.9083	19.899	[10569]	Trans-Mexican	Continental arc	MEXICAN VOLCANIC BELTS / TRANS MEXICAN VOLCANIC BELT / HIDALGO / TIZAYUCA VOLCANIC FIELD	SAN MIGUEL EYACALCO	Calc-Alkaline	Basalt	50.409	1.41464	17.3443	8.70883	0.153419	7.1529	10.6397	3.42702	0.518038	0.232121	-0.31	6.2	324		5
s_JAL-05-29 [14962]	498454	GeoRoc	-104.9	20.56	[14962]	Trans-Mexican	Continental arc	MEXICAN VOLCANIC BELTS / TRANS MEXICAN VOLCANIC BELT / JALISCO / MASCOTA VOLCANIC COMPLEX		Calc-Alkaline	SHMB	54.4328	0.708234	17.0988	6.79642	0.121412	8.0941	8.0941	3.64235	0.80941	0.202353		10	383	0.25	3.1
s_JAL-05-31 [14962]	498456	GeoRoc	-104.93	20.54	[14962]	Trans-Mexican	Continental arc	MEXICAN VOLCANIC BELTS / TRANS MEXICAN VOLCANIC BELT / JALISCO / MASCOTA VOLCANIC COMPLEX		Calc-Alkaline	SHMB	52.8381	0.808232	16.8718	7.43728	0.121235	9.29466	8.48643	3.23293	0.707203	0.202058	0.3	9.9	320	0.35	2.96
s_JAL-07-02AB [14962]	498476	GeoRoc	-103.39	19.6	[14962]	Trans-Mexican	Continental arc	MEXICAN VOLCANIC BELTS / TRANS MEXICAN VOLCANIC BELT / JALISCO / COLIMA VOLCANIC COMPLEX	TEZONTAL CONE	Calc-Alkaline	Basalt	50.8276	0.808392	17.0773	9.29845	0.161678	8.38706	9.80175	2.62727	0.808392	0.202098		8.6	219	0.15	3.87
s_JAL-05-15 [14962]	498503	GeoRoc	-104.51	20.64	[14962]	Trans-Mexican	Continental arc	MEXICAN VOLCANIC BELTS / TRANS MEXICAN VOLCANIC BELT / JALISCO / AMATLAN DE CANAS VOLCANIC FIELD	TIO CLETO CONE	Calc-Alkaline	Basalt	50.2647	1.95703	16.6862	10.1416	0.144202	6.79809	8.75512	3.60505	1.13302	0.515007	1.2	12	437	0.08	16.3
s_JAL-05-16 [14962]	498504	GeoRoc	-104.5	20.64	[14962]	Trans-Mexican	Continental arc	MEXICAN VOLCANIC BELTS / TRANS MEXICAN VOLCANIC BELT / JALISCO / AMATLAN DE CANAS VOLCANIC FIELD	TIO CLETO CONE	Calc-Alkaline	Basalt	50.3129	1.94298	16.6687	10.1629	0.153393	7.2606	8.48774	3.37464	1.12488	0.51131	0.9	11	443	0.08	16.3
s_CS-6 [14950]	500642	GeoRoc	-97.4603	18.9778	[14950]	Trans-Mexican	Continental arc	MEXICAN VOLCANIC BELTS / TRANS MEXICAN VOLCANIC BELT / PUEBLA / PICO DE ORIZABA (=VOLCAN CITLALTEPETL)	C.RESBALADERO	Calc-Alkaline	Basalt	50.6673	0.98204	15.583	9.56162	0.145561	9.58112	9.31193	3.03086	0.937175	0.199399	-0.25	24	338	1.2	4.5
s_SJ09 [12111]	535722	GeoRoc	-99.4847	20.6328	[12111]	Trans-Mexican	Continental arc	MEXICAN VOLCANIC BELTS / TRANS MEXICAN VOLCANIC BELT / QUERETARO / MESETA RIO SAN JUAN		Tholeiitic	Basalt	50.0926	1.40234	18.0036	8.76098	0.164982	7.15608	10.9919	2.80469	0.391832	0.230974	2.08	3.3	179		5.8
s_SJ10 [12111]	535723	GeoRoc	-99.4872	20.6222	[12111]	Trans-Mexican	Continental arc	MEXICAN VOLCANIC BELTS / TRANS MEXICAN VOLCANIC BELT / QUERETARO / MESETA RIO SAN JUAN		Tholeiitic	Basalt	50.1714	1.35653	18.0095	8.6944	0.157924	7.4103	10.751	2.87503	0.344194	0.2298	0.39	1.9	472		7.1
s_SJ11 [12111]	535724	GeoRoc	-99.4872	20.6208	[12111]	Trans-Mexican	Continental arc	MEXICAN VOLCANIC BELTS / TRANS MEXICAN VOLCANIC BELT / QUERETARO / MESETA RIO SAN JUAN		Tholeiitic	Basalt	50.197	1.37139	17.9491	8.74288	0.15529	7.53258	10.467	2.99488	0.363016	0.226885	0.14	3	256		7.2
s_SJ07 [12111]	535725	GeoRoc	-99.6017	20.5792	[12111]	Trans-Mexican	Continental arc	MEXICAN VOLCANIC BELTS / TRANS MEXICAN VOLCANIC BELT / QUERETARO / MESETA RIO SAN JUAN		Calc-Alkaline	Basalt	51.9312	1.46613	17.6036	8.66331	0.148635	6.83519	9.06977	3.21537	0.74823	0.318504	-0.06	10.9	310		9.2
s_CHG02 [12110]	538231	GeoRoc	-98.1762	19.9171	[12110]	Trans-Mexican	Continental arc	MEXICAN VOLCANIC BELTS / TRANS MEXICAN VOLCANIC BELT / PUEBLA / ACOCULCO CALDERA	ACOCULCO CALDERA AREA	Calc-Alkaline	Basalt	49.7465	1.70901	18.099	10.2525	0.160605	6.8772	8.47296	3.62391	0.772141	0.286207	2.04	9.5	201		11.8
s_CHG12 [12110]	538232	GeoRoc	-98.0867	19.691	[12110]	Trans-Mexican	Continental arc	MEXICAN VOLCANIC BELTS / TRANS MEXICAN VOLCANIC BELT / PUEBLA / ACOCULCO CALDERA	ACOCULCO CALDERA AREA	Calc-Alkaline	Basalt	49.9937	1.71669	17.3466	9.89856	0.158694	7.10631	8.94277	3.77273	0.738577	0.325373	-0.48	8.2	181		14.7
s_CH-05-16 [17184]	680393	GeoRoc	-99.2058	19.0731	[17184]	Trans-Mexican	Continental arc	MEXICAN VOLCANIC BELTS / TRANS MEXICAN VOLCANIC BELT / MORELOS / CHICHINAUTZIN VOLCANIC FIELD	TEXCAL FLOW, WEST CUESCOMATES	Calc-Alkaline	SHMB	52.3952	1.73257	16.2304	8.12418	0.139402	8.09527	7.458	3.92317	1.34423	0.557608	-0.18	26.1	371	0.88	26.1
s_S12B [17184]	680394	GeoRoc	-99.2058	19.0717	[17184]	Trans-Mexican	Continental arc	MEXICAN VOLCANIC BELTS / TRANS MEXICAN VOLCANIC BELT / MORELOS / CHICHINAUTZIN VOLCANIC FIELD	TEXCAL FLOW, WEST CUESCOMATES	Calc-Alkaline	SHMB	52.4957	1.70677	16.1587	8.17802	0.141389	8.19046	7.27143	3.92859	1.34319	0.585754		25.6	358	0.86	25.3
s_CH-05-12 [17184]	680397	GeoRoc	-99.2042	19.0717	[17184]	Trans-Mexican	Continental arc	MEXICAN VOLCANIC BELTS / TRANS MEXICAN VOLCANIC BELT / MORELOS / CHICHINAUTZIN VOLCANIC FIELD	TEXCAL FLOW, WEST CUESCOMATES	Calc-Alkaline	SHMB	52.143	1.71734	16.0788	8.3481	0.140601	8.56663	7.32131	3.8364	1.29554	0.552362	0.26	25.2	364	0.86	25.7
s_CH-08-1 [17184]	680398	GeoRoc	-99.1931	19.0742	[17184]	Trans-Mexican	Continental arc	MEXICAN VOLCANIC BELTS / TRANS MEXICAN VOLCANIC BELT / MORELOS / CHICHINAUTZIN VOLCANIC FIELD	TEXCAL FLOW, EAST CUESCOMATES	Calc-Alkaline	LSB	52.2151	1.73816	16.3065	8.26942	0.14066	8.21858	7.38466	3.82797	1.33627	0.562641		24.9	363	0.83	25.1
s_CH-08-2 [17184]	680399	GeoRoc	-99.1931	19.0742	[17184]	Trans-Mexican	Continental arc	MEXICAN VOLCANIC BELTS / TRANS MEXICAN VOLCANIC BELT / MORELOS / CHICHINAUTZIN VOLCANIC FIELD	TEXCAL FLOW, EAST CUESCOMATES	Calc-Alkaline	Basalt	51.9436	1.73378	16.8097	8.11968	0.139499	8.02122	7.42336	3.90598	1.35514	0.548034		25.5	368	0.84	25.5
s_MCH-06-10 [17184]	680400	GeoRoc	-99.1983	19.0286	[17184]	Trans-Mexican	Continental arc	MEXICAN VOLCANIC BELTS / TRANS MEXICAN VOLCANIC BELT / MORELOS / CHICHINAUTZIN VOLCANIC FIELD	TEXCAL FLOW	Calc-Alkaline	Basalt	51.3009	1.93196	16.9913	8.75211	0.15852	6.60829	8.55015	4.02244	1.13936	0.544911	-0.4	18.8	275	0.53	24
s_MCH-06-11 [17184]	680402	GeoRoc	-99.1767	19.0092	[17184]	Trans-Mexican	Continental arc	MEXICAN VOLCANIC BELTS / TRANS MEXICAN VOLCANIC BELT / MORELOS / CHICHINAUTZIN VOLCANIC FIELD	TEXCAL FLOW	Calc-Alkaline	Basalt	51.216	1.90313	16.8605	8.87783	0.158594	6.91866	8.5046	3.91529	1.12007	0.525343	-0.27	19.5	271	0.65	23.7
s_CH-09-11 [17184]	680408	GeoRoc	-99.1928	18.9986	[17184]	Trans-Mexican	Continental arc	MEXICAN VOLCANIC BELTS / TRANS MEXICAN VOLCANIC BELT / MORELOS / CHICHINAUTZIN VOLCANIC FIELD	TEXCAL FLOW	Calc-Alkaline	Basalt	49.4896	1.92232	16.8503	9.56106	0.160193	7.95959	9.15102	3.68444	0.871049	0.350422		14	170	0.37	17.3
s_MGV19 [4934]	81453	GeoRoc	-101.866	19.4585	[4934][11188][11205]	Trans-Mexican	Continental arc	MEXICAN VOLCANIC BELTS / TRANS MEXICAN VOLCANIC BELT / MICHOACAN / MICHOACAN-GUANAJUATO VOLCANIC FIELD		Calc-Alkaline	SHMB	51.748	0.739258	16.1016	8.20038	0.151902	10.4306	9.21541	2.5317	0.769638	0.111395		15	249	0.53	3
s_MGV20 [4934]	81454	GeoRoc	-102.01	19.1302	[4934][11188][11205]	Trans-Mexican	Continental arc	MEXICAN VOLCANIC BELTS / TRANS MEXICAN VOLCANIC BELT / MICHOACAN / MICHOACAN-GUANAJUATO VOLCANIC FIELD		Calc-Alkaline	SHMB	51.9635	0.758222	16.782	8.09343	0.141535	9.80633	9.50304	2.32521	0.5257	0.101096		7	151	0.31	1
s_MGV21 [4934]	81455	GeoRoc	-102.076	19.0238	[4934][11188][11205]	Trans-Mexican	Continental arc	MEXICAN VOLCANIC BELTS / TRANS MEXICAN VOLCANIC BELT / MICHOACAN / MICHOACAN-GUANAJUATO VOLCANIC FIELD		High-K calc-alkaline	Basalt	51.5999	1.0543	16.6255	8.02246	0.131787	8.81962	9.12375	2.8385	1.41925	0.36495		12	691	0.21	4
s_MGV23 [4934]	81457	GeoRoc	-101.716	18.9648	[4934][11188][11205]	Trans-Mexican	Continental arc	MEXICAN VOLCANIC BELTS / TRANS MEXICAN VOLCANIC BELT / MICHOACAN / MICHOACAN-GUANAJUATO VOLCANIC FIELD		Calc-Alkaline	SHMB	53.5619	0.917916	17.047	7.70403	0.131131	8.57394	8.06959	3.0261	0.796872	0.171479		14	248	0.47	4
s_MGV24 [4934]	81458	GeoRoc	-101.641	19.2733	[4934][11188][11205]	Trans-Mexican	Continental arc	MEXICAN VOLCANIC BELTS / TRANS MEXICAN VOLCANIC BELT / MICHOACAN / MICHOACAN-GUANAJUATO VOLCANIC FIELD		Calc-Alkaline	SHMB	54.2528	0.786564	17.1431	7.14511	0.12101	8.26901	8.26901	3.02525	0.857153	0.131094		13	270	0.52	2
s_HF117 [5800]	81594	GeoRoc	-97.33	19.5	[5800][4880][4996][5739]	Trans-Mexican	Continental arc	MEXICAN VOLCANIC BELTS / TRANS MEXICAN VOLCANIC BELT / VERACRUZ / LOS HUMEROS CALDERA	LOS HUMEROS CALDERA	Calc-Alkaline	Basalt	49.5494	1.23073	16.0695	9.14601	0.0200119	11.1166	8.95532	3.24193	0.490291	0.180107		6.1
s_CP-100 [5159]	84198	GeoRoc	-97.13	19.15	[5159]	Trans-Mexican	Continental arc	MEXICAN VOLCANIC BELTS / TRANS MEXICAN VOLCANIC BELT / VERACRUZ / COFRE DE PEROTE	CERRO LA JOYA SCORIA CNE, EAST OF VILLAGE LA JOYA	Calc-Alkaline	Basalt	51.928	1.20106	17.2185	9.1739	0.151394	6.8329	9.1038	3.30038	0.888176	0.201858	0.09	17.7	271	0.46	7.1
s_CP-124 [5159]	84205	GeoRoc	-97.13	19.15	[5159][8526]	Trans-Mexican	Continental arc	MEXICAN VOLCANIC BELTS / TRANS MEXICAN VOLCANIC BELT / VERACRUZ / COFRE DE PEROTE	CERRO COLORADO VENT, NORTHERN FLANK OF COFRE DEL PEROTE, SSW OF LAS VIGAS DE RAMIREZ	Calc-Alkaline	Basalt	50.1236	1.80698	15.801	10.2332	0.170659	8.62331	8.20168	3.45334	1.19462	0.391512	0.19	23.4	303	0.84	13.6
s_CP-57 [5159]	84211	GeoRoc	-97.13	19.15	[5159][8526]	Trans-Mexican	Continental arc	MEXICAN VOLCANIC BELTS / TRANS MEXICAN VOLCANIC BELT / VERACRUZ / EL VOLCANCILLO	RIO NAOLINCO LAVA FLOW, NW VENT OF E VOLCANCILLO	Calc-Alkaline	Basalt	49.1153	1.59082	16.5985	10.8741	0.160082	7.78401	9.86508	3.22166	0.600309	0.190098	0.48	10.2	168	0.25	8.95
s_CP-84W [5159]	84212	GeoRoc	-97.13	19.15	[5159]	Trans-Mexican	Continental arc	MEXICAN VOLCANIC BELTS / TRANS MEXICAN VOLCANIC BELT / VERACRUZ / EL VOLCANCILLO	RIO NAOLINCO LAVA FLOW, NW VENT OF E VOLCANCILLO	Calc-Alkaline	Basalt	49.0287	1.64641	17.1409	9.81094	0.161611	7.68663	10.5148	3.23222	0.555538	0.222215	0.47	8.7	155	0.2	8.12
s_CP-51 [5159]	84213	GeoRoc	-97.13	19.15	[5159][8526]	Trans-Mexican	Continental arc	MEXICAN VOLCANIC BELTS / TRANS MEXICAN VOLCANIC BELT / VERACRUZ / EL VOLCANCILLO	RIO NAOLINCO LAVA FLOW, NW VENT OF E VOLCANCILLO	Calc-Alkaline	Basalt	49.0561	1.60076	16.9093	9.8511	0.162102	8.16588	10.3239	3.15086	0.557225	0.22289	0.49	8.7	148	0.21	8.01
s_CP-98 [5159]	84215	GeoRoc	-97.13	19.15	[5159][8526]	Trans-Mexican	Continental arc	MEXICAN VOLCANIC BELTS / TRANS MEXICAN VOLCANIC BELT / VERACRUZ / EL VOLCANCILLO	RIO NAOLINCO LAVA FLOW, NW VENT OF E VOLCANCILLO	Calc-Alkaline	Basalt	49.2644	1.54926	16.6998	10.1933	0.171022	8.61147	9.71808	3.00798	0.563367	0.221323	0.66	9.8	151	0.24	7.95
s_FKT05104 [17263]	1021533	GeoRoc	129.078	33.0522	[17263]	Honshu	Continental arc	HONSHU ARC / SOUTHWESTERN HONSHU ARC / KYUSHU/KAMIGOTO		Calc-Alkaline	Basalt	47.9688	1.62589	16.2889	11.4836	0.159597	8.79777	10.294	2.54357	0.578538	0.259345		8.5	228.4		18
s_FKT05105 [17263]	1021534	GeoRoc	129.08	33.0544	[17263]	Honshu	Continental arc	HONSHU ARC / SOUTHWESTERN HONSHU ARC / KYUSHU/KAMIGOTO		Calc-Alkaline	Basalt	47.8046	1.58584	16.5965	11.4723	0.159581	8.42789	10.682	2.58322	0.428875	0.25932		3.7	213.1		18
s_FKT05107 [17263]	1021535	GeoRoc	129.079	33.0553	[17263]	Honshu	Continental arc	HONSHU ARC / SOUTHWESTERN HONSHU ARC / KYUSHU/KAMIGOTO		Calc-Alkaline	Basalt	48.9922	1.4964	16.0414	10.9342	0.159616	8.4397	10.385	2.77333	0.568632	0.209496		7.9	188.2		15.8
s_FKT05108 [17263]	1021536	GeoRoc	129.079	33.0555	[17263]	Honshu	Continental arc	HONSHU ARC / SOUTHWESTERN HONSHU ARC / KYUSHU/KAMIGOTO		Calc-Alkaline	Basalt	48.1961	1.56598	16.3679	11.2282	0.15959	8.82731	10.4232	2.62326	0.379026	0.22941		11.1	198		16.6
s_FKT9610 [17263]	1021542	GeoRoc	128.766	32.6584	[17263]	Honshu	Continental arc	HONSHU ARC / SOUTHWESTERN HONSHU ARC / GOTO ISLANDS/FUKUE-JIMA	MASUDA	Calc-Alkaline	Basalt	51.5601	1.78585	16.9206	10.119	0.159629	5.96613	8.05128	3.70139	1.3768	0.359165		42.8	425		33.3
s_FKT03017 [17263]	1021551	GeoRoc	128.884	32.6587	[17263]	Honshu	Continental arc	HONSHU ARC / SOUTHWESTERN HONSHU ARC / GOTO ISLANDS/FUKUE-JIMA	MINODAKE	Calc-Alkaline	Basalt	49.7218	1.52637	17.0993	10.8121	0.179573	7.03327	8.83898	3.362	1.05749	0.369122		29.1	369.4		29.4
s_FKT04106 [17263]	1021552	GeoRoc	128.884	32.6587	[17263]	Honshu	Continental arc	HONSHU ARC / SOUTHWESTERN HONSHU ARC / GOTO ISLANDS/FUKUE-JIMA	MINODAKE	Calc-Alkaline	Basalt	51.9778	1.33686	16.6708	10.231	0.159625	7.04345	8.74944	2.97301	0.628523	0.229461		13.87	195.07		16.72
s_FKT04110 [17263]	1021555	GeoRoc	128.884	32.6587	[17263]	Honshu	Continental arc	HONSHU ARC / SOUTHWESTERN HONSHU ARC / GOTO ISLANDS/FUKUE-JIMA	E. MINODAKE	Calc-Alkaline	Basalt	48.7368	1.65615	17.9583	11.0167	0.199536	6.93389	9.10884	3.24247	0.808123	0.339212		9.79	448.02		33.37
s_IM-102 [19747]	1040256	GeoRoc	131.13	34.4139	[19747]	Honshu	Continental arc	HONSHU ARC / SOUTHWESTERN HONSHU ARC / HONSHU	IMAMISAKI PENINSULA	Calc-Alkaline	SHMB	52.1081	0.800862	17.2237	8.35845	0.145611	8.54947	9.55835	2.5378	0.582445	0.135211	2.81	4.3	84.2		2.6
s_810509-5 [19747]	1040263	GeoRoc	131.8	34.5	[19747]	Honshu	Continental arc	HONSHU ARC / SOUTHWESTERN HONSHU ARC / HONSHU	HAMADA CAULDRON	High-K calc-alkaline	Basalt	51.4335	0.644838	17.124	7.88027	0.143297	8.31125	9.74422	3.01948	1.54556	0.153533	1.46	22	193	2.5	2.1
s_KTO-3 [20281]	1050270	GeoRoc	138.371	36.49	[20281]	Honshu	Continental arc	HONSHU ARC / CENTRAL HONSHU ARC / HONSHU / KETTO FORMATION	NORTHERN FOSSA MAGNA	Calc-Alkaline	Basalt	51.8761	0.880644	17.7562	10.0719	0.153601	5.06882	10.4141	2.31425	1.24929	0.215041	1.92	43.8	114.8	2.33	1.7
s_YNY-2 [20281]	1050276	GeoRoc	138.301	37.13	[20281]	Honshu	Continental arc	HONSHU ARC / CENTRAL HONSHU ARC / HONSHU / YONEYAMA FORMATION	NORTHERN FOSSA MAGNA	High-K calc-alkaline	Basalt	48.3203	1.02788	18.919	11.1753	0.162832	5.94336	11.0318	1.86239	1.30265	0.254425	2.65	29.8	175.6	0.88	1.46
s_KRH-3 [20281]	1050281	GeoRoc	138.354	37.13	[20281]	Honshu	Continental arc	HONSHU ARC / CENTRAL HONSHU ARC / HONSHU / KUROHIME	NORTHERN FOSSA MAGNA	High-K calc-alkaline	Basalt	50.6864	0.811307	19.4511	9.99559	0.182544	4.57375	10.0501	2.37307	1.60233	0.273816	0.63	59.4	159.6	2.5	1.44
s_WA06 [19989]	1055959	GeoRoc	140.5	38.5	[19989]	Honshu	Continental arc	HONSHU ARC / NORTHEASTERN HONSHU ARC / HONSHU / WASHINOSHU BASALT	FRONTAL ARC	Tholeiitic	Basalt	50.9201	0.798955	20.89	8.86587	0.0958746	5.17723	10.3118	2.37556	0.436762	0.127833	6.1	4.17	128	0.064	2.21
s_TP23A [19989]	1055961	GeoRoc	140.31	41.23	[19989]	Honshu	Continental arc	HONSHU ARC / NORTHEASTERN HONSHU ARC / HONSHU	BACK-ARC, TAPPI(ZAKI)	Tholeiitic	Basalt	50.2957	0.876125	18.2051	9.7286	0.213937	7.38593	10.8599	1.97637	0.315812	0.142625	1.25	3.61	81.7	0.244	3.06
s_KS03 [19989]	1055962	GeoRoc	140.31	41.23	[19989]	Honshu	Continental arc	HONSHU ARC / NORTHEASTERN HONSHU ARC / HONSHU	BACK-ARC, TAPPI(ZAKI)	Tholeiitic	Basalt	51.9712	0.793837	19.7655	8.54798	0.160777	5.12477	10.752	2.52219	0.241166	0.120583	0.9	2.75	103	0.543	2.69
s_TP14 [19989]	1055963	GeoRoc	140.31	41.23	[19989]	Honshu	Continental arc	HONSHU ARC / NORTHEASTERN HONSHU ARC / HONSHU	BACK-ARC, TAPPI(ZAKI)	Calc-Alkaline	Basalt	51.4306	1.28652	16.8768	12.2631	0.131691	5.50065	9.70464	2.13745	0.526766	0.141822	0.85	6.04	174	0.113	1.88
s_NM03 [19989]	1055974	GeoRoc	139.5	38	[19989]	Honshu	Continental arc	HONSHU ARC / NORTHEASTERN HONSHU ARC / HONSHU / AOSAWA FORMATION	BACK-ARC REGION, AKITA-YAMAGATA AREA	Calc-Alkaline	Basalt	51.462	1.05003	18.9969	7.86564	0.23572	7.01803	9.75023	2.81792	0.567871	0.23572	6.65	10.5	122	0.085	4.16
s_NM42 [19989]	1055976	GeoRoc	139.5	38	[19989]	Honshu	Continental arc	HONSHU ARC / NORTHEASTERN HONSHU ARC / HONSHU / AOSAWA FORMATION	BACK-ARC REGION, AKITA-YAMAGATA AREA	Calc-Alkaline	Basalt	50.3048	1.08784	17.659	9.27595	0.190109	7.80501	10.4243	2.56647	0.46471	0.221793	5.5	9.98	129	0.075	4.91
s_3-11A [19989]	1056002	GeoRoc	140.594	40.4041	[19989]	Honshu	Continental arc	HONSHU ARC / NORTHEASTERN HONSHU ARC / HONSHU / AJARAYAMA	FRONTAL ARC	Tholeiitic	Basalt	51.4684	0.931006	17.8814	10.0466	0.192273	5.76819	11.0709	2.29716	0.232751	0.111316	0.99	4.03	99.4	0.237	1.7
s_IW01 [19989]	1056006	GeoRoc	140.98	39.88	[19989]	Honshu	Continental arc	HONSHU ARC / NORTHEASTERN HONSHU ARC / HONSHU / IWATE	FRONTAL ARC	Tholeiitic	Basalt	51.806	0.784635	17.1211	9.59601	0.17101	7.71557	10.6831	1.95153	0.0905348	0.0804753	0.68	1.22	58.7	0.168	1.23
s_IW02 [19989]	1056007	GeoRoc	140.98	39.88	[19989]	Honshu	Continental arc	HONSHU ARC / NORTHEASTERN HONSHU ARC / HONSHU / IWATE	FRONTAL ARC	Tholeiitic	Basalt	51.7407	0.787315	17.0787	9.70103	0.171594	7.92362	10.4874	1.93801	0.090844	0.0807503	0.94	1.29	59.7	0.176	1.21
s_IW04 [19989]	1056009	GeoRoc	140.98	39.88	[19989]	Honshu	Continental arc	HONSHU ARC / NORTHEASTERN HONSHU ARC / HONSHU / IWATE	FRONTAL ARC	Tholeiitic	Basalt	51.8773	0.785258	17.0441	9.65509	0.171146	7.92305	10.3996	1.95308	0.110741	0.0805393	1.02	1.95	61.9	0.269	1.23
s_IW05 [19989]	1056010	GeoRoc	140.98	39.88	[19989]	Honshu	Continental arc	HONSHU ARC / NORTHEASTERN HONSHU ARC / HONSHU / IWATE	FRONTAL ARC	Tholeiitic	Basalt	51.4454	0.786658	16.9938	9.81668	0.171451	8.23974	10.5089	1.90613	0.0504268	0.0806829	0.85	0.56	59.9	0.09	1.28
s_IW06 [19989]	1056011	GeoRoc	140.98	39.88	[19989]	Honshu	Continental arc	HONSHU ARC / NORTHEASTERN HONSHU ARC / HONSHU / IWATE	FRONTAL ARC	Tholeiitic	Basalt	51.7358	0.785096	17.0708	9.67369	0.171111	7.93148	10.478	1.97281	0.100653	0.0805227	0.91	1.66	60.7	0.215	1.21
s_14201 [19989]	1056012	GeoRoc	139.234	37.3433	[19989]	Honshu	Continental arc	HONSHU ARC / NORTHEASTERN HONSHU ARC / HONSHU / ASAKUSA	BACK-ARC	Calc-Alkaline	Basalt	50.4087	0.944402	19.4465	9.48977	0.182787	5.8492	10.429	2.16298	0.873318	0.213252	1.07	32.1	257	0.785	2.91
s_35202 [19989]	1056013	GeoRoc	139.234	37.3433	[19989]	Honshu	Continental arc	HONSHU ARC / NORTHEASTERN HONSHU ARC / HONSHU / ASAKUSA	BACK-ARC	Calc-Alkaline	Basalt	49.977	0.961874	20.0272	9.48257	0.18225	5.69025	10.4895	2.2275	0.718874	0.243	1.39	15.5	280	1.1	2.73
s_54109 [19989]	1056014	GeoRoc	139.234	37.3433	[19989]	Honshu	Continental arc	HONSHU ARC / NORTHEASTERN HONSHU ARC / HONSHU / ASAKUSA	BACK-ARC	Calc-Alkaline	Basalt	49.1522	1.01546	20.545	9.96289	0.194886	5.82605	10.4007	2.13348	0.533371	0.235914	2.63	14.8	316	1.1	3.02
s_61106 [19989]	1056015	GeoRoc	139.234	37.3433	[19989]	Honshu	Continental arc	HONSHU ARC / NORTHEASTERN HONSHU ARC / HONSHU / ASAKUSA	BACK-ARC	Calc-Alkaline	Basalt	49.2858	1.0033	20.4797	9.94084	0.186179	5.71985	10.3019	2.15141	0.682658	0.248239	2.88	22.7	283	1.13	3.26
s_USU#9A [20470]	1068685	GeoRoc	140.78	42.57	[20470]	Honshu	Continental arc	HONSHU ARC / NORTHEASTERN HONSHU ARC / HOKKAIDO / USU / SOMMA LAVA		Tholeiitic	Basalt	50.6002	0.678179	18.9182	10.7942	0.202441	6.7413	9.8589	1.91307	0.222686	0.0708545	0.41	3.26	120	0.32	0.74
s_USU#10 [20470]	1068686	GeoRoc	140.78	42.57	[20470]	Honshu	Continental arc	HONSHU ARC / NORTHEASTERN HONSHU ARC / HOKKAIDO / USU / SOMMA LAVA		Tholeiitic	Basalt	50.1803	0.676202	18.2978	11.1652	0.211944	7.44832	9.84026	1.87722	0.232129	0.070648	-0.01	3.53	119	0.39	0.7
s_USU#64 [20470]	1068692	GeoRoc	140.78	42.57	[20470]	Honshu	Continental arc	HONSHU ARC / NORTHEASTERN HONSHU ARC / HOKKAIDO / USU / SOMMA LAVA		Tholeiitic	Basalt	51.7972	0.624427	18.34	10.1429	0.191357	6.14356	10.1721	2.14521	0.362571	0.0805713	0.24	5.58	157	0.21	0.93
s_USU#9B [20470]	1068701	GeoRoc	140.78	42.57	[20470]	Honshu	Continental arc	HONSHU ARC / NORTHEASTERN HONSHU ARC / HOKKAIDO / USU / SOMMA LAVA		Tholeiitic	Basalt	50.4401	0.658487	18.9746	10.6686	0.202611	7.00023	9.89757	1.87416	0.212742	0.070914	0.44	3.24	118	0.31	0.72
s_USU#47B [20470]	1068742	GeoRoc	140.78	42.57	[20470]	Honshu	Continental arc	HONSHU ARC / NORTHEASTERN HONSHU ARC / HOKKAIDO / USU / SOMMA LAVA		Tholeiitic	Basalt	51.3869	0.644097	18.8902	10.2692	0.191216	5.77675	10.4565	2.043	0.271728	0.0704481	-0.57	4.38	136	0.21	0.82
s_USU#65 [20470]	1068764	GeoRoc	140.78	42.57	[20470]	Honshu	Continental arc	HONSHU ARC / NORTHEASTERN HONSHU ARC / HOKKAIDO / USU / SOMMA LAVA		Tholeiitic	Basalt	51.223	0.687151	18.0882	11.0241	0.212208	6.80077	9.57969	2.05135	0.262734	0.0707361	0.45	3.7	128	0.35	1.39
s_USU#66 [20470]	1068765	GeoRoc	140.78	42.57	[20470]	Honshu	Continental arc	HONSHU ARC / NORTHEASTERN HONSHU ARC / HOKKAIDO / USU / SOMMA LAVA		Tholeiitic	Basalt	50.0174	0.651659	19.1387	10.7527	0.200511	6.85746	10.3664	1.74444	0.200511	0.0701787	1.14	3.13	108	0.3	0.74
s_USU#67 [20470]	1068766	GeoRoc	140.78	42.57	[20470]	Honshu	Continental arc	HONSHU ARC / NORTHEASTERN HONSHU ARC / HOKKAIDO / USU / SOMMA LAVA		Tholeiitic	Basalt	50.5959	0.647239	18.6486	10.6709	0.202262	6.97805	9.97153	1.98217	0.232602	0.0707918	0.16	3.46	119	0.36	0.69
s_TM-2 [9796]	112715	GeoRoc	141	40.7	[9796][6781]	Honshu	Continental arc	HONSHU ARC / NORTHEASTERN HONSHU ARC / HONSHU / TOMARI FORMATION	AOMORI PREFECTURE, TOMARI DISTRICT, SHIMOKITA PENINSULA	Calc-Alkaline	SHMB	52.1925	0.823289	15.0733	9.9972	0.172789	8.40568	9.76767	2.52069	0.904602	0.142297		29.6	322	2.25	2.16
s_930804B [21001]	1163025	GeoRoc	137.3	36	[21001]	Honshu	Continental arc	HONSHU ARC / CENTRAL HONSHU ARC / HONSHU / IWATSUBODANI FORMATION	HIDA GAIEN BELT	Tholeiitic	Basalt	49.9605	1.33092	13.1044	15.1674	0.244684	7.3098	10.0945	2.50826	0.1679	0.111592	1.48	7.25	25		3.19
s_930804K [21001]	1163026	GeoRoc	137.3	36	[21001]	Honshu	Continental arc	HONSHU ARC / CENTRAL HONSHU ARC / HONSHU / IWATSUBODANI FORMATION	HIDA GAIEN BELT	Tholeiitic	Basalt	51.9503	1.36012	12.8853	13.739	0.219868	6.40175	9.1322	3.97808	0.217823	0.115559	1.81	6.57	23		3.91
s_930910I-10 [21001]	1163027	GeoRoc	137.3	36	[21001]	Honshu	Continental arc	HONSHU ARC / CENTRAL HONSHU ARC / HONSHU / IWATSUBODANI FORMATION	HIDA GAIEN BELT	Tholeiitic	Basalt	50.5718	1.2362	14.0988	13.1616	0.200244	6.89615	10.8295	2.58478	0.31569	0.10523	1.99	9.35	46		3.59
s_IW 6C [21001]	1163028	GeoRoc	137.3	36	[21001]	Honshu	Continental arc	HONSHU ARC / CENTRAL HONSHU ARC / HONSHU / IWATSUBODANI FORMATION	HIDA GAIEN BELT	Tholeiitic	Basalt	49.354	1.4365	12.9285	15.8622	0.22984	6.44372	10.2607	3.29369	0.0636163	0.127233	1.78	4.76	13		3.89
s_IW 9 [21001]	1163029	GeoRoc	137.3	36	[21001]	Honshu	Continental arc	HONSHU ARC / CENTRAL HONSHU ARC / HONSHU / IWATSUBODANI FORMATION	HIDA GAIEN BELT	Tholeiitic	Basalt	50.5814	1.3284	12.2621	15.3268	0.236046	5.99823	10.3206	3.66843	0.150211	0.127731	1.2	427	16.5		3.94
s_IW 14 [21001]	1163030	GeoRoc	137.3	36	[21001]	Honshu	Continental arc	HONSHU ARC / CENTRAL HONSHU ARC / HONSHU / IWATSUBODANI FORMATION	HIDA GAIEN BELT	Tholeiitic	Basalt	49.6972	1.43887	12.6539	16.7148	0.251037	6.57187	8.83733	3.51044	0.197972	0.126539	1.29	6.88	19.3		4.55
s_92003 [21001]	1163031	GeoRoc	137.3	36	[21001]	Honshu	Continental arc	HONSHU ARC / CENTRAL HONSHU ARC / HONSHU / IWATSUBODANI FORMATION	HIDA GAIEN BELT	Tholeiitic	Basalt	51.4076	0.639535	18.1559	9.85518	0.164219	5.06936	9.92452	4.49816	0.145859	0.139739	3.39	7.74	30.6		1.07
s_92014 [21001]	1163032	GeoRoc	137.3	36	[21001]	Honshu	Continental arc	HONSHU ARC / CENTRAL HONSHU ARC / HONSHU / IWATSUBODANI FORMATION	HIDA GAIEN BELT	Tholeiitic	SHMB	51.7388	0.719445	12.9602	10.5173	0.191852	9.67424	10.1743	3.45946	0.406155	0.158176	2.64	6.99	192		1.68
s_92709 [21001]	1163033	GeoRoc	137.3	36	[21001]	Honshu	Continental arc	HONSHU ARC / CENTRAL HONSHU ARC / HONSHU / IWATSUBODANI FORMATION	HIDA GAIEN BELT	Calc-Alkaline	SHMB	52.9361	0.715047	16.5169	8.4647	0.139521	9.06889	7.15047	4.25746	0.575526	0.175428	4.47	9.74	139		2.14
s_IW 6A [21001]	1163034	GeoRoc	137.3	36	[21001]	Honshu	Continental arc	HONSHU ARC / CENTRAL HONSHU ARC / HONSHU / IWATSUBODANI FORMATION	HIDA GAIEN BELT	Tholeiitic	Basalt	50.7109	0.675804	12.371	11.9482	0.197322	10.3262	9.8559	3.54771	0.14927	0.21777	2.38	5.5	10.9		1.21
s_IW 6B [21001]	1163035	GeoRoc	137.3	36	[21001]	Honshu	Continental arc	HONSHU ARC / CENTRAL HONSHU ARC / HONSHU / IWATSUBODANI FORMATION	HIDA GAIEN BELT	Tholeiitic	Basalt	50.1702	0.648118	12.4914	12.0598	0.198633	9.55282	11.3651	3.19451	0.108532	0.21092	1.75	5.37	13.2		1.37
s_930706C [21001]	1163036	GeoRoc	137.3	36	[21001]	Honshu	Continental arc	HONSHU ARC / CENTRAL HONSHU ARC / HONSHU / IWATSUBODANI FORMATION	HIDA GAIEN BELT	Tholeiitic	SHMB	51.7542	0.54	11.0246	9.86292	0.2062	11.8412	11.4329	2.83781	0.370548	0.129641	1.96	7.18	55.9		1.45
s_72201 [21001]	1163038	GeoRoc	137.3	36	[21001]	Honshu	Continental arc	HONSHU ARC / CENTRAL HONSHU ARC / HONSHU / IWATSUBODANI FORMATION	HIDA GAIEN BELT	Calc-Alkaline	Basalt	50.2803	0.520176	12.5701	8.87107	0.196216	9.02388	14.4096	3.35202	0.630547	0.14614	5.36	13.7	72		1.55
s_72204 [21001]	1163039	GeoRoc	137.3	36	[21001]	Honshu	Continental arc	HONSHU ARC / CENTRAL HONSHU ARC / HONSHU / IWATSUBODANI FORMATION	HIDA GAIEN BELT	Tholeiitic	Basalt	51.1803	0.474805	14.4908	10.2135	0.181906	7.46122	13.0931	2.69262	0.0914668	0.120243	2.39	2.03	12.7		1.71
s_72205 [21001]	1163040	GeoRoc	137.3	36	[21001]	Honshu	Continental arc	HONSHU ARC / CENTRAL HONSHU ARC / HONSHU / IWATSUBODANI FORMATION	HIDA GAIEN BELT	Calc-Alkaline	Basalt	50.7645	0.43206	16.7513	9.77498	0.171598	7.52786	9.79541	4.04482	0.673115	0.0643494	3.6	15.7	59.9		0.81
s_FK-15 [20942]	1203221	GeoRoc	128.919	32.5963	[20942]	Honshu	Continental arc	HONSHU ARC / SOUTHWESTERN HONSHU ARC / KYUSHU/AKASHIMA / AKASHIMA	FUKUE VOLCANIC GROUP	Calc-Alkaline	Basalt	48.6628	1.69462	17.0565	10.8367	0.180492	7.79126	9.33547	3.01824	1.11304	0.310848	0.19	27	356	0.38	24.5
s_FK-18 [20942]	1203222	GeoRoc	128.919	32.5962	[20942]	Honshu	Continental arc	HONSHU ARC / SOUTHWESTERN HONSHU ARC / KYUSHU/AKASHIMA / AKASHIMA	FUKUE VOLCANIC GROUP	High-K calc-alkaline	Basalt	48.7493	1.69143	17.4277	10.7571	0.181224	7.47047	9.26257	2.96	1.20816	0.291972	0.35	38.3	375	0.64	23.8
s_FK-67 [20942]	1203223	GeoRoc	128.917	32.5962	[20942]	Honshu	Continental arc	HONSHU ARC / SOUTHWESTERN HONSHU ARC / KYUSHU/AKASHIMA / AKASHIMA	FUKUE VOLCANIC GROUP	Calc-Alkaline	Basalt	47.917	1.71204	17.2715	10.8631	0.181275	8.19765	9.65792	2.92054	0.946658	0.332337	0.44	23.8	349	0.37	24.8
s_FK-85 [20942]	1203225	GeoRoc	128.919	32.5965	[20942]	Honshu	Continental arc	HONSHU ARC / SOUTHWESTERN HONSHU ARC / KYUSHU/AKASHIMA / AKASHIMA	FUKUE VOLCANIC GROUP	Calc-Alkaline	Basalt	48.4312	1.70532	17.294	10.8718	0.180564	7.98493	9.17865	2.98933	1.01316	0.351096	0.75	28.5	333	0.57	23.1
s_FK-89 [20942]	1203226	GeoRoc	128.924	32.5988	[20942]	Honshu	Continental arc	HONSHU ARC / SOUTHWESTERN HONSHU ARC / KYUSHU/AKASHIMA / AKASHIMA	FUKUE VOLCANIC GROUP	Calc-Alkaline	Basalt	50.6881	1.42297	17.2789	9.53994	0.152461	6.78959	9.25945	3.37447	1.18919	0.304922	-0.11	29.7	313	0.62	21.8
s_FK-92 [20942]	1203227	GeoRoc	128.929	32.5927	[20942]	Honshu	Continental arc	HONSHU ARC / SOUTHWESTERN HONSHU ARC / KYUSHU/AKASHIMA / AKASHIMA	FUKUE VOLCANIC GROUP	Calc-Alkaline	Basalt	49.367	1.4027	17.6498	9.40981	0.161462	8.31529	9.48588	3.05768	0.847675	0.302741	1.38	17.2	280	0.39	20.4
s_FK-95 [20942]	1203228	GeoRoc	128.927	32.5949	[20942]	Honshu	Continental arc	HONSHU ARC / SOUTHWESTERN HONSHU ARC / KYUSHU/AKASHIMA / AKASHIMA	FUKUE VOLCANIC GROUP	Calc-Alkaline	Basalt	50.2216	1.41937	17.5458	9.62331	0.161063	7.36865	9.11015	3.2414	1.00665	0.301994	0.42	26.6	299	0.66	20.8
s_FK-96 [20942]	1203229	GeoRoc	128.927	32.5958	[20942]	Honshu	Continental arc	HONSHU ARC / SOUTHWESTERN HONSHU ARC / KYUSHU/AKASHIMA / AKASHIMA	FUKUE VOLCANIC GROUP	Calc-Alkaline	Basalt	51.0938	1.4215	17.4984	9.33445	0.150158	6.75712	9.03953	3.27345	1.13119	0.300316	-0.01	20.7	317	0.48	21.3
s_FK-109B [20942]	1203230	GeoRoc	128.927	32.5922	[20942]	Honshu	Continental arc	HONSHU ARC / SOUTHWESTERN HONSHU ARC / KYUSHU/AKASHIMA / AKASHIMA	FUKUE VOLCANIC GROUP	Calc-Alkaline	Basalt	49.686	1.44775	17.9461	9.83737	0.160861	7.33929	9.21935	3.14684	0.914897	0.301615	0.81	28.1	300	0.6	20.9
s_3042004 [17711]	1310406	GeoRoc	133.428	35.3425	[17711]	Honshu	Continental arc	HONSHU ARC / SOUTHWESTERN HONSHU ARC / HONSHU / DAISEN		Calc-Alkaline	Basalt	50.4027	1.34205	16.8514	8.82105	0.151359	8.93021	8.73849	3.32991	1.12006	0.31281	0.62	29.6	427	0.266	10.6
s_3042005 [17711]	1310407	GeoRoc	133.428	35.3425	[17711]	Honshu	Continental arc	HONSHU ARC / SOUTHWESTERN HONSHU ARC / HONSHU / DAISEN		Calc-Alkaline	Basalt	50.5628	1.35418	17.0545	9.02567	0.162909	8.18616	8.8378	3.37017	1.13018	0.315636	0.57	29.2	462	0.224	9.33
s_3042006 [17711]	1310408	GeoRoc	133.428	35.3417	[17711]	Honshu	Continental arc	HONSHU ARC / SOUTHWESTERN HONSHU ARC / HONSHU / DAISEN		Calc-Alkaline	Basalt	49.9226	1.22231	16.6779	8.8927	0.151526	9.71784	8.8693	3.25275	1.02027	0.272746	0.14	25.9	383	0.259	8.44
s_3042007 [17711]	1310409	GeoRoc	133.428	35.3417	[17711]	Honshu	Continental arc	HONSHU ARC / SOUTHWESTERN HONSHU ARC / HONSHU / DAISEN		Calc-Alkaline	Basalt	49.8879	1.202	16.6461	8.84027	0.151512	9.51495	9.13112	3.34337	1.01008	0.272722	-0.51	24.9	377	0.291	7
s_3052810 [17711]	1310410	GeoRoc	133.428	35.3444	[17711]	Honshu	Continental arc	HONSHU ARC / SOUTHWESTERN HONSHU ARC / HONSHU / DAISEN		Calc-Alkaline	Basalt	50.2866	1.35554	17.0758	8.91562	0.15174	8.59859	8.85149	3.33828	1.11276	0.313596	0.71	27.9	401	0.195	10.2
s_3052812 [17711]	1310411	GeoRoc	133.428	35.3444	[17711]	Honshu	Continental arc	HONSHU ARC / SOUTHWESTERN HONSHU ARC / HONSHU / DAISEN		Calc-Alkaline	Basalt	50.4359	1.37859	17.4723	9.13576	0.1736	7.80178	8.80254	3.34946	1.13351	0.316565	1.23	29.3	467	0.222	10.9
s_16MZN-5 [24682]	2012737	GeoRoc	138.468	37.2737	[24682]	Honshu	Continental arc	HONSHU ARC / NORTHEASTERN HONSHU ARC / HONSHU / YONEYAMA VOLCANICS		High-K calc-alkaline	Basalt	50.3188	0.975881	19.8124	9.85303	0.162647	4.12716	10.3789	2.35838	1.72812	0.284632		46	127	0.91	1.19
s_73YNY-1 [24682]	2012738	GeoRoc	138.47	37.2903	[24682]	Honshu	Continental arc	HONSHU ARC / NORTHEASTERN HONSHU ARC / HONSHU / YONEYAMA VOLCANICS		Calc-Alkaline	Basalt	46.5142	1.10625	16.387	10.983	0.165421	8.87068	13.3887	1.37506	1.03388	0.175759	1.14	23.8	78	0.48	0.72
s_YNS-9 [24682]	2012750	GeoRoc	138.484	37.2867	[24682]	Honshu	Continental arc	HONSHU ARC / NORTHEASTERN HONSHU ARC / HONSHU / YONEYAMA VOLCANICS		High-K calc-alkaline	Basalt	50.6581	1.1922	19.219	9.8041	0.164441	4.42963	10.2467	2.66189	1.36692	0.256939		8.5	173	2.36	2.18
s_YNS-10 [24682]	2012751	GeoRoc	138.476	37.2867	[24682]	Honshu	Continental arc	HONSHU ARC / NORTHEASTERN HONSHU ARC / HONSHU / YONEYAMA VOLCANICS		Calc-Alkaline	Basalt	47.075	1.37122	22.6673	11.8306	0.200409	5.05242	8.90238	2.02519	0.632871	0.2426	3.9	61.5	232	1.99	2.13
s_98050710 [8706]	230510	GeoRoc	139	37.67	[8706]	Honshu	Continental arc	HONSHU ARC / NORTHEASTERN HONSHU ARC / HONSHU / GOMADOYAMA BASALT	NIIGATA AREA	Calc-Alkaline	SHMB	52.727	0.980018	16.6297	7.78642	0.153128	8.52412	9.7083	2.32754	0.949393	0.214379		9	188		7.2
s_IK-15 [8706]	230517	GeoRoc	139.33	37.83	[8706]	Honshu	Continental arc	HONSHU ARC / NORTHEASTERN HONSHU ARC / HONSHU / KUSHIGATA RANGE	NIIGATA AREA	Calc-Alkaline	Basalt	50.4226	1.17385	17.5549	8.22829	0.158628	8.92548	9.07353	3.21487	1.01522	0.232655		27	148		9
s_03101817 [13305]	245069	GeoRoc	129.3	33.2	[13305][18500]	Honshu	Continental arc	HONSHU ARC / SOUTHWESTERN HONSHU ARC / KYUSHU / KITA-MATSUURA BASALTS	NORTHWESTERN KYUSHU, HIRADO	High-K calc-alkaline	Basalt	50.9336	1.57673	18.28	8.54938	0.16276	6.70367	8.78902	2.9195	1.66829	0.417072		42.2	471		18.9
s_02110723 [13305]	245071	GeoRoc	129.6	33	[13305][18500]	Honshu	Continental arc	HONSHU ARC / SOUTHWESTERN HONSHU ARC / KYUSHU / KITA-MATSUURA BASALTS	NORTHWESTERN KYUSHU, SENRYU	Calc-Alkaline	Basalt	51.3659	1.17223	15.0066	10.9004	0.161687	9.10499	8.89278	2.70826	0.535588	0.151581		12.7	132		5.75
s_02110934 [13305]	245073	GeoRoc	129.6	33	[13305][18500]	Honshu	Continental arc	HONSHU ARC / SOUTHWESTERN HONSHU ARC / KYUSHU / KITA-MATSUURA BASALTS	NORTHWESTERN KYUSHU, SENRYU	Calc-Alkaline	Basalt	50.6821	1.23339	14.4718	9.9624	0.17473	10.71	9.35322	2.45651	0.740035	0.215844		15.4	233		10.1
s_02111276 [13305]	245074	GeoRoc	129.6	33	[13305][18500]	Honshu	Continental arc	HONSHU ARC / SOUTHWESTERN HONSHU ARC / KYUSHU / KITA-MATSUURA BASALTS	NORTHWESTERN KYUSHU, SENRYU	Calc-Alkaline	Basalt	51.3594	1.55849	16.6779	9.38484	0.161921	6.72985	9.88731	3.10686	0.819726	0.313722		11.4	335		16.3
s_02111173B [13305]	245075	GeoRoc	129.6	33	[13305][18500]	Honshu	Continental arc	HONSHU ARC / SOUTHWESTERN HONSHU ARC / KYUSHU / KITA-MATSUURA BASALTS	NORTHWESTERN KYUSHU, SENRYU	Calc-Alkaline	Basalt	48.8521	1.50251	14.3665	10.3537	0.17495	9.9001	11.2277	2.53163	0.813002	0.277861		16.1	373		14.8
s_03102155 [13305]	245076	GeoRoc	129.6	33	[13305][18500]	Honshu	Continental arc	HONSHU ARC / SOUTHWESTERN HONSHU ARC / KYUSHU / KITA-MATSUURA BASALTS	NORTHWESTERN KYUSHU, SENRYU	High-K calc-alkaline	Basalt	50.4441	1.9484	16.4543	9.26176	0.163217	7.22234	9.98682	2.79508	1.30573	0.418243		27.3	404		24.8
s_03102145 [13305]	245081	GeoRoc	129.6	33	[13305][18500]	Honshu	Continental arc	HONSHU ARC / SOUTHWESTERN HONSHU ARC / KYUSHU / KITA-MATSUURA BASALTS	NORTHWESTERN KYUSHU, SENRYU	High-K calc-alkaline	Basalt	47.505	2.21976	17.5228	10.6366	0.163669	7.8152	10.3214	2.21976	1.17637	0.419402		23.6	1000		26.5
s_031027E4 [13305]	245092	GeoRoc	129.8	33	[13305][18500]	Honshu	Continental arc	HONSHU ARC / SOUTHWESTERN HONSHU ARC / KYUSHU / KITA-MATSUURA BASALTS	NORTHWESTERN KYUSHU, KUNIMI	Calc-Alkaline	Basalt	47.3266	1.85395	14.0982	10.6234	0.173171	11.0116	11.6941	1.966	0.977907	0.275036		30.3	418		25.4
s_2 [9300]	255521	GeoRoc	139.5	38	[9300]	Honshu	Continental arc	HONSHU ARC / NORTHEASTERN HONSHU ARC / HONSHU / NISHIKUROSAWA FORMATION	AKITA-YAMAGATA BASIN, WELL YASHIMA AK-1	Tholeiitic	Basalt	50.5193	1.17588	17.4749	9.72941	0.228643	8.94976	8.59046	2.73283	0.424623	0.174204	6.33	3	148	0.26	2.86
s_9 [9300]	255528	GeoRoc	139.5	38	[9300]	Honshu	Continental arc	HONSHU ARC / NORTHEASTERN HONSHU ARC / HONSHU / NISHIKUROSAWA FORMATION	AKITA-YAMAGATA BASIN, WELL W. YURIHARA AK-1	Tholeiitic	Basalt	51.5512	1.21706	16.5933	10.1549	0.130399	7.86742	9.91034	2.20592	0.162999	0.206465	5.79	5	481	0.15	3.33
s_13 [9300]	255532	GeoRoc	139.5	38	[9300]	Honshu	Continental arc	HONSHU ARC / NORTHEASTERN HONSHU ARC / HONSHU / NISHIKUROSAWA FORMATION	AKITA-YAMAGATA BASIN, WELL YURIHARA N.SK-1D	Tholeiitic	Basalt	50.6115	1.0262	15.6769	10.4365	0.141922	9.91269	9.67251	2.07424	0.294761	0.152839	6.36	1	135	1.19	2.92
s_14,98120403 [9300]	255533	GeoRoc	139.5	38	[9300]	Honshu	Continental arc	HONSHU ARC / NORTHEASTERN HONSHU ARC / HONSHU / AOSAWA FORMATION	AKITA-YAMAGATA BASIN, NAKANOMATAGAWA	Tholeiitic	Basalt	51.48	1.05347	18.0164	8.63878	0.128996	8.00848	9.55643	2.18218	0.376238	0.558981	5.6	8	131	0.36	3.84
s_19,99101005 [9300]	255538	GeoRoc	140.291	39.1691	[9300]	Honshu	Continental arc	HONSHU ARC / NORTHEASTERN HONSHU ARC / HONSHU / HATAMURA FORMATION	AKITA-YAMAGATA BASIN, TAIKURA, UGO	Calc-Alkaline	Basalt	50.3843	2.05357	17.6915	9.42739	0.123214	7.21829	7.95758	3.50133	1.00625	0.636606	2.17	4	445	0.09	15.2
s_20,99101502 [9300]	255539	GeoRoc	140.187	39.2482	[9300]	Honshu	Continental arc	HONSHU ARC / NORTHEASTERN HONSHU ARC / HONSHU / HATAMURA FORMATION	AKITA-YAMAGATA BASIN, KARUIZAWA, YASHIMA	Calc-Alkaline	Basalt	50.8816	1.86215	19.3914	9.25375	0.0728217	5.52405	7.96877	3.44343	1.08192	0.520155	2.35	6	413	0.25	14.4
s_IWTB [9698]	270738	GeoRoc	140.98	39.88	[9698]	Honshu	Continental arc	HONSHU ARC / NORTHEASTERN HONSHU ARC / HONSHU / IWATE	FRONTAL ARC	Tholeiitic	Basalt	50.5689	0.80604	19.4759	9.67315	0.191434	6.21658	10.6498	2.15616	0.191434	0.0705285		0.73	59	0.04	1.13
s_AKMB [9698]	270740	GeoRoc	140.67	39.75	[9698]	Honshu	Continental arc	HONSHU ARC / NORTHEASTERN HONSHU ARC / HONSHU / AKITA-KOMAGATAKE VOLCANIC GROUP		Tholeiitic	Basalt	51.2178	0.66331	17.7869	9.92247	0.102048	6.77597	11.4293	1.79604	0.255119	0.0510239		3.87	194	0.15	1.2
s_KRH1 [9698]	270751	GeoRoc	140.6	38.3	[9698]	Honshu	Continental arc	HONSHU ARC / NORTHEASTERN HONSHU ARC / HONSHU / KUROHANAYAMA BASALT	FRONTAL ARC	Tholeiitic	Basalt	50.4801	0.620949	17.1117	10.054	0.183231	8.70347	11.1058	1.56764	0.142513	0.0305385		1.15	52	0.05	0.55
s_KRH2 [9698]	270752	GeoRoc	140.6	38.3	[9698]	Honshu	Continental arc	HONSHU ARC / NORTHEASTERN HONSHU ARC / HONSHU / KUROHANAYAMA BASALT	FRONTAL ARC	Tholeiitic	Basalt	51.5276	0.688114	18.913	9.25999	0.161909	5.24181	11.961	1.99351	0.202387	0.0505966		1.89	72	0.04	0.88
s_ZAOB [9698]	270755	GeoRoc	140.43	38.15	[9698]	Honshu	Continental arc	HONSHU ARC / NORTHEASTERN HONSHU ARC / HONSHU / ZAO	NASU VOLCANIC ZONE	Tholeiitic	Basalt	49.1934	0.961599	18.0275	10.7839	0.172076	7.44986	11.1545	1.93332	0.182198	0.141709		1.59	110	0.08	1.2
s_AOSB [9698]	270757	GeoRoc	140.45	38.15	[9698]	Honshu	Continental arc	HONSHU ARC / NORTHEASTERN HONSHU ARC / HONSHU / AOSO		Tholeiitic	Basalt	51.7052	1.03328	20.9755	10.3322	0.175657	4.86674	8.25589	2.40754	0.123993	0.123993		1.81	112	0.97	1.83
s_HG [9698]	270766	GeoRoc	140.28	37.62	[9698]	Honshu	Continental arc	HONSHU ARC / NORTHEASTERN HONSHU ARC / HONSHU / ADATARA		Tholeiitic	Basalt	51.3642	0.882821	19.1612	10.5341	0.190609	5.83866	9.51039	2.14686	0.280898	0.0902886		5.15	113	0.24	3.4
s_KHD1 [9698]	271119	GeoRoc	140.85	40.65	[9698]	Honshu	Continental arc	HONSHU ARC / NORTHEASTERN HONSHU ARC / HONSHU / HAKKODA / N-HAKKODA		Tholeiitic	Basalt	50.0006	0.858423	16.9766	11.4512	0.191883	8.46304	9.78602	2.04002	0.161585	0.0706936		2.91	82	0.34	0.87
s_MHD1 [9698]	271121	GeoRoc	140.85	40.65	[9698]	Honshu	Continental arc	HONSHU ARC / NORTHEASTERN HONSHU ARC / HONSHU / HAKKODA / S-HAKKODA		Tholeiitic	Basalt	51.6107	0.991911	18.6271	11.1665	0.240147	4.56279	10.3159	2.27618	0.146176	0.062647		1.65	537	1.05	0.88
s_1906 [9796]	281769	GeoRoc	140.5	38	[9796]	Honshu	Continental arc	HONSHU ARC / NORTHEASTERN HONSHU ARC / HONSHU / MITAKI VOLCANICS	FRONTAL ARC	Tholeiitic	Basalt	50.6472	0.642524	19.6837	10.2608	0.183578	5.04841	12.0244	1.36664	0.0917892	0.050994		2.75	42.3	0.11	0.348
s_95072606 [9796]	281771	GeoRoc	140.98	39.88	[9796]	Honshu	Continental arc	HONSHU ARC / NORTHEASTERN HONSHU ARC / HONSHU / IWATE	FRONTAL ARC	Tholeiitic	Basalt	51.6295	0.7809	17.5402	9.796	0.170196	7.39853	10.3019	2.12245	0.150173	0.110127		3.56	72.9	0.315	1.46
s_95073105 [9796]	281772	GeoRoc	140.98	39.88	[9796]	Honshu	Continental arc	HONSHU ARC / NORTHEASTERN HONSHU ARC / HONSHU / IWATE	FRONTAL ARC	Tholeiitic	Basalt	51.1399	0.836706	17.339	10.039	0.171374	7.88318	10.5445	1.89519	0.050404	0.100808		0.688	65.6	0.085	1.13
s_2082708 [9796]	281773	GeoRoc	140.98	39.88	[9796]	Honshu	Continental arc	HONSHU ARC / NORTHEASTERN HONSHU ARC / HONSHU / IWATE	FRONTAL ARC	Tholeiitic	Basalt	50.3437	0.752447	18.6908	10.2782	0.180587	7.0429	10.4741	2.03662	0.100326	0.100326		2.13	61.7	0.266	1.18
s_BA-Y [10562]	303842	GeoRoc	140	39	[10562]	Honshu	Continental arc	HONSHU ARC / NORTHEASTERN HONSHU ARC / HONSHU / IWAIZAWA BASALT	EAST AND SOUTHEAST OF HONJO AREA	Calc-Alkaline	Basalt	51.5802	0.863351	16.6245	8.77589	0.140546	9.13546	9.53702	2.63021	0.572221	0.140546	0.35	22	155		4
s_VIW-19 [18221]	404623	GeoRoc	140.98	39.88	[18221][18386]	Honshu	Continental arc	HONSHU ARC / NORTHEASTERN HONSHU ARC / HONSHU / IWATE / ONIMATA STAGE		Tholeiitic	Basalt	50.2314	0.798929	17.354	10.2469	0.171922	8.92981	10.3962	1.76978	0.0202261	0.0809042		0.67	50.3	0.1	1.09
s_5072003 [13465]	413412	GeoRoc	140.95	40.6656	[13465]	Honshu	Continental arc	HONSHU ARC / NORTHEASTERN HONSHU ARC / HONSHU / TOWADA-HAKKODA CLUSTER	TAKADA OHDAKE CONE	Tholeiitic	Basalt	49.5476	0.672869	16.7402	11.0804	0.184529	10.2358	9.42016	1.89627	0.14273	0.0795208	-0.4	5.4	83	0.06	0.94
s_5072004 [13465]	413413	GeoRoc	140.94	40.6656	[13465]	Honshu	Continental arc	HONSHU ARC / NORTHEASTERN HONSHU ARC / HONSHU / TOWADA-HAKKODA CLUSTER	TAKADA OHDAKE CONE	Tholeiitic	Basalt	50.3437	0.763555	17.2971	11.0753	0.186307	8.92851	9.31537	1.87326	0.14253	0.0743194	0.15	4.5	63		1.05
s_HK0701 [13465]	413414	GeoRoc	140.947	40.6636	[13465]	Honshu	Continental arc	HONSHU ARC / NORTHEASTERN HONSHU ARC / HONSHU / TOWADA-HAKKODA CLUSTER	TAKADA OHDAKE CONE	Tholeiitic	Basalt	50.4946	0.821793	17.4403	10.8193	0.186679	7.80196	10.0543	2.13057	0.162329	0.0882666	0.44	4.6	67	0.32	1.39
s_5072007 [13465]	413415	GeoRoc	140.945	40.6636	[13465]	Honshu	Continental arc	HONSHU ARC / NORTHEASTERN HONSHU ARC / HONSHU / TOWADA-HAKKODA CLUSTER	TAKADA OHDAKE CONE	Tholeiitic	Basalt	50.242	0.758485	18.1126	10.7536	0.183048	7.3927	10.2648	2.05297	0.151697	0.0879843	-0.6	5.4	69	0.02	1.05
s_5072008 [13465]	413416	GeoRoc	140.944	40.6625	[13465]	Honshu	Continental arc	HONSHU ARC / NORTHEASTERN HONSHU ARC / HONSHU / TOWADA-HAKKODA CLUSTER	TAKADA OHDAKE CONE	Tholeiitic	Basalt	50.4961	0.820663	18.6017	10.7422	0.183383	6.80847	10.0202	2.08712	0.151975	0.0881453	0.41	4	84		1.07
s_5072105N [13465]	413417	GeoRoc	140.915	40.6656	[13465]	Honshu	Continental arc	HONSHU ARC / NORTHEASTERN HONSHU ARC / HONSHU / TOWADA-HAKKODA CLUSTER	TAKADA OHDAKE CONE	Tholeiitic	Basalt	51.1968	0.80784	18.1259	10.242	0.178735	6.61419	10.3	2.22156	0.212058	0.10098	-0.27	6.9	91	0.39	1.28
s_HK0702 [13465]	413418	GeoRoc	140.948	40.6597	[13465]	Honshu	Continental arc	HONSHU ARC / NORTHEASTERN HONSHU ARC / HONSHU / TOWADA-HAKKODA CLUSTER	TAKADA OHDAKE CONE	Tholeiitic	Basalt	50.7195	0.841775	18.1641	10.5457	0.184582	6.63278	10.4968	2.17036	0.152128	0.092291	0.09	3.2	69	0.22	1.5
[truncated: 2,021 more rows]
